# Supplementary material for: Fitness cost of reassortment in human influenza
Source: PLoS Pathog. 2017 Nov 7;13(11):e1006685. doi: 10.1371/journal.ppat.1006685 (PMC5675378; doi:10.1371/journal.ppat.1006685)
Supplement: S1 File — (XLS) [file ppat.1006685.s008.xls]

## Sheet: Acknowledge Table
We acknowledge the authors, originating and submitting laboratories of the sequences from GISAID’s EpiFlu™ Database on which this research is based. The list is detailed below.
All submitters of data may be contacted directly via the GISAID website www.gisaid.org
Segment ID	Segment	Country	Collection date	Isolate name	Originating Lab	Submitting Lab	Authors
EPI901851	HA	China	1968-Feb-01	A/Hong Kong/01/1968		Other Database Import	Kochs,G.
EPI901853	NA	China	1968-Feb-01	A/Hong Kong/01/1968		Other Database Import	Kochs,G.
EPI901058	HA	China	1968-Feb-01	A/Hong Kong/01/1968		Other Database Import	Lohrmann,F.; Dijkman,R.; Stertz,S.; Thiel,V.; Haller,O.; Staeheli,P.; Kochs,G.
EPI901060	NA	China	1968-Feb-01	A/Hong Kong/01/1968		Other Database Import	Lohrmann,F.; Dijkman,R.; Stertz,S.; Thiel,V.; Haller,O.; Staeheli,P.; Kochs,G.
EPI889148	HA	Japan	1968-Jan-01	A/Alchi/2/1968		Other Database Import	Esmagambetov,I.B.; Tutykhina,I.L.; Bagaev,A.V.; Pichugin,A.V.; Shcherbinin,D.N.; Sedova,E.S.; Lysenko,A.A.; Logunov,D.Y.; Shmarov,M.M.; Naroditsky,B.S.; Ataullakhanov,R.I.; Gintsburg,A.L.; Voronina,O.L.; Aksenova,E.I.; Kunda,M.S.; Ryzhova,N.N.; Semenov,A.N.; Botikov,A.G.
EPI889150	NA	Japan	1968-Jan-01	A/Alchi/2/1968		Other Database Import	Esmagambetov,I.B.; Tutykhina,I.L.; Bagaev,A.V.; Pichugin,A.V.; Shcherbinin,D.N.; Sedova,E.S.; Lysenko,A.A.; Logunov,D.Y.; Shmarov,M.M.; Naroditsky,B.S.; Ataullakhanov,R.I.; Gintsburg,A.L.; Voronina,O.L.; Aksenova,E.I.; Kunda,M.S.; Ryzhova,N.N.; Semenov,A.N.; Botikov,A.G.
EPI567796	HA	Australia	1993-Jan-01	A/Sydney/2/1993	Clinical Virology Unit, CDIM	WHO Collaborating Centre for Reference and Research on Influenza	Deng,Y-M.; Iannello,P.; Spirason,N; Jelley,L.;Lau,H.
EPI567795	NA	Australia	1993-Jan-01	A/Sydney/2/1993	Clinical Virology Unit, CDIM	WHO Collaborating Centre for Reference and Research on Influenza	Deng,Y-M.; Iannello,P.; Spirason,N; Jelley,L.;Lau,H.
EPI567788	HA	Australia	1982-Jan-01	A/Victoria/186/1982		WHO Collaborating Centre for Reference and Research on Influenza	Deng,Y-M.; Iannello,P.; Spirason,N; Jelley,L.;Lau,H.
EPI567787	NA	Australia	1982-Jan-01	A/Victoria/186/1982		WHO Collaborating Centre for Reference and Research on Influenza	Deng,Y-M.; Iannello,P.; Spirason,N; Jelley,L.;Lau,H.
EPI472280	HA	Australia	1968-Jan-01	A/Northern Territories/60-JY2/1968		Other Database Import	Wentworth,D.E.; Dugan,V.; Halpin,R.A.; Lin,X.; Bera,J.; Wester,E.; Ghedin,E.; Fedorova,N.; Tsitrin,T.; McLellan,M.; Stockwell,T.; Amedeo,P.; Appalla,L.; Bishop,B.; Edworthy,P.; Gupta,N.; Hoover,J.; Katzel,D.; Li,K.; Schobel,S.; Shrivastava,S.; Thovarai,V.; Wang,S.; Brooke,C.B.; Bennink,J.R.; Yewdell,J.W.; Bao,Y.; Sanders,R.; Dernovoy,D.; Kiryutin,B.; Lipman,D.J.; Tatusova,T.
EPI472282	NA	Australia	1968-Jan-01	A/Northern Territories/60-JY2/1968		Other Database Import	Wentworth,D.E.; Dugan,V.; Halpin,R.A.; Lin,X.; Bera,J.; Wester,E.; Ghedin,E.; Fedorova,N.; Tsitrin,T.; McLellan,M.; Stockwell,T.; Amedeo,P.; Appalla,L.; Bishop,B.; Edworthy,P.; Gupta,N.; Hoover,J.; Katzel,D.; Li,K.; Schobel,S.; Shrivastava,S.; Thovarai,V.; Wang,S.; Brooke,C.B.; Bennink,J.R.; Yewdell,J.W.; Bao,Y.; Sanders,R.; Dernovoy,D.; Kiryutin,B.; Lipman,D.J.; Tatusova,T.
EPI472272	HA	Hong Kong (SAR)	1968-Jan-01	A/Hong Kong/JY2/1968		Other Database Import	Wentworth,D.E.; Dugan,V.; Halpin,R.A.; Lin,X.; Bera,J.; Wester,E.; Ghedin,E.; Fedorova,N.; Tsitrin,T.; McLellan,M.; Stockwell,T.; Amedeo,P.; Appalla,L.; Bishop,B.; Edworthy,P.; Gupta,N.; Hoover,J.; Katzel,D.; Li,K.; Schobel,S.; Shrivastava,S.; Thovarai,V.; Wang,S.; Brooke,C.B.; Bennink,J.R.; Yewdell,J.W.; Bao,Y.; Sanders,R.; Dernovoy,D.; Kiryutin,B.; Lipman,D.J.; Tatusova,T.
EPI472274	NA	Hong Kong (SAR)	1968-Jan-01	A/Hong Kong/JY2/1968		Other Database Import	Wentworth,D.E.; Dugan,V.; Halpin,R.A.; Lin,X.; Bera,J.; Wester,E.; Ghedin,E.; Fedorova,N.; Tsitrin,T.; McLellan,M.; Stockwell,T.; Amedeo,P.; Appalla,L.; Bishop,B.; Edworthy,P.; Gupta,N.; Hoover,J.; Katzel,D.; Li,K.; Schobel,S.; Shrivastava,S.; Thovarai,V.; Wang,S.; Brooke,C.B.; Bennink,J.R.; Yewdell,J.W.; Bao,Y.; Sanders,R.; Dernovoy,D.; Kiryutin,B.; Lipman,D.J.; Tatusova,T.
EPI472264	HA	New Zealand	1973-Jan-01	A/Port Chalmers/JY2/1973		Other Database Import	Wentworth,D.E.; Dugan,V.; Halpin,R.A.; Lin,X.; Bera,J.; Wester,E.; Ghedin,E.; Fedorova,N.; Tsitrin,T.; McLellan,M.; Stockwell,T.; Amedeo,P.; Appalla,L.; Bishop,B.; Edworthy,P.; Gupta,N.; Hoover,J.; Katzel,D.; Li,K.; Schobel,S.; Shrivastava,S.; Thovarai,V.; Wang,S.; Brooke,C.B.; Bennink,J.R.; Yewdell,J.W.; Bao,Y.; Sanders,R.; Dernovoy,D.; Kiryutin,B.; Lipman,D.J.; Tatusova,T.
EPI472266	NA	New Zealand	1973-Jan-01	A/Port Chalmers/JY2/1973		Other Database Import	Wentworth,D.E.; Dugan,V.; Halpin,R.A.; Lin,X.; Bera,J.; Wester,E.; Ghedin,E.; Fedorova,N.; Tsitrin,T.; McLellan,M.; Stockwell,T.; Amedeo,P.; Appalla,L.; Bishop,B.; Edworthy,P.; Gupta,N.; Hoover,J.; Katzel,D.; Li,K.; Schobel,S.; Shrivastava,S.; Thovarai,V.; Wang,S.; Brooke,C.B.; Bennink,J.R.; Yewdell,J.W.; Bao,Y.; Sanders,R.; Dernovoy,D.; Kiryutin,B.; Lipman,D.J.; Tatusova,T.
EPI459338	HA	Australia	1968-Jan-01	A/Victoria/JY2/1968		Other Database Import	Wentworth,D.E.; Dugan,V.; Halpin,R.A.; Lin,X.; Bera,J.; Wester,E.; Ghedin,E.; Fedorova,N.; Tsitrin,T.; McLellan,M.; Stockwell,T.; Amedeo,P.; Appalla,L.; Bishop,B.; Edworthy,P.; Gupta,N.; Hoover,J.; Katzel,D.; Li,K.; Schobel,S.; Shrivastava,S.; Thovarai,V.; Wang,S.; Brooke,C.B.; Bennink,J.R.; Yewdell,J.W.; Bao,Y.; Sanders,R.; Dernovoy,D.; Kiryutin,B.; Lipman,D.J.; Tatusova,T.
EPI459340	NA	Australia	1968-Jan-01	A/Victoria/JY2/1968		Other Database Import	Wentworth,D.E.; Dugan,V.; Halpin,R.A.; Lin,X.; Bera,J.; Wester,E.; Ghedin,E.; Fedorova,N.; Tsitrin,T.; McLellan,M.; Stockwell,T.; Amedeo,P.; Appalla,L.; Bishop,B.; Edworthy,P.; Gupta,N.; Hoover,J.; Katzel,D.; Li,K.; Schobel,S.; Shrivastava,S.; Thovarai,V.; Wang,S.; Brooke,C.B.; Bennink,J.R.; Yewdell,J.W.; Bao,Y.; Sanders,R.; Dernovoy,D.; Kiryutin,B.; Lipman,D.J.; Tatusova,T.
EPI449151	NA	Japan	1968-Jan-01	A/Aichi/2-MA/1968		Other Database Import	Zhirnov,O.P.
EPI449150	HA	Japan	1968-Jan-01	A/Aichi/2-MA/1968		Other Database Import	Zhirnov,O.P.
EPI390018	HA	South Africa	1994-Aug-01	A/Johannesburg/33/1994		Other Database Import	Wentworth,D.E.; Dugan,V.; Halpin,R.; Lin,X.; Bera,J.; Ghedin,E.; Fedorova,N.; Overton,L.; Tsitrin,T.; Stockwell,T.; Amedeo,P.; Bishop,B.; Chen,H.; Edworthy,P.; Gupta,N.; Katzel,D.; Li,K.; Schobel,S.; Shrivastava,S.; Thovarai,V.; Wang,S.; Ramanunninair,M.; Silverman,J.; Devis,R.; Phan,L.; Le,J.; Pokorny,B.A.; Onodera,S.; Fulvini,A.A.; He,Y.; Kilbourne,E.D.; Bucher,D.; Bao,Y.; Sanders,R.; Dernovoy,…
EPI390020	NA	South Africa	1994-Aug-01	A/Johannesburg/33/1994		Other Database Import	Wentworth,D.E.; Dugan,V.; Halpin,R.; Lin,X.; Bera,J.; Ghedin,E.; Fedorova,N.; Overton,L.; Tsitrin,T.; Stockwell,T.; Amedeo,P.; Bishop,B.; Chen,H.; Edworthy,P.; Gupta,N.; Katzel,D.; Li,K.; Schobel,S.; Shrivastava,S.; Thovarai,V.; Wang,S.; Ramanunninair,M.; Silverman,J.; Devis,R.; Phan,L.; Le,J.; Pokorny,B.A.; Onodera,S.; Fulvini,A.A.; He,Y.; Kilbourne,E.D.; Bucher,D.; Bao,Y.; Sanders,R.; Dernovoy,…
EPI390010	HA	China	1992-Aug-01	A/Harbin/15/1992		Other Database Import	Wentworth,D.E.; Dugan,V.; Halpin,R.; Lin,X.; Bera,J.; Ghedin,E.; Fedorova,N.; Overton,L.; Tsitrin,T.; Stockwell,T.; Amedeo,P.; Bishop,B.; Chen,H.; Edworthy,P.; Gupta,N.; Katzel,D.; Li,K.; Schobel,S.; Shrivastava,S.; Thovarai,V.; Wang,S.; Ramanunninair,M.; Silverman,J.; Devis,R.; Phan,L.; Le,J.; Pokorny,B.A.; Onodera,S.; Fulvini,A.A.; He,Y.; Kilbourne,E.D.; Bucher,D.; Bao,Y.; Sanders,R.; Dernovoy,…
EPI390012	NA	China	1992-Aug-01	A/Harbin/15/1992		Other Database Import	Wentworth,D.E.; Dugan,V.; Halpin,R.; Lin,X.; Bera,J.; Ghedin,E.; Fedorova,N.; Overton,L.; Tsitrin,T.; Stockwell,T.; Amedeo,P.; Bishop,B.; Chen,H.; Edworthy,P.; Gupta,N.; Katzel,D.; Li,K.; Schobel,S.; Shrivastava,S.; Thovarai,V.; Wang,S.; Ramanunninair,M.; Silverman,J.; Devis,R.; Phan,L.; Le,J.; Pokorny,B.A.; Onodera,S.; Fulvini,A.A.; He,Y.; Kilbourne,E.D.; Bucher,D.; Bao,Y.; Sanders,R.; Dernovoy,…
EPI390002	HA	China	1987-Aug-01	A/Shanghai/11/1987		Other Database Import	Wentworth,D.E.; Dugan,V.; Halpin,R.; Lin,X.; Bera,J.; Ghedin,E.; Fedorova,N.; Overton,L.; Tsitrin,T.; Stockwell,T.; Amedeo,P.; Bishop,B.; Chen,H.; Edworthy,P.; Gupta,N.; Katzel,D.; Li,K.; Schobel,S.; Shrivastava,S.; Thovarai,V.; Wang,S.; Ramanunninair,M.; Silverman,J.; Devis,R.; Phan,L.; Le,J.; Pokorny,B.A.; Onodera,S.; Fulvini,A.A.; He,Y.; Kilbourne,E.D.; Bucher,D.; Bao,Y.; Sanders,R.; Dernovoy,…
EPI390004	NA	China	1987-Aug-01	A/Shanghai/11/1987		Other Database Import	Wentworth,D.E.; Dugan,V.; Halpin,R.; Lin,X.; Bera,J.; Ghedin,E.; Fedorova,N.; Overton,L.; Tsitrin,T.; Stockwell,T.; Amedeo,P.; Bishop,B.; Chen,H.; Edworthy,P.; Gupta,N.; Katzel,D.; Li,K.; Schobel,S.; Shrivastava,S.; Thovarai,V.; Wang,S.; Ramanunninair,M.; Silverman,J.; Devis,R.; Phan,L.; Le,J.; Pokorny,B.A.; Onodera,S.; Fulvini,A.A.; He,Y.; Kilbourne,E.D.; Bucher,D.; Bao,Y.; Sanders,R.; Dernovoy,…
EPI387670	HA	China	1987-Aug-01	A/Sichuan/2/1987		Other Database Import	Wentworth,D.E.; Dugan,V.; Halpin,R.; Lin,X.; Bera,J.; Ghedin,E.; Fedorova,N.; Overton,L.; Tsitrin,T.; Stockwell,T.; Amedeo,P.; Bishop,B.; Chen,H.; Edworthy,P.; Gupta,N.; Katzel,D.; Li,K.; Schobel,S.; Shrivastava,S.; Thovarai,V.; Wang,S.; Ramanunninair,M.; Silverman,J.; Devis,R.; Phan,L.; Le,J.; Pokorny,B.A.; Onodera,S.; Fulvini,A.A.; He,Y.; Kilbourne,E.D.; Bucher,D.; Bao,Y.; Sanders,R.; Dernovoy,…
EPI387672	NA	China	1987-Aug-01	A/Sichuan/2/1987		Other Database Import	Wentworth,D.E.; Dugan,V.; Halpin,R.; Lin,X.; Bera,J.; Ghedin,E.; Fedorova,N.; Overton,L.; Tsitrin,T.; Stockwell,T.; Amedeo,P.; Bishop,B.; Chen,H.; Edworthy,P.; Gupta,N.; Katzel,D.; Li,K.; Schobel,S.; Shrivastava,S.; Thovarai,V.; Wang,S.; Ramanunninair,M.; Silverman,J.; Devis,R.; Phan,L.; Le,J.; Pokorny,B.A.; Onodera,S.; Fulvini,A.A.; He,Y.; Kilbourne,E.D.; Bucher,D.; Bao,Y.; Sanders,R.; Dernovoy,…
EPI387630	HA	Philippines	1982-Aug-01	A/Philippines/2/1982		Other Database Import	Wentworth,D.E.; Dugan,V.; Halpin,R.; Lin,X.; Bera,J.; Ghedin,E.; Fedorova,N.; Overton,L.; Tsitrin,T.; Stockwell,T.; Amedeo,P.; Bishop,B.; Chen,H.; Edworthy,P.; Gupta,N.; Katzel,D.; Li,K.; Schobel,S.; Shrivastava,S.; Thovarai,V.; Wang,S.; Ramanunninair,M.; Silverman,J.; Devis,R.; Phan,L.; Le,J.; Pokorny,B.A.; Onodera,S.; Fulvini,A.A.; He,Y.; Kilbourne,E.D.; Bucher,D.; Bao,Y.; Sanders,R.; Dernovoy,…
EPI387632	NA	Philippines	1982-Aug-01	A/Philippines/2/1982		Other Database Import	Wentworth,D.E.; Dugan,V.; Halpin,R.; Lin,X.; Bera,J.; Ghedin,E.; Fedorova,N.; Overton,L.; Tsitrin,T.; Stockwell,T.; Amedeo,P.; Bishop,B.; Chen,H.; Edworthy,P.; Gupta,N.; Katzel,D.; Li,K.; Schobel,S.; Shrivastava,S.; Thovarai,V.; Wang,S.; Ramanunninair,M.; Silverman,J.; Devis,R.; Phan,L.; Le,J.; Pokorny,B.A.; Onodera,S.; Fulvini,A.A.; He,Y.; Kilbourne,E.D.; Bucher,D.; Bao,Y.; Sanders,R.; Dernovoy,…
EPI385984	HA	Russian Federation	1986-Aug-01	A/Leningrad/360/1986		Other Database Import	Wentworth,D.E.; Dugan,V.; Halpin,R.; Lin,X.; Bera,J.; Ghedin,E.; Fedorova,N.; Overton,L.; Tsitrin,T.; Stockwell,T.; Amedeo,P.; Bishop,B.; Chen,H.; Edworthy,P.; Gupta,N.; Katzel,D.; Li,K.; Schobel,S.; Shrivastava,S.; Thovarai,V.; Wang,S.; Ramanunninair,M.; Silverman,J.; Devis,R.; Phan,L.; Le,J.; Pokorny,B.A.; Onodera,S.; Fulvini,A.A.; He,Y.; Kilbourne,E.D.; Bucher,D.; Bao,Y.; Sanders,R.; Dernovoy,…
EPI385986	NA	Russian Federation	1986-Aug-01	A/Leningrad/360/1986		Other Database Import	Wentworth,D.E.; Dugan,V.; Halpin,R.; Lin,X.; Bera,J.; Ghedin,E.; Fedorova,N.; Overton,L.; Tsitrin,T.; Stockwell,T.; Amedeo,P.; Bishop,B.; Chen,H.; Edworthy,P.; Gupta,N.; Katzel,D.; Li,K.; Schobel,S.; Shrivastava,S.; Thovarai,V.; Wang,S.; Ramanunninair,M.; Silverman,J.; Devis,R.; Phan,L.; Le,J.; Pokorny,B.A.; Onodera,S.; Fulvini,A.A.; He,Y.; Kilbourne,E.D.; Bucher,D.; Bao,Y.; Sanders,R.; Dernovoy,…
EPI385925	NA	Netherlands	1976-Jan-01	A/Bilthoven/2271/1976		Other Database Import	Westgeest,K.B.; de Graaf,M.; Fourment,M.; Bestebroer,T.M.; van Beek,R.; Spronken,M.I.; de Jong,J.C.; Rimmelzwaan,G.F.; Russell,C.A.; Osterhaus,A.D.; Smith,G.J.; Smith,D.J.; Fouchier,R.A.
EPI492830	HA	Netherlands	1976-Jan-01	A/Bilthoven/2271/1976		Other Database Import	Westgeest,K.B.; de Graaf,M.; Fourment,M.; Bestebroer,T.M.; van Beek,R.; Spronken,M.I.; de Jong,J.C.; Rimmelzwaan,G.F.; Russell,C.A.; Osterhaus,A.D.; Smith,G.J.; Smith,D.J.; Fouchier,R.A.
EPI385924	NA	Netherlands	1968-Jan-01	A/Bilthoven/16190/1968		Other Database Import	Westgeest,K.B.; de Graaf,M.; Fourment,M.; Bestebroer,T.M.; van Beek,R.; Spronken,M.I.; de Jong,J.C.; Rimmelzwaan,G.F.; Russell,C.A.; Osterhaus,A.D.; Smith,G.J.; Smith,D.J.; Fouchier,R.A.
EPI492843	HA	Netherlands	1968-Jan-01	A/Bilthoven/16190/1968		Other Database Import	Westgeest,K.B.; de Graaf,M.; Fourment,M.; Bestebroer,T.M.; van Beek,R.; Spronken,M.I.; de Jong,J.C.; Rimmelzwaan,G.F.; Russell,C.A.; Osterhaus,A.D.; Smith,G.J.; Smith,D.J.; Fouchier,R.A.
EPI382054	HA	New Zealand	1973-Jan-01	A/Port Chalmers/1/1973		Other Database Import	Wentworth,D.E.; Dugan,V.; Halpin,R.; Lin,X.; Bera,J.; Ghedin,E.; Fedorova,N.; Overton,L.; Tsitrin,T.; Stockwell,T.; Amedeo,P.; Bishop,B.; Chen,H.; Edworthy,P.; Gupta,N.; Katzel,D.; Li,K.; Schobel,S.; Shrivastava,S.; Thovarai,V.; Wang,S.; Ramanunninair,M.; Silverman,J.; Devis,R.; Phan,L.; Le,J.; Pokorny,B.A.; Onodera,S.; Fulvini,A.A.; He,Y.; Kilbourne,E.D.; Bucher,D.; Bao,Y.; Sanders,R.; Dernovoy,…
EPI382056	NA	New Zealand	1973-Jan-01	A/Port Chalmers/1/1973		Other Database Import	Wentworth,D.E.; Dugan,V.; Halpin,R.; Lin,X.; Bera,J.; Ghedin,E.; Fedorova,N.; Overton,L.; Tsitrin,T.; Stockwell,T.; Amedeo,P.; Bishop,B.; Chen,H.; Edworthy,P.; Gupta,N.; Katzel,D.; Li,K.; Schobel,S.; Shrivastava,S.; Thovarai,V.; Wang,S.; Ramanunninair,M.; Silverman,J.; Devis,R.; Phan,L.; Le,J.; Pokorny,B.A.; Onodera,S.; Fulvini,A.A.; He,Y.; Kilbourne,E.D.; Bucher,D.; Bao,Y.; Sanders,R.; Dernovoy,…
EPI382019	HA	Australia	1975-Aug-01	A/Victoria/3/1975		Other Database Import	Wentworth,D.E.; Dugan,V.; Halpin,R.; Lin,X.; Bera,J.; Ghedin,E.; Fedorova,N.; Overton,L.; Tsitrin,T.; Stockwell,T.; Amedeo,P.; Bishop,B.; Chen,H.; Edworthy,P.; Gupta,N.; Katzel,D.; Li,K.; Schobel,S.; Shrivastava,S.; Thovarai,V.; Wang,S.; Ramanunninair,M.; Silverman,J.; Devis,R.; Phan,L.; Le,J.; Pokorny,B.A.; Onodera,S.; Fulvini,A.A.; He,Y.; Kilbourne,E.D.; Bucher,D.; Bao,Y.; Sanders,R.; Dernovoy,…
EPI382021	NA	Australia	1975-Aug-01	A/Victoria/3/1975		Other Database Import	Wentworth,D.E.; Dugan,V.; Halpin,R.; Lin,X.; Bera,J.; Ghedin,E.; Fedorova,N.; Overton,L.; Tsitrin,T.; Stockwell,T.; Amedeo,P.; Bishop,B.; Chen,H.; Edworthy,P.; Gupta,N.; Katzel,D.; Li,K.; Schobel,S.; Shrivastava,S.; Thovarai,V.; Wang,S.; Ramanunninair,M.; Silverman,J.; Devis,R.; Phan,L.; Le,J.; Pokorny,B.A.; Onodera,S.; Fulvini,A.A.; He,Y.; Kilbourne,E.D.; Bucher,D.; Bao,Y.; Sanders,R.; Dernovoy,…
EPI381987	HA	United Kingdom	1972-Aug-01	A/England/42/1972		Other Database Import	Wentworth,D.E.; Dugan,V.; Halpin,R.; Lin,X.; Bera,J.; Ghedin,E.; Fedorova,N.; Overton,L.; Tsitrin,T.; Stockwell,T.; Amedeo,P.; Bishop,B.; Chen,H.; Edworthy,P.; Gupta,N.; Katzel,D.; Li,K.; Schobel,S.; Shrivastava,S.; Thovarai,V.; Wang,S.; Ramanunninair,M.; Silverman,J.; Devis,R.; Phan,L.; Le,J.; Pokorny,B.A.; Onodera,S.; Fulvini,A.A.; He,Y.; Kilbourne,E.D.; Bucher,D.; Bao,Y.; Sanders,R.; Dernovoy,…
EPI381989	NA	United Kingdom	1972-Aug-01	A/England/42/1972		Other Database Import	Wentworth,D.E.; Dugan,V.; Halpin,R.; Lin,X.; Bera,J.; Ghedin,E.; Fedorova,N.; Overton,L.; Tsitrin,T.; Stockwell,T.; Amedeo,P.; Bishop,B.; Chen,H.; Edworthy,P.; Gupta,N.; Katzel,D.; Li,K.; Schobel,S.; Shrivastava,S.; Thovarai,V.; Wang,S.; Ramanunninair,M.; Silverman,J.; Devis,R.; Phan,L.; Le,J.; Pokorny,B.A.; Onodera,S.; Fulvini,A.A.; He,Y.; Kilbourne,E.D.; Bucher,D.; Bao,Y.; Sanders,R.; Dernovoy,…
EPI381955	HA	Japan	1968-Aug-01	A/Aichi/2/1968		Other Database Import	Wentworth,D.E.; Dugan,V.; Halpin,R.; Lin,X.; Bera,J.; Ghedin,E.; Fedorova,N.; Overton,L.; Tsitrin,T.; Stockwell,T.; Amedeo,P.; Bishop,B.; Chen,H.; Edworthy,P.; Gupta,N.; Katzel,D.; Li,K.; Schobel,S.; Shrivastava,S.; Thovarai,V.; Wang,S.; Ramanunninair,M.; Silverman,J.; Devis,R.; Phan,L.; Le,J.; Pokorny,B.A.; Onodera,S.; Fulvini,A.A.; He,Y.; Kilbourne,E.D.; Bucher,D.; Bao,Y.; Sanders,R.; Dernovoy,…
EPI381957	NA	Japan	1968-Aug-01	A/Aichi/2/1968		Other Database Import	Wentworth,D.E.; Dugan,V.; Halpin,R.; Lin,X.; Bera,J.; Ghedin,E.; Fedorova,N.; Overton,L.; Tsitrin,T.; Stockwell,T.; Amedeo,P.; Bishop,B.; Chen,H.; Edworthy,P.; Gupta,N.; Katzel,D.; Li,K.; Schobel,S.; Shrivastava,S.; Thovarai,V.; Wang,S.; Ramanunninair,M.; Silverman,J.; Devis,R.; Phan,L.; Le,J.; Pokorny,B.A.; Onodera,S.; Fulvini,A.A.; He,Y.; Kilbourne,E.D.; Bucher,D.; Bao,Y.; Sanders,R.; Dernovoy,…
EPI381895	HA	China	1989-Aug-01	A/Beijing/353/1989		Other Database Import	Wentworth,D.E.; Dugan,V.; Halpin,R.; Lin,X.; Bera,J.; Ghedin,E.; Fedorova,N.; Overton,L.; Tsitrin,T.; Stockwell,T.; Amedeo,P.; Bishop,B.; Chen,H.; Edworthy,P.; Gupta,N.; Katzel,D.; Li,K.; Schobel,S.; Shrivastava,S.; Thovarai,V.; Wang,S.; Ramanunninair,M.; Silverman,J.; Devis,R.; Phan,L.; Le,J.; Pokorny,B.A.; Onodera,S.; Fulvini,A.A.; He,Y.; Kilbourne,E.D.; Bucher,D.; Bao,Y.; Sanders,R.; Dernovoy,…
EPI381897	NA	China	1989-Aug-01	A/Beijing/353/1989		Other Database Import	Wentworth,D.E.; Dugan,V.; Halpin,R.; Lin,X.; Bera,J.; Ghedin,E.; Fedorova,N.; Overton,L.; Tsitrin,T.; Stockwell,T.; Amedeo,P.; Bishop,B.; Chen,H.; Edworthy,P.; Gupta,N.; Katzel,D.; Li,K.; Schobel,S.; Shrivastava,S.; Thovarai,V.; Wang,S.; Ramanunninair,M.; Silverman,J.; Devis,R.; Phan,L.; Le,J.; Pokorny,B.A.; Onodera,S.; Fulvini,A.A.; He,Y.; Kilbourne,E.D.; Bucher,D.; Bao,Y.; Sanders,R.; Dernovoy,…
EPI377537	HA	Thailand	1979-Jul-01	A/Bangkok/1/1979		Other Database Import	Wentworth,D.E.; Dugan,V.; Halpin,R.; Lin,X.; Bera,J.; Ghedin,E.; Fedorova,N.; Overton,L.; Tsitrin,T.; Stockwell,T.; Amedeo,P.; Bishop,B.; Chen,H.; Edworthy,P.; Gupta,N.; Katzel,D.; Li,K.; Schobel,S.; Shrivastava,S.; Thovarai,V.; Wang,S.; Ramanunninair,M.; Silverman,J.; Devis,R.; Phan,L.; Le,J.; Pokorny,B.A.; Onodera,S.; Fulvini,A.A.; He,Y.; Kilbourne,E.D.; Bucher,D.; Bao,Y.; Sanders,R.; Dernovoy,…
EPI377539	NA	Thailand	1979-Jul-01	A/Bangkok/1/1979		Other Database Import	Wentworth,D.E.; Dugan,V.; Halpin,R.; Lin,X.; Bera,J.; Ghedin,E.; Fedorova,N.; Overton,L.; Tsitrin,T.; Stockwell,T.; Amedeo,P.; Bishop,B.; Chen,H.; Edworthy,P.; Gupta,N.; Katzel,D.; Li,K.; Schobel,S.; Shrivastava,S.; Thovarai,V.; Wang,S.; Ramanunninair,M.; Silverman,J.; Devis,R.; Phan,L.; Le,J.; Pokorny,B.A.; Onodera,S.; Fulvini,A.A.; He,Y.; Kilbourne,E.D.; Bucher,D.; Bao,Y.; Sanders,R.; Dernovoy,…
EPI377532	HA	United States	1977-Jul-01	A/Texas/1/1977		Other Database Import	Wentworth,D.E.; Dugan,V.; Halpin,R.; Lin,X.; Bera,J.; Ghedin,E.; Fedorova,N.; Overton,L.; Tsitrin,T.; Stockwell,T.; Amedeo,P.; Bishop,B.; Chen,H.; Edworthy,P.; Gupta,N.; Katzel,D.; Li,K.; Schobel,S.; Shrivastava,S.; Thovarai,V.; Wang,S.; Ramanunninair,M.; Silverman,J.; Devis,R.; Phan,L.; Le,J.; Pokorny,B.A.; Onodera,S.; Fulvini,A.A.; He,Y.; Kilbourne,E.D.; Bucher,D.; Bao,Y.; Sanders,R.; Dernovoy,…
EPI377534	NA	United States	1977-Jul-01	A/Texas/1/1977		Other Database Import	Wentworth,D.E.; Dugan,V.; Halpin,R.; Lin,X.; Bera,J.; Ghedin,E.; Fedorova,N.; Overton,L.; Tsitrin,T.; Stockwell,T.; Amedeo,P.; Bishop,B.; Chen,H.; Edworthy,P.; Gupta,N.; Katzel,D.; Li,K.; Schobel,S.; Shrivastava,S.; Thovarai,V.; Wang,S.; Ramanunninair,M.; Silverman,J.; Devis,R.; Phan,L.; Le,J.; Pokorny,B.A.; Onodera,S.; Fulvini,A.A.; He,Y.; Kilbourne,E.D.; Bucher,D.; Bao,Y.; Sanders,R.; Dernovoy,…
EPI367200	NA	United Kingdom	1991-Jan-01	A/United Kingdom/261/1991		Other Database Import	Wentworth,D.E.; Dugan,V.; Halpin,R.; Lin,X.; Bera,J.; Ghedin,E.; Fedorova,N.; Overton,L.; Tsitrin,T.; Stockwell,T.; Amedeo,P.; Bishop,B.; Chen,H.; Edworthy,P.; Gupta,N.; Katzel,D.; Li,K.; Schobel,S.; Shrivastava,S.; Thovarai,V.; Wang,S.; Westgeest,K.B.; van Beek,R.; Bestebroer,T.M.; de Jong,J.C.; Rimmelzwaan,G.F.; Osterhaus,A.D.M.E.; Fouchier,R.A.M.; Bao,Y.; Sanders,R.; Dernovoy,D.; Kiryutin,B.; …
EPI367198	HA	United Kingdom	1991-Jan-01	A/United Kingdom/261/1991		Other Database Import	Wentworth,D.E.; Dugan,V.; Halpin,R.; Lin,X.; Bera,J.; Ghedin,E.; Fedorova,N.; Overton,L.; Tsitrin,T.; Stockwell,T.; Amedeo,P.; Bishop,B.; Chen,H.; Edworthy,P.; Gupta,N.; Katzel,D.; Li,K.; Schobel,S.; Shrivastava,S.; Thovarai,V.; Wang,S.; Westgeest,K.B.; van Beek,R.; Bestebroer,T.M.; de Jong,J.C.; Rimmelzwaan,G.F.; Osterhaus,A.D.M.E.; Fouchier,R.A.M.; Bao,Y.; Sanders,R.; Dernovoy,D.; Kiryutin,B.; …
EPI367190	HA	China	1989-Jan-01	A/Beijing/353/1989		Other Database Import	Wentworth,D.E.; Dugan,V.; Halpin,R.; Lin,X.; Bera,J.; Ghedin,E.; Fedorova,N.; Overton,L.; Tsitrin,T.; Stockwell,T.; Amedeo,P.; Bishop,B.; Chen,H.; Edworthy,P.; Gupta,N.; Katzel,D.; Li,K.; Schobel,S.; Shrivastava,S.; Thovarai,V.; Wang,S.; Westgeest,K.B.; van Beek,R.; Bestebroer,T.M.; de Jong,J.C.; Rimmelzwaan,G.F.; Osterhaus,A.D.M.E.; Fouchier,R.A.M.; Bao,Y.; Sanders,R.; Dernovoy,D.; Kiryutin,B.; …
EPI367192	NA	China	1989-Jan-01	A/Beijing/353/1989		Other Database Import	Wentworth,D.E.; Dugan,V.; Halpin,R.; Lin,X.; Bera,J.; Ghedin,E.; Fedorova,N.; Overton,L.; Tsitrin,T.; Stockwell,T.; Amedeo,P.; Bishop,B.; Chen,H.; Edworthy,P.; Gupta,N.; Katzel,D.; Li,K.; Schobel,S.; Shrivastava,S.; Thovarai,V.; Wang,S.; Westgeest,K.B.; van Beek,R.; Bestebroer,T.M.; de Jong,J.C.; Rimmelzwaan,G.F.; Osterhaus,A.D.M.E.; Fouchier,R.A.M.; Bao,Y.; Sanders,R.; Dernovoy,D.; Kiryutin,B.; …
EPI367182	HA	United States	1988-Jan-01	A/Oklahoma/5/1988		Other Database Import	Wentworth,D.E.; Dugan,V.; Halpin,R.; Lin,X.; Bera,J.; Ghedin,E.; Fedorova,N.; Overton,L.; Tsitrin,T.; Stockwell,T.; Amedeo,P.; Bishop,B.; Chen,H.; Edworthy,P.; Gupta,N.; Katzel,D.; Li,K.; Schobel,S.; Shrivastava,S.; Thovarai,V.; Wang,S.; Westgeest,K.B.; van Beek,R.; Bestebroer,T.M.; de Jong,J.C.; Rimmelzwaan,G.F.; Osterhaus,A.D.M.E.; Fouchier,R.A.M.; Bao,Y.; Sanders,R.; Dernovoy,D.; Kiryutin,B.; …
EPI367184	NA	United States	1988-Jan-01	A/Oklahoma/5/1988		Other Database Import	Wentworth,D.E.; Dugan,V.; Halpin,R.; Lin,X.; Bera,J.; Ghedin,E.; Fedorova,N.; Overton,L.; Tsitrin,T.; Stockwell,T.; Amedeo,P.; Bishop,B.; Chen,H.; Edworthy,P.; Gupta,N.; Katzel,D.; Li,K.; Schobel,S.; Shrivastava,S.; Thovarai,V.; Wang,S.; Westgeest,K.B.; van Beek,R.; Bestebroer,T.M.; de Jong,J.C.; Rimmelzwaan,G.F.; Osterhaus,A.D.M.E.; Fouchier,R.A.M.; Bao,Y.; Sanders,R.; Dernovoy,D.; Kiryutin,B.; …
EPI367176	NA	Australia	1988-Jan-01	A/Victoria/1/1988		Other Database Import	Wentworth,D.E.; Dugan,V.; Halpin,R.; Lin,X.; Bera,J.; Ghedin,E.; Fedorova,N.; Overton,L.; Tsitrin,T.; Stockwell,T.; Amedeo,P.; Bishop,B.; Chen,H.; Edworthy,P.; Gupta,N.; Katzel,D.; Li,K.; Schobel,S.; Shrivastava,S.; Thovarai,V.; Wang,S.; Westgeest,K.B.; van Beek,R.; Bestebroer,T.M.; de Jong,J.C.; Rimmelzwaan,G.F.; Osterhaus,A.D.M.E.; Fouchier,R.A.M.; Bao,Y.; Sanders,R.; Dernovoy,D.; Kiryutin,B.; …
EPI367174	HA	Australia	1988-Jan-01	A/Victoria/1/1988		Other Database Import	Wentworth,D.E.; Dugan,V.; Halpin,R.; Lin,X.; Bera,J.; Ghedin,E.; Fedorova,N.; Overton,L.; Tsitrin,T.; Stockwell,T.; Amedeo,P.; Bishop,B.; Chen,H.; Edworthy,P.; Gupta,N.; Katzel,D.; Li,K.; Schobel,S.; Shrivastava,S.; Thovarai,V.; Wang,S.; Westgeest,K.B.; van Beek,R.; Bestebroer,T.M.; de Jong,J.C.; Rimmelzwaan,G.F.; Osterhaus,A.D.M.E.; Fouchier,R.A.M.; Bao,Y.; Sanders,R.; Dernovoy,D.; Kiryutin,B.; …
EPI367166	HA	Netherlands	1982-Apr-01	A/Netherlands/233/1982		Other Database Import	Wentworth,D.E.; Dugan,V.; Halpin,R.; Lin,X.; Bera,J.; Ghedin,E.; Fedorova,N.; Overton,L.; Tsitrin,T.; Stockwell,T.; Amedeo,P.; Bishop,B.; Chen,H.; Edworthy,P.; Gupta,N.; Katzel,D.; Li,K.; Schobel,S.; Shrivastava,S.; Thovarai,V.; Wang,S.; Westgeest,K.B.; van Beek,R.; Bestebroer,T.M.; de Jong,J.C.; Rimmelzwaan,G.F.; Osterhaus,A.D.M.E.; Fouchier,R.A.M.; Bao,Y.; Sanders,R.; Dernovoy,D.; Kiryutin,B.; …
EPI367168	NA	Netherlands	1982-Apr-01	A/Netherlands/233/1982		Other Database Import	Wentworth,D.E.; Dugan,V.; Halpin,R.; Lin,X.; Bera,J.; Ghedin,E.; Fedorova,N.; Overton,L.; Tsitrin,T.; Stockwell,T.; Amedeo,P.; Bishop,B.; Chen,H.; Edworthy,P.; Gupta,N.; Katzel,D.; Li,K.; Schobel,S.; Shrivastava,S.; Thovarai,V.; Wang,S.; Westgeest,K.B.; van Beek,R.; Bestebroer,T.M.; de Jong,J.C.; Rimmelzwaan,G.F.; Osterhaus,A.D.M.E.; Fouchier,R.A.M.; Bao,Y.; Sanders,R.; Dernovoy,D.; Kiryutin,B.; …
EPI367160	NA	Thailand	1979-Jan-01	A/Bangkok/1/1979		Other Database Import	Wentworth,D.E.; Dugan,V.; Halpin,R.; Lin,X.; Bera,J.; Ghedin,E.; Fedorova,N.; Overton,L.; Tsitrin,T.; Stockwell,T.; Amedeo,P.; Bishop,B.; Chen,H.; Edworthy,P.; Gupta,N.; Katzel,D.; Li,K.; Schobel,S.; Shrivastava,S.; Thovarai,V.; Wang,S.; Westgeest,K.B.; van Beek,R.; Bestebroer,T.M.; de Jong,J.C.; Rimmelzwaan,G.F.; Osterhaus,A.D.M.E.; Fouchier,R.A.M.; Bao,Y.; Sanders,R.; Dernovoy,D.; Kiryutin,B.; …
EPI367158	HA	Thailand	1979-Jan-01	A/Bangkok/1/1979		Other Database Import	Wentworth,D.E.; Dugan,V.; Halpin,R.; Lin,X.; Bera,J.; Ghedin,E.; Fedorova,N.; Overton,L.; Tsitrin,T.; Stockwell,T.; Amedeo,P.; Bishop,B.; Chen,H.; Edworthy,P.; Gupta,N.; Katzel,D.; Li,K.; Schobel,S.; Shrivastava,S.; Thovarai,V.; Wang,S.; Westgeest,K.B.; van Beek,R.; Bestebroer,T.M.; de Jong,J.C.; Rimmelzwaan,G.F.; Osterhaus,A.D.M.E.; Fouchier,R.A.M.; Bao,Y.; Sanders,R.; Dernovoy,D.; Kiryutin,B.; …
EPI366897	HA	Netherlands	1994-Jan-05	A/Netherlands/18/1994		Other Database Import	Wentworth,D.E.; Dugan,V.; Halpin,R.; Lin,X.; Bera,J.; Ghedin,E.; Fedorova,N.; Overton,L.; Tsitrin,T.; Stockwell,T.; Amedeo,P.; Bishop,B.; Chen,H.; Edworthy,P.; Gupta,N.; Katzel,D.; Li,K.; Schobel,S.; Shrivastava,S.; Thovarai,V.; Wang,S.; Westgeest,K.B.; van Beek,R.; Bestebroer,T.M.; de Jong,J.C.; Rimmelzwaan,G.F.; Osterhaus,A.D.M.E.; Fouchier,R.A.M.; Bao,Y.; Sanders,R.; Dernovoy,D.; Kiryutin,B.; …
EPI366899	NA	Netherlands	1994-Jan-05	A/Netherlands/18/1994		Other Database Import	Wentworth,D.E.; Dugan,V.; Halpin,R.; Lin,X.; Bera,J.; Ghedin,E.; Fedorova,N.; Overton,L.; Tsitrin,T.; Stockwell,T.; Amedeo,P.; Bishop,B.; Chen,H.; Edworthy,P.; Gupta,N.; Katzel,D.; Li,K.; Schobel,S.; Shrivastava,S.; Thovarai,V.; Wang,S.; Westgeest,K.B.; van Beek,R.; Bestebroer,T.M.; de Jong,J.C.; Rimmelzwaan,G.F.; Osterhaus,A.D.M.E.; Fouchier,R.A.M.; Bao,Y.; Sanders,R.; Dernovoy,D.; Kiryutin,B.; …
EPI366891	NA	Hong Kong (SAR)	1994-Aug-02	A/Hong Kong/56/1994		Other Database Import	Wentworth,D.E.; Dugan,V.; Halpin,R.; Lin,X.; Bera,J.; Ghedin,E.; Fedorova,N.; Overton,L.; Tsitrin,T.; Stockwell,T.; Amedeo,P.; Bishop,B.; Chen,H.; Edworthy,P.; Gupta,N.; Katzel,D.; Li,K.; Schobel,S.; Shrivastava,S.; Thovarai,V.; Wang,S.; Westgeest,K.B.; van Beek,R.; Bestebroer,T.M.; de Jong,J.C.; Rimmelzwaan,G.F.; Osterhaus,A.D.M.E.; Fouchier,R.A.M.; Bao,Y.; Sanders,R.; Dernovoy,D.; Kiryutin,B.; …
EPI366888	HA	Hong Kong (SAR)	1994-Aug-02	A/Hong Kong/56/1994		Other Database Import	Wentworth,D.E.; Dugan,V.; Halpin,R.; Lin,X.; Bera,J.; Ghedin,E.; Fedorova,N.; Overton,L.; Tsitrin,T.; Stockwell,T.; Amedeo,P.; Bishop,B.; Chen,H.; Edworthy,P.; Gupta,N.; Katzel,D.; Li,K.; Schobel,S.; Shrivastava,S.; Thovarai,V.; Wang,S.; Westgeest,K.B.; van Beek,R.; Bestebroer,T.M.; de Jong,J.C.; Rimmelzwaan,G.F.; Osterhaus,A.D.M.E.; Fouchier,R.A.M.; Bao,Y.; Sanders,R.; Dernovoy,D.; Kiryutin,B.; …
EPI366890	NA	Japan	1993-Jan-01	A/Yamagata/61/1993		Other Database Import	Wentworth,D.E.; Dugan,V.; Halpin,R.; Lin,X.; Bera,J.; Ghedin,E.; Fedorova,N.; Overton,L.; Tsitrin,T.; Stockwell,T.; Amedeo,P.; Bishop,B.; Chen,H.; Edworthy,P.; Gupta,N.; Katzel,D.; Li,K.; Schobel,S.; Shrivastava,S.; Thovarai,V.; Wang,S.; Westgeest,K.B.; van Beek,R.; Bestebroer,T.M.; de Jong,J.C.; Rimmelzwaan,G.F.; Osterhaus,A.D.M.E.; Fouchier,R.A.M.; Bao,Y.; Sanders,R.; Dernovoy,D.; Kiryutin,B.; …
EPI366881	HA	Japan	1993-Jan-01	A/Yamagata/61/1993		Other Database Import	Wentworth,D.E.; Dugan,V.; Halpin,R.; Lin,X.; Bera,J.; Ghedin,E.; Fedorova,N.; Overton,L.; Tsitrin,T.; Stockwell,T.; Amedeo,P.; Bishop,B.; Chen,H.; Edworthy,P.; Gupta,N.; Katzel,D.; Li,K.; Schobel,S.; Shrivastava,S.; Thovarai,V.; Wang,S.; Westgeest,K.B.; van Beek,R.; Bestebroer,T.M.; de Jong,J.C.; Rimmelzwaan,G.F.; Osterhaus,A.D.M.E.; Fouchier,R.A.M.; Bao,Y.; Sanders,R.; Dernovoy,D.; Kiryutin,B.; …
EPI366875	NA	Japan	1993-Jan-01	A/Yamagata/56/1993		Other Database Import	Wentworth,D.E.; Dugan,V.; Halpin,R.; Lin,X.; Bera,J.; Ghedin,E.; Fedorova,N.; Overton,L.; Tsitrin,T.; Stockwell,T.; Amedeo,P.; Bishop,B.; Chen,H.; Edworthy,P.; Gupta,N.; Katzel,D.; Li,K.; Schobel,S.; Shrivastava,S.; Thovarai,V.; Wang,S.; Westgeest,K.B.; van Beek,R.; Bestebroer,T.M.; de Jong,J.C.; Rimmelzwaan,G.F.; Osterhaus,A.D.M.E.; Fouchier,R.A.M.; Bao,Y.; Sanders,R.; Dernovoy,D.; Kiryutin,B.; …
EPI366873	HA	Japan	1993-Jan-01	A/Yamagata/56/1993		Other Database Import	Wentworth,D.E.; Dugan,V.; Halpin,R.; Lin,X.; Bera,J.; Ghedin,E.; Fedorova,N.; Overton,L.; Tsitrin,T.; Stockwell,T.; Amedeo,P.; Bishop,B.; Chen,H.; Edworthy,P.; Gupta,N.; Katzel,D.; Li,K.; Schobel,S.; Shrivastava,S.; Thovarai,V.; Wang,S.; Westgeest,K.B.; van Beek,R.; Bestebroer,T.M.; de Jong,J.C.; Rimmelzwaan,G.F.; Osterhaus,A.D.M.E.; Fouchier,R.A.M.; Bao,Y.; Sanders,R.; Dernovoy,D.; Kiryutin,B.; …
EPI366865	HA	Singapore	1989-Jan-01	A/Singapore/36/1989		Other Database Import	Wentworth,D.E.; Dugan,V.; Halpin,R.; Lin,X.; Bera,J.; Ghedin,E.; Fedorova,N.; Overton,L.; Tsitrin,T.; Stockwell,T.; Amedeo,P.; Bishop,B.; Chen,H.; Edworthy,P.; Gupta,N.; Katzel,D.; Li,K.; Schobel,S.; Shrivastava,S.; Thovarai,V.; Wang,S.; Westgeest,K.B.; van Beek,R.; Bestebroer,T.M.; de Jong,J.C.; Rimmelzwaan,G.F.; Osterhaus,A.D.M.E.; Fouchier,R.A.M.; Bao,Y.; Sanders,R.; Dernovoy,D.; Kiryutin,B.; …
EPI366867	NA	Singapore	1989-Jan-01	A/Singapore/36/1989		Other Database Import	Wentworth,D.E.; Dugan,V.; Halpin,R.; Lin,X.; Bera,J.; Ghedin,E.; Fedorova,N.; Overton,L.; Tsitrin,T.; Stockwell,T.; Amedeo,P.; Bishop,B.; Chen,H.; Edworthy,P.; Gupta,N.; Katzel,D.; Li,K.; Schobel,S.; Shrivastava,S.; Thovarai,V.; Wang,S.; Westgeest,K.B.; van Beek,R.; Bestebroer,T.M.; de Jong,J.C.; Rimmelzwaan,G.F.; Osterhaus,A.D.M.E.; Fouchier,R.A.M.; Bao,Y.; Sanders,R.; Dernovoy,D.; Kiryutin,B.; …
EPI366859	NA	China	1993-Jan-01	A/Shangdong/9/1993		Other Database Import	Wentworth,D.E.; Dugan,V.; Halpin,R.; Lin,X.; Bera,J.; Ghedin,E.; Fedorova,N.; Overton,L.; Tsitrin,T.; Stockwell,T.; Amedeo,P.; Bishop,B.; Chen,H.; Edworthy,P.; Gupta,N.; Katzel,D.; Li,K.; Schobel,S.; Shrivastava,S.; Thovarai,V.; Wang,S.; Westgeest,K.B.; van Beek,R.; Bestebroer,T.M.; de Jong,J.C.; Rimmelzwaan,G.F.; Osterhaus,A.D.M.E.; Fouchier,R.A.M.; Bao,Y.; Sanders,R.; Dernovoy,D.; Kiryutin,B.; …
EPI366857	HA	China	1993-Jan-01	A/Shangdong/9/1993		Other Database Import	Wentworth,D.E.; Dugan,V.; Halpin,R.; Lin,X.; Bera,J.; Ghedin,E.; Fedorova,N.; Overton,L.; Tsitrin,T.; Stockwell,T.; Amedeo,P.; Bishop,B.; Chen,H.; Edworthy,P.; Gupta,N.; Katzel,D.; Li,K.; Schobel,S.; Shrivastava,S.; Thovarai,V.; Wang,S.; Westgeest,K.B.; van Beek,R.; Bestebroer,T.M.; de Jong,J.C.; Rimmelzwaan,G.F.; Osterhaus,A.D.M.E.; Fouchier,R.A.M.; Bao,Y.; Sanders,R.; Dernovoy,D.; Kiryutin,B.; …
EPI366849	HA	United Kingdom	1993-Jan-01	A/Scotland/160/1993		Other Database Import	Wentworth,D.E.; Dugan,V.; Halpin,R.; Lin,X.; Bera,J.; Ghedin,E.; Fedorova,N.; Overton,L.; Tsitrin,T.; Stockwell,T.; Amedeo,P.; Bishop,B.; Chen,H.; Edworthy,P.; Gupta,N.; Katzel,D.; Li,K.; Schobel,S.; Shrivastava,S.; Thovarai,V.; Wang,S.; Westgeest,K.B.; van Beek,R.; Bestebroer,T.M.; de Jong,J.C.; Rimmelzwaan,G.F.; Osterhaus,A.D.M.E.; Fouchier,R.A.M.; Bao,Y.; Sanders,R.; Dernovoy,D.; Kiryutin,B.; …
EPI366851	NA	United Kingdom	1993-Jan-01	A/Scotland/160/1993		Other Database Import	Wentworth,D.E.; Dugan,V.; Halpin,R.; Lin,X.; Bera,J.; Ghedin,E.; Fedorova,N.; Overton,L.; Tsitrin,T.; Stockwell,T.; Amedeo,P.; Bishop,B.; Chen,H.; Edworthy,P.; Gupta,N.; Katzel,D.; Li,K.; Schobel,S.; Shrivastava,S.; Thovarai,V.; Wang,S.; Westgeest,K.B.; van Beek,R.; Bestebroer,T.M.; de Jong,J.C.; Rimmelzwaan,G.F.; Osterhaus,A.D.M.E.; Fouchier,R.A.M.; Bao,Y.; Sanders,R.; Dernovoy,D.; Kiryutin,B.; …
EPI366841	HA	United Kingdom	1993-Jan-01	A/Scotland/142/1993		Other Database Import	Wentworth,D.E.; Dugan,V.; Halpin,R.; Lin,X.; Bera,J.; Ghedin,E.; Fedorova,N.; Overton,L.; Tsitrin,T.; Stockwell,T.; Amedeo,P.; Bishop,B.; Chen,H.; Edworthy,P.; Gupta,N.; Katzel,D.; Li,K.; Schobel,S.; Shrivastava,S.; Thovarai,V.; Wang,S.; Westgeest,K.B.; van Beek,R.; Bestebroer,T.M.; de Jong,J.C.; Rimmelzwaan,G.F.; Osterhaus,A.D.M.E.; Fouchier,R.A.M.; Bao,Y.; Sanders,R.; Dernovoy,D.; Kiryutin,B.; …
EPI366843	NA	United Kingdom	1993-Jan-01	A/Scotland/142/1993		Other Database Import	Wentworth,D.E.; Dugan,V.; Halpin,R.; Lin,X.; Bera,J.; Ghedin,E.; Fedorova,N.; Overton,L.; Tsitrin,T.; Stockwell,T.; Amedeo,P.; Bishop,B.; Chen,H.; Edworthy,P.; Gupta,N.; Katzel,D.; Li,K.; Schobel,S.; Shrivastava,S.; Thovarai,V.; Wang,S.; Westgeest,K.B.; van Beek,R.; Bestebroer,T.M.; de Jong,J.C.; Rimmelzwaan,G.F.; Osterhaus,A.D.M.E.; Fouchier,R.A.M.; Bao,Y.; Sanders,R.; Dernovoy,D.; Kiryutin,B.; …
EPI366833	HA	France	1993-Jan-01	A/Paris/287/1993		Other Database Import	Wentworth,D.E.; Dugan,V.; Halpin,R.; Lin,X.; Bera,J.; Ghedin,E.; Fedorova,N.; Overton,L.; Tsitrin,T.; Stockwell,T.; Amedeo,P.; Bishop,B.; Chen,H.; Edworthy,P.; Gupta,N.; Katzel,D.; Li,K.; Schobel,S.; Shrivastava,S.; Thovarai,V.; Wang,S.; Westgeest,K.B.; van Beek,R.; Bestebroer,T.M.; de Jong,J.C.; Rimmelzwaan,G.F.; Osterhaus,A.D.M.E.; Fouchier,R.A.M.; Bao,Y.; Sanders,R.; Dernovoy,D.; Kiryutin,B.; …
EPI366835	NA	France	1993-Jan-01	A/Paris/287/1993		Other Database Import	Wentworth,D.E.; Dugan,V.; Halpin,R.; Lin,X.; Bera,J.; Ghedin,E.; Fedorova,N.; Overton,L.; Tsitrin,T.; Stockwell,T.; Amedeo,P.; Bishop,B.; Chen,H.; Edworthy,P.; Gupta,N.; Katzel,D.; Li,K.; Schobel,S.; Shrivastava,S.; Thovarai,V.; Wang,S.; Westgeest,K.B.; van Beek,R.; Bestebroer,T.M.; de Jong,J.C.; Rimmelzwaan,G.F.; Osterhaus,A.D.M.E.; Fouchier,R.A.M.; Bao,Y.; Sanders,R.; Dernovoy,D.; Kiryutin,B.; …
EPI366825	HA	Netherlands	1993-Nov-27	A/Netherlands/398/1993		Other Database Import	Wentworth,D.E.; Dugan,V.; Halpin,R.; Lin,X.; Bera,J.; Ghedin,E.; Fedorova,N.; Overton,L.; Tsitrin,T.; Stockwell,T.; Amedeo,P.; Bishop,B.; Chen,H.; Edworthy,P.; Gupta,N.; Katzel,D.; Li,K.; Schobel,S.; Shrivastava,S.; Thovarai,V.; Wang,S.; Westgeest,K.B.; van Beek,R.; Bestebroer,T.M.; de Jong,J.C.; Rimmelzwaan,G.F.; Osterhaus,A.D.M.E.; Fouchier,R.A.M.; Bao,Y.; Sanders,R.; Dernovoy,D.; Kiryutin,B.; …
EPI366827	NA	Netherlands	1993-Nov-27	A/Netherlands/398/1993		Other Database Import	Wentworth,D.E.; Dugan,V.; Halpin,R.; Lin,X.; Bera,J.; Ghedin,E.; Fedorova,N.; Overton,L.; Tsitrin,T.; Stockwell,T.; Amedeo,P.; Bishop,B.; Chen,H.; Edworthy,P.; Gupta,N.; Katzel,D.; Li,K.; Schobel,S.; Shrivastava,S.; Thovarai,V.; Wang,S.; Westgeest,K.B.; van Beek,R.; Bestebroer,T.M.; de Jong,J.C.; Rimmelzwaan,G.F.; Osterhaus,A.D.M.E.; Fouchier,R.A.M.; Bao,Y.; Sanders,R.; Dernovoy,D.; Kiryutin,B.; …
EPI366819	NA	Netherlands	1993-Dec-01	A/Netherlands/372/1993		Other Database Import	Wentworth,D.E.; Dugan,V.; Halpin,R.; Lin,X.; Bera,J.; Ghedin,E.; Fedorova,N.; Overton,L.; Tsitrin,T.; Stockwell,T.; Amedeo,P.; Bishop,B.; Chen,H.; Edworthy,P.; Gupta,N.; Katzel,D.; Li,K.; Schobel,S.; Shrivastava,S.; Thovarai,V.; Wang,S.; Westgeest,K.B.; van Beek,R.; Bestebroer,T.M.; de Jong,J.C.; Rimmelzwaan,G.F.; Osterhaus,A.D.M.E.; Fouchier,R.A.M.; Bao,Y.; Sanders,R.; Dernovoy,D.; Kiryutin,B.; …
EPI366817	HA	Netherlands	1993-Dec-01	A/Netherlands/372/1993		Other Database Import	Wentworth,D.E.; Dugan,V.; Halpin,R.; Lin,X.; Bera,J.; Ghedin,E.; Fedorova,N.; Overton,L.; Tsitrin,T.; Stockwell,T.; Amedeo,P.; Bishop,B.; Chen,H.; Edworthy,P.; Gupta,N.; Katzel,D.; Li,K.; Schobel,S.; Shrivastava,S.; Thovarai,V.; Wang,S.; Westgeest,K.B.; van Beek,R.; Bestebroer,T.M.; de Jong,J.C.; Rimmelzwaan,G.F.; Osterhaus,A.D.M.E.; Fouchier,R.A.M.; Bao,Y.; Sanders,R.; Dernovoy,D.; Kiryutin,B.; …
EPI366809	HA	Netherlands	1993-Dec-06	A/Netherlands/357/1993		Other Database Import	Wentworth,D.E.; Dugan,V.; Halpin,R.; Lin,X.; Bera,J.; Ghedin,E.; Fedorova,N.; Overton,L.; Tsitrin,T.; Stockwell,T.; Amedeo,P.; Bishop,B.; Chen,H.; Edworthy,P.; Gupta,N.; Katzel,D.; Li,K.; Schobel,S.; Shrivastava,S.; Thovarai,V.; Wang,S.; Westgeest,K.B.; van Beek,R.; Bestebroer,T.M.; de Jong,J.C.; Rimmelzwaan,G.F.; Osterhaus,A.D.M.E.; Fouchier,R.A.M.; Bao,Y.; Sanders,R.; Dernovoy,D.; Kiryutin,B.; …
EPI366811	NA	Netherlands	1993-Dec-06	A/Netherlands/357/1993		Other Database Import	Wentworth,D.E.; Dugan,V.; Halpin,R.; Lin,X.; Bera,J.; Ghedin,E.; Fedorova,N.; Overton,L.; Tsitrin,T.; Stockwell,T.; Amedeo,P.; Bishop,B.; Chen,H.; Edworthy,P.; Gupta,N.; Katzel,D.; Li,K.; Schobel,S.; Shrivastava,S.; Thovarai,V.; Wang,S.; Westgeest,K.B.; van Beek,R.; Bestebroer,T.M.; de Jong,J.C.; Rimmelzwaan,G.F.; Osterhaus,A.D.M.E.; Fouchier,R.A.M.; Bao,Y.; Sanders,R.; Dernovoy,D.; Kiryutin,B.; …
EPI366801	HA	Netherlands	1993-Mar-05	A/Netherlands/165/1993		Other Database Import	Wentworth,D.E.; Dugan,V.; Halpin,R.; Lin,X.; Bera,J.; Ghedin,E.; Fedorova,N.; Overton,L.; Tsitrin,T.; Stockwell,T.; Amedeo,P.; Bishop,B.; Chen,H.; Edworthy,P.; Gupta,N.; Katzel,D.; Li,K.; Schobel,S.; Shrivastava,S.; Thovarai,V.; Wang,S.; Westgeest,K.B.; van Beek,R.; Bestebroer,T.M.; de Jong,J.C.; Rimmelzwaan,G.F.; Osterhaus,A.D.M.E.; Fouchier,R.A.M.; Bao,Y.; Sanders,R.; Dernovoy,D.; Kiryutin,B.; …
EPI366803	NA	Netherlands	1993-Mar-05	A/Netherlands/165/1993		Other Database Import	Wentworth,D.E.; Dugan,V.; Halpin,R.; Lin,X.; Bera,J.; Ghedin,E.; Fedorova,N.; Overton,L.; Tsitrin,T.; Stockwell,T.; Amedeo,P.; Bishop,B.; Chen,H.; Edworthy,P.; Gupta,N.; Katzel,D.; Li,K.; Schobel,S.; Shrivastava,S.; Thovarai,V.; Wang,S.; Westgeest,K.B.; van Beek,R.; Bestebroer,T.M.; de Jong,J.C.; Rimmelzwaan,G.F.; Osterhaus,A.D.M.E.; Fouchier,R.A.M.; Bao,Y.; Sanders,R.; Dernovoy,D.; Kiryutin,B.; …
EPI366795	NA	Netherlands	1993-Feb-23	A/Netherlands/126/1993		Other Database Import	Wentworth,D.E.; Dugan,V.; Halpin,R.; Lin,X.; Bera,J.; Ghedin,E.; Fedorova,N.; Overton,L.; Tsitrin,T.; Stockwell,T.; Amedeo,P.; Bishop,B.; Chen,H.; Edworthy,P.; Gupta,N.; Katzel,D.; Li,K.; Schobel,S.; Shrivastava,S.; Thovarai,V.; Wang,S.; Westgeest,K.B.; van Beek,R.; Bestebroer,T.M.; de Jong,J.C.; Rimmelzwaan,G.F.; Osterhaus,A.D.M.E.; Fouchier,R.A.M.; Bao,Y.; Sanders,R.; Dernovoy,D.; Kiryutin,B.; …
EPI366793	HA	Netherlands	1993-Feb-23	A/Netherlands/126/1993		Other Database Import	Wentworth,D.E.; Dugan,V.; Halpin,R.; Lin,X.; Bera,J.; Ghedin,E.; Fedorova,N.; Overton,L.; Tsitrin,T.; Stockwell,T.; Amedeo,P.; Bishop,B.; Chen,H.; Edworthy,P.; Gupta,N.; Katzel,D.; Li,K.; Schobel,S.; Shrivastava,S.; Thovarai,V.; Wang,S.; Westgeest,K.B.; van Beek,R.; Bestebroer,T.M.; de Jong,J.C.; Rimmelzwaan,G.F.; Osterhaus,A.D.M.E.; Fouchier,R.A.M.; Bao,Y.; Sanders,R.; Dernovoy,D.; Kiryutin,B.; …
EPI366786	NA	Netherlands	1993-Feb-15	A/Netherlands/101/1993		Other Database Import	Wentworth,D.E.; Dugan,V.; Halpin,R.; Lin,X.; Bera,J.; Ghedin,E.; Fedorova,N.; Overton,L.; Tsitrin,T.; Stockwell,T.; Amedeo,P.; Bishop,B.; Chen,H.; Edworthy,P.; Gupta,N.; Katzel,D.; Li,K.; Schobel,S.; Shrivastava,S.; Thovarai,V.; Wang,S.; Westgeest,K.B.; van Beek,R.; Bestebroer,T.M.; de Jong,J.C.; Rimmelzwaan,G.F.; Osterhaus,A.D.M.E.; Fouchier,R.A.M.; Bao,Y.; Sanders,R.; Dernovoy,D.; Kiryutin,B.; …
EPI366790	HA	Netherlands	1993-Feb-15	A/Netherlands/101/1993		Other Database Import	Wentworth,D.E.; Dugan,V.; Halpin,R.; Lin,X.; Bera,J.; Ghedin,E.; Fedorova,N.; Overton,L.; Tsitrin,T.; Stockwell,T.; Amedeo,P.; Bishop,B.; Chen,H.; Edworthy,P.; Gupta,N.; Katzel,D.; Li,K.; Schobel,S.; Shrivastava,S.; Thovarai,V.; Wang,S.; Westgeest,K.B.; van Beek,R.; Bestebroer,T.M.; de Jong,J.C.; Rimmelzwaan,G.F.; Osterhaus,A.D.M.E.; Fouchier,R.A.M.; Bao,Y.; Sanders,R.; Dernovoy,D.; Kiryutin,B.; …
EPI366784	HA	Spain	1993-Jan-01	A/Madrid/G252/1993		Other Database Import	Wentworth,D.E.; Dugan,V.; Halpin,R.; Lin,X.; Bera,J.; Ghedin,E.; Fedorova,N.; Overton,L.; Tsitrin,T.; Stockwell,T.; Amedeo,P.; Bishop,B.; Chen,H.; Edworthy,P.; Gupta,N.; Katzel,D.; Li,K.; Schobel,S.; Shrivastava,S.; Thovarai,V.; Wang,S.; Westgeest,K.B.; van Beek,R.; Bestebroer,T.M.; de Jong,J.C.; Rimmelzwaan,G.F.; Osterhaus,A.D.M.E.; Fouchier,R.A.M.; Bao,Y.; Sanders,R.; Dernovoy,D.; Kiryutin,B.; …
EPI366778	NA	Spain	1993-Jan-01	A/Madrid/G252/1993		Other Database Import	Wentworth,D.E.; Dugan,V.; Halpin,R.; Lin,X.; Bera,J.; Ghedin,E.; Fedorova,N.; Overton,L.; Tsitrin,T.; Stockwell,T.; Amedeo,P.; Bishop,B.; Chen,H.; Edworthy,P.; Gupta,N.; Katzel,D.; Li,K.; Schobel,S.; Shrivastava,S.; Thovarai,V.; Wang,S.; Westgeest,K.B.; van Beek,R.; Bestebroer,T.M.; de Jong,J.C.; Rimmelzwaan,G.F.; Osterhaus,A.D.M.E.; Fouchier,R.A.M.; Bao,Y.; Sanders,R.; Dernovoy,D.; Kiryutin,B.; …
EPI366770	NA	Spain	1993-Jan-01	A/Madrid/G116/1993		Other Database Import	Wentworth,D.E.; Dugan,V.; Halpin,R.; Lin,X.; Bera,J.; Ghedin,E.; Fedorova,N.; Overton,L.; Tsitrin,T.; Stockwell,T.; Amedeo,P.; Bishop,B.; Chen,H.; Edworthy,P.; Gupta,N.; Katzel,D.; Li,K.; Schobel,S.; Shrivastava,S.; Thovarai,V.; Wang,S.; Westgeest,K.B.; van Beek,R.; Bestebroer,T.M.; de Jong,J.C.; Rimmelzwaan,G.F.; Osterhaus,A.D.M.E.; Fouchier,R.A.M.; Bao,Y.; Sanders,R.; Dernovoy,D.; Kiryutin,B.; …
EPI366769	HA	Spain	1993-Jan-01	A/Madrid/G116/1993		Other Database Import	Wentworth,D.E.; Dugan,V.; Halpin,R.; Lin,X.; Bera,J.; Ghedin,E.; Fedorova,N.; Overton,L.; Tsitrin,T.; Stockwell,T.; Amedeo,P.; Bishop,B.; Chen,H.; Edworthy,P.; Gupta,N.; Katzel,D.; Li,K.; Schobel,S.; Shrivastava,S.; Thovarai,V.; Wang,S.; Westgeest,K.B.; van Beek,R.; Bestebroer,T.M.; de Jong,J.C.; Rimmelzwaan,G.F.; Osterhaus,A.D.M.E.; Fouchier,R.A.M.; Bao,Y.; Sanders,R.; Dernovoy,D.; Kiryutin,B.; …
EPI366761	HA	Spain	1993-Jan-01	A/Madrid/G109/1993		Other Database Import	Wentworth,D.E.; Dugan,V.; Halpin,R.; Lin,X.; Bera,J.; Ghedin,E.; Fedorova,N.; Overton,L.; Tsitrin,T.; Stockwell,T.; Amedeo,P.; Bishop,B.; Chen,H.; Edworthy,P.; Gupta,N.; Katzel,D.; Li,K.; Schobel,S.; Shrivastava,S.; Thovarai,V.; Wang,S.; Westgeest,K.B.; van Beek,R.; Bestebroer,T.M.; de Jong,J.C.; Rimmelzwaan,G.F.; Osterhaus,A.D.M.E.; Fouchier,R.A.M.; Bao,Y.; Sanders,R.; Dernovoy,D.; Kiryutin,B.; …
EPI366763	NA	Spain	1993-Jan-01	A/Madrid/G109/1993		Other Database Import	Wentworth,D.E.; Dugan,V.; Halpin,R.; Lin,X.; Bera,J.; Ghedin,E.; Fedorova,N.; Overton,L.; Tsitrin,T.; Stockwell,T.; Amedeo,P.; Bishop,B.; Chen,H.; Edworthy,P.; Gupta,N.; Katzel,D.; Li,K.; Schobel,S.; Shrivastava,S.; Thovarai,V.; Wang,S.; Westgeest,K.B.; van Beek,R.; Bestebroer,T.M.; de Jong,J.C.; Rimmelzwaan,G.F.; Osterhaus,A.D.M.E.; Fouchier,R.A.M.; Bao,Y.; Sanders,R.; Dernovoy,D.; Kiryutin,B.; …
EPI366757	NA	Spain	1993-Jan-01	A/Madrid/G101/1993		Other Database Import	Wentworth,D.E.; Dugan,V.; Halpin,R.; Lin,X.; Bera,J.; Ghedin,E.; Fedorova,N.; Overton,L.; Tsitrin,T.; Stockwell,T.; Amedeo,P.; Bishop,B.; Chen,H.; Edworthy,P.; Gupta,N.; Katzel,D.; Li,K.; Schobel,S.; Shrivastava,S.; Thovarai,V.; Wang,S.; Westgeest,K.B.; van Beek,R.; Bestebroer,T.M.; de Jong,J.C.; Rimmelzwaan,G.F.; Osterhaus,A.D.M.E.; Fouchier,R.A.M.; Bao,Y.; Sanders,R.; Dernovoy,D.; Kiryutin,B.; …
EPI366754	HA	Spain	1993-Jan-01	A/Madrid/G101/1993		Other Database Import	Wentworth,D.E.; Dugan,V.; Halpin,R.; Lin,X.; Bera,J.; Ghedin,E.; Fedorova,N.; Overton,L.; Tsitrin,T.; Stockwell,T.; Amedeo,P.; Bishop,B.; Chen,H.; Edworthy,P.; Gupta,N.; Katzel,D.; Li,K.; Schobel,S.; Shrivastava,S.; Thovarai,V.; Wang,S.; Westgeest,K.B.; van Beek,R.; Bestebroer,T.M.; de Jong,J.C.; Rimmelzwaan,G.F.; Osterhaus,A.D.M.E.; Fouchier,R.A.M.; Bao,Y.; Sanders,R.; Dernovoy,D.; Kiryutin,B.; …
EPI366745	HA	Spain	1993-Jan-01	A/Madrid/G122/1993		Other Database Import	Wentworth,D.E.; Dugan,V.; Halpin,R.; Lin,X.; Bera,J.; Ghedin,E.; Fedorova,N.; Overton,L.; Tsitrin,T.; Stockwell,T.; Amedeo,P.; Bishop,B.; Chen,H.; Edworthy,P.; Gupta,N.; Katzel,D.; Li,K.; Schobel,S.; Shrivastava,S.; Thovarai,V.; Wang,S.; Westgeest,K.B.; van Beek,R.; Bestebroer,T.M.; de Jong,J.C.; Rimmelzwaan,G.F.; Osterhaus,A.D.M.E.; Fouchier,R.A.M.; Bao,Y.; Sanders,R.; Dernovoy,D.; Kiryutin,B.; …
EPI366746	NA	Spain	1993-Jan-01	A/Madrid/G122/1993		Other Database Import	Wentworth,D.E.; Dugan,V.; Halpin,R.; Lin,X.; Bera,J.; Ghedin,E.; Fedorova,N.; Overton,L.; Tsitrin,T.; Stockwell,T.; Amedeo,P.; Bishop,B.; Chen,H.; Edworthy,P.; Gupta,N.; Katzel,D.; Li,K.; Schobel,S.; Shrivastava,S.; Thovarai,V.; Wang,S.; Westgeest,K.B.; van Beek,R.; Bestebroer,T.M.; de Jong,J.C.; Rimmelzwaan,G.F.; Osterhaus,A.D.M.E.; Fouchier,R.A.M.; Bao,Y.; Sanders,R.; Dernovoy,D.; Kiryutin,B.; …
EPI366410	NA	France	1993-Dec-14	A/Lyon/23602/1993		Other Database Import	Wentworth,D.E.; Dugan,V.; Halpin,R.; Lin,X.; Bera,J.; Ghedin,E.; Fedorova,N.; Overton,L.; Tsitrin,T.; Stockwell,T.; Amedeo,P.; Bishop,B.; Chen,H.; Edworthy,P.; Gupta,N.; Katzel,D.; Li,K.; Schobel,S.; Shrivastava,S.; Thovarai,V.; Wang,S.; Westgeest,K.B.; van Beek,R.; Bestebroer,T.M.; de Jong,J.C.; Rimmelzwaan,G.F.; Osterhaus,A.D.M.E.; Fouchier,R.A.M.; Bao,Y.; Sanders,R.; Dernovoy,D.; Kiryutin,B.; …
EPI366408	HA	France	1993-Dec-14	A/Lyon/23602/1993		Other Database Import	Wentworth,D.E.; Dugan,V.; Halpin,R.; Lin,X.; Bera,J.; Ghedin,E.; Fedorova,N.; Overton,L.; Tsitrin,T.; Stockwell,T.; Amedeo,P.; Bishop,B.; Chen,H.; Edworthy,P.; Gupta,N.; Katzel,D.; Li,K.; Schobel,S.; Shrivastava,S.; Thovarai,V.; Wang,S.; Westgeest,K.B.; van Beek,R.; Bestebroer,T.M.; de Jong,J.C.; Rimmelzwaan,G.F.; Osterhaus,A.D.M.E.; Fouchier,R.A.M.; Bao,Y.; Sanders,R.; Dernovoy,D.; Kiryutin,B.; …
EPI366400	HA	France	1993-Nov-30	A/Lyon/1815/1993		Other Database Import	Wentworth,D.E.; Dugan,V.; Halpin,R.; Lin,X.; Bera,J.; Ghedin,E.; Fedorova,N.; Overton,L.; Tsitrin,T.; Stockwell,T.; Amedeo,P.; Bishop,B.; Chen,H.; Edworthy,P.; Gupta,N.; Katzel,D.; Li,K.; Schobel,S.; Shrivastava,S.; Thovarai,V.; Wang,S.; Westgeest,K.B.; van Beek,R.; Bestebroer,T.M.; de Jong,J.C.; Rimmelzwaan,G.F.; Osterhaus,A.D.M.E.; Fouchier,R.A.M.; Bao,Y.; Sanders,R.; Dernovoy,D.; Kiryutin,B.; …
EPI366402	NA	France	1993-Nov-30	A/Lyon/1815/1993		Other Database Import	Wentworth,D.E.; Dugan,V.; Halpin,R.; Lin,X.; Bera,J.; Ghedin,E.; Fedorova,N.; Overton,L.; Tsitrin,T.; Stockwell,T.; Amedeo,P.; Bishop,B.; Chen,H.; Edworthy,P.; Gupta,N.; Katzel,D.; Li,K.; Schobel,S.; Shrivastava,S.; Thovarai,V.; Wang,S.; Westgeest,K.B.; van Beek,R.; Bestebroer,T.M.; de Jong,J.C.; Rimmelzwaan,G.F.; Osterhaus,A.D.M.E.; Fouchier,R.A.M.; Bao,Y.; Sanders,R.; Dernovoy,D.; Kiryutin,B.; …
EPI366394	NA	France	1993-Feb-22	A/Lyon/672/1993		Other Database Import	Wentworth,D.E.; Dugan,V.; Halpin,R.; Lin,X.; Bera,J.; Ghedin,E.; Fedorova,N.; Overton,L.; Tsitrin,T.; Stockwell,T.; Amedeo,P.; Bishop,B.; Chen,H.; Edworthy,P.; Gupta,N.; Katzel,D.; Li,K.; Schobel,S.; Shrivastava,S.; Thovarai,V.; Wang,S.; Westgeest,K.B.; van Beek,R.; Bestebroer,T.M.; de Jong,J.C.; Rimmelzwaan,G.F.; Osterhaus,A.D.M.E.; Fouchier,R.A.M.; Bao,Y.; Sanders,R.; Dernovoy,D.; Kiryutin,B.; …
EPI366392	HA	France	1993-Feb-22	A/Lyon/672/1993		Other Database Import	Wentworth,D.E.; Dugan,V.; Halpin,R.; Lin,X.; Bera,J.; Ghedin,E.; Fedorova,N.; Overton,L.; Tsitrin,T.; Stockwell,T.; Amedeo,P.; Bishop,B.; Chen,H.; Edworthy,P.; Gupta,N.; Katzel,D.; Li,K.; Schobel,S.; Shrivastava,S.; Thovarai,V.; Wang,S.; Westgeest,K.B.; van Beek,R.; Bestebroer,T.M.; de Jong,J.C.; Rimmelzwaan,G.F.; Osterhaus,A.D.M.E.; Fouchier,R.A.M.; Bao,Y.; Sanders,R.; Dernovoy,D.; Kiryutin,B.; …
EPI366386	NA	China	1993-Jan-01	A/Guangdong/25/1993		Other Database Import	Wentworth,D.E.; Dugan,V.; Halpin,R.; Lin,X.; Bera,J.; Ghedin,E.; Fedorova,N.; Overton,L.; Tsitrin,T.; Stockwell,T.; Amedeo,P.; Bishop,B.; Chen,H.; Edworthy,P.; Gupta,N.; Katzel,D.; Li,K.; Schobel,S.; Shrivastava,S.; Thovarai,V.; Wang,S.; Westgeest,K.B.; van Beek,R.; Bestebroer,T.M.; de Jong,J.C.; Rimmelzwaan,G.F.; Osterhaus,A.D.M.E.; Fouchier,R.A.M.; Bao,Y.; Sanders,R.; Dernovoy,D.; Kiryutin,B.; …
EPI366391	HA	China	1993-Jan-01	A/Guangdong/25/1993		Other Database Import	Wentworth,D.E.; Dugan,V.; Halpin,R.; Lin,X.; Bera,J.; Ghedin,E.; Fedorova,N.; Overton,L.; Tsitrin,T.; Stockwell,T.; Amedeo,P.; Bishop,B.; Chen,H.; Edworthy,P.; Gupta,N.; Katzel,D.; Li,K.; Schobel,S.; Shrivastava,S.; Thovarai,V.; Wang,S.; Westgeest,K.B.; van Beek,R.; Bestebroer,T.M.; de Jong,J.C.; Rimmelzwaan,G.F.; Osterhaus,A.D.M.E.; Fouchier,R.A.M.; Bao,Y.; Sanders,R.; Dernovoy,D.; Kiryutin,B.; …
EPI366195	HA	Netherlands	1993-Jan-01	A/Enschede/5458/1993		Other Database Import	Wentworth,D.E.; Dugan,V.; Halpin,R.; Lin,X.; Bera,J.; Ghedin,E.; Fedorova,N.; Overton,L.; Tsitrin,T.; Stockwell,T.; Amedeo,P.; Bishop,B.; Chen,H.; Edworthy,P.; Gupta,N.; Katzel,D.; Li,K.; Schobel,S.; Shrivastava,S.; Thovarai,V.; Wang,S.; Westgeest,K.B.; van Beek,R.; Bestebroer,T.M.; de Jong,J.C.; Rimmelzwaan,G.F.; Osterhaus,A.D.M.E.; Fouchier,R.A.M.; Bao,Y.; Sanders,R.; Dernovoy,D.; Kiryutin,B.; …
EPI366378	NA	Netherlands	1993-Jan-01	A/Enschede/5458/1993		Other Database Import	Wentworth,D.E.; Dugan,V.; Halpin,R.; Lin,X.; Bera,J.; Ghedin,E.; Fedorova,N.; Overton,L.; Tsitrin,T.; Stockwell,T.; Amedeo,P.; Bishop,B.; Chen,H.; Edworthy,P.; Gupta,N.; Katzel,D.; Li,K.; Schobel,S.; Shrivastava,S.; Thovarai,V.; Wang,S.; Westgeest,K.B.; van Beek,R.; Bestebroer,T.M.; de Jong,J.C.; Rimmelzwaan,G.F.; Osterhaus,A.D.M.E.; Fouchier,R.A.M.; Bao,Y.; Sanders,R.; Dernovoy,D.; Kiryutin,B.; …
EPI366187	HA	Japan	1993-Jan-01	A/Akita/4/1993		Other Database Import	Wentworth,D.E.; Dugan,V.; Halpin,R.; Lin,X.; Bera,J.; Ghedin,E.; Fedorova,N.; Overton,L.; Tsitrin,T.; Stockwell,T.; Amedeo,P.; Bishop,B.; Chen,H.; Edworthy,P.; Gupta,N.; Katzel,D.; Li,K.; Schobel,S.; Shrivastava,S.; Thovarai,V.; Wang,S.; Westgeest,K.B.; van Beek,R.; Bestebroer,T.M.; de Jong,J.C.; Rimmelzwaan,G.F.; Osterhaus,A.D.M.E.; Fouchier,R.A.M.; Bao,Y.; Sanders,R.; Dernovoy,D.; Kiryutin,B.; …
EPI366189	NA	Japan	1993-Jan-01	A/Akita/4/1993		Other Database Import	Wentworth,D.E.; Dugan,V.; Halpin,R.; Lin,X.; Bera,J.; Ghedin,E.; Fedorova,N.; Overton,L.; Tsitrin,T.; Stockwell,T.; Amedeo,P.; Bishop,B.; Chen,H.; Edworthy,P.; Gupta,N.; Katzel,D.; Li,K.; Schobel,S.; Shrivastava,S.; Thovarai,V.; Wang,S.; Westgeest,K.B.; van Beek,R.; Bestebroer,T.M.; de Jong,J.C.; Rimmelzwaan,G.F.; Osterhaus,A.D.M.E.; Fouchier,R.A.M.; Bao,Y.; Sanders,R.; Dernovoy,D.; Kiryutin,B.; …
EPI366179	HA	Australia	1992-Jul-17	A/Victoria/68/1992		Other Database Import	Wentworth,D.E.; Dugan,V.; Halpin,R.; Lin,X.; Bera,J.; Ghedin,E.; Fedorova,N.; Overton,L.; Tsitrin,T.; Stockwell,T.; Amedeo,P.; Bishop,B.; Chen,H.; Edworthy,P.; Gupta,N.; Katzel,D.; Li,K.; Schobel,S.; Shrivastava,S.; Thovarai,V.; Wang,S.; Westgeest,K.B.; van Beek,R.; Bestebroer,T.M.; de Jong,J.C.; Rimmelzwaan,G.F.; Osterhaus,A.D.M.E.; Fouchier,R.A.M.; Bao,Y.; Sanders,R.; Dernovoy,D.; Kiryutin,B.; …
EPI366182	NA	Australia	1992-Jul-17	A/Victoria/68/1992		Other Database Import	Wentworth,D.E.; Dugan,V.; Halpin,R.; Lin,X.; Bera,J.; Ghedin,E.; Fedorova,N.; Overton,L.; Tsitrin,T.; Stockwell,T.; Amedeo,P.; Bishop,B.; Chen,H.; Edworthy,P.; Gupta,N.; Katzel,D.; Li,K.; Schobel,S.; Shrivastava,S.; Thovarai,V.; Wang,S.; Westgeest,K.B.; van Beek,R.; Bestebroer,T.M.; de Jong,J.C.; Rimmelzwaan,G.F.; Osterhaus,A.D.M.E.; Fouchier,R.A.M.; Bao,Y.; Sanders,R.; Dernovoy,D.; Kiryutin,B.; …
EPI366171	HA	Sweden	1992-Nov-01	A/Umea/2000/1992		Other Database Import	Wentworth,D.E.; Dugan,V.; Halpin,R.; Lin,X.; Bera,J.; Ghedin,E.; Fedorova,N.; Overton,L.; Tsitrin,T.; Stockwell,T.; Amedeo,P.; Bishop,B.; Chen,H.; Edworthy,P.; Gupta,N.; Katzel,D.; Li,K.; Schobel,S.; Shrivastava,S.; Thovarai,V.; Wang,S.; Westgeest,K.B.; van Beek,R.; Bestebroer,T.M.; de Jong,J.C.; Rimmelzwaan,G.F.; Osterhaus,A.D.M.E.; Fouchier,R.A.M.; Bao,Y.; Sanders,R.; Dernovoy,D.; Kiryutin,B.; …
EPI366173	NA	Sweden	1992-Nov-01	A/Umea/2000/1992		Other Database Import	Wentworth,D.E.; Dugan,V.; Halpin,R.; Lin,X.; Bera,J.; Ghedin,E.; Fedorova,N.; Overton,L.; Tsitrin,T.; Stockwell,T.; Amedeo,P.; Bishop,B.; Chen,H.; Edworthy,P.; Gupta,N.; Katzel,D.; Li,K.; Schobel,S.; Shrivastava,S.; Thovarai,V.; Wang,S.; Westgeest,K.B.; van Beek,R.; Bestebroer,T.M.; de Jong,J.C.; Rimmelzwaan,G.F.; Osterhaus,A.D.M.E.; Fouchier,R.A.M.; Bao,Y.; Sanders,R.; Dernovoy,D.; Kiryutin,B.; …
EPI366163	HA	Sweden	1992-Oct-01	A/Umea/1982/1992		Other Database Import	Wentworth,D.E.; Dugan,V.; Halpin,R.; Lin,X.; Bera,J.; Ghedin,E.; Fedorova,N.; Overton,L.; Tsitrin,T.; Stockwell,T.; Amedeo,P.; Bishop,B.; Chen,H.; Edworthy,P.; Gupta,N.; Katzel,D.; Li,K.; Schobel,S.; Shrivastava,S.; Thovarai,V.; Wang,S.; Westgeest,K.B.; van Beek,R.; Bestebroer,T.M.; de Jong,J.C.; Rimmelzwaan,G.F.; Osterhaus,A.D.M.E.; Fouchier,R.A.M.; Bao,Y.; Sanders,R.; Dernovoy,D.; Kiryutin,B.; …
EPI366165	NA	Sweden	1992-Oct-01	A/Umea/1982/1992		Other Database Import	Wentworth,D.E.; Dugan,V.; Halpin,R.; Lin,X.; Bera,J.; Ghedin,E.; Fedorova,N.; Overton,L.; Tsitrin,T.; Stockwell,T.; Amedeo,P.; Bishop,B.; Chen,H.; Edworthy,P.; Gupta,N.; Katzel,D.; Li,K.; Schobel,S.; Shrivastava,S.; Thovarai,V.; Wang,S.; Westgeest,K.B.; van Beek,R.; Bestebroer,T.M.; de Jong,J.C.; Rimmelzwaan,G.F.; Osterhaus,A.D.M.E.; Fouchier,R.A.M.; Bao,Y.; Sanders,R.; Dernovoy,D.; Kiryutin,B.; …
EPI366155	HA	Netherlands	1991-Dec-04	A/Tilburg/5957/1992		Other Database Import	Wentworth,D.E.; Dugan,V.; Halpin,R.; Lin,X.; Bera,J.; Ghedin,E.; Fedorova,N.; Overton,L.; Tsitrin,T.; Stockwell,T.; Amedeo,P.; Bishop,B.; Chen,H.; Edworthy,P.; Gupta,N.; Katzel,D.; Li,K.; Schobel,S.; Shrivastava,S.; Thovarai,V.; Wang,S.; Westgeest,K.B.; van Beek,R.; Bestebroer,T.M.; de Jong,J.C.; Rimmelzwaan,G.F.; Osterhaus,A.D.M.E.; Fouchier,R.A.M.; Bao,Y.; Sanders,R.; Dernovoy,D.; Kiryutin,B.; …
EPI366159	NA	Netherlands	1991-Dec-04	A/Tilburg/5957/1992		Other Database Import	Wentworth,D.E.; Dugan,V.; Halpin,R.; Lin,X.; Bera,J.; Ghedin,E.; Fedorova,N.; Overton,L.; Tsitrin,T.; Stockwell,T.; Amedeo,P.; Bishop,B.; Chen,H.; Edworthy,P.; Gupta,N.; Katzel,D.; Li,K.; Schobel,S.; Shrivastava,S.; Thovarai,V.; Wang,S.; Westgeest,K.B.; van Beek,R.; Bestebroer,T.M.; de Jong,J.C.; Rimmelzwaan,G.F.; Osterhaus,A.D.M.E.; Fouchier,R.A.M.; Bao,Y.; Sanders,R.; Dernovoy,D.; Kiryutin,B.; …
EPI366148	HA	Sweden	1992-Dec-01	A/Stockholm/13/1992		Other Database Import	Wentworth,D.E.; Dugan,V.; Halpin,R.; Lin,X.; Bera,J.; Ghedin,E.; Fedorova,N.; Overton,L.; Tsitrin,T.; Stockwell,T.; Amedeo,P.; Bishop,B.; Chen,H.; Edworthy,P.; Gupta,N.; Katzel,D.; Li,K.; Schobel,S.; Shrivastava,S.; Thovarai,V.; Wang,S.; Westgeest,K.B.; van Beek,R.; Bestebroer,T.M.; de Jong,J.C.; Rimmelzwaan,G.F.; Osterhaus,A.D.M.E.; Fouchier,R.A.M.; Bao,Y.; Sanders,R.; Dernovoy,D.; Kiryutin,B.; …
EPI366150	NA	Sweden	1992-Dec-01	A/Stockholm/13/1992		Other Database Import	Wentworth,D.E.; Dugan,V.; Halpin,R.; Lin,X.; Bera,J.; Ghedin,E.; Fedorova,N.; Overton,L.; Tsitrin,T.; Stockwell,T.; Amedeo,P.; Bishop,B.; Chen,H.; Edworthy,P.; Gupta,N.; Katzel,D.; Li,K.; Schobel,S.; Shrivastava,S.; Thovarai,V.; Wang,S.; Westgeest,K.B.; van Beek,R.; Bestebroer,T.M.; de Jong,J.C.; Rimmelzwaan,G.F.; Osterhaus,A.D.M.E.; Fouchier,R.A.M.; Bao,Y.; Sanders,R.; Dernovoy,D.; Kiryutin,B.; …
EPI366139	HA	Sweden	1992-Nov-01	A/Stockholm/12/1992		Other Database Import	Wentworth,D.E.; Dugan,V.; Halpin,R.; Lin,X.; Bera,J.; Ghedin,E.; Fedorova,N.; Overton,L.; Tsitrin,T.; Stockwell,T.; Amedeo,P.; Bishop,B.; Chen,H.; Edworthy,P.; Gupta,N.; Katzel,D.; Li,K.; Schobel,S.; Shrivastava,S.; Thovarai,V.; Wang,S.; Westgeest,K.B.; van Beek,R.; Bestebroer,T.M.; de Jong,J.C.; Rimmelzwaan,G.F.; Osterhaus,A.D.M.E.; Fouchier,R.A.M.; Bao,Y.; Sanders,R.; Dernovoy,D.; Kiryutin,B.; …
EPI366141	NA	Sweden	1992-Nov-01	A/Stockholm/12/1992		Other Database Import	Wentworth,D.E.; Dugan,V.; Halpin,R.; Lin,X.; Bera,J.; Ghedin,E.; Fedorova,N.; Overton,L.; Tsitrin,T.; Stockwell,T.; Amedeo,P.; Bishop,B.; Chen,H.; Edworthy,P.; Gupta,N.; Katzel,D.; Li,K.; Schobel,S.; Shrivastava,S.; Thovarai,V.; Wang,S.; Westgeest,K.B.; van Beek,R.; Bestebroer,T.M.; de Jong,J.C.; Rimmelzwaan,G.F.; Osterhaus,A.D.M.E.; Fouchier,R.A.M.; Bao,Y.; Sanders,R.; Dernovoy,D.; Kiryutin,B.; …
EPI366133	NA	Sweden	1992-Feb-14	A/Stockholm/7/1992		Other Database Import	Wentworth,D.E.; Dugan,V.; Halpin,R.; Lin,X.; Bera,J.; Ghedin,E.; Fedorova,N.; Overton,L.; Tsitrin,T.; Stockwell,T.; Amedeo,P.; Bishop,B.; Chen,H.; Edworthy,P.; Gupta,N.; Katzel,D.; Li,K.; Schobel,S.; Shrivastava,S.; Thovarai,V.; Wang,S.; Westgeest,K.B.; van Beek,R.; Bestebroer,T.M.; de Jong,J.C.; Rimmelzwaan,G.F.; Osterhaus,A.D.M.E.; Fouchier,R.A.M.; Bao,Y.; Sanders,R.; Dernovoy,D.; Kiryutin,B.; …
EPI366140	HA	Sweden	1992-Feb-14	A/Stockholm/7/1992		Other Database Import	Wentworth,D.E.; Dugan,V.; Halpin,R.; Lin,X.; Bera,J.; Ghedin,E.; Fedorova,N.; Overton,L.; Tsitrin,T.; Stockwell,T.; Amedeo,P.; Bishop,B.; Chen,H.; Edworthy,P.; Gupta,N.; Katzel,D.; Li,K.; Schobel,S.; Shrivastava,S.; Thovarai,V.; Wang,S.; Westgeest,K.B.; van Beek,R.; Bestebroer,T.M.; de Jong,J.C.; Rimmelzwaan,G.F.; Osterhaus,A.D.M.E.; Fouchier,R.A.M.; Bao,Y.; Sanders,R.; Dernovoy,D.; Kiryutin,B.; …
EPI366125	NA	Australia	1992-Apr-06	A/South Austalia/27/1992		Other Database Import	Wentworth,D.E.; Dugan,V.; Halpin,R.; Lin,X.; Bera,J.; Ghedin,E.; Fedorova,N.; Overton,L.; Tsitrin,T.; Stockwell,T.; Amedeo,P.; Bishop,B.; Chen,H.; Edworthy,P.; Gupta,N.; Katzel,D.; Li,K.; Schobel,S.; Shrivastava,S.; Thovarai,V.; Wang,S.; Westgeest,K.B.; van Beek,R.; Bestebroer,T.M.; de Jong,J.C.; Rimmelzwaan,G.F.; Osterhaus,A.D.M.E.; Fouchier,R.A.M.; Bao,Y.; Sanders,R.; Dernovoy,D.; Kiryutin,B.; …
EPI366130	HA	Australia	1992-Apr-06	A/South Austalia/27/1992		Other Database Import	Wentworth,D.E.; Dugan,V.; Halpin,R.; Lin,X.; Bera,J.; Ghedin,E.; Fedorova,N.; Overton,L.; Tsitrin,T.; Stockwell,T.; Amedeo,P.; Bishop,B.; Chen,H.; Edworthy,P.; Gupta,N.; Katzel,D.; Li,K.; Schobel,S.; Shrivastava,S.; Thovarai,V.; Wang,S.; Westgeest,K.B.; van Beek,R.; Bestebroer,T.M.; de Jong,J.C.; Rimmelzwaan,G.F.; Osterhaus,A.D.M.E.; Fouchier,R.A.M.; Bao,Y.; Sanders,R.; Dernovoy,D.; Kiryutin,B.; …
EPI366115	HA	Australia	1992-Mar-31	A/South Austalia/23/1992		Other Database Import	Wentworth,D.E.; Dugan,V.; Halpin,R.; Lin,X.; Bera,J.; Ghedin,E.; Fedorova,N.; Overton,L.; Tsitrin,T.; Stockwell,T.; Amedeo,P.; Bishop,B.; Chen,H.; Edworthy,P.; Gupta,N.; Katzel,D.; Li,K.; Schobel,S.; Shrivastava,S.; Thovarai,V.; Wang,S.; Westgeest,K.B.; van Beek,R.; Bestebroer,T.M.; de Jong,J.C.; Rimmelzwaan,G.F.; Osterhaus,A.D.M.E.; Fouchier,R.A.M.; Bao,Y.; Sanders,R.; Dernovoy,D.; Kiryutin,B.; …
EPI366123	NA	Australia	1992-Mar-31	A/South Austalia/23/1992		Other Database Import	Wentworth,D.E.; Dugan,V.; Halpin,R.; Lin,X.; Bera,J.; Ghedin,E.; Fedorova,N.; Overton,L.; Tsitrin,T.; Stockwell,T.; Amedeo,P.; Bishop,B.; Chen,H.; Edworthy,P.; Gupta,N.; Katzel,D.; Li,K.; Schobel,S.; Shrivastava,S.; Thovarai,V.; Wang,S.; Westgeest,K.B.; van Beek,R.; Bestebroer,T.M.; de Jong,J.C.; Rimmelzwaan,G.F.; Osterhaus,A.D.M.E.; Fouchier,R.A.M.; Bao,Y.; Sanders,R.; Dernovoy,D.; Kiryutin,B.; …
EPI366116	NA	France	1992-Jan-01	A/Paris/614/1992		Other Database Import	Wentworth,D.E.; Dugan,V.; Halpin,R.; Lin,X.; Bera,J.; Ghedin,E.; Fedorova,N.; Overton,L.; Tsitrin,T.; Stockwell,T.; Amedeo,P.; Bishop,B.; Chen,H.; Edworthy,P.; Gupta,N.; Katzel,D.; Li,K.; Schobel,S.; Shrivastava,S.; Thovarai,V.; Wang,S.; Westgeest,K.B.; van Beek,R.; Bestebroer,T.M.; de Jong,J.C.; Rimmelzwaan,G.F.; Osterhaus,A.D.M.E.; Fouchier,R.A.M.; Bao,Y.; Sanders,R.; Dernovoy,D.; Kiryutin,B.; …
EPI366108	HA	France	1992-Jan-01	A/Paris/614/1992		Other Database Import	Wentworth,D.E.; Dugan,V.; Halpin,R.; Lin,X.; Bera,J.; Ghedin,E.; Fedorova,N.; Overton,L.; Tsitrin,T.; Stockwell,T.; Amedeo,P.; Bishop,B.; Chen,H.; Edworthy,P.; Gupta,N.; Katzel,D.; Li,K.; Schobel,S.; Shrivastava,S.; Thovarai,V.; Wang,S.; Westgeest,K.B.; van Beek,R.; Bestebroer,T.M.; de Jong,J.C.; Rimmelzwaan,G.F.; Osterhaus,A.D.M.E.; Fouchier,R.A.M.; Bao,Y.; Sanders,R.; Dernovoy,D.; Kiryutin,B.; …
EPI366100	HA	France	1991-Dec-01	A/Paris/597/1991		Other Database Import	Wentworth,D.E.; Dugan,V.; Halpin,R.; Lin,X.; Bera,J.; Ghedin,E.; Fedorova,N.; Overton,L.; Tsitrin,T.; Stockwell,T.; Amedeo,P.; Bishop,B.; Chen,H.; Edworthy,P.; Gupta,N.; Katzel,D.; Li,K.; Schobel,S.; Shrivastava,S.; Thovarai,V.; Wang,S.; Westgeest,K.B.; van Beek,R.; Bestebroer,T.M.; de Jong,J.C.; Rimmelzwaan,G.F.; Osterhaus,A.D.M.E.; Fouchier,R.A.M.; Bao,Y.; Sanders,R.; Dernovoy,D.; Kiryutin,B.; …
EPI366101	NA	France	1991-Dec-01	A/Paris/597/1991		Other Database Import	Wentworth,D.E.; Dugan,V.; Halpin,R.; Lin,X.; Bera,J.; Ghedin,E.; Fedorova,N.; Overton,L.; Tsitrin,T.; Stockwell,T.; Amedeo,P.; Bishop,B.; Chen,H.; Edworthy,P.; Gupta,N.; Katzel,D.; Li,K.; Schobel,S.; Shrivastava,S.; Thovarai,V.; Wang,S.; Westgeest,K.B.; van Beek,R.; Bestebroer,T.M.; de Jong,J.C.; Rimmelzwaan,G.F.; Osterhaus,A.D.M.E.; Fouchier,R.A.M.; Bao,Y.; Sanders,R.; Dernovoy,D.; Kiryutin,B.; …
EPI366092	HA	France	1992-Jan-01	A/Paris/583/1992		Other Database Import	Wentworth,D.E.; Dugan,V.; Halpin,R.; Lin,X.; Bera,J.; Ghedin,E.; Fedorova,N.; Overton,L.; Tsitrin,T.; Stockwell,T.; Amedeo,P.; Bishop,B.; Chen,H.; Edworthy,P.; Gupta,N.; Katzel,D.; Li,K.; Schobel,S.; Shrivastava,S.; Thovarai,V.; Wang,S.; Westgeest,K.B.; van Beek,R.; Bestebroer,T.M.; de Jong,J.C.; Rimmelzwaan,G.F.; Osterhaus,A.D.M.E.; Fouchier,R.A.M.; Bao,Y.; Sanders,R.; Dernovoy,D.; Kiryutin,B.; …
EPI366094	NA	France	1992-Jan-01	A/Paris/583/1992		Other Database Import	Wentworth,D.E.; Dugan,V.; Halpin,R.; Lin,X.; Bera,J.; Ghedin,E.; Fedorova,N.; Overton,L.; Tsitrin,T.; Stockwell,T.; Amedeo,P.; Bishop,B.; Chen,H.; Edworthy,P.; Gupta,N.; Katzel,D.; Li,K.; Schobel,S.; Shrivastava,S.; Thovarai,V.; Wang,S.; Westgeest,K.B.; van Beek,R.; Bestebroer,T.M.; de Jong,J.C.; Rimmelzwaan,G.F.; Osterhaus,A.D.M.E.; Fouchier,R.A.M.; Bao,Y.; Sanders,R.; Dernovoy,D.; Kiryutin,B.; …
EPI366084	HA	France	1991-Dec-01	A/Paris/564/1991		Other Database Import	Wentworth,D.E.; Dugan,V.; Halpin,R.; Lin,X.; Bera,J.; Ghedin,E.; Fedorova,N.; Overton,L.; Tsitrin,T.; Stockwell,T.; Amedeo,P.; Bishop,B.; Chen,H.; Edworthy,P.; Gupta,N.; Katzel,D.; Li,K.; Schobel,S.; Shrivastava,S.; Thovarai,V.; Wang,S.; Westgeest,K.B.; van Beek,R.; Bestebroer,T.M.; de Jong,J.C.; Rimmelzwaan,G.F.; Osterhaus,A.D.M.E.; Fouchier,R.A.M.; Bao,Y.; Sanders,R.; Dernovoy,D.; Kiryutin,B.; …
EPI366086	NA	France	1991-Dec-01	A/Paris/564/1991		Other Database Import	Wentworth,D.E.; Dugan,V.; Halpin,R.; Lin,X.; Bera,J.; Ghedin,E.; Fedorova,N.; Overton,L.; Tsitrin,T.; Stockwell,T.; Amedeo,P.; Bishop,B.; Chen,H.; Edworthy,P.; Gupta,N.; Katzel,D.; Li,K.; Schobel,S.; Shrivastava,S.; Thovarai,V.; Wang,S.; Westgeest,K.B.; van Beek,R.; Bestebroer,T.M.; de Jong,J.C.; Rimmelzwaan,G.F.; Osterhaus,A.D.M.E.; Fouchier,R.A.M.; Bao,Y.; Sanders,R.; Dernovoy,D.; Kiryutin,B.; …
EPI366076	HA	France	1991-Dec-01	A/Paris/548/1992		Other Database Import	Wentworth,D.E.; Dugan,V.; Halpin,R.; Lin,X.; Bera,J.; Ghedin,E.; Fedorova,N.; Overton,L.; Tsitrin,T.; Stockwell,T.; Amedeo,P.; Bishop,B.; Chen,H.; Edworthy,P.; Gupta,N.; Katzel,D.; Li,K.; Schobel,S.; Shrivastava,S.; Thovarai,V.; Wang,S.; Westgeest,K.B.; van Beek,R.; Bestebroer,T.M.; de Jong,J.C.; Rimmelzwaan,G.F.; Osterhaus,A.D.M.E.; Fouchier,R.A.M.; Bao,Y.; Sanders,R.; Dernovoy,D.; Kiryutin,B.; …
EPI366078	NA	France	1991-Dec-01	A/Paris/548/1992		Other Database Import	Wentworth,D.E.; Dugan,V.; Halpin,R.; Lin,X.; Bera,J.; Ghedin,E.; Fedorova,N.; Overton,L.; Tsitrin,T.; Stockwell,T.; Amedeo,P.; Bishop,B.; Chen,H.; Edworthy,P.; Gupta,N.; Katzel,D.; Li,K.; Schobel,S.; Shrivastava,S.; Thovarai,V.; Wang,S.; Westgeest,K.B.; van Beek,R.; Bestebroer,T.M.; de Jong,J.C.; Rimmelzwaan,G.F.; Osterhaus,A.D.M.E.; Fouchier,R.A.M.; Bao,Y.; Sanders,R.; Dernovoy,D.; Kiryutin,B.; …
EPI366068	HA	France	1991-Dec-01	A/Paris/512/1991		Other Database Import	Wentworth,D.E.; Dugan,V.; Halpin,R.; Lin,X.; Bera,J.; Ghedin,E.; Fedorova,N.; Overton,L.; Tsitrin,T.; Stockwell,T.; Amedeo,P.; Bishop,B.; Chen,H.; Edworthy,P.; Gupta,N.; Katzel,D.; Li,K.; Schobel,S.; Shrivastava,S.; Thovarai,V.; Wang,S.; Westgeest,K.B.; van Beek,R.; Bestebroer,T.M.; de Jong,J.C.; Rimmelzwaan,G.F.; Osterhaus,A.D.M.E.; Fouchier,R.A.M.; Bao,Y.; Sanders,R.; Dernovoy,D.; Kiryutin,B.; …
EPI366070	NA	France	1991-Dec-01	A/Paris/512/1991		Other Database Import	Wentworth,D.E.; Dugan,V.; Halpin,R.; Lin,X.; Bera,J.; Ghedin,E.; Fedorova,N.; Overton,L.; Tsitrin,T.; Stockwell,T.; Amedeo,P.; Bishop,B.; Chen,H.; Edworthy,P.; Gupta,N.; Katzel,D.; Li,K.; Schobel,S.; Shrivastava,S.; Thovarai,V.; Wang,S.; Westgeest,K.B.; van Beek,R.; Bestebroer,T.M.; de Jong,J.C.; Rimmelzwaan,G.F.; Osterhaus,A.D.M.E.; Fouchier,R.A.M.; Bao,Y.; Sanders,R.; Dernovoy,D.; Kiryutin,B.; …
EPI366061	HA	France	1991-Dec-01	A/Paris/467/1992		Other Database Import	Wentworth,D.E.; Dugan,V.; Halpin,R.; Lin,X.; Bera,J.; Ghedin,E.; Fedorova,N.; Overton,L.; Tsitrin,T.; Stockwell,T.; Amedeo,P.; Bishop,B.; Chen,H.; Edworthy,P.; Gupta,N.; Katzel,D.; Li,K.; Schobel,S.; Shrivastava,S.; Thovarai,V.; Wang,S.; Westgeest,K.B.; van Beek,R.; Bestebroer,T.M.; de Jong,J.C.; Rimmelzwaan,G.F.; Osterhaus,A.D.M.E.; Fouchier,R.A.M.; Bao,Y.; Sanders,R.; Dernovoy,D.; Kiryutin,B.; …
EPI366066	NA	France	1991-Dec-01	A/Paris/467/1992		Other Database Import	Wentworth,D.E.; Dugan,V.; Halpin,R.; Lin,X.; Bera,J.; Ghedin,E.; Fedorova,N.; Overton,L.; Tsitrin,T.; Stockwell,T.; Amedeo,P.; Bishop,B.; Chen,H.; Edworthy,P.; Gupta,N.; Katzel,D.; Li,K.; Schobel,S.; Shrivastava,S.; Thovarai,V.; Wang,S.; Westgeest,K.B.; van Beek,R.; Bestebroer,T.M.; de Jong,J.C.; Rimmelzwaan,G.F.; Osterhaus,A.D.M.E.; Fouchier,R.A.M.; Bao,Y.; Sanders,R.; Dernovoy,D.; Kiryutin,B.; …
EPI366054	NA	France	1991-Dec-01	A/Paris/457/1992		Other Database Import	Wentworth,D.E.; Dugan,V.; Halpin,R.; Lin,X.; Bera,J.; Ghedin,E.; Fedorova,N.; Overton,L.; Tsitrin,T.; Stockwell,T.; Amedeo,P.; Bishop,B.; Chen,H.; Edworthy,P.; Gupta,N.; Katzel,D.; Li,K.; Schobel,S.; Shrivastava,S.; Thovarai,V.; Wang,S.; Westgeest,K.B.; van Beek,R.; Bestebroer,T.M.; de Jong,J.C.; Rimmelzwaan,G.F.; Osterhaus,A.D.M.E.; Fouchier,R.A.M.; Bao,Y.; Sanders,R.; Dernovoy,D.; Kiryutin,B.; …
EPI366052	HA	France	1991-Dec-01	A/Paris/457/1992		Other Database Import	Wentworth,D.E.; Dugan,V.; Halpin,R.; Lin,X.; Bera,J.; Ghedin,E.; Fedorova,N.; Overton,L.; Tsitrin,T.; Stockwell,T.; Amedeo,P.; Bishop,B.; Chen,H.; Edworthy,P.; Gupta,N.; Katzel,D.; Li,K.; Schobel,S.; Shrivastava,S.; Thovarai,V.; Wang,S.; Westgeest,K.B.; van Beek,R.; Bestebroer,T.M.; de Jong,J.C.; Rimmelzwaan,G.F.; Osterhaus,A.D.M.E.; Fouchier,R.A.M.; Bao,Y.; Sanders,R.; Dernovoy,D.; Kiryutin,B.; …
EPI366044	HA	France	1991-Dec-01	A/Paris/424/1992		Other Database Import	Wentworth,D.E.; Dugan,V.; Halpin,R.; Lin,X.; Bera,J.; Ghedin,E.; Fedorova,N.; Overton,L.; Tsitrin,T.; Stockwell,T.; Amedeo,P.; Bishop,B.; Chen,H.; Edworthy,P.; Gupta,N.; Katzel,D.; Li,K.; Schobel,S.; Shrivastava,S.; Thovarai,V.; Wang,S.; Westgeest,K.B.; van Beek,R.; Bestebroer,T.M.; de Jong,J.C.; Rimmelzwaan,G.F.; Osterhaus,A.D.M.E.; Fouchier,R.A.M.; Bao,Y.; Sanders,R.; Dernovoy,D.; Kiryutin,B.; …
EPI366046	NA	France	1991-Dec-01	A/Paris/424/1992		Other Database Import	Wentworth,D.E.; Dugan,V.; Halpin,R.; Lin,X.; Bera,J.; Ghedin,E.; Fedorova,N.; Overton,L.; Tsitrin,T.; Stockwell,T.; Amedeo,P.; Bishop,B.; Chen,H.; Edworthy,P.; Gupta,N.; Katzel,D.; Li,K.; Schobel,S.; Shrivastava,S.; Thovarai,V.; Wang,S.; Westgeest,K.B.; van Beek,R.; Bestebroer,T.M.; de Jong,J.C.; Rimmelzwaan,G.F.; Osterhaus,A.D.M.E.; Fouchier,R.A.M.; Bao,Y.; Sanders,R.; Dernovoy,D.; Kiryutin,B.; …
EPI366036	HA	France	1991-Dec-01	A/Paris/417/1992		Other Database Import	Wentworth,D.E.; Dugan,V.; Halpin,R.; Lin,X.; Bera,J.; Ghedin,E.; Fedorova,N.; Overton,L.; Tsitrin,T.; Stockwell,T.; Amedeo,P.; Bishop,B.; Chen,H.; Edworthy,P.; Gupta,N.; Katzel,D.; Li,K.; Schobel,S.; Shrivastava,S.; Thovarai,V.; Wang,S.; Westgeest,K.B.; van Beek,R.; Bestebroer,T.M.; de Jong,J.C.; Rimmelzwaan,G.F.; Osterhaus,A.D.M.E.; Fouchier,R.A.M.; Bao,Y.; Sanders,R.; Dernovoy,D.; Kiryutin,B.; …
EPI366038	NA	France	1991-Dec-01	A/Paris/417/1992		Other Database Import	Wentworth,D.E.; Dugan,V.; Halpin,R.; Lin,X.; Bera,J.; Ghedin,E.; Fedorova,N.; Overton,L.; Tsitrin,T.; Stockwell,T.; Amedeo,P.; Bishop,B.; Chen,H.; Edworthy,P.; Gupta,N.; Katzel,D.; Li,K.; Schobel,S.; Shrivastava,S.; Thovarai,V.; Wang,S.; Westgeest,K.B.; van Beek,R.; Bestebroer,T.M.; de Jong,J.C.; Rimmelzwaan,G.F.; Osterhaus,A.D.M.E.; Fouchier,R.A.M.; Bao,Y.; Sanders,R.; Dernovoy,D.; Kiryutin,B.; …
EPI366021	NA	France	1991-Dec-01	A/Paris/407/1992		Other Database Import	Wentworth,D.E.; Dugan,V.; Halpin,R.; Lin,X.; Bera,J.; Ghedin,E.; Fedorova,N.; Overton,L.; Tsitrin,T.; Stockwell,T.; Amedeo,P.; Bishop,B.; Chen,H.; Edworthy,P.; Gupta,N.; Katzel,D.; Li,K.; Schobel,S.; Shrivastava,S.; Thovarai,V.; Wang,S.; Westgeest,K.B.; van Beek,R.; Bestebroer,T.M.; de Jong,J.C.; Rimmelzwaan,G.F.; Osterhaus,A.D.M.E.; Fouchier,R.A.M.; Bao,Y.; Sanders,R.; Dernovoy,D.; Kiryutin,B.; …
EPI366019	HA	France	1991-Dec-01	A/Paris/407/1992		Other Database Import	Wentworth,D.E.; Dugan,V.; Halpin,R.; Lin,X.; Bera,J.; Ghedin,E.; Fedorova,N.; Overton,L.; Tsitrin,T.; Stockwell,T.; Amedeo,P.; Bishop,B.; Chen,H.; Edworthy,P.; Gupta,N.; Katzel,D.; Li,K.; Schobel,S.; Shrivastava,S.; Thovarai,V.; Wang,S.; Westgeest,K.B.; van Beek,R.; Bestebroer,T.M.; de Jong,J.C.; Rimmelzwaan,G.F.; Osterhaus,A.D.M.E.; Fouchier,R.A.M.; Bao,Y.; Sanders,R.; Dernovoy,D.; Kiryutin,B.; …
EPI366011	HA	France	1991-Dec-01	A/Paris/325/1992		Other Database Import	Wentworth,D.E.; Dugan,V.; Halpin,R.; Lin,X.; Bera,J.; Ghedin,E.; Fedorova,N.; Overton,L.; Tsitrin,T.; Stockwell,T.; Amedeo,P.; Bishop,B.; Chen,H.; Edworthy,P.; Gupta,N.; Katzel,D.; Li,K.; Schobel,S.; Shrivastava,S.; Thovarai,V.; Wang,S.; Westgeest,K.B.; van Beek,R.; Bestebroer,T.M.; de Jong,J.C.; Rimmelzwaan,G.F.; Osterhaus,A.D.M.E.; Fouchier,R.A.M.; Bao,Y.; Sanders,R.; Dernovoy,D.; Kiryutin,B.; …
EPI366013	NA	France	1991-Dec-01	A/Paris/325/1992		Other Database Import	Wentworth,D.E.; Dugan,V.; Halpin,R.; Lin,X.; Bera,J.; Ghedin,E.; Fedorova,N.; Overton,L.; Tsitrin,T.; Stockwell,T.; Amedeo,P.; Bishop,B.; Chen,H.; Edworthy,P.; Gupta,N.; Katzel,D.; Li,K.; Schobel,S.; Shrivastava,S.; Thovarai,V.; Wang,S.; Westgeest,K.B.; van Beek,R.; Bestebroer,T.M.; de Jong,J.C.; Rimmelzwaan,G.F.; Osterhaus,A.D.M.E.; Fouchier,R.A.M.; Bao,Y.; Sanders,R.; Dernovoy,D.; Kiryutin,B.; …
EPI366005	NA	France	1991-Dec-01	A/Paris/320/1992		Other Database Import	Wentworth,D.E.; Dugan,V.; Halpin,R.; Lin,X.; Bera,J.; Ghedin,E.; Fedorova,N.; Overton,L.; Tsitrin,T.; Stockwell,T.; Amedeo,P.; Bishop,B.; Chen,H.; Edworthy,P.; Gupta,N.; Katzel,D.; Li,K.; Schobel,S.; Shrivastava,S.; Thovarai,V.; Wang,S.; Westgeest,K.B.; van Beek,R.; Bestebroer,T.M.; de Jong,J.C.; Rimmelzwaan,G.F.; Osterhaus,A.D.M.E.; Fouchier,R.A.M.; Bao,Y.; Sanders,R.; Dernovoy,D.; Kiryutin,B.; …
EPI366003	HA	France	1991-Dec-01	A/Paris/320/1992		Other Database Import	Wentworth,D.E.; Dugan,V.; Halpin,R.; Lin,X.; Bera,J.; Ghedin,E.; Fedorova,N.; Overton,L.; Tsitrin,T.; Stockwell,T.; Amedeo,P.; Bishop,B.; Chen,H.; Edworthy,P.; Gupta,N.; Katzel,D.; Li,K.; Schobel,S.; Shrivastava,S.; Thovarai,V.; Wang,S.; Westgeest,K.B.; van Beek,R.; Bestebroer,T.M.; de Jong,J.C.; Rimmelzwaan,G.F.; Osterhaus,A.D.M.E.; Fouchier,R.A.M.; Bao,Y.; Sanders,R.; Dernovoy,D.; Kiryutin,B.; …
EPI365997	NA	Spain	1991-Dec-28	A/Oviedo/31/1992		Other Database Import	Wentworth,D.E.; Dugan,V.; Halpin,R.; Lin,X.; Bera,J.; Ghedin,E.; Fedorova,N.; Overton,L.; Tsitrin,T.; Stockwell,T.; Amedeo,P.; Bishop,B.; Chen,H.; Edworthy,P.; Gupta,N.; Katzel,D.; Li,K.; Schobel,S.; Shrivastava,S.; Thovarai,V.; Wang,S.; Westgeest,K.B.; van Beek,R.; Bestebroer,T.M.; de Jong,J.C.; Rimmelzwaan,G.F.; Osterhaus,A.D.M.E.; Fouchier,R.A.M.; Bao,Y.; Sanders,R.; Dernovoy,D.; Kiryutin,B.; …
EPI365995	HA	Spain	1991-Dec-28	A/Oviedo/31/1992		Other Database Import	Wentworth,D.E.; Dugan,V.; Halpin,R.; Lin,X.; Bera,J.; Ghedin,E.; Fedorova,N.; Overton,L.; Tsitrin,T.; Stockwell,T.; Amedeo,P.; Bishop,B.; Chen,H.; Edworthy,P.; Gupta,N.; Katzel,D.; Li,K.; Schobel,S.; Shrivastava,S.; Thovarai,V.; Wang,S.; Westgeest,K.B.; van Beek,R.; Bestebroer,T.M.; de Jong,J.C.; Rimmelzwaan,G.F.; Osterhaus,A.D.M.E.; Fouchier,R.A.M.; Bao,Y.; Sanders,R.; Dernovoy,D.; Kiryutin,B.; …
EPI365988	NA	Netherlands	1992-Feb-07	A/Nijmegen/3129/1992		Other Database Import	Wentworth,D.E.; Dugan,V.; Halpin,R.; Lin,X.; Bera,J.; Ghedin,E.; Fedorova,N.; Overton,L.; Tsitrin,T.; Stockwell,T.; Amedeo,P.; Bishop,B.; Chen,H.; Edworthy,P.; Gupta,N.; Katzel,D.; Li,K.; Schobel,S.; Shrivastava,S.; Thovarai,V.; Wang,S.; Westgeest,K.B.; van Beek,R.; Bestebroer,T.M.; de Jong,J.C.; Rimmelzwaan,G.F.; Osterhaus,A.D.M.E.; Fouchier,R.A.M.; Bao,Y.; Sanders,R.; Dernovoy,D.; Kiryutin,B.; …
EPI365987	HA	Netherlands	1992-Feb-07	A/Nijmegen/3129/1992		Other Database Import	Wentworth,D.E.; Dugan,V.; Halpin,R.; Lin,X.; Bera,J.; Ghedin,E.; Fedorova,N.; Overton,L.; Tsitrin,T.; Stockwell,T.; Amedeo,P.; Bishop,B.; Chen,H.; Edworthy,P.; Gupta,N.; Katzel,D.; Li,K.; Schobel,S.; Shrivastava,S.; Thovarai,V.; Wang,S.; Westgeest,K.B.; van Beek,R.; Bestebroer,T.M.; de Jong,J.C.; Rimmelzwaan,G.F.; Osterhaus,A.D.M.E.; Fouchier,R.A.M.; Bao,Y.; Sanders,R.; Dernovoy,D.; Kiryutin,B.; …
EPI365979	HA	Netherlands	1992-Jan-09	A/Nijmegen/3126/1992		Other Database Import	Wentworth,D.E.; Dugan,V.; Halpin,R.; Lin,X.; Bera,J.; Ghedin,E.; Fedorova,N.; Overton,L.; Tsitrin,T.; Stockwell,T.; Amedeo,P.; Bishop,B.; Chen,H.; Edworthy,P.; Gupta,N.; Katzel,D.; Li,K.; Schobel,S.; Shrivastava,S.; Thovarai,V.; Wang,S.; Westgeest,K.B.; van Beek,R.; Bestebroer,T.M.; de Jong,J.C.; Rimmelzwaan,G.F.; Osterhaus,A.D.M.E.; Fouchier,R.A.M.; Bao,Y.; Sanders,R.; Dernovoy,D.; Kiryutin,B.; …
EPI365981	NA	Netherlands	1992-Jan-09	A/Nijmegen/3126/1992		Other Database Import	Wentworth,D.E.; Dugan,V.; Halpin,R.; Lin,X.; Bera,J.; Ghedin,E.; Fedorova,N.; Overton,L.; Tsitrin,T.; Stockwell,T.; Amedeo,P.; Bishop,B.; Chen,H.; Edworthy,P.; Gupta,N.; Katzel,D.; Li,K.; Schobel,S.; Shrivastava,S.; Thovarai,V.; Wang,S.; Westgeest,K.B.; van Beek,R.; Bestebroer,T.M.; de Jong,J.C.; Rimmelzwaan,G.F.; Osterhaus,A.D.M.E.; Fouchier,R.A.M.; Bao,Y.; Sanders,R.; Dernovoy,D.; Kiryutin,B.; …
EPI365966	HA	Netherlands	1992-Feb-03	A/Netherlands/823/1992		Other Database Import	Wentworth,D.E.; Dugan,V.; Halpin,R.; Lin,X.; Bera,J.; Ghedin,E.; Fedorova,N.; Overton,L.; Tsitrin,T.; Stockwell,T.; Amedeo,P.; Bishop,B.; Chen,H.; Edworthy,P.; Gupta,N.; Katzel,D.; Li,K.; Schobel,S.; Shrivastava,S.; Thovarai,V.; Wang,S.; Westgeest,K.B.; van Beek,R.; Bestebroer,T.M.; de Jong,J.C.; Rimmelzwaan,G.F.; Osterhaus,A.D.M.E.; Fouchier,R.A.M.; Bao,Y.; Sanders,R.; Dernovoy,D.; Kiryutin,B.; …
EPI365968	NA	Netherlands	1992-Feb-03	A/Netherlands/823/1992		Other Database Import	Wentworth,D.E.; Dugan,V.; Halpin,R.; Lin,X.; Bera,J.; Ghedin,E.; Fedorova,N.; Overton,L.; Tsitrin,T.; Stockwell,T.; Amedeo,P.; Bishop,B.; Chen,H.; Edworthy,P.; Gupta,N.; Katzel,D.; Li,K.; Schobel,S.; Shrivastava,S.; Thovarai,V.; Wang,S.; Westgeest,K.B.; van Beek,R.; Bestebroer,T.M.; de Jong,J.C.; Rimmelzwaan,G.F.; Osterhaus,A.D.M.E.; Fouchier,R.A.M.; Bao,Y.; Sanders,R.; Dernovoy,D.; Kiryutin,B.; …
EPI365974	NA	Netherlands	1991-Dec-19	A/Netherlands/938/1992		Other Database Import	Wentworth,D.E.; Dugan,V.; Halpin,R.; Lin,X.; Bera,J.; Ghedin,E.; Fedorova,N.; Overton,L.; Tsitrin,T.; Stockwell,T.; Amedeo,P.; Bishop,B.; Chen,H.; Edworthy,P.; Gupta,N.; Katzel,D.; Li,K.; Schobel,S.; Shrivastava,S.; Thovarai,V.; Wang,S.; Westgeest,K.B.; van Beek,R.; Bestebroer,T.M.; de Jong,J.C.; Rimmelzwaan,G.F.; Osterhaus,A.D.M.E.; Fouchier,R.A.M.; Bao,Y.; Sanders,R.; Dernovoy,D.; Kiryutin,B.; …
EPI365963	HA	Netherlands	1991-Dec-19	A/Netherlands/938/1992		Other Database Import	Wentworth,D.E.; Dugan,V.; Halpin,R.; Lin,X.; Bera,J.; Ghedin,E.; Fedorova,N.; Overton,L.; Tsitrin,T.; Stockwell,T.; Amedeo,P.; Bishop,B.; Chen,H.; Edworthy,P.; Gupta,N.; Katzel,D.; Li,K.; Schobel,S.; Shrivastava,S.; Thovarai,V.; Wang,S.; Westgeest,K.B.; van Beek,R.; Bestebroer,T.M.; de Jong,J.C.; Rimmelzwaan,G.F.; Osterhaus,A.D.M.E.; Fouchier,R.A.M.; Bao,Y.; Sanders,R.; Dernovoy,D.; Kiryutin,B.; …
EPI365958	NA	Netherlands	1992-Jan-10	A/Netherlands/935/1992		Other Database Import	Wentworth,D.E.; Dugan,V.; Halpin,R.; Lin,X.; Bera,J.; Ghedin,E.; Fedorova,N.; Overton,L.; Tsitrin,T.; Stockwell,T.; Amedeo,P.; Bishop,B.; Chen,H.; Edworthy,P.; Gupta,N.; Katzel,D.; Li,K.; Schobel,S.; Shrivastava,S.; Thovarai,V.; Wang,S.; Westgeest,K.B.; van Beek,R.; Bestebroer,T.M.; de Jong,J.C.; Rimmelzwaan,G.F.; Osterhaus,A.D.M.E.; Fouchier,R.A.M.; Bao,Y.; Sanders,R.; Dernovoy,D.; Kiryutin,B.; …
EPI365956	HA	Netherlands	1992-Jan-10	A/Netherlands/935/1992		Other Database Import	Wentworth,D.E.; Dugan,V.; Halpin,R.; Lin,X.; Bera,J.; Ghedin,E.; Fedorova,N.; Overton,L.; Tsitrin,T.; Stockwell,T.; Amedeo,P.; Bishop,B.; Chen,H.; Edworthy,P.; Gupta,N.; Katzel,D.; Li,K.; Schobel,S.; Shrivastava,S.; Thovarai,V.; Wang,S.; Westgeest,K.B.; van Beek,R.; Bestebroer,T.M.; de Jong,J.C.; Rimmelzwaan,G.F.; Osterhaus,A.D.M.E.; Fouchier,R.A.M.; Bao,Y.; Sanders,R.; Dernovoy,D.; Kiryutin,B.; …
EPI365946	HA	Netherlands	1992-Jan-09	A/Netherlands/819/1992		Other Database Import	Wentworth,D.E.; Dugan,V.; Halpin,R.; Lin,X.; Bera,J.; Ghedin,E.; Fedorova,N.; Overton,L.; Tsitrin,T.; Stockwell,T.; Amedeo,P.; Bishop,B.; Chen,H.; Edworthy,P.; Gupta,N.; Katzel,D.; Li,K.; Schobel,S.; Shrivastava,S.; Thovarai,V.; Wang,S.; Westgeest,K.B.; van Beek,R.; Bestebroer,T.M.; de Jong,J.C.; Rimmelzwaan,G.F.; Osterhaus,A.D.M.E.; Fouchier,R.A.M.; Bao,Y.; Sanders,R.; Dernovoy,D.; Kiryutin,B.; …
EPI365948	NA	Netherlands	1992-Jan-09	A/Netherlands/819/1992		Other Database Import	Wentworth,D.E.; Dugan,V.; Halpin,R.; Lin,X.; Bera,J.; Ghedin,E.; Fedorova,N.; Overton,L.; Tsitrin,T.; Stockwell,T.; Amedeo,P.; Bishop,B.; Chen,H.; Edworthy,P.; Gupta,N.; Katzel,D.; Li,K.; Schobel,S.; Shrivastava,S.; Thovarai,V.; Wang,S.; Westgeest,K.B.; van Beek,R.; Bestebroer,T.M.; de Jong,J.C.; Rimmelzwaan,G.F.; Osterhaus,A.D.M.E.; Fouchier,R.A.M.; Bao,Y.; Sanders,R.; Dernovoy,D.; Kiryutin,B.; …
EPI365938	HA	Spain	1992-Jan-14	A/Madrid/G58/1992		Other Database Import	Wentworth,D.E.; Dugan,V.; Halpin,R.; Lin,X.; Bera,J.; Ghedin,E.; Fedorova,N.; Overton,L.; Tsitrin,T.; Stockwell,T.; Amedeo,P.; Bishop,B.; Chen,H.; Edworthy,P.; Gupta,N.; Katzel,D.; Li,K.; Schobel,S.; Shrivastava,S.; Thovarai,V.; Wang,S.; Westgeest,K.B.; van Beek,R.; Bestebroer,T.M.; de Jong,J.C.; Rimmelzwaan,G.F.; Osterhaus,A.D.M.E.; Fouchier,R.A.M.; Bao,Y.; Sanders,R.; Dernovoy,D.; Kiryutin,B.; …
EPI365940	NA	Spain	1992-Jan-14	A/Madrid/G58/1992		Other Database Import	Wentworth,D.E.; Dugan,V.; Halpin,R.; Lin,X.; Bera,J.; Ghedin,E.; Fedorova,N.; Overton,L.; Tsitrin,T.; Stockwell,T.; Amedeo,P.; Bishop,B.; Chen,H.; Edworthy,P.; Gupta,N.; Katzel,D.; Li,K.; Schobel,S.; Shrivastava,S.; Thovarai,V.; Wang,S.; Westgeest,K.B.; van Beek,R.; Bestebroer,T.M.; de Jong,J.C.; Rimmelzwaan,G.F.; Osterhaus,A.D.M.E.; Fouchier,R.A.M.; Bao,Y.; Sanders,R.; Dernovoy,D.; Kiryutin,B.; …
EPI365930	HA	United States	1992-Apr-03	A/Houston/56941/1992		Other Database Import	Wentworth,D.E.; Dugan,V.; Halpin,R.; Lin,X.; Bera,J.; Ghedin,E.; Fedorova,N.; Overton,L.; Tsitrin,T.; Stockwell,T.; Amedeo,P.; Bishop,B.; Chen,H.; Edworthy,P.; Gupta,N.; Katzel,D.; Li,K.; Schobel,S.; Shrivastava,S.; Thovarai,V.; Wang,S.; Westgeest,K.B.; van Beek,R.; Bestebroer,T.M.; de Jong,J.C.; Rimmelzwaan,G.F.; Osterhaus,A.D.M.E.; Fouchier,R.A.M.; Bao,Y.; Sanders,R.; Dernovoy,D.; Kiryutin,B.; …
EPI365932	NA	United States	1992-Apr-03	A/Houston/56941/1992		Other Database Import	Wentworth,D.E.; Dugan,V.; Halpin,R.; Lin,X.; Bera,J.; Ghedin,E.; Fedorova,N.; Overton,L.; Tsitrin,T.; Stockwell,T.; Amedeo,P.; Bishop,B.; Chen,H.; Edworthy,P.; Gupta,N.; Katzel,D.; Li,K.; Schobel,S.; Shrivastava,S.; Thovarai,V.; Wang,S.; Westgeest,K.B.; van Beek,R.; Bestebroer,T.M.; de Jong,J.C.; Rimmelzwaan,G.F.; Osterhaus,A.D.M.E.; Fouchier,R.A.M.; Bao,Y.; Sanders,R.; Dernovoy,D.; Kiryutin,B.; …
EPI365922	HA	United States	1992-Apr-03	A/Houston/56829/1992		Other Database Import	Wentworth,D.E.; Dugan,V.; Halpin,R.; Lin,X.; Bera,J.; Ghedin,E.; Fedorova,N.; Overton,L.; Tsitrin,T.; Stockwell,T.; Amedeo,P.; Bishop,B.; Chen,H.; Edworthy,P.; Gupta,N.; Katzel,D.; Li,K.; Schobel,S.; Shrivastava,S.; Thovarai,V.; Wang,S.; Westgeest,K.B.; van Beek,R.; Bestebroer,T.M.; de Jong,J.C.; Rimmelzwaan,G.F.; Osterhaus,A.D.M.E.; Fouchier,R.A.M.; Bao,Y.; Sanders,R.; Dernovoy,D.; Kiryutin,B.; …
EPI365924	NA	United States	1992-Apr-03	A/Houston/56829/1992		Other Database Import	Wentworth,D.E.; Dugan,V.; Halpin,R.; Lin,X.; Bera,J.; Ghedin,E.; Fedorova,N.; Overton,L.; Tsitrin,T.; Stockwell,T.; Amedeo,P.; Bishop,B.; Chen,H.; Edworthy,P.; Gupta,N.; Katzel,D.; Li,K.; Schobel,S.; Shrivastava,S.; Thovarai,V.; Wang,S.; Westgeest,K.B.; van Beek,R.; Bestebroer,T.M.; de Jong,J.C.; Rimmelzwaan,G.F.; Osterhaus,A.D.M.E.; Fouchier,R.A.M.; Bao,Y.; Sanders,R.; Dernovoy,D.; Kiryutin,B.; …
EPI365914	HA	United States	1992-Apr-03	A/Houston/56798/1992		Other Database Import	Wentworth,D.E.; Dugan,V.; Halpin,R.; Lin,X.; Bera,J.; Ghedin,E.; Fedorova,N.; Overton,L.; Tsitrin,T.; Stockwell,T.; Amedeo,P.; Bishop,B.; Chen,H.; Edworthy,P.; Gupta,N.; Katzel,D.; Li,K.; Schobel,S.; Shrivastava,S.; Thovarai,V.; Wang,S.; Westgeest,K.B.; van Beek,R.; Bestebroer,T.M.; de Jong,J.C.; Rimmelzwaan,G.F.; Osterhaus,A.D.M.E.; Fouchier,R.A.M.; Bao,Y.; Sanders,R.; Dernovoy,D.; Kiryutin,B.; …
EPI365916	NA	United States	1992-Apr-03	A/Houston/56798/1992		Other Database Import	Wentworth,D.E.; Dugan,V.; Halpin,R.; Lin,X.; Bera,J.; Ghedin,E.; Fedorova,N.; Overton,L.; Tsitrin,T.; Stockwell,T.; Amedeo,P.; Bishop,B.; Chen,H.; Edworthy,P.; Gupta,N.; Katzel,D.; Li,K.; Schobel,S.; Shrivastava,S.; Thovarai,V.; Wang,S.; Westgeest,K.B.; van Beek,R.; Bestebroer,T.M.; de Jong,J.C.; Rimmelzwaan,G.F.; Osterhaus,A.D.M.E.; Fouchier,R.A.M.; Bao,Y.; Sanders,R.; Dernovoy,D.; Kiryutin,B.; …
EPI365906	HA	Switzerland	1992-Jan-15	A/Geneva/5113/1992		Other Database Import	Wentworth,D.E.; Dugan,V.; Halpin,R.; Lin,X.; Bera,J.; Ghedin,E.; Fedorova,N.; Overton,L.; Tsitrin,T.; Stockwell,T.; Amedeo,P.; Bishop,B.; Chen,H.; Edworthy,P.; Gupta,N.; Katzel,D.; Li,K.; Schobel,S.; Shrivastava,S.; Thovarai,V.; Wang,S.; Westgeest,K.B.; van Beek,R.; Bestebroer,T.M.; de Jong,J.C.; Rimmelzwaan,G.F.; Osterhaus,A.D.M.E.; Fouchier,R.A.M.; Bao,Y.; Sanders,R.; Dernovoy,D.; Kiryutin,B.; …
EPI365908	NA	Switzerland	1992-Jan-15	A/Geneva/5113/1992		Other Database Import	Wentworth,D.E.; Dugan,V.; Halpin,R.; Lin,X.; Bera,J.; Ghedin,E.; Fedorova,N.; Overton,L.; Tsitrin,T.; Stockwell,T.; Amedeo,P.; Bishop,B.; Chen,H.; Edworthy,P.; Gupta,N.; Katzel,D.; Li,K.; Schobel,S.; Shrivastava,S.; Thovarai,V.; Wang,S.; Westgeest,K.B.; van Beek,R.; Bestebroer,T.M.; de Jong,J.C.; Rimmelzwaan,G.F.; Osterhaus,A.D.M.E.; Fouchier,R.A.M.; Bao,Y.; Sanders,R.; Dernovoy,D.; Kiryutin,B.; …
EPI365900	NA	China	1992-Jan-01	A/Beijing/32/1992		Other Database Import	Wentworth,D.E.; Dugan,V.; Halpin,R.; Lin,X.; Bera,J.; Ghedin,E.; Fedorova,N.; Overton,L.; Tsitrin,T.; Stockwell,T.; Amedeo,P.; Bishop,B.; Chen,H.; Edworthy,P.; Gupta,N.; Katzel,D.; Li,K.; Schobel,S.; Shrivastava,S.; Thovarai,V.; Wang,S.; Westgeest,K.B.; van Beek,R.; Bestebroer,T.M.; de Jong,J.C.; Rimmelzwaan,G.F.; Osterhaus,A.D.M.E.; Fouchier,R.A.M.; Bao,Y.; Sanders,R.; Dernovoy,D.; Kiryutin,B.; …
EPI365898	HA	China	1992-Jan-01	A/Beijing/32/1992		Other Database Import	Wentworth,D.E.; Dugan,V.; Halpin,R.; Lin,X.; Bera,J.; Ghedin,E.; Fedorova,N.; Overton,L.; Tsitrin,T.; Stockwell,T.; Amedeo,P.; Bishop,B.; Chen,H.; Edworthy,P.; Gupta,N.; Katzel,D.; Li,K.; Schobel,S.; Shrivastava,S.; Thovarai,V.; Wang,S.; Westgeest,K.B.; van Beek,R.; Bestebroer,T.M.; de Jong,J.C.; Rimmelzwaan,G.F.; Osterhaus,A.D.M.E.; Fouchier,R.A.M.; Bao,Y.; Sanders,R.; Dernovoy,D.; Kiryutin,B.; …
EPI365890	HA	Netherlands	1991-Dec-04	A/Netherlands/891/1991		Other Database Import	Wentworth,D.E.; Dugan,V.; Halpin,R.; Lin,X.; Bera,J.; Ghedin,E.; Fedorova,N.; Overton,L.; Tsitrin,T.; Stockwell,T.; Amedeo,P.; Bishop,B.; Chen,H.; Edworthy,P.; Gupta,N.; Katzel,D.; Li,K.; Schobel,S.; Shrivastava,S.; Thovarai,V.; Wang,S.; Westgeest,K.B.; van Beek,R.; Bestebroer,T.M.; de Jong,J.C.; Rimmelzwaan,G.F.; Osterhaus,A.D.M.E.; Fouchier,R.A.M.; Bao,Y.; Sanders,R.; Dernovoy,D.; Kiryutin,B.; …
EPI365892	NA	Netherlands	1991-Dec-04	A/Netherlands/891/1991		Other Database Import	Wentworth,D.E.; Dugan,V.; Halpin,R.; Lin,X.; Bera,J.; Ghedin,E.; Fedorova,N.; Overton,L.; Tsitrin,T.; Stockwell,T.; Amedeo,P.; Bishop,B.; Chen,H.; Edworthy,P.; Gupta,N.; Katzel,D.; Li,K.; Schobel,S.; Shrivastava,S.; Thovarai,V.; Wang,S.; Westgeest,K.B.; van Beek,R.; Bestebroer,T.M.; de Jong,J.C.; Rimmelzwaan,G.F.; Osterhaus,A.D.M.E.; Fouchier,R.A.M.; Bao,Y.; Sanders,R.; Dernovoy,D.; Kiryutin,B.; …
EPI365885	NA	Netherlands	1991-Dec-19	A/Netherlands/816/1991		Other Database Import	Wentworth,D.E.; Dugan,V.; Halpin,R.; Lin,X.; Bera,J.; Ghedin,E.; Fedorova,N.; Overton,L.; Tsitrin,T.; Stockwell,T.; Amedeo,P.; Bishop,B.; Chen,H.; Edworthy,P.; Gupta,N.; Katzel,D.; Li,K.; Schobel,S.; Shrivastava,S.; Thovarai,V.; Wang,S.; Westgeest,K.B.; van Beek,R.; Bestebroer,T.M.; de Jong,J.C.; Rimmelzwaan,G.F.; Osterhaus,A.D.M.E.; Fouchier,R.A.M.; Bao,Y.; Sanders,R.; Dernovoy,D.; Kiryutin,B.; …
EPI365882	HA	Netherlands	1991-Dec-19	A/Netherlands/816/1991		Other Database Import	Wentworth,D.E.; Dugan,V.; Halpin,R.; Lin,X.; Bera,J.; Ghedin,E.; Fedorova,N.; Overton,L.; Tsitrin,T.; Stockwell,T.; Amedeo,P.; Bishop,B.; Chen,H.; Edworthy,P.; Gupta,N.; Katzel,D.; Li,K.; Schobel,S.; Shrivastava,S.; Thovarai,V.; Wang,S.; Westgeest,K.B.; van Beek,R.; Bestebroer,T.M.; de Jong,J.C.; Rimmelzwaan,G.F.; Osterhaus,A.D.M.E.; Fouchier,R.A.M.; Bao,Y.; Sanders,R.; Dernovoy,D.; Kiryutin,B.; …
EPI365876	NA	Spain	1991-Jan-01	A/Madrid/G12/1991		Other Database Import	Wentworth,D.E.; Dugan,V.; Halpin,R.; Lin,X.; Bera,J.; Ghedin,E.; Fedorova,N.; Overton,L.; Tsitrin,T.; Stockwell,T.; Amedeo,P.; Bishop,B.; Chen,H.; Edworthy,P.; Gupta,N.; Katzel,D.; Li,K.; Schobel,S.; Shrivastava,S.; Thovarai,V.; Wang,S.; Westgeest,K.B.; van Beek,R.; Bestebroer,T.M.; de Jong,J.C.; Rimmelzwaan,G.F.; Osterhaus,A.D.M.E.; Fouchier,R.A.M.; Bao,Y.; Sanders,R.; Dernovoy,D.; Kiryutin,B.; …
EPI365874	HA	Spain	1991-Jan-01	A/Madrid/G12/1991		Other Database Import	Wentworth,D.E.; Dugan,V.; Halpin,R.; Lin,X.; Bera,J.; Ghedin,E.; Fedorova,N.; Overton,L.; Tsitrin,T.; Stockwell,T.; Amedeo,P.; Bishop,B.; Chen,H.; Edworthy,P.; Gupta,N.; Katzel,D.; Li,K.; Schobel,S.; Shrivastava,S.; Thovarai,V.; Wang,S.; Westgeest,K.B.; van Beek,R.; Bestebroer,T.M.; de Jong,J.C.; Rimmelzwaan,G.F.; Osterhaus,A.D.M.E.; Fouchier,R.A.M.; Bao,Y.; Sanders,R.; Dernovoy,D.; Kiryutin,B.; …
EPI365866	HA	France	1991-Dec-26	A/Lyon/24222/1991		Other Database Import	Wentworth,D.E.; Dugan,V.; Halpin,R.; Lin,X.; Bera,J.; Ghedin,E.; Fedorova,N.; Overton,L.; Tsitrin,T.; Stockwell,T.; Amedeo,P.; Bishop,B.; Chen,H.; Edworthy,P.; Gupta,N.; Katzel,D.; Li,K.; Schobel,S.; Shrivastava,S.; Thovarai,V.; Wang,S.; Westgeest,K.B.; van Beek,R.; Bestebroer,T.M.; de Jong,J.C.; Rimmelzwaan,G.F.; Osterhaus,A.D.M.E.; Fouchier,R.A.M.; Bao,Y.; Sanders,R.; Dernovoy,D.; Kiryutin,B.; …
EPI365868	NA	France	1991-Dec-26	A/Lyon/24222/1991		Other Database Import	Wentworth,D.E.; Dugan,V.; Halpin,R.; Lin,X.; Bera,J.; Ghedin,E.; Fedorova,N.; Overton,L.; Tsitrin,T.; Stockwell,T.; Amedeo,P.; Bishop,B.; Chen,H.; Edworthy,P.; Gupta,N.; Katzel,D.; Li,K.; Schobel,S.; Shrivastava,S.; Thovarai,V.; Wang,S.; Westgeest,K.B.; van Beek,R.; Bestebroer,T.M.; de Jong,J.C.; Rimmelzwaan,G.F.; Osterhaus,A.D.M.E.; Fouchier,R.A.M.; Bao,Y.; Sanders,R.; Dernovoy,D.; Kiryutin,B.; …
EPI365858	HA	France	1991-Dec-24	A/Lyon/24103/1991		Other Database Import	Wentworth,D.E.; Dugan,V.; Halpin,R.; Lin,X.; Bera,J.; Ghedin,E.; Fedorova,N.; Overton,L.; Tsitrin,T.; Stockwell,T.; Amedeo,P.; Bishop,B.; Chen,H.; Edworthy,P.; Gupta,N.; Katzel,D.; Li,K.; Schobel,S.; Shrivastava,S.; Thovarai,V.; Wang,S.; Westgeest,K.B.; van Beek,R.; Bestebroer,T.M.; de Jong,J.C.; Rimmelzwaan,G.F.; Osterhaus,A.D.M.E.; Fouchier,R.A.M.; Bao,Y.; Sanders,R.; Dernovoy,D.; Kiryutin,B.; …
EPI365860	NA	France	1991-Dec-24	A/Lyon/24103/1991		Other Database Import	Wentworth,D.E.; Dugan,V.; Halpin,R.; Lin,X.; Bera,J.; Ghedin,E.; Fedorova,N.; Overton,L.; Tsitrin,T.; Stockwell,T.; Amedeo,P.; Bishop,B.; Chen,H.; Edworthy,P.; Gupta,N.; Katzel,D.; Li,K.; Schobel,S.; Shrivastava,S.; Thovarai,V.; Wang,S.; Westgeest,K.B.; van Beek,R.; Bestebroer,T.M.; de Jong,J.C.; Rimmelzwaan,G.F.; Osterhaus,A.D.M.E.; Fouchier,R.A.M.; Bao,Y.; Sanders,R.; Dernovoy,D.; Kiryutin,B.; …
EPI365850	HA	France	1991-Dec-17	A/Lyon/23672/1991		Other Database Import	Wentworth,D.E.; Dugan,V.; Halpin,R.; Lin,X.; Bera,J.; Ghedin,E.; Fedorova,N.; Overton,L.; Tsitrin,T.; Stockwell,T.; Amedeo,P.; Bishop,B.; Chen,H.; Edworthy,P.; Gupta,N.; Katzel,D.; Li,K.; Schobel,S.; Shrivastava,S.; Thovarai,V.; Wang,S.; Westgeest,K.B.; van Beek,R.; Bestebroer,T.M.; de Jong,J.C.; Rimmelzwaan,G.F.; Osterhaus,A.D.M.E.; Fouchier,R.A.M.; Bao,Y.; Sanders,R.; Dernovoy,D.; Kiryutin,B.; …
EPI365852	NA	France	1991-Dec-17	A/Lyon/23672/1991		Other Database Import	Wentworth,D.E.; Dugan,V.; Halpin,R.; Lin,X.; Bera,J.; Ghedin,E.; Fedorova,N.; Overton,L.; Tsitrin,T.; Stockwell,T.; Amedeo,P.; Bishop,B.; Chen,H.; Edworthy,P.; Gupta,N.; Katzel,D.; Li,K.; Schobel,S.; Shrivastava,S.; Thovarai,V.; Wang,S.; Westgeest,K.B.; van Beek,R.; Bestebroer,T.M.; de Jong,J.C.; Rimmelzwaan,G.F.; Osterhaus,A.D.M.E.; Fouchier,R.A.M.; Bao,Y.; Sanders,R.; Dernovoy,D.; Kiryutin,B.; …
EPI365844	NA	France	1991-Dec-26	A/Lyon/1594/1991		Other Database Import	Wentworth,D.E.; Dugan,V.; Halpin,R.; Lin,X.; Bera,J.; Ghedin,E.; Fedorova,N.; Overton,L.; Tsitrin,T.; Stockwell,T.; Amedeo,P.; Bishop,B.; Chen,H.; Edworthy,P.; Gupta,N.; Katzel,D.; Li,K.; Schobel,S.; Shrivastava,S.; Thovarai,V.; Wang,S.; Westgeest,K.B.; van Beek,R.; Bestebroer,T.M.; de Jong,J.C.; Rimmelzwaan,G.F.; Osterhaus,A.D.M.E.; Fouchier,R.A.M.; Bao,Y.; Sanders,R.; Dernovoy,D.; Kiryutin,B.; …
EPI365842	HA	France	1991-Dec-26	A/Lyon/1594/1991		Other Database Import	Wentworth,D.E.; Dugan,V.; Halpin,R.; Lin,X.; Bera,J.; Ghedin,E.; Fedorova,N.; Overton,L.; Tsitrin,T.; Stockwell,T.; Amedeo,P.; Bishop,B.; Chen,H.; Edworthy,P.; Gupta,N.; Katzel,D.; Li,K.; Schobel,S.; Shrivastava,S.; Thovarai,V.; Wang,S.; Westgeest,K.B.; van Beek,R.; Bestebroer,T.M.; de Jong,J.C.; Rimmelzwaan,G.F.; Osterhaus,A.D.M.E.; Fouchier,R.A.M.; Bao,Y.; Sanders,R.; Dernovoy,D.; Kiryutin,B.; …
EPI365834	HA	France	1991-Dec-16	A/Lyon/1373/1991		Other Database Import	Wentworth,D.E.; Dugan,V.; Halpin,R.; Lin,X.; Bera,J.; Ghedin,E.; Fedorova,N.; Overton,L.; Tsitrin,T.; Stockwell,T.; Amedeo,P.; Bishop,B.; Chen,H.; Edworthy,P.; Gupta,N.; Katzel,D.; Li,K.; Schobel,S.; Shrivastava,S.; Thovarai,V.; Wang,S.; Westgeest,K.B.; van Beek,R.; Bestebroer,T.M.; de Jong,J.C.; Rimmelzwaan,G.F.; Osterhaus,A.D.M.E.; Fouchier,R.A.M.; Bao,Y.; Sanders,R.; Dernovoy,D.; Kiryutin,B.; …
EPI365836	NA	France	1991-Dec-16	A/Lyon/1373/1991		Other Database Import	Wentworth,D.E.; Dugan,V.; Halpin,R.; Lin,X.; Bera,J.; Ghedin,E.; Fedorova,N.; Overton,L.; Tsitrin,T.; Stockwell,T.; Amedeo,P.; Bishop,B.; Chen,H.; Edworthy,P.; Gupta,N.; Katzel,D.; Li,K.; Schobel,S.; Shrivastava,S.; Thovarai,V.; Wang,S.; Westgeest,K.B.; van Beek,R.; Bestebroer,T.M.; de Jong,J.C.; Rimmelzwaan,G.F.; Osterhaus,A.D.M.E.; Fouchier,R.A.M.; Bao,Y.; Sanders,R.; Dernovoy,D.; Kiryutin,B.; …
EPI365828	NA	France	1991-Dec-16	A/Lyon/1337/1991		Other Database Import	Wentworth,D.E.; Dugan,V.; Halpin,R.; Lin,X.; Bera,J.; Ghedin,E.; Fedorova,N.; Overton,L.; Tsitrin,T.; Stockwell,T.; Amedeo,P.; Bishop,B.; Chen,H.; Edworthy,P.; Gupta,N.; Katzel,D.; Li,K.; Schobel,S.; Shrivastava,S.; Thovarai,V.; Wang,S.; Westgeest,K.B.; van Beek,R.; Bestebroer,T.M.; de Jong,J.C.; Rimmelzwaan,G.F.; Osterhaus,A.D.M.E.; Fouchier,R.A.M.; Bao,Y.; Sanders,R.; Dernovoy,D.; Kiryutin,B.; …
EPI365826	HA	France	1991-Dec-16	A/Lyon/1337/1991		Other Database Import	Wentworth,D.E.; Dugan,V.; Halpin,R.; Lin,X.; Bera,J.; Ghedin,E.; Fedorova,N.; Overton,L.; Tsitrin,T.; Stockwell,T.; Amedeo,P.; Bishop,B.; Chen,H.; Edworthy,P.; Gupta,N.; Katzel,D.; Li,K.; Schobel,S.; Shrivastava,S.; Thovarai,V.; Wang,S.; Westgeest,K.B.; van Beek,R.; Bestebroer,T.M.; de Jong,J.C.; Rimmelzwaan,G.F.; Osterhaus,A.D.M.E.; Fouchier,R.A.M.; Bao,Y.; Sanders,R.; Dernovoy,D.; Kiryutin,B.; …
EPI365818	HA	France	1991-Dec-12	A/Lyon/1276/1991		Other Database Import	Wentworth,D.E.; Dugan,V.; Halpin,R.; Lin,X.; Bera,J.; Ghedin,E.; Fedorova,N.; Overton,L.; Tsitrin,T.; Stockwell,T.; Amedeo,P.; Bishop,B.; Chen,H.; Edworthy,P.; Gupta,N.; Katzel,D.; Li,K.; Schobel,S.; Shrivastava,S.; Thovarai,V.; Wang,S.; Westgeest,K.B.; van Beek,R.; Bestebroer,T.M.; de Jong,J.C.; Rimmelzwaan,G.F.; Osterhaus,A.D.M.E.; Fouchier,R.A.M.; Bao,Y.; Sanders,R.; Dernovoy,D.; Kiryutin,B.; …
EPI365820	NA	France	1991-Dec-12	A/Lyon/1276/1991		Other Database Import	Wentworth,D.E.; Dugan,V.; Halpin,R.; Lin,X.; Bera,J.; Ghedin,E.; Fedorova,N.; Overton,L.; Tsitrin,T.; Stockwell,T.; Amedeo,P.; Bishop,B.; Chen,H.; Edworthy,P.; Gupta,N.; Katzel,D.; Li,K.; Schobel,S.; Shrivastava,S.; Thovarai,V.; Wang,S.; Westgeest,K.B.; van Beek,R.; Bestebroer,T.M.; de Jong,J.C.; Rimmelzwaan,G.F.; Osterhaus,A.D.M.E.; Fouchier,R.A.M.; Bao,Y.; Sanders,R.; Dernovoy,D.; Kiryutin,B.; …
EPI365812	NA	France	1991-Dec-12	A/Lyon/1189/1991		Other Database Import	Wentworth,D.E.; Dugan,V.; Halpin,R.; Lin,X.; Bera,J.; Ghedin,E.; Fedorova,N.; Overton,L.; Tsitrin,T.; Stockwell,T.; Amedeo,P.; Bishop,B.; Chen,H.; Edworthy,P.; Gupta,N.; Katzel,D.; Li,K.; Schobel,S.; Shrivastava,S.; Thovarai,V.; Wang,S.; Westgeest,K.B.; van Beek,R.; Bestebroer,T.M.; de Jong,J.C.; Rimmelzwaan,G.F.; Osterhaus,A.D.M.E.; Fouchier,R.A.M.; Bao,Y.; Sanders,R.; Dernovoy,D.; Kiryutin,B.; …
EPI365810	HA	France	1991-Dec-12	A/Lyon/1189/1991		Other Database Import	Wentworth,D.E.; Dugan,V.; Halpin,R.; Lin,X.; Bera,J.; Ghedin,E.; Fedorova,N.; Overton,L.; Tsitrin,T.; Stockwell,T.; Amedeo,P.; Bishop,B.; Chen,H.; Edworthy,P.; Gupta,N.; Katzel,D.; Li,K.; Schobel,S.; Shrivastava,S.; Thovarai,V.; Wang,S.; Westgeest,K.B.; van Beek,R.; Bestebroer,T.M.; de Jong,J.C.; Rimmelzwaan,G.F.; Osterhaus,A.D.M.E.; Fouchier,R.A.M.; Bao,Y.; Sanders,R.; Dernovoy,D.; Kiryutin,B.; …
EPI365802	HA	France	1991-Dec-12	A/Lyon/1182/1991		Other Database Import	Wentworth,D.E.; Dugan,V.; Halpin,R.; Lin,X.; Bera,J.; Ghedin,E.; Fedorova,N.; Overton,L.; Tsitrin,T.; Stockwell,T.; Amedeo,P.; Bishop,B.; Chen,H.; Edworthy,P.; Gupta,N.; Katzel,D.; Li,K.; Schobel,S.; Shrivastava,S.; Thovarai,V.; Wang,S.; Westgeest,K.B.; van Beek,R.; Bestebroer,T.M.; de Jong,J.C.; Rimmelzwaan,G.F.; Osterhaus,A.D.M.E.; Fouchier,R.A.M.; Bao,Y.; Sanders,R.; Dernovoy,D.; Kiryutin,B.; …
EPI365804	NA	France	1991-Dec-12	A/Lyon/1182/1991		Other Database Import	Wentworth,D.E.; Dugan,V.; Halpin,R.; Lin,X.; Bera,J.; Ghedin,E.; Fedorova,N.; Overton,L.; Tsitrin,T.; Stockwell,T.; Amedeo,P.; Bishop,B.; Chen,H.; Edworthy,P.; Gupta,N.; Katzel,D.; Li,K.; Schobel,S.; Shrivastava,S.; Thovarai,V.; Wang,S.; Westgeest,K.B.; van Beek,R.; Bestebroer,T.M.; de Jong,J.C.; Rimmelzwaan,G.F.; Osterhaus,A.D.M.E.; Fouchier,R.A.M.; Bao,Y.; Sanders,R.; Dernovoy,D.; Kiryutin,B.; …
EPI365794	HA	France	1991-Dec-09	A/Lyon/1149/1991		Other Database Import	Wentworth,D.E.; Dugan,V.; Halpin,R.; Lin,X.; Bera,J.; Ghedin,E.; Fedorova,N.; Overton,L.; Tsitrin,T.; Stockwell,T.; Amedeo,P.; Bishop,B.; Chen,H.; Edworthy,P.; Gupta,N.; Katzel,D.; Li,K.; Schobel,S.; Shrivastava,S.; Thovarai,V.; Wang,S.; Westgeest,K.B.; van Beek,R.; Bestebroer,T.M.; de Jong,J.C.; Rimmelzwaan,G.F.; Osterhaus,A.D.M.E.; Fouchier,R.A.M.; Bao,Y.; Sanders,R.; Dernovoy,D.; Kiryutin,B.; …
EPI365797	NA	France	1991-Dec-09	A/Lyon/1149/1991		Other Database Import	Wentworth,D.E.; Dugan,V.; Halpin,R.; Lin,X.; Bera,J.; Ghedin,E.; Fedorova,N.; Overton,L.; Tsitrin,T.; Stockwell,T.; Amedeo,P.; Bishop,B.; Chen,H.; Edworthy,P.; Gupta,N.; Katzel,D.; Li,K.; Schobel,S.; Shrivastava,S.; Thovarai,V.; Wang,S.; Westgeest,K.B.; van Beek,R.; Bestebroer,T.M.; de Jong,J.C.; Rimmelzwaan,G.F.; Osterhaus,A.D.M.E.; Fouchier,R.A.M.; Bao,Y.; Sanders,R.; Dernovoy,D.; Kiryutin,B.; …
EPI365788	NA	Switzerland	1991-Jan-01	A/Geneva/5366/1991		Other Database Import	Wentworth,D.E.; Dugan,V.; Halpin,R.; Lin,X.; Bera,J.; Ghedin,E.; Fedorova,N.; Overton,L.; Tsitrin,T.; Stockwell,T.; Amedeo,P.; Bishop,B.; Chen,H.; Edworthy,P.; Gupta,N.; Katzel,D.; Li,K.; Schobel,S.; Shrivastava,S.; Thovarai,V.; Wang,S.; Westgeest,K.B.; van Beek,R.; Bestebroer,T.M.; de Jong,J.C.; Rimmelzwaan,G.F.; Osterhaus,A.D.M.E.; Fouchier,R.A.M.; Bao,Y.; Sanders,R.; Dernovoy,D.; Kiryutin,B.; …
EPI365786	HA	Switzerland	1991-Jan-01	A/Geneva/5366/1991		Other Database Import	Wentworth,D.E.; Dugan,V.; Halpin,R.; Lin,X.; Bera,J.; Ghedin,E.; Fedorova,N.; Overton,L.; Tsitrin,T.; Stockwell,T.; Amedeo,P.; Bishop,B.; Chen,H.; Edworthy,P.; Gupta,N.; Katzel,D.; Li,K.; Schobel,S.; Shrivastava,S.; Thovarai,V.; Wang,S.; Westgeest,K.B.; van Beek,R.; Bestebroer,T.M.; de Jong,J.C.; Rimmelzwaan,G.F.; Osterhaus,A.D.M.E.; Fouchier,R.A.M.; Bao,Y.; Sanders,R.; Dernovoy,D.; Kiryutin,B.; …
EPI365778	HA	United Kingdom	1991-Sep-15	A/England/260/1991		Other Database Import	Wentworth,D.E.; Dugan,V.; Halpin,R.; Lin,X.; Bera,J.; Ghedin,E.; Fedorova,N.; Overton,L.; Tsitrin,T.; Stockwell,T.; Amedeo,P.; Bishop,B.; Chen,H.; Edworthy,P.; Gupta,N.; Katzel,D.; Li,K.; Schobel,S.; Shrivastava,S.; Thovarai,V.; Wang,S.; Westgeest,K.B.; van Beek,R.; Bestebroer,T.M.; de Jong,J.C.; Rimmelzwaan,G.F.; Osterhaus,A.D.M.E.; Fouchier,R.A.M.; Bao,Y.; Sanders,R.; Dernovoy,D.; Kiryutin,B.; …
EPI365781	NA	United Kingdom	1991-Sep-15	A/England/260/1991		Other Database Import	Wentworth,D.E.; Dugan,V.; Halpin,R.; Lin,X.; Bera,J.; Ghedin,E.; Fedorova,N.; Overton,L.; Tsitrin,T.; Stockwell,T.; Amedeo,P.; Bishop,B.; Chen,H.; Edworthy,P.; Gupta,N.; Katzel,D.; Li,K.; Schobel,S.; Shrivastava,S.; Thovarai,V.; Wang,S.; Westgeest,K.B.; van Beek,R.; Bestebroer,T.M.; de Jong,J.C.; Rimmelzwaan,G.F.; Osterhaus,A.D.M.E.; Fouchier,R.A.M.; Bao,Y.; Sanders,R.; Dernovoy,D.; Kiryutin,B.; …
EPI365772	NA	Australia	1991-Jan-01	A/Canberra/1/1991		Other Database Import	Wentworth,D.E.; Dugan,V.; Halpin,R.; Lin,X.; Bera,J.; Ghedin,E.; Fedorova,N.; Overton,L.; Tsitrin,T.; Stockwell,T.; Amedeo,P.; Bishop,B.; Chen,H.; Edworthy,P.; Gupta,N.; Katzel,D.; Li,K.; Schobel,S.; Shrivastava,S.; Thovarai,V.; Wang,S.; Westgeest,K.B.; van Beek,R.; Bestebroer,T.M.; de Jong,J.C.; Rimmelzwaan,G.F.; Osterhaus,A.D.M.E.; Fouchier,R.A.M.; Bao,Y.; Sanders,R.; Dernovoy,D.; Kiryutin,B.; …
EPI365770	HA	Australia	1991-Jan-01	A/Canberra/1/1991		Other Database Import	Wentworth,D.E.; Dugan,V.; Halpin,R.; Lin,X.; Bera,J.; Ghedin,E.; Fedorova,N.; Overton,L.; Tsitrin,T.; Stockwell,T.; Amedeo,P.; Bishop,B.; Chen,H.; Edworthy,P.; Gupta,N.; Katzel,D.; Li,K.; Schobel,S.; Shrivastava,S.; Thovarai,V.; Wang,S.; Westgeest,K.B.; van Beek,R.; Bestebroer,T.M.; de Jong,J.C.; Rimmelzwaan,G.F.; Osterhaus,A.D.M.E.; Fouchier,R.A.M.; Bao,Y.; Sanders,R.; Dernovoy,D.; Kiryutin,B.; …
EPI365764	NA	New Zealand	1990-Jan-01	A/Wellington/3/1990		Other Database Import	Wentworth,D.E.; Dugan,V.; Halpin,R.; Lin,X.; Bera,J.; Ghedin,E.; Fedorova,N.; Overton,L.; Tsitrin,T.; Stockwell,T.; Amedeo,P.; Bishop,B.; Chen,H.; Edworthy,P.; Gupta,N.; Katzel,D.; Li,K.; Schobel,S.; Shrivastava,S.; Thovarai,V.; Wang,S.; Westgeest,K.B.; van Beek,R.; Bestebroer,T.M.; de Jong,J.C.; Rimmelzwaan,G.F.; Osterhaus,A.D.M.E.; Fouchier,R.A.M.; Bao,Y.; Sanders,R.; Dernovoy,D.; Kiryutin,B.; …
EPI365763	HA	New Zealand	1990-Jan-01	A/Wellington/3/1990		Other Database Import	Wentworth,D.E.; Dugan,V.; Halpin,R.; Lin,X.; Bera,J.; Ghedin,E.; Fedorova,N.; Overton,L.; Tsitrin,T.; Stockwell,T.; Amedeo,P.; Bishop,B.; Chen,H.; Edworthy,P.; Gupta,N.; Katzel,D.; Li,K.; Schobel,S.; Shrivastava,S.; Thovarai,V.; Wang,S.; Westgeest,K.B.; van Beek,R.; Bestebroer,T.M.; de Jong,J.C.; Rimmelzwaan,G.F.; Osterhaus,A.D.M.E.; Fouchier,R.A.M.; Bao,Y.; Sanders,R.; Dernovoy,D.; Kiryutin,B.; …
EPI365754	HA	Australia	1990-Jan-01	A/Victoria/2/1990		Other Database Import	Wentworth,D.E.; Dugan,V.; Halpin,R.; Lin,X.; Bera,J.; Ghedin,E.; Fedorova,N.; Overton,L.; Tsitrin,T.; Stockwell,T.; Amedeo,P.; Bishop,B.; Chen,H.; Edworthy,P.; Gupta,N.; Katzel,D.; Li,K.; Schobel,S.; Shrivastava,S.; Thovarai,V.; Wang,S.; Westgeest,K.B.; van Beek,R.; Bestebroer,T.M.; de Jong,J.C.; Rimmelzwaan,G.F.; Osterhaus,A.D.M.E.; Fouchier,R.A.M.; Bao,Y.; Sanders,R.; Dernovoy,D.; Kiryutin,B.; …
EPI365756	NA	Australia	1990-Jan-01	A/Victoria/2/1990		Other Database Import	Wentworth,D.E.; Dugan,V.; Halpin,R.; Lin,X.; Bera,J.; Ghedin,E.; Fedorova,N.; Overton,L.; Tsitrin,T.; Stockwell,T.; Amedeo,P.; Bishop,B.; Chen,H.; Edworthy,P.; Gupta,N.; Katzel,D.; Li,K.; Schobel,S.; Shrivastava,S.; Thovarai,V.; Wang,S.; Westgeest,K.B.; van Beek,R.; Bestebroer,T.M.; de Jong,J.C.; Rimmelzwaan,G.F.; Osterhaus,A.D.M.E.; Fouchier,R.A.M.; Bao,Y.; Sanders,R.; Dernovoy,D.; Kiryutin,B.; …
EPI365746	HA	Japan	1990-Jan-01	A/Suita/1/1990		Other Database Import	Wentworth,D.E.; Dugan,V.; Halpin,R.; Lin,X.; Bera,J.; Ghedin,E.; Fedorova,N.; Overton,L.; Tsitrin,T.; Stockwell,T.; Amedeo,P.; Bishop,B.; Chen,H.; Edworthy,P.; Gupta,N.; Katzel,D.; Li,K.; Schobel,S.; Shrivastava,S.; Thovarai,V.; Wang,S.; Westgeest,K.B.; van Beek,R.; Bestebroer,T.M.; de Jong,J.C.; Rimmelzwaan,G.F.; Osterhaus,A.D.M.E.; Fouchier,R.A.M.; Bao,Y.; Sanders,R.; Dernovoy,D.; Kiryutin,B.; …
EPI365748	NA	Japan	1990-Jan-01	A/Suita/1/1990		Other Database Import	Wentworth,D.E.; Dugan,V.; Halpin,R.; Lin,X.; Bera,J.; Ghedin,E.; Fedorova,N.; Overton,L.; Tsitrin,T.; Stockwell,T.; Amedeo,P.; Bishop,B.; Chen,H.; Edworthy,P.; Gupta,N.; Katzel,D.; Li,K.; Schobel,S.; Shrivastava,S.; Thovarai,V.; Wang,S.; Westgeest,K.B.; van Beek,R.; Bestebroer,T.M.; de Jong,J.C.; Rimmelzwaan,G.F.; Osterhaus,A.D.M.E.; Fouchier,R.A.M.; Bao,Y.; Sanders,R.; Dernovoy,D.; Kiryutin,B.; …
EPI365740	NA	China	1990-Jan-01	A/Shanghai/24/1990		Other Database Import	Wentworth,D.E.; Dugan,V.; Halpin,R.; Lin,X.; Bera,J.; Ghedin,E.; Fedorova,N.; Overton,L.; Tsitrin,T.; Stockwell,T.; Amedeo,P.; Bishop,B.; Chen,H.; Edworthy,P.; Gupta,N.; Katzel,D.; Li,K.; Schobel,S.; Shrivastava,S.; Thovarai,V.; Wang,S.; Westgeest,K.B.; van Beek,R.; Bestebroer,T.M.; de Jong,J.C.; Rimmelzwaan,G.F.; Osterhaus,A.D.M.E.; Fouchier,R.A.M.; Bao,Y.; Sanders,R.; Dernovoy,D.; Kiryutin,B.; …
EPI365738	HA	China	1990-Jan-01	A/Shanghai/24/1990		Other Database Import	Wentworth,D.E.; Dugan,V.; Halpin,R.; Lin,X.; Bera,J.; Ghedin,E.; Fedorova,N.; Overton,L.; Tsitrin,T.; Stockwell,T.; Amedeo,P.; Bishop,B.; Chen,H.; Edworthy,P.; Gupta,N.; Katzel,D.; Li,K.; Schobel,S.; Shrivastava,S.; Thovarai,V.; Wang,S.; Westgeest,K.B.; van Beek,R.; Bestebroer,T.M.; de Jong,J.C.; Rimmelzwaan,G.F.; Osterhaus,A.D.M.E.; Fouchier,R.A.M.; Bao,Y.; Sanders,R.; Dernovoy,D.; Kiryutin,B.; …
EPI365730	HA	United States	1990-Jan-01	A/Memphis/5/1990		Other Database Import	Wentworth,D.E.; Dugan,V.; Halpin,R.; Lin,X.; Bera,J.; Ghedin,E.; Fedorova,N.; Overton,L.; Tsitrin,T.; Stockwell,T.; Amedeo,P.; Bishop,B.; Chen,H.; Edworthy,P.; Gupta,N.; Katzel,D.; Li,K.; Schobel,S.; Shrivastava,S.; Thovarai,V.; Wang,S.; Westgeest,K.B.; van Beek,R.; Bestebroer,T.M.; de Jong,J.C.; Rimmelzwaan,G.F.; Osterhaus,A.D.M.E.; Fouchier,R.A.M.; Bao,Y.; Sanders,R.; Dernovoy,D.; Kiryutin,B.; …
EPI365732	NA	United States	1990-Jan-01	A/Memphis/5/1990		Other Database Import	Wentworth,D.E.; Dugan,V.; Halpin,R.; Lin,X.; Bera,J.; Ghedin,E.; Fedorova,N.; Overton,L.; Tsitrin,T.; Stockwell,T.; Amedeo,P.; Bishop,B.; Chen,H.; Edworthy,P.; Gupta,N.; Katzel,D.; Li,K.; Schobel,S.; Shrivastava,S.; Thovarai,V.; Wang,S.; Westgeest,K.B.; van Beek,R.; Bestebroer,T.M.; de Jong,J.C.; Rimmelzwaan,G.F.; Osterhaus,A.D.M.E.; Fouchier,R.A.M.; Bao,Y.; Sanders,R.; Dernovoy,D.; Kiryutin,B.; …
EPI365724	NA	United States	1990-Jan-01	A/Memphis/2/1990		Other Database Import	Wentworth,D.E.; Dugan,V.; Halpin,R.; Lin,X.; Bera,J.; Ghedin,E.; Fedorova,N.; Overton,L.; Tsitrin,T.; Stockwell,T.; Amedeo,P.; Bishop,B.; Chen,H.; Edworthy,P.; Gupta,N.; Katzel,D.; Li,K.; Schobel,S.; Shrivastava,S.; Thovarai,V.; Wang,S.; Westgeest,K.B.; van Beek,R.; Bestebroer,T.M.; de Jong,J.C.; Rimmelzwaan,G.F.; Osterhaus,A.D.M.E.; Fouchier,R.A.M.; Bao,Y.; Sanders,R.; Dernovoy,D.; Kiryutin,B.; …
EPI365722	HA	United States	1990-Jan-01	A/Memphis/2/1990		Other Database Import	Wentworth,D.E.; Dugan,V.; Halpin,R.; Lin,X.; Bera,J.; Ghedin,E.; Fedorova,N.; Overton,L.; Tsitrin,T.; Stockwell,T.; Amedeo,P.; Bishop,B.; Chen,H.; Edworthy,P.; Gupta,N.; Katzel,D.; Li,K.; Schobel,S.; Shrivastava,S.; Thovarai,V.; Wang,S.; Westgeest,K.B.; van Beek,R.; Bestebroer,T.M.; de Jong,J.C.; Rimmelzwaan,G.F.; Osterhaus,A.D.M.E.; Fouchier,R.A.M.; Bao,Y.; Sanders,R.; Dernovoy,D.; Kiryutin,B.; …
EPI365714	NA	New Zealand	1989-Jan-01	A/Waikato/1/1989		Other Database Import	Wentworth,D.E.; Dugan,V.; Halpin,R.; Lin,X.; Bera,J.; Ghedin,E.; Fedorova,N.; Overton,L.; Tsitrin,T.; Stockwell,T.; Amedeo,P.; Bishop,B.; Chen,H.; Edworthy,P.; Gupta,N.; Katzel,D.; Li,K.; Schobel,S.; Shrivastava,S.; Thovarai,V.; Wang,S.; Westgeest,K.B.; van Beek,R.; Bestebroer,T.M.; de Jong,J.C.; Rimmelzwaan,G.F.; Osterhaus,A.D.M.E.; Fouchier,R.A.M.; Bao,Y.; Sanders,R.; Dernovoy,D.; Kiryutin,B.; …
EPI365712	HA	New Zealand	1989-Jan-01	A/Waikato/1/1989		Other Database Import	Wentworth,D.E.; Dugan,V.; Halpin,R.; Lin,X.; Bera,J.; Ghedin,E.; Fedorova,N.; Overton,L.; Tsitrin,T.; Stockwell,T.; Amedeo,P.; Bishop,B.; Chen,H.; Edworthy,P.; Gupta,N.; Katzel,D.; Li,K.; Schobel,S.; Shrivastava,S.; Thovarai,V.; Wang,S.; Westgeest,K.B.; van Beek,R.; Bestebroer,T.M.; de Jong,J.C.; Rimmelzwaan,G.F.; Osterhaus,A.D.M.E.; Fouchier,R.A.M.; Bao,Y.; Sanders,R.; Dernovoy,D.; Kiryutin,B.; …
EPI365704	HA	New Zealand	1989-Jan-01	A/Wellington/5/1989		Other Database Import	Wentworth,D.E.; Dugan,V.; Halpin,R.; Lin,X.; Bera,J.; Ghedin,E.; Fedorova,N.; Overton,L.; Tsitrin,T.; Stockwell,T.; Amedeo,P.; Bishop,B.; Chen,H.; Edworthy,P.; Gupta,N.; Katzel,D.; Li,K.; Schobel,S.; Shrivastava,S.; Thovarai,V.; Wang,S.; Westgeest,K.B.; van Beek,R.; Bestebroer,T.M.; de Jong,J.C.; Rimmelzwaan,G.F.; Osterhaus,A.D.M.E.; Fouchier,R.A.M.; Bao,Y.; Sanders,R.; Dernovoy,D.; Kiryutin,B.; …
EPI365706	NA	New Zealand	1989-Jan-01	A/Wellington/5/1989		Other Database Import	Wentworth,D.E.; Dugan,V.; Halpin,R.; Lin,X.; Bera,J.; Ghedin,E.; Fedorova,N.; Overton,L.; Tsitrin,T.; Stockwell,T.; Amedeo,P.; Bishop,B.; Chen,H.; Edworthy,P.; Gupta,N.; Katzel,D.; Li,K.; Schobel,S.; Shrivastava,S.; Thovarai,V.; Wang,S.; Westgeest,K.B.; van Beek,R.; Bestebroer,T.M.; de Jong,J.C.; Rimmelzwaan,G.F.; Osterhaus,A.D.M.E.; Fouchier,R.A.M.; Bao,Y.; Sanders,R.; Dernovoy,D.; Kiryutin,B.; …
EPI365696	HA	Australia	1989-Jan-01	A/Victoria/1/1989		Other Database Import	Wentworth,D.E.; Dugan,V.; Halpin,R.; Lin,X.; Bera,J.; Ghedin,E.; Fedorova,N.; Overton,L.; Tsitrin,T.; Stockwell,T.; Amedeo,P.; Bishop,B.; Chen,H.; Edworthy,P.; Gupta,N.; Katzel,D.; Li,K.; Schobel,S.; Shrivastava,S.; Thovarai,V.; Wang,S.; Westgeest,K.B.; van Beek,R.; Bestebroer,T.M.; de Jong,J.C.; Rimmelzwaan,G.F.; Osterhaus,A.D.M.E.; Fouchier,R.A.M.; Bao,Y.; Sanders,R.; Dernovoy,D.; Kiryutin,B.; …
EPI365698	NA	Australia	1989-Jan-01	A/Victoria/1/1989		Other Database Import	Wentworth,D.E.; Dugan,V.; Halpin,R.; Lin,X.; Bera,J.; Ghedin,E.; Fedorova,N.; Overton,L.; Tsitrin,T.; Stockwell,T.; Amedeo,P.; Bishop,B.; Chen,H.; Edworthy,P.; Gupta,N.; Katzel,D.; Li,K.; Schobel,S.; Shrivastava,S.; Thovarai,V.; Wang,S.; Westgeest,K.B.; van Beek,R.; Bestebroer,T.M.; de Jong,J.C.; Rimmelzwaan,G.F.; Osterhaus,A.D.M.E.; Fouchier,R.A.M.; Bao,Y.; Sanders,R.; Dernovoy,D.; Kiryutin,B.; …
EPI365688	HA	Singapore	1989-Jan-01	A/Singapore/40/1989		Other Database Import	Wentworth,D.E.; Dugan,V.; Halpin,R.; Lin,X.; Bera,J.; Ghedin,E.; Fedorova,N.; Overton,L.; Tsitrin,T.; Stockwell,T.; Amedeo,P.; Bishop,B.; Chen,H.; Edworthy,P.; Gupta,N.; Katzel,D.; Li,K.; Schobel,S.; Shrivastava,S.; Thovarai,V.; Wang,S.; Westgeest,K.B.; van Beek,R.; Bestebroer,T.M.; de Jong,J.C.; Rimmelzwaan,G.F.; Osterhaus,A.D.M.E.; Fouchier,R.A.M.; Bao,Y.; Sanders,R.; Dernovoy,D.; Kiryutin,B.; …
EPI365690	NA	Singapore	1989-Jan-01	A/Singapore/40/1989		Other Database Import	Wentworth,D.E.; Dugan,V.; Halpin,R.; Lin,X.; Bera,J.; Ghedin,E.; Fedorova,N.; Overton,L.; Tsitrin,T.; Stockwell,T.; Amedeo,P.; Bishop,B.; Chen,H.; Edworthy,P.; Gupta,N.; Katzel,D.; Li,K.; Schobel,S.; Shrivastava,S.; Thovarai,V.; Wang,S.; Westgeest,K.B.; van Beek,R.; Bestebroer,T.M.; de Jong,J.C.; Rimmelzwaan,G.F.; Osterhaus,A.D.M.E.; Fouchier,R.A.M.; Bao,Y.; Sanders,R.; Dernovoy,D.; Kiryutin,B.; …
EPI365682	NA	Singapore	1989-Jan-01	A/Singapore/35/1989		Other Database Import	Wentworth,D.E.; Dugan,V.; Halpin,R.; Lin,X.; Bera,J.; Ghedin,E.; Fedorova,N.; Overton,L.; Tsitrin,T.; Stockwell,T.; Amedeo,P.; Bishop,B.; Chen,H.; Edworthy,P.; Gupta,N.; Katzel,D.; Li,K.; Schobel,S.; Shrivastava,S.; Thovarai,V.; Wang,S.; Westgeest,K.B.; van Beek,R.; Bestebroer,T.M.; de Jong,J.C.; Rimmelzwaan,G.F.; Osterhaus,A.D.M.E.; Fouchier,R.A.M.; Bao,Y.; Sanders,R.; Dernovoy,D.; Kiryutin,B.; …
EPI365680	HA	Singapore	1989-Jan-01	A/Singapore/35/1989		Other Database Import	Wentworth,D.E.; Dugan,V.; Halpin,R.; Lin,X.; Bera,J.; Ghedin,E.; Fedorova,N.; Overton,L.; Tsitrin,T.; Stockwell,T.; Amedeo,P.; Bishop,B.; Chen,H.; Edworthy,P.; Gupta,N.; Katzel,D.; Li,K.; Schobel,S.; Shrivastava,S.; Thovarai,V.; Wang,S.; Westgeest,K.B.; van Beek,R.; Bestebroer,T.M.; de Jong,J.C.; Rimmelzwaan,G.F.; Osterhaus,A.D.M.E.; Fouchier,R.A.M.; Bao,Y.; Sanders,R.; Dernovoy,D.; Kiryutin,B.; …
EPI365674	NA	Singapore	1989-Jan-01	A/Singapore/34/1989		Other Database Import	Wentworth,D.E.; Dugan,V.; Halpin,R.; Lin,X.; Bera,J.; Ghedin,E.; Fedorova,N.; Overton,L.; Tsitrin,T.; Stockwell,T.; Amedeo,P.; Bishop,B.; Chen,H.; Edworthy,P.; Gupta,N.; Katzel,D.; Li,K.; Schobel,S.; Shrivastava,S.; Thovarai,V.; Wang,S.; Westgeest,K.B.; van Beek,R.; Bestebroer,T.M.; de Jong,J.C.; Rimmelzwaan,G.F.; Osterhaus,A.D.M.E.; Fouchier,R.A.M.; Bao,Y.; Sanders,R.; Dernovoy,D.; Kiryutin,B.; …
EPI365719	HA	Singapore	1989-Jan-01	A/Singapore/34/1989		Other Database Import	Wentworth,D.E.; Dugan,V.; Halpin,R.; Lin,X.; Bera,J.; Ghedin,E.; Fedorova,N.; Overton,L.; Tsitrin,T.; Stockwell,T.; Amedeo,P.; Bishop,B.; Chen,H.; Edworthy,P.; Gupta,N.; Katzel,D.; Li,K.; Schobel,S.; Shrivastava,S.; Thovarai,V.; Wang,S.; Westgeest,K.B.; van Beek,R.; Bestebroer,T.M.; de Jong,J.C.; Rimmelzwaan,G.F.; Osterhaus,A.D.M.E.; Fouchier,R.A.M.; Bao,Y.; Sanders,R.; Dernovoy,D.; Kiryutin,B.; …
EPI365666	HA	Singapore	1993-Jan-06	A/Singapore/3/1993		Other Database Import	Wentworth,D.E.; Dugan,V.; Halpin,R.; Lin,X.; Bera,J.; Ghedin,E.; Fedorova,N.; Overton,L.; Tsitrin,T.; Stockwell,T.; Amedeo,P.; Bishop,B.; Chen,H.; Edworthy,P.; Gupta,N.; Katzel,D.; Li,K.; Schobel,S.; Shrivastava,S.; Thovarai,V.; Wang,S.; Westgeest,K.B.; van Beek,R.; Bestebroer,T.M.; de Jong,J.C.; Rimmelzwaan,G.F.; Osterhaus,A.D.M.E.; Fouchier,R.A.M.; Bao,Y.; Sanders,R.; Dernovoy,D.; Kiryutin,B.; …
EPI365668	NA	Singapore	1993-Jan-06	A/Singapore/3/1993		Other Database Import	Wentworth,D.E.; Dugan,V.; Halpin,R.; Lin,X.; Bera,J.; Ghedin,E.; Fedorova,N.; Overton,L.; Tsitrin,T.; Stockwell,T.; Amedeo,P.; Bishop,B.; Chen,H.; Edworthy,P.; Gupta,N.; Katzel,D.; Li,K.; Schobel,S.; Shrivastava,S.; Thovarai,V.; Wang,S.; Westgeest,K.B.; van Beek,R.; Bestebroer,T.M.; de Jong,J.C.; Rimmelzwaan,G.F.; Osterhaus,A.D.M.E.; Fouchier,R.A.M.; Bao,Y.; Sanders,R.; Dernovoy,D.; Kiryutin,B.; …
EPI365658	HA	Netherlands	1989-Dec-17	A/Netherlands/738/1989		Other Database Import	Wentworth,D.E.; Dugan,V.; Halpin,R.; Lin,X.; Bera,J.; Ghedin,E.; Fedorova,N.; Overton,L.; Tsitrin,T.; Stockwell,T.; Amedeo,P.; Bishop,B.; Chen,H.; Edworthy,P.; Gupta,N.; Katzel,D.; Li,K.; Schobel,S.; Shrivastava,S.; Thovarai,V.; Wang,S.; Westgeest,K.B.; van Beek,R.; Bestebroer,T.M.; de Jong,J.C.; Rimmelzwaan,G.F.; Osterhaus,A.D.M.E.; Fouchier,R.A.M.; Bao,Y.; Sanders,R.; Dernovoy,D.; Kiryutin,B.; …
EPI365660	NA	Netherlands	1989-Dec-17	A/Netherlands/738/1989		Other Database Import	Wentworth,D.E.; Dugan,V.; Halpin,R.; Lin,X.; Bera,J.; Ghedin,E.; Fedorova,N.; Overton,L.; Tsitrin,T.; Stockwell,T.; Amedeo,P.; Bishop,B.; Chen,H.; Edworthy,P.; Gupta,N.; Katzel,D.; Li,K.; Schobel,S.; Shrivastava,S.; Thovarai,V.; Wang,S.; Westgeest,K.B.; van Beek,R.; Bestebroer,T.M.; de Jong,J.C.; Rimmelzwaan,G.F.; Osterhaus,A.D.M.E.; Fouchier,R.A.M.; Bao,Y.; Sanders,R.; Dernovoy,D.; Kiryutin,B.; …
EPI365650	HA	Netherlands	1989-Dec-13	A/Netherlands/650/1989		Other Database Import	Wentworth,D.E.; Dugan,V.; Halpin,R.; Lin,X.; Bera,J.; Ghedin,E.; Fedorova,N.; Overton,L.; Tsitrin,T.; Stockwell,T.; Amedeo,P.; Bishop,B.; Chen,H.; Edworthy,P.; Gupta,N.; Katzel,D.; Li,K.; Schobel,S.; Shrivastava,S.; Thovarai,V.; Wang,S.; Westgeest,K.B.; van Beek,R.; Bestebroer,T.M.; de Jong,J.C.; Rimmelzwaan,G.F.; Osterhaus,A.D.M.E.; Fouchier,R.A.M.; Bao,Y.; Sanders,R.; Dernovoy,D.; Kiryutin,B.; …
EPI365652	NA	Netherlands	1989-Dec-13	A/Netherlands/650/1989		Other Database Import	Wentworth,D.E.; Dugan,V.; Halpin,R.; Lin,X.; Bera,J.; Ghedin,E.; Fedorova,N.; Overton,L.; Tsitrin,T.; Stockwell,T.; Amedeo,P.; Bishop,B.; Chen,H.; Edworthy,P.; Gupta,N.; Katzel,D.; Li,K.; Schobel,S.; Shrivastava,S.; Thovarai,V.; Wang,S.; Westgeest,K.B.; van Beek,R.; Bestebroer,T.M.; de Jong,J.C.; Rimmelzwaan,G.F.; Osterhaus,A.D.M.E.; Fouchier,R.A.M.; Bao,Y.; Sanders,R.; Dernovoy,D.; Kiryutin,B.; …
EPI365644	NA	Netherlands	1989-Nov-27	A/Netherlands/620/1989		Other Database Import	Wentworth,D.E.; Dugan,V.; Halpin,R.; Lin,X.; Bera,J.; Ghedin,E.; Fedorova,N.; Overton,L.; Tsitrin,T.; Stockwell,T.; Amedeo,P.; Bishop,B.; Chen,H.; Edworthy,P.; Gupta,N.; Katzel,D.; Li,K.; Schobel,S.; Shrivastava,S.; Thovarai,V.; Wang,S.; Westgeest,K.B.; van Beek,R.; Bestebroer,T.M.; de Jong,J.C.; Rimmelzwaan,G.F.; Osterhaus,A.D.M.E.; Fouchier,R.A.M.; Bao,Y.; Sanders,R.; Dernovoy,D.; Kiryutin,B.; …
EPI365642	HA	Netherlands	1989-Nov-27	A/Netherlands/620/1989		Other Database Import	Wentworth,D.E.; Dugan,V.; Halpin,R.; Lin,X.; Bera,J.; Ghedin,E.; Fedorova,N.; Overton,L.; Tsitrin,T.; Stockwell,T.; Amedeo,P.; Bishop,B.; Chen,H.; Edworthy,P.; Gupta,N.; Katzel,D.; Li,K.; Schobel,S.; Shrivastava,S.; Thovarai,V.; Wang,S.; Westgeest,K.B.; van Beek,R.; Bestebroer,T.M.; de Jong,J.C.; Rimmelzwaan,G.F.; Osterhaus,A.D.M.E.; Fouchier,R.A.M.; Bao,Y.; Sanders,R.; Dernovoy,D.; Kiryutin,B.; …
EPI365634	HA	United Kingdom	1989-Jan-01	A/England/138/1989		Other Database Import	Wentworth,D.E.; Dugan,V.; Halpin,R.; Lin,X.; Bera,J.; Ghedin,E.; Fedorova,N.; Overton,L.; Tsitrin,T.; Stockwell,T.; Amedeo,P.; Bishop,B.; Chen,H.; Edworthy,P.; Gupta,N.; Katzel,D.; Li,K.; Schobel,S.; Shrivastava,S.; Thovarai,V.; Wang,S.; Westgeest,K.B.; van Beek,R.; Bestebroer,T.M.; de Jong,J.C.; Rimmelzwaan,G.F.; Osterhaus,A.D.M.E.; Fouchier,R.A.M.; Bao,Y.; Sanders,R.; Dernovoy,D.; Kiryutin,B.; …
EPI365636	NA	United Kingdom	1989-Jan-01	A/England/138/1989		Other Database Import	Wentworth,D.E.; Dugan,V.; Halpin,R.; Lin,X.; Bera,J.; Ghedin,E.; Fedorova,N.; Overton,L.; Tsitrin,T.; Stockwell,T.; Amedeo,P.; Bishop,B.; Chen,H.; Edworthy,P.; Gupta,N.; Katzel,D.; Li,K.; Schobel,S.; Shrivastava,S.; Thovarai,V.; Wang,S.; Westgeest,K.B.; van Beek,R.; Bestebroer,T.M.; de Jong,J.C.; Rimmelzwaan,G.F.; Osterhaus,A.D.M.E.; Fouchier,R.A.M.; Bao,Y.; Sanders,R.; Dernovoy,D.; Kiryutin,B.; …
EPI365628	NA	United States	1989-Jan-01	A/Atlanta/211/1989		Other Database Import	Wentworth,D.E.; Dugan,V.; Halpin,R.; Lin,X.; Bera,J.; Ghedin,E.; Fedorova,N.; Overton,L.; Tsitrin,T.; Stockwell,T.; Amedeo,P.; Bishop,B.; Chen,H.; Edworthy,P.; Gupta,N.; Katzel,D.; Li,K.; Schobel,S.; Shrivastava,S.; Thovarai,V.; Wang,S.; Westgeest,K.B.; van Beek,R.; Bestebroer,T.M.; de Jong,J.C.; Rimmelzwaan,G.F.; Osterhaus,A.D.M.E.; Fouchier,R.A.M.; Bao,Y.; Sanders,R.; Dernovoy,D.; Kiryutin,B.; …
EPI365626	HA	United States	1989-Jan-01	A/Atlanta/211/1989		Other Database Import	Wentworth,D.E.; Dugan,V.; Halpin,R.; Lin,X.; Bera,J.; Ghedin,E.; Fedorova,N.; Overton,L.; Tsitrin,T.; Stockwell,T.; Amedeo,P.; Bishop,B.; Chen,H.; Edworthy,P.; Gupta,N.; Katzel,D.; Li,K.; Schobel,S.; Shrivastava,S.; Thovarai,V.; Wang,S.; Westgeest,K.B.; van Beek,R.; Bestebroer,T.M.; de Jong,J.C.; Rimmelzwaan,G.F.; Osterhaus,A.D.M.E.; Fouchier,R.A.M.; Bao,Y.; Sanders,R.; Dernovoy,D.; Kiryutin,B.; …
EPI365617	HA	Sweden	1988-Jan-01	A/Stockholm/12/1988		Other Database Import	Wentworth,D.E.; Dugan,V.; Halpin,R.; Lin,X.; Bera,J.; Ghedin,E.; Fedorova,N.; Overton,L.; Tsitrin,T.; Stockwell,T.; Amedeo,P.; Bishop,B.; Chen,H.; Edworthy,P.; Gupta,N.; Katzel,D.; Li,K.; Schobel,S.; Shrivastava,S.; Thovarai,V.; Wang,S.; Westgeest,K.B.; van Beek,R.; Bestebroer,T.M.; de Jong,J.C.; Rimmelzwaan,G.F.; Osterhaus,A.D.M.E.; Fouchier,R.A.M.; Bao,Y.; Sanders,R.; Dernovoy,D.; Kiryutin,B.; …
EPI365619	NA	Sweden	1988-Jan-01	A/Stockholm/12/1988		Other Database Import	Wentworth,D.E.; Dugan,V.; Halpin,R.; Lin,X.; Bera,J.; Ghedin,E.; Fedorova,N.; Overton,L.; Tsitrin,T.; Stockwell,T.; Amedeo,P.; Bishop,B.; Chen,H.; Edworthy,P.; Gupta,N.; Katzel,D.; Li,K.; Schobel,S.; Shrivastava,S.; Thovarai,V.; Wang,S.; Westgeest,K.B.; van Beek,R.; Bestebroer,T.M.; de Jong,J.C.; Rimmelzwaan,G.F.; Osterhaus,A.D.M.E.; Fouchier,R.A.M.; Bao,Y.; Sanders,R.; Dernovoy,D.; Kiryutin,B.; …
EPI365611	NA	Netherlands	1988-Mar-01	A/Netherlands/450/1988		Other Database Import	Wentworth,D.E.; Dugan,V.; Halpin,R.; Lin,X.; Bera,J.; Ghedin,E.; Fedorova,N.; Overton,L.; Tsitrin,T.; Stockwell,T.; Amedeo,P.; Bishop,B.; Chen,H.; Edworthy,P.; Gupta,N.; Katzel,D.; Li,K.; Schobel,S.; Shrivastava,S.; Thovarai,V.; Wang,S.; Westgeest,K.B.; van Beek,R.; Bestebroer,T.M.; de Jong,J.C.; Rimmelzwaan,G.F.; Osterhaus,A.D.M.E.; Fouchier,R.A.M.; Bao,Y.; Sanders,R.; Dernovoy,D.; Kiryutin,B.; …
EPI365609	HA	Netherlands	1988-Mar-01	A/Netherlands/450/1988		Other Database Import	Wentworth,D.E.; Dugan,V.; Halpin,R.; Lin,X.; Bera,J.; Ghedin,E.; Fedorova,N.; Overton,L.; Tsitrin,T.; Stockwell,T.; Amedeo,P.; Bishop,B.; Chen,H.; Edworthy,P.; Gupta,N.; Katzel,D.; Li,K.; Schobel,S.; Shrivastava,S.; Thovarai,V.; Wang,S.; Westgeest,K.B.; van Beek,R.; Bestebroer,T.M.; de Jong,J.C.; Rimmelzwaan,G.F.; Osterhaus,A.D.M.E.; Fouchier,R.A.M.; Bao,Y.; Sanders,R.; Dernovoy,D.; Kiryutin,B.; …
EPI365603	NA	United Kingdom	1988-Jan-01	A/England/427/1988		Other Database Import	Wentworth,D.E.; Dugan,V.; Halpin,R.; Lin,X.; Bera,J.; Ghedin,E.; Fedorova,N.; Overton,L.; Tsitrin,T.; Stockwell,T.; Amedeo,P.; Bishop,B.; Chen,H.; Edworthy,P.; Gupta,N.; Katzel,D.; Li,K.; Schobel,S.; Shrivastava,S.; Thovarai,V.; Wang,S.; Westgeest,K.B.; van Beek,R.; Bestebroer,T.M.; de Jong,J.C.; Rimmelzwaan,G.F.; Osterhaus,A.D.M.E.; Fouchier,R.A.M.; Bao,Y.; Sanders,R.; Dernovoy,D.; Kiryutin,B.; …
EPI365601	HA	United Kingdom	1988-Jan-01	A/England/427/1988		Other Database Import	Wentworth,D.E.; Dugan,V.; Halpin,R.; Lin,X.; Bera,J.; Ghedin,E.; Fedorova,N.; Overton,L.; Tsitrin,T.; Stockwell,T.; Amedeo,P.; Bishop,B.; Chen,H.; Edworthy,P.; Gupta,N.; Katzel,D.; Li,K.; Schobel,S.; Shrivastava,S.; Thovarai,V.; Wang,S.; Westgeest,K.B.; van Beek,R.; Bestebroer,T.M.; de Jong,J.C.; Rimmelzwaan,G.F.; Osterhaus,A.D.M.E.; Fouchier,R.A.M.; Bao,Y.; Sanders,R.; Dernovoy,D.; Kiryutin,B.; …
EPI365595	NA	United States	1988-Jan-01	A/Atlanta/3572/1988		Other Database Import	Wentworth,D.E.; Dugan,V.; Halpin,R.; Lin,X.; Bera,J.; Ghedin,E.; Fedorova,N.; Overton,L.; Tsitrin,T.; Stockwell,T.; Amedeo,P.; Bishop,B.; Chen,H.; Edworthy,P.; Gupta,N.; Katzel,D.; Li,K.; Schobel,S.; Shrivastava,S.; Thovarai,V.; Wang,S.; Westgeest,K.B.; van Beek,R.; Bestebroer,T.M.; de Jong,J.C.; Rimmelzwaan,G.F.; Osterhaus,A.D.M.E.; Fouchier,R.A.M.; Bao,Y.; Sanders,R.; Dernovoy,D.; Kiryutin,B.; …
EPI365593	HA	United States	1988-Jan-01	A/Atlanta/3572/1988		Other Database Import	Wentworth,D.E.; Dugan,V.; Halpin,R.; Lin,X.; Bera,J.; Ghedin,E.; Fedorova,N.; Overton,L.; Tsitrin,T.; Stockwell,T.; Amedeo,P.; Bishop,B.; Chen,H.; Edworthy,P.; Gupta,N.; Katzel,D.; Li,K.; Schobel,S.; Shrivastava,S.; Thovarai,V.; Wang,S.; Westgeest,K.B.; van Beek,R.; Bestebroer,T.M.; de Jong,J.C.; Rimmelzwaan,G.F.; Osterhaus,A.D.M.E.; Fouchier,R.A.M.; Bao,Y.; Sanders,R.; Dernovoy,D.; Kiryutin,B.; …
EPI365585	HA	China	1987-Jan-01	A/Shanghai/11/1987		Other Database Import	Wentworth,D.E.; Dugan,V.; Halpin,R.; Lin,X.; Bera,J.; Ghedin,E.; Fedorova,N.; Overton,L.; Tsitrin,T.; Stockwell,T.; Amedeo,P.; Bishop,B.; Chen,H.; Edworthy,P.; Gupta,N.; Katzel,D.; Li,K.; Schobel,S.; Shrivastava,S.; Thovarai,V.; Wang,S.; Westgeest,K.B.; van Beek,R.; Bestebroer,T.M.; de Jong,J.C.; Rimmelzwaan,G.F.; Osterhaus,A.D.M.E.; Fouchier,R.A.M.; Bao,Y.; Sanders,R.; Dernovoy,D.; Kiryutin,B.; …
EPI365587	NA	China	1987-Jan-01	A/Shanghai/11/1987		Other Database Import	Wentworth,D.E.; Dugan,V.; Halpin,R.; Lin,X.; Bera,J.; Ghedin,E.; Fedorova,N.; Overton,L.; Tsitrin,T.; Stockwell,T.; Amedeo,P.; Bishop,B.; Chen,H.; Edworthy,P.; Gupta,N.; Katzel,D.; Li,K.; Schobel,S.; Shrivastava,S.; Thovarai,V.; Wang,S.; Westgeest,K.B.; van Beek,R.; Bestebroer,T.M.; de Jong,J.C.; Rimmelzwaan,G.F.; Osterhaus,A.D.M.E.; Fouchier,R.A.M.; Bao,Y.; Sanders,R.; Dernovoy,D.; Kiryutin,B.; …
EPI365578	HA	United States	1986-Jan-01	A/Colorado/2/1986		Other Database Import	Wentworth,D.E.; Dugan,V.; Halpin,R.; Lin,X.; Bera,J.; Ghedin,E.; Fedorova,N.; Overton,L.; Tsitrin,T.; Stockwell,T.; Amedeo,P.; Bishop,B.; Chen,H.; Edworthy,P.; Gupta,N.; Katzel,D.; Li,K.; Schobel,S.; Shrivastava,S.; Thovarai,V.; Wang,S.; Westgeest,K.B.; van Beek,R.; Bestebroer,T.M.; de Jong,J.C.; Rimmelzwaan,G.F.; Osterhaus,A.D.M.E.; Fouchier,R.A.M.; Bao,Y.; Sanders,R.; Dernovoy,D.; Kiryutin,B.; …
EPI365580	NA	United States	1986-Jan-01	A/Colorado/2/1986		Other Database Import	Wentworth,D.E.; Dugan,V.; Halpin,R.; Lin,X.; Bera,J.; Ghedin,E.; Fedorova,N.; Overton,L.; Tsitrin,T.; Stockwell,T.; Amedeo,P.; Bishop,B.; Chen,H.; Edworthy,P.; Gupta,N.; Katzel,D.; Li,K.; Schobel,S.; Shrivastava,S.; Thovarai,V.; Wang,S.; Westgeest,K.B.; van Beek,R.; Bestebroer,T.M.; de Jong,J.C.; Rimmelzwaan,G.F.; Osterhaus,A.D.M.E.; Fouchier,R.A.M.; Bao,Y.; Sanders,R.; Dernovoy,D.; Kiryutin,B.; …
EPI365570	HA	New Zealand	1985-Jan-01	A/Wellington/4/1985		Other Database Import	Wentworth,D.E.; Dugan,V.; Halpin,R.; Lin,X.; Bera,J.; Ghedin,E.; Fedorova,N.; Overton,L.; Tsitrin,T.; Stockwell,T.; Amedeo,P.; Bishop,B.; Chen,H.; Edworthy,P.; Gupta,N.; Katzel,D.; Li,K.; Schobel,S.; Shrivastava,S.; Thovarai,V.; Wang,S.; Westgeest,K.B.; van Beek,R.; Bestebroer,T.M.; de Jong,J.C.; Rimmelzwaan,G.F.; Osterhaus,A.D.M.E.; Fouchier,R.A.M.; Bao,Y.; Sanders,R.; Dernovoy,D.; Kiryutin,B.; …
EPI365572	NA	New Zealand	1985-Jan-01	A/Wellington/4/1985		Other Database Import	Wentworth,D.E.; Dugan,V.; Halpin,R.; Lin,X.; Bera,J.; Ghedin,E.; Fedorova,N.; Overton,L.; Tsitrin,T.; Stockwell,T.; Amedeo,P.; Bishop,B.; Chen,H.; Edworthy,P.; Gupta,N.; Katzel,D.; Li,K.; Schobel,S.; Shrivastava,S.; Thovarai,V.; Wang,S.; Westgeest,K.B.; van Beek,R.; Bestebroer,T.M.; de Jong,J.C.; Rimmelzwaan,G.F.; Osterhaus,A.D.M.E.; Fouchier,R.A.M.; Bao,Y.; Sanders,R.; Dernovoy,D.; Kiryutin,B.; …
EPI365562	HA	Sweden	1985-Jan-01	A/Stockholm/10/1985		Other Database Import	Wentworth,D.E.; Dugan,V.; Halpin,R.; Lin,X.; Bera,J.; Ghedin,E.; Fedorova,N.; Overton,L.; Tsitrin,T.; Stockwell,T.; Amedeo,P.; Bishop,B.; Chen,H.; Edworthy,P.; Gupta,N.; Katzel,D.; Li,K.; Schobel,S.; Shrivastava,S.; Thovarai,V.; Wang,S.; Westgeest,K.B.; van Beek,R.; Bestebroer,T.M.; de Jong,J.C.; Rimmelzwaan,G.F.; Osterhaus,A.D.M.E.; Fouchier,R.A.M.; Bao,Y.; Sanders,R.; Dernovoy,D.; Kiryutin,B.; …
EPI365564	NA	Sweden	1985-Jan-01	A/Stockholm/10/1985		Other Database Import	Wentworth,D.E.; Dugan,V.; Halpin,R.; Lin,X.; Bera,J.; Ghedin,E.; Fedorova,N.; Overton,L.; Tsitrin,T.; Stockwell,T.; Amedeo,P.; Bishop,B.; Chen,H.; Edworthy,P.; Gupta,N.; Katzel,D.; Li,K.; Schobel,S.; Shrivastava,S.; Thovarai,V.; Wang,S.; Westgeest,K.B.; van Beek,R.; Bestebroer,T.M.; de Jong,J.C.; Rimmelzwaan,G.F.; Osterhaus,A.D.M.E.; Fouchier,R.A.M.; Bao,Y.; Sanders,R.; Dernovoy,D.; Kiryutin,B.; …
EPI365554	HA	Netherlands	1985-Feb-01	A/Netherlands/333/1985		Other Database Import	Wentworth,D.E.; Dugan,V.; Halpin,R.; Lin,X.; Bera,J.; Ghedin,E.; Fedorova,N.; Overton,L.; Tsitrin,T.; Stockwell,T.; Amedeo,P.; Bishop,B.; Chen,H.; Edworthy,P.; Gupta,N.; Katzel,D.; Li,K.; Schobel,S.; Shrivastava,S.; Thovarai,V.; Wang,S.; Westgeest,K.B.; van Beek,R.; Bestebroer,T.M.; de Jong,J.C.; Rimmelzwaan,G.F.; Osterhaus,A.D.M.E.; Fouchier,R.A.M.; Bao,Y.; Sanders,R.; Dernovoy,D.; Kiryutin,B.; …
EPI365556	NA	Netherlands	1985-Feb-01	A/Netherlands/333/1985		Other Database Import	Wentworth,D.E.; Dugan,V.; Halpin,R.; Lin,X.; Bera,J.; Ghedin,E.; Fedorova,N.; Overton,L.; Tsitrin,T.; Stockwell,T.; Amedeo,P.; Bishop,B.; Chen,H.; Edworthy,P.; Gupta,N.; Katzel,D.; Li,K.; Schobel,S.; Shrivastava,S.; Thovarai,V.; Wang,S.; Westgeest,K.B.; van Beek,R.; Bestebroer,T.M.; de Jong,J.C.; Rimmelzwaan,G.F.; Osterhaus,A.D.M.E.; Fouchier,R.A.M.; Bao,Y.; Sanders,R.; Dernovoy,D.; Kiryutin,B.; …
EPI365546	HA	Netherlands	1985-Jan-01	A/Netherlands/330/1985		Other Database Import	Wentworth,D.E.; Dugan,V.; Halpin,R.; Lin,X.; Bera,J.; Ghedin,E.; Fedorova,N.; Overton,L.; Tsitrin,T.; Stockwell,T.; Amedeo,P.; Bishop,B.; Chen,H.; Edworthy,P.; Gupta,N.; Katzel,D.; Li,K.; Schobel,S.; Shrivastava,S.; Thovarai,V.; Wang,S.; Westgeest,K.B.; van Beek,R.; Bestebroer,T.M.; de Jong,J.C.; Rimmelzwaan,G.F.; Osterhaus,A.D.M.E.; Fouchier,R.A.M.; Bao,Y.; Sanders,R.; Dernovoy,D.; Kiryutin,B.; …
EPI365548	NA	Netherlands	1985-Jan-01	A/Netherlands/330/1985		Other Database Import	Wentworth,D.E.; Dugan,V.; Halpin,R.; Lin,X.; Bera,J.; Ghedin,E.; Fedorova,N.; Overton,L.; Tsitrin,T.; Stockwell,T.; Amedeo,P.; Bishop,B.; Chen,H.; Edworthy,P.; Gupta,N.; Katzel,D.; Li,K.; Schobel,S.; Shrivastava,S.; Thovarai,V.; Wang,S.; Westgeest,K.B.; van Beek,R.; Bestebroer,T.M.; de Jong,J.C.; Rimmelzwaan,G.F.; Osterhaus,A.D.M.E.; Fouchier,R.A.M.; Bao,Y.; Sanders,R.; Dernovoy,D.; Kiryutin,B.; …
EPI365540	NA	United Kingdom	1985-Jan-01	A/Guildford/V728/1985		Other Database Import	Wentworth,D.E.; Dugan,V.; Halpin,R.; Lin,X.; Bera,J.; Ghedin,E.; Fedorova,N.; Overton,L.; Tsitrin,T.; Stockwell,T.; Amedeo,P.; Bishop,B.; Chen,H.; Edworthy,P.; Gupta,N.; Katzel,D.; Li,K.; Schobel,S.; Shrivastava,S.; Thovarai,V.; Wang,S.; Westgeest,K.B.; van Beek,R.; Bestebroer,T.M.; de Jong,J.C.; Rimmelzwaan,G.F.; Osterhaus,A.D.M.E.; Fouchier,R.A.M.; Bao,Y.; Sanders,R.; Dernovoy,D.; Kiryutin,B.; …
EPI365538	HA	United Kingdom	1985-Jan-01	A/Guildford/V728/1985		Other Database Import	Wentworth,D.E.; Dugan,V.; Halpin,R.; Lin,X.; Bera,J.; Ghedin,E.; Fedorova,N.; Overton,L.; Tsitrin,T.; Stockwell,T.; Amedeo,P.; Bishop,B.; Chen,H.; Edworthy,P.; Gupta,N.; Katzel,D.; Li,K.; Schobel,S.; Shrivastava,S.; Thovarai,V.; Wang,S.; Westgeest,K.B.; van Beek,R.; Bestebroer,T.M.; de Jong,J.C.; Rimmelzwaan,G.F.; Osterhaus,A.D.M.E.; Fouchier,R.A.M.; Bao,Y.; Sanders,R.; Dernovoy,D.; Kiryutin,B.; …
EPI365530	HA	Norway	1983-Jan-01	A/Oslo/13676/1983		Other Database Import	Wentworth,D.E.; Dugan,V.; Halpin,R.; Lin,X.; Bera,J.; Ghedin,E.; Fedorova,N.; Overton,L.; Tsitrin,T.; Stockwell,T.; Amedeo,P.; Bishop,B.; Chen,H.; Edworthy,P.; Gupta,N.; Katzel,D.; Li,K.; Schobel,S.; Shrivastava,S.; Thovarai,V.; Wang,S.; Westgeest,K.B.; van Beek,R.; Bestebroer,T.M.; de Jong,J.C.; Rimmelzwaan,G.F.; Osterhaus,A.D.M.E.; Fouchier,R.A.M.; Bao,Y.; Sanders,R.; Dernovoy,D.; Kiryutin,B.; …
EPI365532	NA	Norway	1983-Jan-01	A/Oslo/13676/1983		Other Database Import	Wentworth,D.E.; Dugan,V.; Halpin,R.; Lin,X.; Bera,J.; Ghedin,E.; Fedorova,N.; Overton,L.; Tsitrin,T.; Stockwell,T.; Amedeo,P.; Bishop,B.; Chen,H.; Edworthy,P.; Gupta,N.; Katzel,D.; Li,K.; Schobel,S.; Shrivastava,S.; Thovarai,V.; Wang,S.; Westgeest,K.B.; van Beek,R.; Bestebroer,T.M.; de Jong,J.C.; Rimmelzwaan,G.F.; Osterhaus,A.D.M.E.; Fouchier,R.A.M.; Bao,Y.; Sanders,R.; Dernovoy,D.; Kiryutin,B.; …
EPI365522	HA	Philippines	1982-Jan-01	A/Phillipines/2/1982		Other Database Import	Wentworth,D.E.; Dugan,V.; Halpin,R.; Lin,X.; Bera,J.; Ghedin,E.; Fedorova,N.; Overton,L.; Tsitrin,T.; Stockwell,T.; Amedeo,P.; Bishop,B.; Chen,H.; Edworthy,P.; Gupta,N.; Katzel,D.; Li,K.; Schobel,S.; Shrivastava,S.; Thovarai,V.; Wang,S.; Westgeest,K.B.; van Beek,R.; Bestebroer,T.M.; de Jong,J.C.; Rimmelzwaan,G.F.; Osterhaus,A.D.M.E.; Fouchier,R.A.M.; Bao,Y.; Sanders,R.; Dernovoy,D.; Kiryutin,B.; …
EPI365524	NA	Philippines	1982-Jan-01	A/Phillipines/2/1982		Other Database Import	Wentworth,D.E.; Dugan,V.; Halpin,R.; Lin,X.; Bera,J.; Ghedin,E.; Fedorova,N.; Overton,L.; Tsitrin,T.; Stockwell,T.; Amedeo,P.; Bishop,B.; Chen,H.; Edworthy,P.; Gupta,N.; Katzel,D.; Li,K.; Schobel,S.; Shrivastava,S.; Thovarai,V.; Wang,S.; Westgeest,K.B.; van Beek,R.; Bestebroer,T.M.; de Jong,J.C.; Rimmelzwaan,G.F.; Osterhaus,A.D.M.E.; Fouchier,R.A.M.; Bao,Y.; Sanders,R.; Dernovoy,D.; Kiryutin,B.; …
EPI365517	NA	Netherlands	1982-Dec-01	A/Netherlands/241/1982		Other Database Import	Wentworth,D.E.; Dugan,V.; Halpin,R.; Lin,X.; Bera,J.; Ghedin,E.; Fedorova,N.; Overton,L.; Tsitrin,T.; Stockwell,T.; Amedeo,P.; Bishop,B.; Chen,H.; Edworthy,P.; Gupta,N.; Katzel,D.; Li,K.; Schobel,S.; Shrivastava,S.; Thovarai,V.; Wang,S.; Westgeest,K.B.; van Beek,R.; Bestebroer,T.M.; de Jong,J.C.; Rimmelzwaan,G.F.; Osterhaus,A.D.M.E.; Fouchier,R.A.M.; Bao,Y.; Sanders,R.; Dernovoy,D.; Kiryutin,B.; …
EPI365514	HA	Netherlands	1982-Dec-01	A/Netherlands/241/1982		Other Database Import	Wentworth,D.E.; Dugan,V.; Halpin,R.; Lin,X.; Bera,J.; Ghedin,E.; Fedorova,N.; Overton,L.; Tsitrin,T.; Stockwell,T.; Amedeo,P.; Bishop,B.; Chen,H.; Edworthy,P.; Gupta,N.; Katzel,D.; Li,K.; Schobel,S.; Shrivastava,S.; Thovarai,V.; Wang,S.; Westgeest,K.B.; van Beek,R.; Bestebroer,T.M.; de Jong,J.C.; Rimmelzwaan,G.F.; Osterhaus,A.D.M.E.; Fouchier,R.A.M.; Bao,Y.; Sanders,R.; Dernovoy,D.; Kiryutin,B.; …
EPI365506	HA	Netherlands	1982-Jan-01	A/Bilthoven/10684/1982		Other Database Import	Wentworth,D.E.; Dugan,V.; Halpin,R.; Lin,X.; Bera,J.; Ghedin,E.; Fedorova,N.; Overton,L.; Tsitrin,T.; Stockwell,T.; Amedeo,P.; Bishop,B.; Chen,H.; Edworthy,P.; Gupta,N.; Katzel,D.; Li,K.; Schobel,S.; Shrivastava,S.; Thovarai,V.; Wang,S.; Westgeest,K.B.; van Beek,R.; Bestebroer,T.M.; de Jong,J.C.; Rimmelzwaan,G.F.; Osterhaus,A.D.M.E.; Fouchier,R.A.M.; Bao,Y.; Sanders,R.; Dernovoy,D.; Kiryutin,B.; …
EPI365508	NA	Netherlands	1982-Jan-01	A/Bilthoven/10684/1982		Other Database Import	Wentworth,D.E.; Dugan,V.; Halpin,R.; Lin,X.; Bera,J.; Ghedin,E.; Fedorova,N.; Overton,L.; Tsitrin,T.; Stockwell,T.; Amedeo,P.; Bishop,B.; Chen,H.; Edworthy,P.; Gupta,N.; Katzel,D.; Li,K.; Schobel,S.; Shrivastava,S.; Thovarai,V.; Wang,S.; Westgeest,K.B.; van Beek,R.; Bestebroer,T.M.; de Jong,J.C.; Rimmelzwaan,G.F.; Osterhaus,A.D.M.E.; Fouchier,R.A.M.; Bao,Y.; Sanders,R.; Dernovoy,D.; Kiryutin,B.; …
EPI365500	NA	France	1981-Jan-01	A/Lyon/2380/1981		Other Database Import	Wentworth,D.E.; Dugan,V.; Halpin,R.; Lin,X.; Bera,J.; Ghedin,E.; Fedorova,N.; Overton,L.; Tsitrin,T.; Stockwell,T.; Amedeo,P.; Bishop,B.; Chen,H.; Edworthy,P.; Gupta,N.; Katzel,D.; Li,K.; Schobel,S.; Shrivastava,S.; Thovarai,V.; Wang,S.; Westgeest,K.B.; van Beek,R.; Bestebroer,T.M.; de Jong,J.C.; Rimmelzwaan,G.F.; Osterhaus,A.D.M.E.; Fouchier,R.A.M.; Bao,Y.; Sanders,R.; Dernovoy,D.; Kiryutin,B.; …
EPI365498	HA	France	1981-Jan-01	A/Lyon/2380/1981		Other Database Import	Wentworth,D.E.; Dugan,V.; Halpin,R.; Lin,X.; Bera,J.; Ghedin,E.; Fedorova,N.; Overton,L.; Tsitrin,T.; Stockwell,T.; Amedeo,P.; Bishop,B.; Chen,H.; Edworthy,P.; Gupta,N.; Katzel,D.; Li,K.; Schobel,S.; Shrivastava,S.; Thovarai,V.; Wang,S.; Westgeest,K.B.; van Beek,R.; Bestebroer,T.M.; de Jong,J.C.; Rimmelzwaan,G.F.; Osterhaus,A.D.M.E.; Fouchier,R.A.M.; Bao,Y.; Sanders,R.; Dernovoy,D.; Kiryutin,B.; …
EPI365492	NA	Netherlands	1980-Dec-01	A/Netherlands/209/1980		Other Database Import	Wentworth,D.E.; Dugan,V.; Halpin,R.; Lin,X.; Bera,J.; Ghedin,E.; Fedorova,N.; Overton,L.; Tsitrin,T.; Stockwell,T.; Amedeo,P.; Bishop,B.; Chen,H.; Edworthy,P.; Gupta,N.; Katzel,D.; Li,K.; Schobel,S.; Shrivastava,S.; Thovarai,V.; Wang,S.; Westgeest,K.B.; van Beek,R.; Bestebroer,T.M.; de Jong,J.C.; Rimmelzwaan,G.F.; Osterhaus,A.D.M.E.; Fouchier,R.A.M.; Bao,Y.; Sanders,R.; Dernovoy,D.; Kiryutin,B.; …
EPI365490	HA	Netherlands	1980-Dec-01	A/Netherlands/209/1980		Other Database Import	Wentworth,D.E.; Dugan,V.; Halpin,R.; Lin,X.; Bera,J.; Ghedin,E.; Fedorova,N.; Overton,L.; Tsitrin,T.; Stockwell,T.; Amedeo,P.; Bishop,B.; Chen,H.; Edworthy,P.; Gupta,N.; Katzel,D.; Li,K.; Schobel,S.; Shrivastava,S.; Thovarai,V.; Wang,S.; Westgeest,K.B.; van Beek,R.; Bestebroer,T.M.; de Jong,J.C.; Rimmelzwaan,G.F.; Osterhaus,A.D.M.E.; Fouchier,R.A.M.; Bao,Y.; Sanders,R.; Dernovoy,D.; Kiryutin,B.; …
EPI365483	NA	United States	1977-Jan-01	A/Texas/1/1977		Other Database Import	Wentworth,D.E.; Dugan,V.; Halpin,R.; Lin,X.; Bera,J.; Ghedin,E.; Fedorova,N.; Overton,L.; Tsitrin,T.; Stockwell,T.; Amedeo,P.; Bishop,B.; Chen,H.; Edworthy,P.; Gupta,N.; Katzel,D.; Li,K.; Schobel,S.; Shrivastava,S.; Thovarai,V.; Wang,S.; Westgeest,K.B.; van Beek,R.; Bestebroer,T.M.; de Jong,J.C.; Rimmelzwaan,G.F.; Osterhaus,A.D.M.E.; Fouchier,R.A.M.; Bao,Y.; Sanders,R.; Dernovoy,D.; Kiryutin,B.; …
EPI365482	HA	United States	1977-Jan-01	A/Texas/1/1977		Other Database Import	Wentworth,D.E.; Dugan,V.; Halpin,R.; Lin,X.; Bera,J.; Ghedin,E.; Fedorova,N.; Overton,L.; Tsitrin,T.; Stockwell,T.; Amedeo,P.; Bishop,B.; Chen,H.; Edworthy,P.; Gupta,N.; Katzel,D.; Li,K.; Schobel,S.; Shrivastava,S.; Thovarai,V.; Wang,S.; Westgeest,K.B.; van Beek,R.; Bestebroer,T.M.; de Jong,J.C.; Rimmelzwaan,G.F.; Osterhaus,A.D.M.E.; Fouchier,R.A.M.; Bao,Y.; Sanders,R.; Dernovoy,D.; Kiryutin,B.; …
EPI365476	NA	Netherlands	1977-Jan-01	A/Rotterdam/8179/1977		Other Database Import	Wentworth,D.E.; Dugan,V.; Halpin,R.; Lin,X.; Bera,J.; Ghedin,E.; Fedorova,N.; Overton,L.; Tsitrin,T.; Stockwell,T.; Amedeo,P.; Bishop,B.; Chen,H.; Edworthy,P.; Gupta,N.; Katzel,D.; Li,K.; Schobel,S.; Shrivastava,S.; Thovarai,V.; Wang,S.; Westgeest,K.B.; van Beek,R.; Bestebroer,T.M.; de Jong,J.C.; Rimmelzwaan,G.F.; Osterhaus,A.D.M.E.; Fouchier,R.A.M.; Bao,Y.; Sanders,R.; Dernovoy,D.; Kiryutin,B.; …
EPI365474	HA	Netherlands	1977-Jan-01	A/Rotterdam/8179/1977		Other Database Import	Wentworth,D.E.; Dugan,V.; Halpin,R.; Lin,X.; Bera,J.; Ghedin,E.; Fedorova,N.; Overton,L.; Tsitrin,T.; Stockwell,T.; Amedeo,P.; Bishop,B.; Chen,H.; Edworthy,P.; Gupta,N.; Katzel,D.; Li,K.; Schobel,S.; Shrivastava,S.; Thovarai,V.; Wang,S.; Westgeest,K.B.; van Beek,R.; Bestebroer,T.M.; de Jong,J.C.; Rimmelzwaan,G.F.; Osterhaus,A.D.M.E.; Fouchier,R.A.M.; Bao,Y.; Sanders,R.; Dernovoy,D.; Kiryutin,B.; …
EPI365335	HA	Netherlands	1977-Jan-01	A/Rotterdam/5828/1977		Other Database Import	Wentworth,D.E.; Dugan,V.; Halpin,R.; Lin,X.; Bera,J.; Ghedin,E.; Fedorova,N.; Overton,L.; Tsitrin,T.; Stockwell,T.; Amedeo,P.; Bishop,B.; Chen,H.; Edworthy,P.; Gupta,N.; Katzel,D.; Li,K.; Schobel,S.; Shrivastava,S.; Thovarai,V.; Wang,S.; Westgeest,K.B.; van Beek,R.; Bestebroer,T.M.; de Jong,J.C.; Rimmelzwaan,G.F.; Osterhaus,A.D.M.E.; Fouchier,R.A.M.; Bao,Y.; Sanders,R.; Dernovoy,D.; Kiryutin,B.; …
EPI365336	NA	Netherlands	1977-Jan-01	A/Rotterdam/5828/1977		Other Database Import	Wentworth,D.E.; Dugan,V.; Halpin,R.; Lin,X.; Bera,J.; Ghedin,E.; Fedorova,N.; Overton,L.; Tsitrin,T.; Stockwell,T.; Amedeo,P.; Bishop,B.; Chen,H.; Edworthy,P.; Gupta,N.; Katzel,D.; Li,K.; Schobel,S.; Shrivastava,S.; Thovarai,V.; Wang,S.; Westgeest,K.B.; van Beek,R.; Bestebroer,T.M.; de Jong,J.C.; Rimmelzwaan,G.F.; Osterhaus,A.D.M.E.; Fouchier,R.A.M.; Bao,Y.; Sanders,R.; Dernovoy,D.; Kiryutin,B.; …
EPI365332	NA	Netherlands	1977-Jan-01	A/Bilthoven/3895/1977		Other Database Import	Wentworth,D.E.; Dugan,V.; Halpin,R.; Lin,X.; Bera,J.; Ghedin,E.; Fedorova,N.; Overton,L.; Tsitrin,T.; Stockwell,T.; Amedeo,P.; Bishop,B.; Chen,H.; Edworthy,P.; Gupta,N.; Katzel,D.; Li,K.; Schobel,S.; Shrivastava,S.; Thovarai,V.; Wang,S.; Westgeest,K.B.; van Beek,R.; Bestebroer,T.M.; de Jong,J.C.; Rimmelzwaan,G.F.; Osterhaus,A.D.M.E.; Fouchier,R.A.M.; Bao,Y.; Sanders,R.; Dernovoy,D.; Kiryutin,B.; …
EPI365330	HA	Netherlands	1977-Jan-01	A/Bilthoven/3895/1977		Other Database Import	Wentworth,D.E.; Dugan,V.; Halpin,R.; Lin,X.; Bera,J.; Ghedin,E.; Fedorova,N.; Overton,L.; Tsitrin,T.; Stockwell,T.; Amedeo,P.; Bishop,B.; Chen,H.; Edworthy,P.; Gupta,N.; Katzel,D.; Li,K.; Schobel,S.; Shrivastava,S.; Thovarai,V.; Wang,S.; Westgeest,K.B.; van Beek,R.; Bestebroer,T.M.; de Jong,J.C.; Rimmelzwaan,G.F.; Osterhaus,A.D.M.E.; Fouchier,R.A.M.; Bao,Y.; Sanders,R.; Dernovoy,D.; Kiryutin,B.; …
EPI365324	NA	Netherlands	1977-Jan-01	A/Amsterdam/1609/1977		Other Database Import	Wentworth,D.E.; Dugan,V.; Halpin,R.; Lin,X.; Bera,J.; Ghedin,E.; Fedorova,N.; Overton,L.; Tsitrin,T.; Stockwell,T.; Amedeo,P.; Bishop,B.; Chen,H.; Edworthy,P.; Gupta,N.; Katzel,D.; Li,K.; Schobel,S.; Shrivastava,S.; Thovarai,V.; Wang,S.; Westgeest,K.B.; van Beek,R.; Bestebroer,T.M.; de Jong,J.C.; Rimmelzwaan,G.F.; Osterhaus,A.D.M.E.; Fouchier,R.A.M.; Bao,Y.; Sanders,R.; Dernovoy,D.; Kiryutin,B.; …
EPI365322	HA	Netherlands	1977-Jan-01	A/Amsterdam/1609/1977		Other Database Import	Wentworth,D.E.; Dugan,V.; Halpin,R.; Lin,X.; Bera,J.; Ghedin,E.; Fedorova,N.; Overton,L.; Tsitrin,T.; Stockwell,T.; Amedeo,P.; Bishop,B.; Chen,H.; Edworthy,P.; Gupta,N.; Katzel,D.; Li,K.; Schobel,S.; Shrivastava,S.; Thovarai,V.; Wang,S.; Westgeest,K.B.; van Beek,R.; Bestebroer,T.M.; de Jong,J.C.; Rimmelzwaan,G.F.; Osterhaus,A.D.M.E.; Fouchier,R.A.M.; Bao,Y.; Sanders,R.; Dernovoy,D.; Kiryutin,B.; …
EPI365314	HA	Netherlands	1976-Jan-01	A/Bilthoven/6545/1976		Other Database Import	Wentworth,D.E.; Dugan,V.; Halpin,R.; Lin,X.; Bera,J.; Ghedin,E.; Fedorova,N.; Overton,L.; Tsitrin,T.; Stockwell,T.; Amedeo,P.; Bishop,B.; Chen,H.; Edworthy,P.; Gupta,N.; Katzel,D.; Li,K.; Schobel,S.; Shrivastava,S.; Thovarai,V.; Wang,S.; Westgeest,K.B.; van Beek,R.; Bestebroer,T.M.; de Jong,J.C.; Rimmelzwaan,G.F.; Osterhaus,A.D.M.E.; Fouchier,R.A.M.; Bao,Y.; Sanders,R.; Dernovoy,D.; Kiryutin,B.; …
EPI365316	NA	Netherlands	1976-Jan-01	A/Bilthoven/6545/1976		Other Database Import	Wentworth,D.E.; Dugan,V.; Halpin,R.; Lin,X.; Bera,J.; Ghedin,E.; Fedorova,N.; Overton,L.; Tsitrin,T.; Stockwell,T.; Amedeo,P.; Bishop,B.; Chen,H.; Edworthy,P.; Gupta,N.; Katzel,D.; Li,K.; Schobel,S.; Shrivastava,S.; Thovarai,V.; Wang,S.; Westgeest,K.B.; van Beek,R.; Bestebroer,T.M.; de Jong,J.C.; Rimmelzwaan,G.F.; Osterhaus,A.D.M.E.; Fouchier,R.A.M.; Bao,Y.; Sanders,R.; Dernovoy,D.; Kiryutin,B.; …
EPI365308	NA	Netherlands	1976-Jan-01	A/Bilthoven/5657/1976		Other Database Import	Wentworth,D.E.; Dugan,V.; Halpin,R.; Lin,X.; Bera,J.; Ghedin,E.; Fedorova,N.; Overton,L.; Tsitrin,T.; Stockwell,T.; Amedeo,P.; Bishop,B.; Chen,H.; Edworthy,P.; Gupta,N.; Katzel,D.; Li,K.; Schobel,S.; Shrivastava,S.; Thovarai,V.; Wang,S.; Westgeest,K.B.; van Beek,R.; Bestebroer,T.M.; de Jong,J.C.; Rimmelzwaan,G.F.; Osterhaus,A.D.M.E.; Fouchier,R.A.M.; Bao,Y.; Sanders,R.; Dernovoy,D.; Kiryutin,B.; …
EPI365306	HA	Netherlands	1976-Jan-01	A/Bilthoven/5657/1976		Other Database Import	Wentworth,D.E.; Dugan,V.; Halpin,R.; Lin,X.; Bera,J.; Ghedin,E.; Fedorova,N.; Overton,L.; Tsitrin,T.; Stockwell,T.; Amedeo,P.; Bishop,B.; Chen,H.; Edworthy,P.; Gupta,N.; Katzel,D.; Li,K.; Schobel,S.; Shrivastava,S.; Thovarai,V.; Wang,S.; Westgeest,K.B.; van Beek,R.; Bestebroer,T.M.; de Jong,J.C.; Rimmelzwaan,G.F.; Osterhaus,A.D.M.E.; Fouchier,R.A.M.; Bao,Y.; Sanders,R.; Dernovoy,D.; Kiryutin,B.; …
EPI365299	NA	Netherlands	1976-Jan-01	A/Bilthoven/5029/1976		Other Database Import	Wentworth,D.E.; Dugan,V.; Halpin,R.; Lin,X.; Bera,J.; Ghedin,E.; Fedorova,N.; Overton,L.; Tsitrin,T.; Stockwell,T.; Amedeo,P.; Bishop,B.; Chen,H.; Edworthy,P.; Gupta,N.; Katzel,D.; Li,K.; Schobel,S.; Shrivastava,S.; Thovarai,V.; Wang,S.; Westgeest,K.B.; van Beek,R.; Bestebroer,T.M.; de Jong,J.C.; Rimmelzwaan,G.F.; Osterhaus,A.D.M.E.; Fouchier,R.A.M.; Bao,Y.; Sanders,R.; Dernovoy,D.; Kiryutin,B.; …
EPI365298	HA	Netherlands	1976-Jan-01	A/Bilthoven/5029/1976		Other Database Import	Wentworth,D.E.; Dugan,V.; Halpin,R.; Lin,X.; Bera,J.; Ghedin,E.; Fedorova,N.; Overton,L.; Tsitrin,T.; Stockwell,T.; Amedeo,P.; Bishop,B.; Chen,H.; Edworthy,P.; Gupta,N.; Katzel,D.; Li,K.; Schobel,S.; Shrivastava,S.; Thovarai,V.; Wang,S.; Westgeest,K.B.; van Beek,R.; Bestebroer,T.M.; de Jong,J.C.; Rimmelzwaan,G.F.; Osterhaus,A.D.M.E.; Fouchier,R.A.M.; Bao,Y.; Sanders,R.; Dernovoy,D.; Kiryutin,B.; …
EPI365289	HA	Netherlands	1976-Jan-01	A/Bilthoven/1761/1976		Other Database Import	Wentworth,D.E.; Dugan,V.; Halpin,R.; Lin,X.; Bera,J.; Ghedin,E.; Fedorova,N.; Overton,L.; Tsitrin,T.; Stockwell,T.; Amedeo,P.; Bishop,B.; Chen,H.; Edworthy,P.; Gupta,N.; Katzel,D.; Li,K.; Schobel,S.; Shrivastava,S.; Thovarai,V.; Wang,S.; Westgeest,K.B.; van Beek,R.; Bestebroer,T.M.; de Jong,J.C.; Rimmelzwaan,G.F.; Osterhaus,A.D.M.E.; Fouchier,R.A.M.; Bao,Y.; Sanders,R.; Dernovoy,D.; Kiryutin,B.; …
EPI365291	NA	Netherlands	1976-Jan-01	A/Bilthoven/1761/1976		Other Database Import	Wentworth,D.E.; Dugan,V.; Halpin,R.; Lin,X.; Bera,J.; Ghedin,E.; Fedorova,N.; Overton,L.; Tsitrin,T.; Stockwell,T.; Amedeo,P.; Bishop,B.; Chen,H.; Edworthy,P.; Gupta,N.; Katzel,D.; Li,K.; Schobel,S.; Shrivastava,S.; Thovarai,V.; Wang,S.; Westgeest,K.B.; van Beek,R.; Bestebroer,T.M.; de Jong,J.C.; Rimmelzwaan,G.F.; Osterhaus,A.D.M.E.; Fouchier,R.A.M.; Bao,Y.; Sanders,R.; Dernovoy,D.; Kiryutin,B.; …
EPI365281	HA	Netherlands	1976-Jan-01	A/Bilthoven/628/1976		Other Database Import	Wentworth,D.E.; Dugan,V.; Halpin,R.; Lin,X.; Bera,J.; Ghedin,E.; Fedorova,N.; Overton,L.; Tsitrin,T.; Stockwell,T.; Amedeo,P.; Bishop,B.; Chen,H.; Edworthy,P.; Gupta,N.; Katzel,D.; Li,K.; Schobel,S.; Shrivastava,S.; Thovarai,V.; Wang,S.; Westgeest,K.B.; van Beek,R.; Bestebroer,T.M.; de Jong,J.C.; Rimmelzwaan,G.F.; Osterhaus,A.D.M.E.; Fouchier,R.A.M.; Bao,Y.; Sanders,R.; Dernovoy,D.; Kiryutin,B.; …
EPI365283	NA	Netherlands	1976-Jan-01	A/Bilthoven/628/1976		Other Database Import	Wentworth,D.E.; Dugan,V.; Halpin,R.; Lin,X.; Bera,J.; Ghedin,E.; Fedorova,N.; Overton,L.; Tsitrin,T.; Stockwell,T.; Amedeo,P.; Bishop,B.; Chen,H.; Edworthy,P.; Gupta,N.; Katzel,D.; Li,K.; Schobel,S.; Shrivastava,S.; Thovarai,V.; Wang,S.; Westgeest,K.B.; van Beek,R.; Bestebroer,T.M.; de Jong,J.C.; Rimmelzwaan,G.F.; Osterhaus,A.D.M.E.; Fouchier,R.A.M.; Bao,Y.; Sanders,R.; Dernovoy,D.; Kiryutin,B.; …
EPI365275	NA	Australia	1975-Jan-01	A/Victoria/3/1975		Other Database Import	Wentworth,D.E.; Dugan,V.; Halpin,R.; Lin,X.; Bera,J.; Ghedin,E.; Fedorova,N.; Overton,L.; Tsitrin,T.; Stockwell,T.; Amedeo,P.; Bishop,B.; Chen,H.; Edworthy,P.; Gupta,N.; Katzel,D.; Li,K.; Schobel,S.; Shrivastava,S.; Thovarai,V.; Wang,S.; Westgeest,K.B.; van Beek,R.; Bestebroer,T.M.; de Jong,J.C.; Rimmelzwaan,G.F.; Osterhaus,A.D.M.E.; Fouchier,R.A.M.; Bao,Y.; Sanders,R.; Dernovoy,D.; Kiryutin,B.; …
EPI365273	HA	Australia	1975-Jan-01	A/Victoria/3/1975		Other Database Import	Wentworth,D.E.; Dugan,V.; Halpin,R.; Lin,X.; Bera,J.; Ghedin,E.; Fedorova,N.; Overton,L.; Tsitrin,T.; Stockwell,T.; Amedeo,P.; Bishop,B.; Chen,H.; Edworthy,P.; Gupta,N.; Katzel,D.; Li,K.; Schobel,S.; Shrivastava,S.; Thovarai,V.; Wang,S.; Westgeest,K.B.; van Beek,R.; Bestebroer,T.M.; de Jong,J.C.; Rimmelzwaan,G.F.; Osterhaus,A.D.M.E.; Fouchier,R.A.M.; Bao,Y.; Sanders,R.; Dernovoy,D.; Kiryutin,B.; …
EPI365265	HA	Netherlands	1975-Jan-01	A/Bilthoven/2813/1975		Other Database Import	Wentworth,D.E.; Dugan,V.; Halpin,R.; Lin,X.; Bera,J.; Ghedin,E.; Fedorova,N.; Overton,L.; Tsitrin,T.; Stockwell,T.; Amedeo,P.; Bishop,B.; Chen,H.; Edworthy,P.; Gupta,N.; Katzel,D.; Li,K.; Schobel,S.; Shrivastava,S.; Thovarai,V.; Wang,S.; Westgeest,K.B.; van Beek,R.; Bestebroer,T.M.; de Jong,J.C.; Rimmelzwaan,G.F.; Osterhaus,A.D.M.E.; Fouchier,R.A.M.; Bao,Y.; Sanders,R.; Dernovoy,D.; Kiryutin,B.; …
EPI365267	NA	Netherlands	1975-Jan-01	A/Bilthoven/2813/1975		Other Database Import	Wentworth,D.E.; Dugan,V.; Halpin,R.; Lin,X.; Bera,J.; Ghedin,E.; Fedorova,N.; Overton,L.; Tsitrin,T.; Stockwell,T.; Amedeo,P.; Bishop,B.; Chen,H.; Edworthy,P.; Gupta,N.; Katzel,D.; Li,K.; Schobel,S.; Shrivastava,S.; Thovarai,V.; Wang,S.; Westgeest,K.B.; van Beek,R.; Bestebroer,T.M.; de Jong,J.C.; Rimmelzwaan,G.F.; Osterhaus,A.D.M.E.; Fouchier,R.A.M.; Bao,Y.; Sanders,R.; Dernovoy,D.; Kiryutin,B.; …
EPI365257	HA	Netherlands	1975-Jan-01	A/Bilthoven/2600/1975		Other Database Import	Wentworth,D.E.; Dugan,V.; Halpin,R.; Lin,X.; Bera,J.; Ghedin,E.; Fedorova,N.; Overton,L.; Tsitrin,T.; Stockwell,T.; Amedeo,P.; Bishop,B.; Chen,H.; Edworthy,P.; Gupta,N.; Katzel,D.; Li,K.; Schobel,S.; Shrivastava,S.; Thovarai,V.; Wang,S.; Westgeest,K.B.; van Beek,R.; Bestebroer,T.M.; de Jong,J.C.; Rimmelzwaan,G.F.; Osterhaus,A.D.M.E.; Fouchier,R.A.M.; Bao,Y.; Sanders,R.; Dernovoy,D.; Kiryutin,B.; …
EPI365259	NA	Netherlands	1975-Jan-01	A/Bilthoven/2600/1975		Other Database Import	Wentworth,D.E.; Dugan,V.; Halpin,R.; Lin,X.; Bera,J.; Ghedin,E.; Fedorova,N.; Overton,L.; Tsitrin,T.; Stockwell,T.; Amedeo,P.; Bishop,B.; Chen,H.; Edworthy,P.; Gupta,N.; Katzel,D.; Li,K.; Schobel,S.; Shrivastava,S.; Thovarai,V.; Wang,S.; Westgeest,K.B.; van Beek,R.; Bestebroer,T.M.; de Jong,J.C.; Rimmelzwaan,G.F.; Osterhaus,A.D.M.E.; Fouchier,R.A.M.; Bao,Y.; Sanders,R.; Dernovoy,D.; Kiryutin,B.; …
EPI365251	NA	Netherlands	1975-Jan-01	A/Bilthoven/1843/1975		Other Database Import	Wentworth,D.E.; Dugan,V.; Halpin,R.; Lin,X.; Bera,J.; Ghedin,E.; Fedorova,N.; Overton,L.; Tsitrin,T.; Stockwell,T.; Amedeo,P.; Bishop,B.; Chen,H.; Edworthy,P.; Gupta,N.; Katzel,D.; Li,K.; Schobel,S.; Shrivastava,S.; Thovarai,V.; Wang,S.; Westgeest,K.B.; van Beek,R.; Bestebroer,T.M.; de Jong,J.C.; Rimmelzwaan,G.F.; Osterhaus,A.D.M.E.; Fouchier,R.A.M.; Bao,Y.; Sanders,R.; Dernovoy,D.; Kiryutin,B.; …
EPI365249	HA	Netherlands	1975-Jan-01	A/Bilthoven/1843/1975		Other Database Import	Wentworth,D.E.; Dugan,V.; Halpin,R.; Lin,X.; Bera,J.; Ghedin,E.; Fedorova,N.; Overton,L.; Tsitrin,T.; Stockwell,T.; Amedeo,P.; Bishop,B.; Chen,H.; Edworthy,P.; Gupta,N.; Katzel,D.; Li,K.; Schobel,S.; Shrivastava,S.; Thovarai,V.; Wang,S.; Westgeest,K.B.; van Beek,R.; Bestebroer,T.M.; de Jong,J.C.; Rimmelzwaan,G.F.; Osterhaus,A.D.M.E.; Fouchier,R.A.M.; Bao,Y.; Sanders,R.; Dernovoy,D.; Kiryutin,B.; …
EPI365244	NA	Netherlands	1975-Jan-01	A/Bilthoven/334/1975		Other Database Import	Wentworth,D.E.; Dugan,V.; Halpin,R.; Lin,X.; Bera,J.; Ghedin,E.; Fedorova,N.; Overton,L.; Tsitrin,T.; Stockwell,T.; Amedeo,P.; Bishop,B.; Chen,H.; Edworthy,P.; Gupta,N.; Katzel,D.; Li,K.; Schobel,S.; Shrivastava,S.; Thovarai,V.; Wang,S.; Westgeest,K.B.; van Beek,R.; Bestebroer,T.M.; de Jong,J.C.; Rimmelzwaan,G.F.; Osterhaus,A.D.M.E.; Fouchier,R.A.M.; Bao,Y.; Sanders,R.; Dernovoy,D.; Kiryutin,B.; …
EPI365242	HA	Netherlands	1975-Jan-01	A/Bilthoven/334/1975		Other Database Import	Wentworth,D.E.; Dugan,V.; Halpin,R.; Lin,X.; Bera,J.; Ghedin,E.; Fedorova,N.; Overton,L.; Tsitrin,T.; Stockwell,T.; Amedeo,P.; Bishop,B.; Chen,H.; Edworthy,P.; Gupta,N.; Katzel,D.; Li,K.; Schobel,S.; Shrivastava,S.; Thovarai,V.; Wang,S.; Westgeest,K.B.; van Beek,R.; Bestebroer,T.M.; de Jong,J.C.; Rimmelzwaan,G.F.; Osterhaus,A.D.M.E.; Fouchier,R.A.M.; Bao,Y.; Sanders,R.; Dernovoy,D.; Kiryutin,B.; …
EPI365234	HA	Netherlands	1974-Jan-01	A/Bilthoven/9459/1974		Other Database Import	Wentworth,D.E.; Dugan,V.; Halpin,R.; Lin,X.; Bera,J.; Ghedin,E.; Fedorova,N.; Overton,L.; Tsitrin,T.; Stockwell,T.; Amedeo,P.; Bishop,B.; Chen,H.; Edworthy,P.; Gupta,N.; Katzel,D.; Li,K.; Schobel,S.; Shrivastava,S.; Thovarai,V.; Wang,S.; Westgeest,K.B.; van Beek,R.; Bestebroer,T.M.; de Jong,J.C.; Rimmelzwaan,G.F.; Osterhaus,A.D.M.E.; Fouchier,R.A.M.; Bao,Y.; Sanders,R.; Dernovoy,D.; Kiryutin,B.; …
EPI365236	NA	Netherlands	1974-Jan-01	A/Bilthoven/9459/1974		Other Database Import	Wentworth,D.E.; Dugan,V.; Halpin,R.; Lin,X.; Bera,J.; Ghedin,E.; Fedorova,N.; Overton,L.; Tsitrin,T.; Stockwell,T.; Amedeo,P.; Bishop,B.; Chen,H.; Edworthy,P.; Gupta,N.; Katzel,D.; Li,K.; Schobel,S.; Shrivastava,S.; Thovarai,V.; Wang,S.; Westgeest,K.B.; van Beek,R.; Bestebroer,T.M.; de Jong,J.C.; Rimmelzwaan,G.F.; Osterhaus,A.D.M.E.; Fouchier,R.A.M.; Bao,Y.; Sanders,R.; Dernovoy,D.; Kiryutin,B.; …
EPI365226	HA	Netherlands	1974-Jan-01	A/Bilthoven/7398/1974		Other Database Import	Wentworth,D.E.; Dugan,V.; Halpin,R.; Lin,X.; Bera,J.; Ghedin,E.; Fedorova,N.; Overton,L.; Tsitrin,T.; Stockwell,T.; Amedeo,P.; Bishop,B.; Chen,H.; Edworthy,P.; Gupta,N.; Katzel,D.; Li,K.; Schobel,S.; Shrivastava,S.; Thovarai,V.; Wang,S.; Westgeest,K.B.; van Beek,R.; Bestebroer,T.M.; de Jong,J.C.; Rimmelzwaan,G.F.; Osterhaus,A.D.M.E.; Fouchier,R.A.M.; Bao,Y.; Sanders,R.; Dernovoy,D.; Kiryutin,B.; …
EPI365228	NA	Netherlands	1974-Jan-01	A/Bilthoven/7398/1974		Other Database Import	Wentworth,D.E.; Dugan,V.; Halpin,R.; Lin,X.; Bera,J.; Ghedin,E.; Fedorova,N.; Overton,L.; Tsitrin,T.; Stockwell,T.; Amedeo,P.; Bishop,B.; Chen,H.; Edworthy,P.; Gupta,N.; Katzel,D.; Li,K.; Schobel,S.; Shrivastava,S.; Thovarai,V.; Wang,S.; Westgeest,K.B.; van Beek,R.; Bestebroer,T.M.; de Jong,J.C.; Rimmelzwaan,G.F.; Osterhaus,A.D.M.E.; Fouchier,R.A.M.; Bao,Y.; Sanders,R.; Dernovoy,D.; Kiryutin,B.; …
EPI365220	NA	Netherlands	1974-Jan-01	A/Bilthoven/5931/1974		Other Database Import	Wentworth,D.E.; Dugan,V.; Halpin,R.; Lin,X.; Bera,J.; Ghedin,E.; Fedorova,N.; Overton,L.; Tsitrin,T.; Stockwell,T.; Amedeo,P.; Bishop,B.; Chen,H.; Edworthy,P.; Gupta,N.; Katzel,D.; Li,K.; Schobel,S.; Shrivastava,S.; Thovarai,V.; Wang,S.; Westgeest,K.B.; van Beek,R.; Bestebroer,T.M.; de Jong,J.C.; Rimmelzwaan,G.F.; Osterhaus,A.D.M.E.; Fouchier,R.A.M.; Bao,Y.; Sanders,R.; Dernovoy,D.; Kiryutin,B.; …
EPI365218	HA	Netherlands	1974-Jan-01	A/Bilthoven/5931/1974		Other Database Import	Wentworth,D.E.; Dugan,V.; Halpin,R.; Lin,X.; Bera,J.; Ghedin,E.; Fedorova,N.; Overton,L.; Tsitrin,T.; Stockwell,T.; Amedeo,P.; Bishop,B.; Chen,H.; Edworthy,P.; Gupta,N.; Katzel,D.; Li,K.; Schobel,S.; Shrivastava,S.; Thovarai,V.; Wang,S.; Westgeest,K.B.; van Beek,R.; Bestebroer,T.M.; de Jong,J.C.; Rimmelzwaan,G.F.; Osterhaus,A.D.M.E.; Fouchier,R.A.M.; Bao,Y.; Sanders,R.; Dernovoy,D.; Kiryutin,B.; …
EPI365210	HA	Netherlands	1974-Jan-01	A/Bilthoven/5930/1974		Other Database Import	Wentworth,D.E.; Dugan,V.; Halpin,R.; Lin,X.; Bera,J.; Ghedin,E.; Fedorova,N.; Overton,L.; Tsitrin,T.; Stockwell,T.; Amedeo,P.; Bishop,B.; Chen,H.; Edworthy,P.; Gupta,N.; Katzel,D.; Li,K.; Schobel,S.; Shrivastava,S.; Thovarai,V.; Wang,S.; Westgeest,K.B.; van Beek,R.; Bestebroer,T.M.; de Jong,J.C.; Rimmelzwaan,G.F.; Osterhaus,A.D.M.E.; Fouchier,R.A.M.; Bao,Y.; Sanders,R.; Dernovoy,D.; Kiryutin,B.; …
EPI365212	NA	Netherlands	1974-Jan-01	A/Bilthoven/5930/1974		Other Database Import	Wentworth,D.E.; Dugan,V.; Halpin,R.; Lin,X.; Bera,J.; Ghedin,E.; Fedorova,N.; Overton,L.; Tsitrin,T.; Stockwell,T.; Amedeo,P.; Bishop,B.; Chen,H.; Edworthy,P.; Gupta,N.; Katzel,D.; Li,K.; Schobel,S.; Shrivastava,S.; Thovarai,V.; Wang,S.; Westgeest,K.B.; van Beek,R.; Bestebroer,T.M.; de Jong,J.C.; Rimmelzwaan,G.F.; Osterhaus,A.D.M.E.; Fouchier,R.A.M.; Bao,Y.; Sanders,R.; Dernovoy,D.; Kiryutin,B.; …
EPI365202	HA	New Zealand	1973-Jan-01	A/Port Chalmers/1/1973		Other Database Import	Wentworth,D.E.; Dugan,V.; Halpin,R.; Lin,X.; Bera,J.; Ghedin,E.; Fedorova,N.; Overton,L.; Tsitrin,T.; Stockwell,T.; Amedeo,P.; Bishop,B.; Chen,H.; Edworthy,P.; Gupta,N.; Katzel,D.; Li,K.; Schobel,S.; Shrivastava,S.; Thovarai,V.; Wang,S.; Westgeest,K.B.; van Beek,R.; Bestebroer,T.M.; de Jong,J.C.; Rimmelzwaan,G.F.; Osterhaus,A.D.M.E.; Fouchier,R.A.M.; Bao,Y.; Sanders,R.; Dernovoy,D.; Kiryutin,B.; …
EPI365204	NA	New Zealand	1973-Jan-01	A/Port Chalmers/1/1973		Other Database Import	Wentworth,D.E.; Dugan,V.; Halpin,R.; Lin,X.; Bera,J.; Ghedin,E.; Fedorova,N.; Overton,L.; Tsitrin,T.; Stockwell,T.; Amedeo,P.; Bishop,B.; Chen,H.; Edworthy,P.; Gupta,N.; Katzel,D.; Li,K.; Schobel,S.; Shrivastava,S.; Thovarai,V.; Wang,S.; Westgeest,K.B.; van Beek,R.; Bestebroer,T.M.; de Jong,J.C.; Rimmelzwaan,G.F.; Osterhaus,A.D.M.E.; Fouchier,R.A.M.; Bao,Y.; Sanders,R.; Dernovoy,D.; Kiryutin,B.; …
EPI365196	NA	Netherlands	1973-Jan-01	A/Bilthoven/3517/1973		Other Database Import	Wentworth,D.E.; Dugan,V.; Halpin,R.; Lin,X.; Bera,J.; Ghedin,E.; Fedorova,N.; Overton,L.; Tsitrin,T.; Stockwell,T.; Amedeo,P.; Bishop,B.; Chen,H.; Edworthy,P.; Gupta,N.; Katzel,D.; Li,K.; Schobel,S.; Shrivastava,S.; Thovarai,V.; Wang,S.; Westgeest,K.B.; van Beek,R.; Bestebroer,T.M.; de Jong,J.C.; Rimmelzwaan,G.F.; Osterhaus,A.D.M.E.; Fouchier,R.A.M.; Bao,Y.; Sanders,R.; Dernovoy,D.; Kiryutin,B.; …
EPI365194	HA	Netherlands	1973-Jan-01	A/Bilthoven/3517/1973		Other Database Import	Wentworth,D.E.; Dugan,V.; Halpin,R.; Lin,X.; Bera,J.; Ghedin,E.; Fedorova,N.; Overton,L.; Tsitrin,T.; Stockwell,T.; Amedeo,P.; Bishop,B.; Chen,H.; Edworthy,P.; Gupta,N.; Katzel,D.; Li,K.; Schobel,S.; Shrivastava,S.; Thovarai,V.; Wang,S.; Westgeest,K.B.; van Beek,R.; Bestebroer,T.M.; de Jong,J.C.; Rimmelzwaan,G.F.; Osterhaus,A.D.M.E.; Fouchier,R.A.M.; Bao,Y.; Sanders,R.; Dernovoy,D.; Kiryutin,B.; …
EPI365186	HA	Netherlands	1973-Jan-01	A/Bilthoven/552/1973		Other Database Import	Wentworth,D.E.; Dugan,V.; Halpin,R.; Lin,X.; Bera,J.; Ghedin,E.; Fedorova,N.; Overton,L.; Tsitrin,T.; Stockwell,T.; Amedeo,P.; Bishop,B.; Chen,H.; Edworthy,P.; Gupta,N.; Katzel,D.; Li,K.; Schobel,S.; Shrivastava,S.; Thovarai,V.; Wang,S.; Westgeest,K.B.; van Beek,R.; Bestebroer,T.M.; de Jong,J.C.; Rimmelzwaan,G.F.; Osterhaus,A.D.M.E.; Fouchier,R.A.M.; Bao,Y.; Sanders,R.; Dernovoy,D.; Kiryutin,B.; …
EPI365188	NA	Netherlands	1973-Jan-01	A/Bilthoven/552/1973		Other Database Import	Wentworth,D.E.; Dugan,V.; Halpin,R.; Lin,X.; Bera,J.; Ghedin,E.; Fedorova,N.; Overton,L.; Tsitrin,T.; Stockwell,T.; Amedeo,P.; Bishop,B.; Chen,H.; Edworthy,P.; Gupta,N.; Katzel,D.; Li,K.; Schobel,S.; Shrivastava,S.; Thovarai,V.; Wang,S.; Westgeest,K.B.; van Beek,R.; Bestebroer,T.M.; de Jong,J.C.; Rimmelzwaan,G.F.; Osterhaus,A.D.M.E.; Fouchier,R.A.M.; Bao,Y.; Sanders,R.; Dernovoy,D.; Kiryutin,B.; …
EPI365180	NA	United Kingdom	1972-Jan-01	A/England/42/1972		Other Database Import	Wentworth,D.E.; Dugan,V.; Halpin,R.; Lin,X.; Bera,J.; Ghedin,E.; Fedorova,N.; Overton,L.; Tsitrin,T.; Stockwell,T.; Amedeo,P.; Bishop,B.; Chen,H.; Edworthy,P.; Gupta,N.; Katzel,D.; Li,K.; Schobel,S.; Shrivastava,S.; Thovarai,V.; Wang,S.; Westgeest,K.B.; van Beek,R.; Bestebroer,T.M.; de Jong,J.C.; Rimmelzwaan,G.F.; Osterhaus,A.D.M.E.; Fouchier,R.A.M.; Bao,Y.; Sanders,R.; Dernovoy,D.; Kiryutin,B.; …
EPI365178	HA	United Kingdom	1972-Jan-01	A/England/42/1972		Other Database Import	Wentworth,D.E.; Dugan,V.; Halpin,R.; Lin,X.; Bera,J.; Ghedin,E.; Fedorova,N.; Overton,L.; Tsitrin,T.; Stockwell,T.; Amedeo,P.; Bishop,B.; Chen,H.; Edworthy,P.; Gupta,N.; Katzel,D.; Li,K.; Schobel,S.; Shrivastava,S.; Thovarai,V.; Wang,S.; Westgeest,K.B.; van Beek,R.; Bestebroer,T.M.; de Jong,J.C.; Rimmelzwaan,G.F.; Osterhaus,A.D.M.E.; Fouchier,R.A.M.; Bao,Y.; Sanders,R.; Dernovoy,D.; Kiryutin,B.; …
EPI365170	HA	Netherlands	1972-Jan-01	A/Bilthoven/23290/1972		Other Database Import	Wentworth,D.E.; Dugan,V.; Halpin,R.; Lin,X.; Bera,J.; Ghedin,E.; Fedorova,N.; Overton,L.; Tsitrin,T.; Stockwell,T.; Amedeo,P.; Bishop,B.; Chen,H.; Edworthy,P.; Gupta,N.; Katzel,D.; Li,K.; Schobel,S.; Shrivastava,S.; Thovarai,V.; Wang,S.; Westgeest,K.B.; van Beek,R.; Bestebroer,T.M.; de Jong,J.C.; Rimmelzwaan,G.F.; Osterhaus,A.D.M.E.; Fouchier,R.A.M.; Bao,Y.; Sanders,R.; Dernovoy,D.; Kiryutin,B.; …
EPI365172	NA	Netherlands	1972-Jan-01	A/Bilthoven/23290/1972		Other Database Import	Wentworth,D.E.; Dugan,V.; Halpin,R.; Lin,X.; Bera,J.; Ghedin,E.; Fedorova,N.; Overton,L.; Tsitrin,T.; Stockwell,T.; Amedeo,P.; Bishop,B.; Chen,H.; Edworthy,P.; Gupta,N.; Katzel,D.; Li,K.; Schobel,S.; Shrivastava,S.; Thovarai,V.; Wang,S.; Westgeest,K.B.; van Beek,R.; Bestebroer,T.M.; de Jong,J.C.; Rimmelzwaan,G.F.; Osterhaus,A.D.M.E.; Fouchier,R.A.M.; Bao,Y.; Sanders,R.; Dernovoy,D.; Kiryutin,B.; …
EPI364424	HA	Netherlands	1971-Jan-01	A/Bilthoven/21801/1971		Other Database Import	Wentworth,D.E.; Dugan,V.; Halpin,R.; Lin,X.; Bera,J.; Ghedin,E.; Fedorova,N.; Overton,L.; Tsitrin,T.; Stockwell,T.; Amedeo,P.; Bishop,B.; Chen,H.; Edworthy,P.; Gupta,N.; Katzel,D.; Li,K.; Schobel,S.; Shrivastava,S.; Thovarai,V.; Wang,S.; Westgeest,K.B.; van Beek,R.; Bestebroer,T.M.; de Jong,J.C.; Rimmelzwaan,G.F.; Osterhaus,A.D.M.E.; Fouchier,R.A.M.; Bao,Y.; Sanders,R.; Dernovoy,D.; Kiryutin,B.; …
EPI364426	NA	Netherlands	1971-Jan-01	A/Bilthoven/21801/1971		Other Database Import	Wentworth,D.E.; Dugan,V.; Halpin,R.; Lin,X.; Bera,J.; Ghedin,E.; Fedorova,N.; Overton,L.; Tsitrin,T.; Stockwell,T.; Amedeo,P.; Bishop,B.; Chen,H.; Edworthy,P.; Gupta,N.; Katzel,D.; Li,K.; Schobel,S.; Shrivastava,S.; Thovarai,V.; Wang,S.; Westgeest,K.B.; van Beek,R.; Bestebroer,T.M.; de Jong,J.C.; Rimmelzwaan,G.F.; Osterhaus,A.D.M.E.; Fouchier,R.A.M.; Bao,Y.; Sanders,R.; Dernovoy,D.; Kiryutin,B.; …
EPI364416	HA	Netherlands	1971-Jan-01	A/Bilthoven/21438/1971		Other Database Import	Wentworth,D.E.; Dugan,V.; Halpin,R.; Lin,X.; Bera,J.; Ghedin,E.; Fedorova,N.; Overton,L.; Tsitrin,T.; Stockwell,T.; Amedeo,P.; Bishop,B.; Chen,H.; Edworthy,P.; Gupta,N.; Katzel,D.; Li,K.; Schobel,S.; Shrivastava,S.; Thovarai,V.; Wang,S.; Westgeest,K.B.; van Beek,R.; Bestebroer,T.M.; de Jong,J.C.; Rimmelzwaan,G.F.; Osterhaus,A.D.M.E.; Fouchier,R.A.M.; Bao,Y.; Sanders,R.; Dernovoy,D.; Kiryutin,B.; …
EPI364418	NA	Netherlands	1971-Jan-01	A/Bilthoven/21438/1971		Other Database Import	Wentworth,D.E.; Dugan,V.; Halpin,R.; Lin,X.; Bera,J.; Ghedin,E.; Fedorova,N.; Overton,L.; Tsitrin,T.; Stockwell,T.; Amedeo,P.; Bishop,B.; Chen,H.; Edworthy,P.; Gupta,N.; Katzel,D.; Li,K.; Schobel,S.; Shrivastava,S.; Thovarai,V.; Wang,S.; Westgeest,K.B.; van Beek,R.; Bestebroer,T.M.; de Jong,J.C.; Rimmelzwaan,G.F.; Osterhaus,A.D.M.E.; Fouchier,R.A.M.; Bao,Y.; Sanders,R.; Dernovoy,D.; Kiryutin,B.; …
EPI364408	HA	Netherlands	1969-Jan-01	A/Bilthoven/17938/1969		Other Database Import	Wentworth,D.E.; Dugan,V.; Halpin,R.; Lin,X.; Bera,J.; Ghedin,E.; Fedorova,N.; Overton,L.; Tsitrin,T.; Stockwell,T.; Amedeo,P.; Bishop,B.; Chen,H.; Edworthy,P.; Gupta,N.; Katzel,D.; Li,K.; Schobel,S.; Shrivastava,S.; Thovarai,V.; Wang,S.; Westgeest,K.B.; van Beek,R.; Bestebroer,T.M.; de Jong,J.C.; Rimmelzwaan,G.F.; Osterhaus,A.D.M.E.; Fouchier,R.A.M.; Bao,Y.; Sanders,R.; Dernovoy,D.; Kiryutin,B.; …
EPI364410	NA	Netherlands	1969-Jan-01	A/Bilthoven/17938/1969		Other Database Import	Wentworth,D.E.; Dugan,V.; Halpin,R.; Lin,X.; Bera,J.; Ghedin,E.; Fedorova,N.; Overton,L.; Tsitrin,T.; Stockwell,T.; Amedeo,P.; Bishop,B.; Chen,H.; Edworthy,P.; Gupta,N.; Katzel,D.; Li,K.; Schobel,S.; Shrivastava,S.; Thovarai,V.; Wang,S.; Westgeest,K.B.; van Beek,R.; Bestebroer,T.M.; de Jong,J.C.; Rimmelzwaan,G.F.; Osterhaus,A.D.M.E.; Fouchier,R.A.M.; Bao,Y.; Sanders,R.; Dernovoy,D.; Kiryutin,B.; …
EPI364400	HA	Netherlands	1969-Jan-01	A/Bilthoven/908/1969		Other Database Import	Wentworth,D.E.; Dugan,V.; Halpin,R.; Lin,X.; Bera,J.; Ghedin,E.; Fedorova,N.; Overton,L.; Tsitrin,T.; Stockwell,T.; Amedeo,P.; Bishop,B.; Chen,H.; Edworthy,P.; Gupta,N.; Katzel,D.; Li,K.; Schobel,S.; Shrivastava,S.; Thovarai,V.; Wang,S.; Westgeest,K.B.; van Beek,R.; Bestebroer,T.M.; de Jong,J.C.; Rimmelzwaan,G.F.; Osterhaus,A.D.M.E.; Fouchier,R.A.M.; Bao,Y.; Sanders,R.; Dernovoy,D.; Kiryutin,B.; …
EPI364402	NA	Netherlands	1969-Jan-01	A/Bilthoven/908/1969		Other Database Import	Wentworth,D.E.; Dugan,V.; Halpin,R.; Lin,X.; Bera,J.; Ghedin,E.; Fedorova,N.; Overton,L.; Tsitrin,T.; Stockwell,T.; Amedeo,P.; Bishop,B.; Chen,H.; Edworthy,P.; Gupta,N.; Katzel,D.; Li,K.; Schobel,S.; Shrivastava,S.; Thovarai,V.; Wang,S.; Westgeest,K.B.; van Beek,R.; Bestebroer,T.M.; de Jong,J.C.; Rimmelzwaan,G.F.; Osterhaus,A.D.M.E.; Fouchier,R.A.M.; Bao,Y.; Sanders,R.; Dernovoy,D.; Kiryutin,B.; …
EPI362770	HA	Australia	1994-Jun-09	A/South Australia/25/1994		Other Database Import	Wentworth,D.E.; Dugan,V.; Halpin,R.; Lin,X.; Bera,J.; Ghedin,E.; Fedorova,N.; Overton,L.; Tsitrin,T.; Stockwell,T.; Amedeo,P.; Bishop,B.; Chen,H.; Edworthy,P.; Gupta,N.; Katzel,D.; Li,K.; Schobel,S.; Shrivastava,S.; Thovarai,V.; Wang,S.; Westgeest,K.B.; van Beek,R.; Bestebroer,T.M.; de Jong,J.C.; Rimmelzwaan,G.F.; Osterhaus,A.D.M.E.; Fouchier,R.A.M.; Bao,Y.; Sanders,R.; Dernovoy,D.; Kiryutin,B.; …
EPI362772	NA	Australia	1994-Jun-09	A/South Australia/25/1994		Other Database Import	Wentworth,D.E.; Dugan,V.; Halpin,R.; Lin,X.; Bera,J.; Ghedin,E.; Fedorova,N.; Overton,L.; Tsitrin,T.; Stockwell,T.; Amedeo,P.; Bishop,B.; Chen,H.; Edworthy,P.; Gupta,N.; Katzel,D.; Li,K.; Schobel,S.; Shrivastava,S.; Thovarai,V.; Wang,S.; Westgeest,K.B.; van Beek,R.; Bestebroer,T.M.; de Jong,J.C.; Rimmelzwaan,G.F.; Osterhaus,A.D.M.E.; Fouchier,R.A.M.; Bao,Y.; Sanders,R.; Dernovoy,D.; Kiryutin,B.; …
EPI362763	HA	Australia	1994-Jun-03	A/South Australia/15/1994		Other Database Import	Wentworth,D.E.; Dugan,V.; Halpin,R.; Lin,X.; Bera,J.; Ghedin,E.; Fedorova,N.; Overton,L.; Tsitrin,T.; Stockwell,T.; Amedeo,P.; Bishop,B.; Chen,H.; Edworthy,P.; Gupta,N.; Katzel,D.; Li,K.; Schobel,S.; Shrivastava,S.; Thovarai,V.; Wang,S.; Westgeest,K.B.; van Beek,R.; Bestebroer,T.M.; de Jong,J.C.; Rimmelzwaan,G.F.; Osterhaus,A.D.M.E.; Fouchier,R.A.M.; Bao,Y.; Sanders,R.; Dernovoy,D.; Kiryutin,B.; …
EPI362765	NA	Australia	1994-Jun-03	A/South Australia/15/1994		Other Database Import	Wentworth,D.E.; Dugan,V.; Halpin,R.; Lin,X.; Bera,J.; Ghedin,E.; Fedorova,N.; Overton,L.; Tsitrin,T.; Stockwell,T.; Amedeo,P.; Bishop,B.; Chen,H.; Edworthy,P.; Gupta,N.; Katzel,D.; Li,K.; Schobel,S.; Shrivastava,S.; Thovarai,V.; Wang,S.; Westgeest,K.B.; van Beek,R.; Bestebroer,T.M.; de Jong,J.C.; Rimmelzwaan,G.F.; Osterhaus,A.D.M.E.; Fouchier,R.A.M.; Bao,Y.; Sanders,R.; Dernovoy,D.; Kiryutin,B.; …
EPI362735	HA	Hong Kong (SAR)	1994-Jun-01	A/Hong Kong/2/1994		Other Database Import	Wentworth,D.E.; Dugan,V.; Halpin,R.; Lin,X.; Bera,J.; Ghedin,E.; Fedorova,N.; Overton,L.; Tsitrin,T.; Stockwell,T.; Amedeo,P.; Bishop,B.; Chen,H.; Edworthy,P.; Gupta,N.; Katzel,D.; Li,K.; Schobel,S.; Shrivastava,S.; Thovarai,V.; Wang,S.; Westgeest,K.B.; van Beek,R.; Bestebroer,T.M.; de Jong,J.C.; Rimmelzwaan,G.F.; Osterhaus,A.D.M.E.; Fouchier,R.A.M.; Bao,Y.; Sanders,R.; Dernovoy,D.; Kiryutin,B.; …
EPI362737	NA	Hong Kong (SAR)	1994-Jun-01	A/Hong Kong/2/1994		Other Database Import	Wentworth,D.E.; Dugan,V.; Halpin,R.; Lin,X.; Bera,J.; Ghedin,E.; Fedorova,N.; Overton,L.; Tsitrin,T.; Stockwell,T.; Amedeo,P.; Bishop,B.; Chen,H.; Edworthy,P.; Gupta,N.; Katzel,D.; Li,K.; Schobel,S.; Shrivastava,S.; Thovarai,V.; Wang,S.; Westgeest,K.B.; van Beek,R.; Bestebroer,T.M.; de Jong,J.C.; Rimmelzwaan,G.F.; Osterhaus,A.D.M.E.; Fouchier,R.A.M.; Bao,Y.; Sanders,R.; Dernovoy,D.; Kiryutin,B.; …
EPI362728	HA	Hong Kong (SAR)	1994-Jun-01	A/Hong Kong/1/1994		Other Database Import	Wentworth,D.E.; Dugan,V.; Halpin,R.; Lin,X.; Bera,J.; Ghedin,E.; Fedorova,N.; Overton,L.; Tsitrin,T.; Stockwell,T.; Amedeo,P.; Bishop,B.; Chen,H.; Edworthy,P.; Gupta,N.; Katzel,D.; Li,K.; Schobel,S.; Shrivastava,S.; Thovarai,V.; Wang,S.; Westgeest,K.B.; van Beek,R.; Bestebroer,T.M.; de Jong,J.C.; Rimmelzwaan,G.F.; Osterhaus,A.D.M.E.; Fouchier,R.A.M.; Bao,Y.; Sanders,R.; Dernovoy,D.; Kiryutin,B.; …
EPI362729	NA	Hong Kong (SAR)	1994-Jun-01	A/Hong Kong/1/1994		Other Database Import	Wentworth,D.E.; Dugan,V.; Halpin,R.; Lin,X.; Bera,J.; Ghedin,E.; Fedorova,N.; Overton,L.; Tsitrin,T.; Stockwell,T.; Amedeo,P.; Bishop,B.; Chen,H.; Edworthy,P.; Gupta,N.; Katzel,D.; Li,K.; Schobel,S.; Shrivastava,S.; Thovarai,V.; Wang,S.; Westgeest,K.B.; van Beek,R.; Bestebroer,T.M.; de Jong,J.C.; Rimmelzwaan,G.F.; Osterhaus,A.D.M.E.; Fouchier,R.A.M.; Bao,Y.; Sanders,R.; Dernovoy,D.; Kiryutin,B.; …
EPI362723	HA	United Kingdom	1994-Jan-01	A/England/7/1994		Other Database Import	Wentworth,D.E.; Dugan,V.; Halpin,R.; Lin,X.; Bera,J.; Ghedin,E.; Fedorova,N.; Overton,L.; Tsitrin,T.; Stockwell,T.; Amedeo,P.; Bishop,B.; Chen,H.; Edworthy,P.; Gupta,N.; Katzel,D.; Li,K.; Schobel,S.; Shrivastava,S.; Thovarai,V.; Wang,S.; Westgeest,K.B.; van Beek,R.; Bestebroer,T.M.; de Jong,J.C.; Rimmelzwaan,G.F.; Osterhaus,A.D.M.E.; Fouchier,R.A.M.; Bao,Y.; Sanders,R.; Dernovoy,D.; Kiryutin,B.; …
EPI362725	NA	United Kingdom	1994-Jan-01	A/England/7/1994		Other Database Import	Wentworth,D.E.; Dugan,V.; Halpin,R.; Lin,X.; Bera,J.; Ghedin,E.; Fedorova,N.; Overton,L.; Tsitrin,T.; Stockwell,T.; Amedeo,P.; Bishop,B.; Chen,H.; Edworthy,P.; Gupta,N.; Katzel,D.; Li,K.; Schobel,S.; Shrivastava,S.; Thovarai,V.; Wang,S.; Westgeest,K.B.; van Beek,R.; Bestebroer,T.M.; de Jong,J.C.; Rimmelzwaan,G.F.; Osterhaus,A.D.M.E.; Fouchier,R.A.M.; Bao,Y.; Sanders,R.; Dernovoy,D.; Kiryutin,B.; …
EPI362690	HA	Singapore	1993-Dec-21	A/Singapore/19/1993		Other Database Import	Wentworth,D.E.; Dugan,V.; Halpin,R.; Lin,X.; Bera,J.; Ghedin,E.; Fedorova,N.; Overton,L.; Tsitrin,T.; Stockwell,T.; Amedeo,P.; Bishop,B.; Chen,H.; Edworthy,P.; Gupta,N.; Katzel,D.; Li,K.; Schobel,S.; Shrivastava,S.; Thovarai,V.; Wang,S.; Westgeest,K.B.; van Beek,R.; Bestebroer,T.M.; de Jong,J.C.; Rimmelzwaan,G.F.; Osterhaus,A.D.M.E.; Fouchier,R.A.M.; Bao,Y.; Sanders,R.; Dernovoy,D.; Kiryutin,B.; …
EPI362692	NA	Singapore	1993-Dec-21	A/Singapore/19/1993		Other Database Import	Wentworth,D.E.; Dugan,V.; Halpin,R.; Lin,X.; Bera,J.; Ghedin,E.; Fedorova,N.; Overton,L.; Tsitrin,T.; Stockwell,T.; Amedeo,P.; Bishop,B.; Chen,H.; Edworthy,P.; Gupta,N.; Katzel,D.; Li,K.; Schobel,S.; Shrivastava,S.; Thovarai,V.; Wang,S.; Westgeest,K.B.; van Beek,R.; Bestebroer,T.M.; de Jong,J.C.; Rimmelzwaan,G.F.; Osterhaus,A.D.M.E.; Fouchier,R.A.M.; Bao,Y.; Sanders,R.; Dernovoy,D.; Kiryutin,B.; …
EPI362677	HA	Netherlands	1993-Feb-26	A/Netherlands/179/1993		Other Database Import	Wentworth,D.E.; Dugan,V.; Halpin,R.; Lin,X.; Bera,J.; Ghedin,E.; Fedorova,N.; Overton,L.; Tsitrin,T.; Stockwell,T.; Amedeo,P.; Bishop,B.; Chen,H.; Edworthy,P.; Gupta,N.; Katzel,D.; Li,K.; Schobel,S.; Shrivastava,S.; Thovarai,V.; Wang,S.; Westgeest,K.B.; van Beek,R.; Bestebroer,T.M.; de Jong,J.C.; Rimmelzwaan,G.F.; Osterhaus,A.D.M.E.; Fouchier,R.A.M.; Bao,Y.; Sanders,R.; Dernovoy,D.; Kiryutin,B.; …
EPI362678	NA	Netherlands	1993-Feb-26	A/Netherlands/179/1993		Other Database Import	Wentworth,D.E.; Dugan,V.; Halpin,R.; Lin,X.; Bera,J.; Ghedin,E.; Fedorova,N.; Overton,L.; Tsitrin,T.; Stockwell,T.; Amedeo,P.; Bishop,B.; Chen,H.; Edworthy,P.; Gupta,N.; Katzel,D.; Li,K.; Schobel,S.; Shrivastava,S.; Thovarai,V.; Wang,S.; Westgeest,K.B.; van Beek,R.; Bestebroer,T.M.; de Jong,J.C.; Rimmelzwaan,G.F.; Osterhaus,A.D.M.E.; Fouchier,R.A.M.; Bao,Y.; Sanders,R.; Dernovoy,D.; Kiryutin,B.; …
EPI362660	NA	Netherlands	1993-Jan-01	A/Netherlands/17/1993		Other Database Import	Wentworth,D.E.; Dugan,V.; Halpin,R.; Lin,X.; Bera,J.; Ghedin,E.; Fedorova,N.; Overton,L.; Tsitrin,T.; Stockwell,T.; Amedeo,P.; Bishop,B.; Chen,H.; Edworthy,P.; Gupta,N.; Katzel,D.; Li,K.; Schobel,S.; Shrivastava,S.; Thovarai,V.; Wang,S.; Westgeest,K.B.; van Beek,R.; Bestebroer,T.M.; de Jong,J.C.; Rimmelzwaan,G.F.; Osterhaus,A.D.M.E.; Fouchier,R.A.M.; Bao,Y.; Sanders,R.; Dernovoy,D.; Kiryutin,B.; …
EPI362658	HA	Netherlands	1993-Jan-01	A/Netherlands/17/1993		Other Database Import	Wentworth,D.E.; Dugan,V.; Halpin,R.; Lin,X.; Bera,J.; Ghedin,E.; Fedorova,N.; Overton,L.; Tsitrin,T.; Stockwell,T.; Amedeo,P.; Bishop,B.; Chen,H.; Edworthy,P.; Gupta,N.; Katzel,D.; Li,K.; Schobel,S.; Shrivastava,S.; Thovarai,V.; Wang,S.; Westgeest,K.B.; van Beek,R.; Bestebroer,T.M.; de Jong,J.C.; Rimmelzwaan,G.F.; Osterhaus,A.D.M.E.; Fouchier,R.A.M.; Bao,Y.; Sanders,R.; Dernovoy,D.; Kiryutin,B.; …
EPI362652	HA	Netherlands	1992-Nov-22	A/Netherlands/3/1993		Other Database Import	Wentworth,D.E.; Dugan,V.; Halpin,R.; Lin,X.; Bera,J.; Ghedin,E.; Fedorova,N.; Overton,L.; Tsitrin,T.; Stockwell,T.; Amedeo,P.; Bishop,B.; Chen,H.; Edworthy,P.; Gupta,N.; Katzel,D.; Li,K.; Schobel,S.; Shrivastava,S.; Thovarai,V.; Wang,S.; Westgeest,K.B.; van Beek,R.; Bestebroer,T.M.; de Jong,J.C.; Rimmelzwaan,G.F.; Osterhaus,A.D.M.E.; Fouchier,R.A.M.; Bao,Y.; Sanders,R.; Dernovoy,D.; Kiryutin,B.; …
EPI362654	NA	Netherlands	1992-Nov-22	A/Netherlands/3/1993		Other Database Import	Wentworth,D.E.; Dugan,V.; Halpin,R.; Lin,X.; Bera,J.; Ghedin,E.; Fedorova,N.; Overton,L.; Tsitrin,T.; Stockwell,T.; Amedeo,P.; Bishop,B.; Chen,H.; Edworthy,P.; Gupta,N.; Katzel,D.; Li,K.; Schobel,S.; Shrivastava,S.; Thovarai,V.; Wang,S.; Westgeest,K.B.; van Beek,R.; Bestebroer,T.M.; de Jong,J.C.; Rimmelzwaan,G.F.; Osterhaus,A.D.M.E.; Fouchier,R.A.M.; Bao,Y.; Sanders,R.; Dernovoy,D.; Kiryutin,B.; …
EPI362639	HA	Spain	1993-Jan-01	A/Madrid/G102/1993		Other Database Import	Wentworth,D.E.; Dugan,V.; Halpin,R.; Lin,X.; Bera,J.; Ghedin,E.; Fedorova,N.; Overton,L.; Tsitrin,T.; Stockwell,T.; Amedeo,P.; Bishop,B.; Chen,H.; Edworthy,P.; Gupta,N.; Katzel,D.; Li,K.; Schobel,S.; Shrivastava,S.; Thovarai,V.; Wang,S.; Westgeest,K.B.; van Beek,R.; Bestebroer,T.M.; de Jong,J.C.; Rimmelzwaan,G.F.; Osterhaus,A.D.M.E.; Fouchier,R.A.M.; Bao,Y.; Sanders,R.; Dernovoy,D.; Kiryutin,B.; …
EPI362641	NA	Spain	1993-Jan-01	A/Madrid/G102/1993		Other Database Import	Wentworth,D.E.; Dugan,V.; Halpin,R.; Lin,X.; Bera,J.; Ghedin,E.; Fedorova,N.; Overton,L.; Tsitrin,T.; Stockwell,T.; Amedeo,P.; Bishop,B.; Chen,H.; Edworthy,P.; Gupta,N.; Katzel,D.; Li,K.; Schobel,S.; Shrivastava,S.; Thovarai,V.; Wang,S.; Westgeest,K.B.; van Beek,R.; Bestebroer,T.M.; de Jong,J.C.; Rimmelzwaan,G.F.; Osterhaus,A.D.M.E.; Fouchier,R.A.M.; Bao,Y.; Sanders,R.; Dernovoy,D.; Kiryutin,B.; …
EPI362635	NA	France	1993-Dec-02	A/Lyon/22686/1993		Other Database Import	Wentworth,D.E.; Dugan,V.; Halpin,R.; Lin,X.; Bera,J.; Ghedin,E.; Fedorova,N.; Overton,L.; Tsitrin,T.; Stockwell,T.; Amedeo,P.; Bishop,B.; Chen,H.; Edworthy,P.; Gupta,N.; Katzel,D.; Li,K.; Schobel,S.; Shrivastava,S.; Thovarai,V.; Wang,S.; Westgeest,K.B.; van Beek,R.; Bestebroer,T.M.; de Jong,J.C.; Rimmelzwaan,G.F.; Osterhaus,A.D.M.E.; Fouchier,R.A.M.; Bao,Y.; Sanders,R.; Dernovoy,D.; Kiryutin,B.; …
EPI362633	HA	France	1993-Dec-02	A/Lyon/22686/1993		Other Database Import	Wentworth,D.E.; Dugan,V.; Halpin,R.; Lin,X.; Bera,J.; Ghedin,E.; Fedorova,N.; Overton,L.; Tsitrin,T.; Stockwell,T.; Amedeo,P.; Bishop,B.; Chen,H.; Edworthy,P.; Gupta,N.; Katzel,D.; Li,K.; Schobel,S.; Shrivastava,S.; Thovarai,V.; Wang,S.; Westgeest,K.B.; van Beek,R.; Bestebroer,T.M.; de Jong,J.C.; Rimmelzwaan,G.F.; Osterhaus,A.D.M.E.; Fouchier,R.A.M.; Bao,Y.; Sanders,R.; Dernovoy,D.; Kiryutin,B.; …
EPI362603	NA	Japan	1992-Jan-01	A/Sendai/C273/1992		Other Database Import	Wentworth,D.E.; Dugan,V.; Halpin,R.; Lin,X.; Bera,J.; Ghedin,E.; Fedorova,N.; Overton,L.; Tsitrin,T.; Stockwell,T.; Amedeo,P.; Bishop,B.; Chen,H.; Edworthy,P.; Gupta,N.; Katzel,D.; Li,K.; Schobel,S.; Shrivastava,S.; Thovarai,V.; Wang,S.; Westgeest,K.B.; van Beek,R.; Bestebroer,T.M.; de Jong,J.C.; Rimmelzwaan,G.F.; Osterhaus,A.D.M.E.; Fouchier,R.A.M.; Bao,Y.; Sanders,R.; Dernovoy,D.; Kiryutin,B.; …
EPI362601	HA	Japan	1992-Jan-01	A/Sendai/C273/1992		Other Database Import	Wentworth,D.E.; Dugan,V.; Halpin,R.; Lin,X.; Bera,J.; Ghedin,E.; Fedorova,N.; Overton,L.; Tsitrin,T.; Stockwell,T.; Amedeo,P.; Bishop,B.; Chen,H.; Edworthy,P.; Gupta,N.; Katzel,D.; Li,K.; Schobel,S.; Shrivastava,S.; Thovarai,V.; Wang,S.; Westgeest,K.B.; van Beek,R.; Bestebroer,T.M.; de Jong,J.C.; Rimmelzwaan,G.F.; Osterhaus,A.D.M.E.; Fouchier,R.A.M.; Bao,Y.; Sanders,R.; Dernovoy,D.; Kiryutin,B.; …
EPI362581	HA	Finland	1992-Jan-01	A/Finland/247/1992		Other Database Import	Wentworth,D.E.; Dugan,V.; Halpin,R.; Lin,X.; Bera,J.; Ghedin,E.; Fedorova,N.; Overton,L.; Tsitrin,T.; Stockwell,T.; Amedeo,P.; Bishop,B.; Chen,H.; Edworthy,P.; Gupta,N.; Katzel,D.; Li,K.; Schobel,S.; Shrivastava,S.; Thovarai,V.; Wang,S.; Westgeest,K.B.; van Beek,R.; Bestebroer,T.M.; de Jong,J.C.; Rimmelzwaan,G.F.; Osterhaus,A.D.M.E.; Fouchier,R.A.M.; Bao,Y.; Sanders,R.; Dernovoy,D.; Kiryutin,B.; …
EPI362583	NA	Finland	1992-Jan-01	A/Finland/247/1992		Other Database Import	Wentworth,D.E.; Dugan,V.; Halpin,R.; Lin,X.; Bera,J.; Ghedin,E.; Fedorova,N.; Overton,L.; Tsitrin,T.; Stockwell,T.; Amedeo,P.; Bishop,B.; Chen,H.; Edworthy,P.; Gupta,N.; Katzel,D.; Li,K.; Schobel,S.; Shrivastava,S.; Thovarai,V.; Wang,S.; Westgeest,K.B.; van Beek,R.; Bestebroer,T.M.; de Jong,J.C.; Rimmelzwaan,G.F.; Osterhaus,A.D.M.E.; Fouchier,R.A.M.; Bao,Y.; Sanders,R.; Dernovoy,D.; Kiryutin,B.; …
EPI362576	NA	Finland	1992-Jan-24	A/Finland/220/1992		Other Database Import	Wentworth,D.E.; Dugan,V.; Halpin,R.; Lin,X.; Bera,J.; Ghedin,E.; Fedorova,N.; Overton,L.; Tsitrin,T.; Stockwell,T.; Amedeo,P.; Bishop,B.; Chen,H.; Edworthy,P.; Gupta,N.; Katzel,D.; Li,K.; Schobel,S.; Shrivastava,S.; Thovarai,V.; Wang,S.; Westgeest,K.B.; van Beek,R.; Bestebroer,T.M.; de Jong,J.C.; Rimmelzwaan,G.F.; Osterhaus,A.D.M.E.; Fouchier,R.A.M.; Bao,Y.; Sanders,R.; Dernovoy,D.; Kiryutin,B.; …
EPI362574	HA	Finland	1992-Jan-24	A/Finland/220/1992		Other Database Import	Wentworth,D.E.; Dugan,V.; Halpin,R.; Lin,X.; Bera,J.; Ghedin,E.; Fedorova,N.; Overton,L.; Tsitrin,T.; Stockwell,T.; Amedeo,P.; Bishop,B.; Chen,H.; Edworthy,P.; Gupta,N.; Katzel,D.; Li,K.; Schobel,S.; Shrivastava,S.; Thovarai,V.; Wang,S.; Westgeest,K.B.; van Beek,R.; Bestebroer,T.M.; de Jong,J.C.; Rimmelzwaan,G.F.; Osterhaus,A.D.M.E.; Fouchier,R.A.M.; Bao,Y.; Sanders,R.; Dernovoy,D.; Kiryutin,B.; …
EPI362567	HA	Finland	1992-Jan-24	A/Finland/218/1992		Other Database Import	Wentworth,D.E.; Dugan,V.; Halpin,R.; Lin,X.; Bera,J.; Ghedin,E.; Fedorova,N.; Overton,L.; Tsitrin,T.; Stockwell,T.; Amedeo,P.; Bishop,B.; Chen,H.; Edworthy,P.; Gupta,N.; Katzel,D.; Li,K.; Schobel,S.; Shrivastava,S.; Thovarai,V.; Wang,S.; Westgeest,K.B.; van Beek,R.; Bestebroer,T.M.; de Jong,J.C.; Rimmelzwaan,G.F.; Osterhaus,A.D.M.E.; Fouchier,R.A.M.; Bao,Y.; Sanders,R.; Dernovoy,D.; Kiryutin,B.; …
EPI362569	NA	Finland	1992-Jan-24	A/Finland/218/1992		Other Database Import	Wentworth,D.E.; Dugan,V.; Halpin,R.; Lin,X.; Bera,J.; Ghedin,E.; Fedorova,N.; Overton,L.; Tsitrin,T.; Stockwell,T.; Amedeo,P.; Bishop,B.; Chen,H.; Edworthy,P.; Gupta,N.; Katzel,D.; Li,K.; Schobel,S.; Shrivastava,S.; Thovarai,V.; Wang,S.; Westgeest,K.B.; van Beek,R.; Bestebroer,T.M.; de Jong,J.C.; Rimmelzwaan,G.F.; Osterhaus,A.D.M.E.; Fouchier,R.A.M.; Bao,Y.; Sanders,R.; Dernovoy,D.; Kiryutin,B.; …
EPI362556	NA	Netherlands	1992-Jan-01	A/Amsterdam/4112/1992		Other Database Import	Wentworth,D.E.; Dugan,V.; Halpin,R.; Lin,X.; Bera,J.; Ghedin,E.; Fedorova,N.; Overton,L.; Tsitrin,T.; Stockwell,T.; Amedeo,P.; Bishop,B.; Chen,H.; Edworthy,P.; Gupta,N.; Katzel,D.; Li,K.; Schobel,S.; Shrivastava,S.; Thovarai,V.; Wang,S.; Westgeest,K.B.; van Beek,R.; Bestebroer,T.M.; de Jong,J.C.; Rimmelzwaan,G.F.; Osterhaus,A.D.M.E.; Fouchier,R.A.M.; Bao,Y.; Sanders,R.; Dernovoy,D.; Kiryutin,B.; …
EPI362555	HA	Netherlands	1992-Jan-01	A/Amsterdam/4112/1992		Other Database Import	Wentworth,D.E.; Dugan,V.; Halpin,R.; Lin,X.; Bera,J.; Ghedin,E.; Fedorova,N.; Overton,L.; Tsitrin,T.; Stockwell,T.; Amedeo,P.; Bishop,B.; Chen,H.; Edworthy,P.; Gupta,N.; Katzel,D.; Li,K.; Schobel,S.; Shrivastava,S.; Thovarai,V.; Wang,S.; Westgeest,K.B.; van Beek,R.; Bestebroer,T.M.; de Jong,J.C.; Rimmelzwaan,G.F.; Osterhaus,A.D.M.E.; Fouchier,R.A.M.; Bao,Y.; Sanders,R.; Dernovoy,D.; Kiryutin,B.; …
EPI362548	HA	Sweden	1991-Dec-17	A/Stockholm/20/1991		Other Database Import	Wentworth,D.E.; Dugan,V.; Halpin,R.; Lin,X.; Bera,J.; Ghedin,E.; Fedorova,N.; Overton,L.; Tsitrin,T.; Stockwell,T.; Amedeo,P.; Bishop,B.; Chen,H.; Edworthy,P.; Gupta,N.; Katzel,D.; Li,K.; Schobel,S.; Shrivastava,S.; Thovarai,V.; Wang,S.; Westgeest,K.B.; van Beek,R.; Bestebroer,T.M.; de Jong,J.C.; Rimmelzwaan,G.F.; Osterhaus,A.D.M.E.; Fouchier,R.A.M.; Bao,Y.; Sanders,R.; Dernovoy,D.; Kiryutin,B.; …
EPI362550	NA	Sweden	1991-Dec-17	A/Stockholm/20/1991		Other Database Import	Wentworth,D.E.; Dugan,V.; Halpin,R.; Lin,X.; Bera,J.; Ghedin,E.; Fedorova,N.; Overton,L.; Tsitrin,T.; Stockwell,T.; Amedeo,P.; Bishop,B.; Chen,H.; Edworthy,P.; Gupta,N.; Katzel,D.; Li,K.; Schobel,S.; Shrivastava,S.; Thovarai,V.; Wang,S.; Westgeest,K.B.; van Beek,R.; Bestebroer,T.M.; de Jong,J.C.; Rimmelzwaan,G.F.; Osterhaus,A.D.M.E.; Fouchier,R.A.M.; Bao,Y.; Sanders,R.; Dernovoy,D.; Kiryutin,B.; …
EPI362541	HA	Switzerland	1991-Nov-27	A/Geneva/6447/1991		Other Database Import	Wentworth,D.E.; Dugan,V.; Halpin,R.; Lin,X.; Bera,J.; Ghedin,E.; Fedorova,N.; Overton,L.; Tsitrin,T.; Stockwell,T.; Amedeo,P.; Bishop,B.; Chen,H.; Edworthy,P.; Gupta,N.; Katzel,D.; Li,K.; Schobel,S.; Shrivastava,S.; Thovarai,V.; Wang,S.; Westgeest,K.B.; van Beek,R.; Bestebroer,T.M.; de Jong,J.C.; Rimmelzwaan,G.F.; Osterhaus,A.D.M.E.; Fouchier,R.A.M.; Bao,Y.; Sanders,R.; Dernovoy,D.; Kiryutin,B.; …
EPI362543	NA	Switzerland	1991-Nov-27	A/Geneva/6447/1991		Other Database Import	Wentworth,D.E.; Dugan,V.; Halpin,R.; Lin,X.; Bera,J.; Ghedin,E.; Fedorova,N.; Overton,L.; Tsitrin,T.; Stockwell,T.; Amedeo,P.; Bishop,B.; Chen,H.; Edworthy,P.; Gupta,N.; Katzel,D.; Li,K.; Schobel,S.; Shrivastava,S.; Thovarai,V.; Wang,S.; Westgeest,K.B.; van Beek,R.; Bestebroer,T.M.; de Jong,J.C.; Rimmelzwaan,G.F.; Osterhaus,A.D.M.E.; Fouchier,R.A.M.; Bao,Y.; Sanders,R.; Dernovoy,D.; Kiryutin,B.; …
EPI362536	NA	Singapore	1989-Jan-01	A/Singapore/53/1989		Other Database Import	Wentworth,D.E.; Dugan,V.; Halpin,R.; Lin,X.; Bera,J.; Ghedin,E.; Fedorova,N.; Overton,L.; Tsitrin,T.; Stockwell,T.; Amedeo,P.; Bishop,B.; Chen,H.; Edworthy,P.; Gupta,N.; Katzel,D.; Li,K.; Schobel,S.; Shrivastava,S.; Thovarai,V.; Wang,S.; Westgeest,K.B.; van Beek,R.; Bestebroer,T.M.; de Jong,J.C.; Rimmelzwaan,G.F.; Osterhaus,A.D.M.E.; Fouchier,R.A.M.; Bao,Y.; Sanders,R.; Dernovoy,D.; Kiryutin,B.; …
EPI362534	HA	Singapore	1989-Jan-01	A/Singapore/53/1989		Other Database Import	Wentworth,D.E.; Dugan,V.; Halpin,R.; Lin,X.; Bera,J.; Ghedin,E.; Fedorova,N.; Overton,L.; Tsitrin,T.; Stockwell,T.; Amedeo,P.; Bishop,B.; Chen,H.; Edworthy,P.; Gupta,N.; Katzel,D.; Li,K.; Schobel,S.; Shrivastava,S.; Thovarai,V.; Wang,S.; Westgeest,K.B.; van Beek,R.; Bestebroer,T.M.; de Jong,J.C.; Rimmelzwaan,G.F.; Osterhaus,A.D.M.E.; Fouchier,R.A.M.; Bao,Y.; Sanders,R.; Dernovoy,D.; Kiryutin,B.; …
EPI362528	HA	Hong Kong (SAR)	1989-Jan-01	A/Hong Kong/1/1989		Other Database Import	Wentworth,D.E.; Dugan,V.; Halpin,R.; Lin,X.; Bera,J.; Ghedin,E.; Fedorova,N.; Overton,L.; Tsitrin,T.; Stockwell,T.; Amedeo,P.; Bishop,B.; Chen,H.; Edworthy,P.; Gupta,N.; Katzel,D.; Li,K.; Schobel,S.; Shrivastava,S.; Thovarai,V.; Wang,S.; Westgeest,K.B.; van Beek,R.; Bestebroer,T.M.; de Jong,J.C.; Rimmelzwaan,G.F.; Osterhaus,A.D.M.E.; Fouchier,R.A.M.; Bao,Y.; Sanders,R.; Dernovoy,D.; Kiryutin,B.; …
EPI362529	NA	Hong Kong (SAR)	1989-Jan-01	A/Hong Kong/1/1989		Other Database Import	Wentworth,D.E.; Dugan,V.; Halpin,R.; Lin,X.; Bera,J.; Ghedin,E.; Fedorova,N.; Overton,L.; Tsitrin,T.; Stockwell,T.; Amedeo,P.; Bishop,B.; Chen,H.; Edworthy,P.; Gupta,N.; Katzel,D.; Li,K.; Schobel,S.; Shrivastava,S.; Thovarai,V.; Wang,S.; Westgeest,K.B.; van Beek,R.; Bestebroer,T.M.; de Jong,J.C.; Rimmelzwaan,G.F.; Osterhaus,A.D.M.E.; Fouchier,R.A.M.; Bao,Y.; Sanders,R.; Dernovoy,D.; Kiryutin,B.; …
EPI362523	NA	Switzerland	1989-Jan-01	A/Geneva/5007/1989		Other Database Import	Wentworth,D.E.; Dugan,V.; Halpin,R.; Lin,X.; Bera,J.; Ghedin,E.; Fedorova,N.; Overton,L.; Tsitrin,T.; Stockwell,T.; Amedeo,P.; Bishop,B.; Chen,H.; Edworthy,P.; Gupta,N.; Katzel,D.; Li,K.; Schobel,S.; Shrivastava,S.; Thovarai,V.; Wang,S.; Westgeest,K.B.; van Beek,R.; Bestebroer,T.M.; de Jong,J.C.; Rimmelzwaan,G.F.; Osterhaus,A.D.M.E.; Fouchier,R.A.M.; Bao,Y.; Sanders,R.; Dernovoy,D.; Kiryutin,B.; …
EPI362521	HA	Switzerland	1989-Jan-01	A/Geneva/5007/1989		Other Database Import	Wentworth,D.E.; Dugan,V.; Halpin,R.; Lin,X.; Bera,J.; Ghedin,E.; Fedorova,N.; Overton,L.; Tsitrin,T.; Stockwell,T.; Amedeo,P.; Bishop,B.; Chen,H.; Edworthy,P.; Gupta,N.; Katzel,D.; Li,K.; Schobel,S.; Shrivastava,S.; Thovarai,V.; Wang,S.; Westgeest,K.B.; van Beek,R.; Bestebroer,T.M.; de Jong,J.C.; Rimmelzwaan,G.F.; Osterhaus,A.D.M.E.; Fouchier,R.A.M.; Bao,Y.; Sanders,R.; Dernovoy,D.; Kiryutin,B.; …
EPI362508	HA	China	1989-Jan-01	A/Beijing/352/1989		Other Database Import	Wentworth,D.E.; Dugan,V.; Halpin,R.; Lin,X.; Bera,J.; Ghedin,E.; Fedorova,N.; Overton,L.; Tsitrin,T.; Stockwell,T.; Amedeo,P.; Bishop,B.; Chen,H.; Edworthy,P.; Gupta,N.; Katzel,D.; Li,K.; Schobel,S.; Shrivastava,S.; Thovarai,V.; Wang,S.; Westgeest,K.B.; van Beek,R.; Bestebroer,T.M.; de Jong,J.C.; Rimmelzwaan,G.F.; Osterhaus,A.D.M.E.; Fouchier,R.A.M.; Bao,Y.; Sanders,R.; Dernovoy,D.; Kiryutin,B.; …
EPI362510	NA	China	1989-Jan-01	A/Beijing/352/1989		Other Database Import	Wentworth,D.E.; Dugan,V.; Halpin,R.; Lin,X.; Bera,J.; Ghedin,E.; Fedorova,N.; Overton,L.; Tsitrin,T.; Stockwell,T.; Amedeo,P.; Bishop,B.; Chen,H.; Edworthy,P.; Gupta,N.; Katzel,D.; Li,K.; Schobel,S.; Shrivastava,S.; Thovarai,V.; Wang,S.; Westgeest,K.B.; van Beek,R.; Bestebroer,T.M.; de Jong,J.C.; Rimmelzwaan,G.F.; Osterhaus,A.D.M.E.; Fouchier,R.A.M.; Bao,Y.; Sanders,R.; Dernovoy,D.; Kiryutin,B.; …
EPI362501	HA	China	1987-Jan-01	A/Sichuan/2/1987		Other Database Import	Wentworth,D.E.; Dugan,V.; Halpin,R.; Lin,X.; Bera,J.; Ghedin,E.; Fedorova,N.; Overton,L.; Tsitrin,T.; Stockwell,T.; Amedeo,P.; Bishop,B.; Chen,H.; Edworthy,P.; Gupta,N.; Katzel,D.; Li,K.; Schobel,S.; Shrivastava,S.; Thovarai,V.; Wang,S.; Westgeest,K.B.; van Beek,R.; Bestebroer,T.M.; de Jong,J.C.; Rimmelzwaan,G.F.; Osterhaus,A.D.M.E.; Fouchier,R.A.M.; Bao,Y.; Sanders,R.; Dernovoy,D.; Kiryutin,B.; …
EPI362503	NA	China	1987-Jan-01	A/Sichuan/2/1987		Other Database Import	Wentworth,D.E.; Dugan,V.; Halpin,R.; Lin,X.; Bera,J.; Ghedin,E.; Fedorova,N.; Overton,L.; Tsitrin,T.; Stockwell,T.; Amedeo,P.; Bishop,B.; Chen,H.; Edworthy,P.; Gupta,N.; Katzel,D.; Li,K.; Schobel,S.; Shrivastava,S.; Thovarai,V.; Wang,S.; Westgeest,K.B.; van Beek,R.; Bestebroer,T.M.; de Jong,J.C.; Rimmelzwaan,G.F.; Osterhaus,A.D.M.E.; Fouchier,R.A.M.; Bao,Y.; Sanders,R.; Dernovoy,D.; Kiryutin,B.; …
EPI362475	HA	Netherlands	1981-Jan-01	A/Bilthoven/4791/1981		Other Database Import	Wentworth,D.E.; Dugan,V.; Halpin,R.; Lin,X.; Bera,J.; Ghedin,E.; Fedorova,N.; Overton,L.; Tsitrin,T.; Stockwell,T.; Amedeo,P.; Bishop,B.; Chen,H.; Edworthy,P.; Gupta,N.; Katzel,D.; Li,K.; Schobel,S.; Shrivastava,S.; Thovarai,V.; Wang,S.; Westgeest,K.B.; van Beek,R.; Bestebroer,T.M.; de Jong,J.C.; Rimmelzwaan,G.F.; Osterhaus,A.D.M.E.; Fouchier,R.A.M.; Bao,Y.; Sanders,R.; Dernovoy,D.; Kiryutin,B.; …
EPI362477	NA	Netherlands	1981-Jan-01	A/Bilthoven/4791/1981		Other Database Import	Wentworth,D.E.; Dugan,V.; Halpin,R.; Lin,X.; Bera,J.; Ghedin,E.; Fedorova,N.; Overton,L.; Tsitrin,T.; Stockwell,T.; Amedeo,P.; Bishop,B.; Chen,H.; Edworthy,P.; Gupta,N.; Katzel,D.; Li,K.; Schobel,S.; Shrivastava,S.; Thovarai,V.; Wang,S.; Westgeest,K.B.; van Beek,R.; Bestebroer,T.M.; de Jong,J.C.; Rimmelzwaan,G.F.; Osterhaus,A.D.M.E.; Fouchier,R.A.M.; Bao,Y.; Sanders,R.; Dernovoy,D.; Kiryutin,B.; …
EPI362468	HA	Netherlands	1980-Jan-01	A/Rotterdam/577/1980		Other Database Import	Wentworth,D.E.; Dugan,V.; Halpin,R.; Lin,X.; Bera,J.; Ghedin,E.; Fedorova,N.; Overton,L.; Tsitrin,T.; Stockwell,T.; Amedeo,P.; Bishop,B.; Chen,H.; Edworthy,P.; Gupta,N.; Katzel,D.; Li,K.; Schobel,S.; Shrivastava,S.; Thovarai,V.; Wang,S.; Westgeest,K.B.; van Beek,R.; Bestebroer,T.M.; de Jong,J.C.; Rimmelzwaan,G.F.; Osterhaus,A.D.M.E.; Fouchier,R.A.M.; Bao,Y.; Sanders,R.; Dernovoy,D.; Kiryutin,B.; …
EPI362470	NA	Netherlands	1980-Jan-01	A/Rotterdam/577/1980		Other Database Import	Wentworth,D.E.; Dugan,V.; Halpin,R.; Lin,X.; Bera,J.; Ghedin,E.; Fedorova,N.; Overton,L.; Tsitrin,T.; Stockwell,T.; Amedeo,P.; Bishop,B.; Chen,H.; Edworthy,P.; Gupta,N.; Katzel,D.; Li,K.; Schobel,S.; Shrivastava,S.; Thovarai,V.; Wang,S.; Westgeest,K.B.; van Beek,R.; Bestebroer,T.M.; de Jong,J.C.; Rimmelzwaan,G.F.; Osterhaus,A.D.M.E.; Fouchier,R.A.M.; Bao,Y.; Sanders,R.; Dernovoy,D.; Kiryutin,B.; …
EPI362455	HA	Netherlands	1975-Jan-01	A/Bilthoven/4273/1975		Other Database Import	Wentworth,D.E.; Dugan,V.; Halpin,R.; Lin,X.; Bera,J.; Ghedin,E.; Fedorova,N.; Overton,L.; Tsitrin,T.; Stockwell,T.; Amedeo,P.; Bishop,B.; Chen,H.; Edworthy,P.; Gupta,N.; Katzel,D.; Li,K.; Schobel,S.; Shrivastava,S.; Thovarai,V.; Wang,S.; Westgeest,K.B.; van Beek,R.; Bestebroer,T.M.; de Jong,J.C.; Rimmelzwaan,G.F.; Osterhaus,A.D.M.E.; Fouchier,R.A.M.; Bao,Y.; Sanders,R.; Dernovoy,D.; Kiryutin,B.; …
EPI362457	NA	Netherlands	1975-Jan-01	A/Bilthoven/4273/1975		Other Database Import	Wentworth,D.E.; Dugan,V.; Halpin,R.; Lin,X.; Bera,J.; Ghedin,E.; Fedorova,N.; Overton,L.; Tsitrin,T.; Stockwell,T.; Amedeo,P.; Bishop,B.; Chen,H.; Edworthy,P.; Gupta,N.; Katzel,D.; Li,K.; Schobel,S.; Shrivastava,S.; Thovarai,V.; Wang,S.; Westgeest,K.B.; van Beek,R.; Bestebroer,T.M.; de Jong,J.C.; Rimmelzwaan,G.F.; Osterhaus,A.D.M.E.; Fouchier,R.A.M.; Bao,Y.; Sanders,R.; Dernovoy,D.; Kiryutin,B.; …
EPI362442	HA	Netherlands	1973-Jan-01	A/Bilthoven/748/1973		Other Database Import	Wentworth,D.E.; Dugan,V.; Halpin,R.; Lin,X.; Bera,J.; Ghedin,E.; Fedorova,N.; Overton,L.; Tsitrin,T.; Stockwell,T.; Amedeo,P.; Bishop,B.; Chen,H.; Edworthy,P.; Gupta,N.; Katzel,D.; Li,K.; Schobel,S.; Shrivastava,S.; Thovarai,V.; Wang,S.; Westgeest,K.B.; van Beek,R.; Bestebroer,T.M.; de Jong,J.C.; Rimmelzwaan,G.F.; Osterhaus,A.D.M.E.; Fouchier,R.A.M.; Bao,Y.; Sanders,R.; Dernovoy,D.; Kiryutin,B.; …
EPI362444	NA	Netherlands	1973-Jan-01	A/Bilthoven/748/1973		Other Database Import	Wentworth,D.E.; Dugan,V.; Halpin,R.; Lin,X.; Bera,J.; Ghedin,E.; Fedorova,N.; Overton,L.; Tsitrin,T.; Stockwell,T.; Amedeo,P.; Bishop,B.; Chen,H.; Edworthy,P.; Gupta,N.; Katzel,D.; Li,K.; Schobel,S.; Shrivastava,S.; Thovarai,V.; Wang,S.; Westgeest,K.B.; van Beek,R.; Bestebroer,T.M.; de Jong,J.C.; Rimmelzwaan,G.F.; Osterhaus,A.D.M.E.; Fouchier,R.A.M.; Bao,Y.; Sanders,R.; Dernovoy,D.; Kiryutin,B.; …
EPI362435	HA	Netherlands	1972-Jan-01	A/Bilthoven/23337/1972		Other Database Import	Wentworth,D.E.; Dugan,V.; Halpin,R.; Lin,X.; Bera,J.; Ghedin,E.; Fedorova,N.; Overton,L.; Tsitrin,T.; Stockwell,T.; Amedeo,P.; Bishop,B.; Chen,H.; Edworthy,P.; Gupta,N.; Katzel,D.; Li,K.; Schobel,S.; Shrivastava,S.; Thovarai,V.; Wang,S.; Westgeest,K.B.; van Beek,R.; Bestebroer,T.M.; de Jong,J.C.; Rimmelzwaan,G.F.; Osterhaus,A.D.M.E.; Fouchier,R.A.M.; Bao,Y.; Sanders,R.; Dernovoy,D.; Kiryutin,B.; …
EPI362437	NA	Netherlands	1972-Jan-01	A/Bilthoven/23337/1972		Other Database Import	Wentworth,D.E.; Dugan,V.; Halpin,R.; Lin,X.; Bera,J.; Ghedin,E.; Fedorova,N.; Overton,L.; Tsitrin,T.; Stockwell,T.; Amedeo,P.; Bishop,B.; Chen,H.; Edworthy,P.; Gupta,N.; Katzel,D.; Li,K.; Schobel,S.; Shrivastava,S.; Thovarai,V.; Wang,S.; Westgeest,K.B.; van Beek,R.; Bestebroer,T.M.; de Jong,J.C.; Rimmelzwaan,G.F.; Osterhaus,A.D.M.E.; Fouchier,R.A.M.; Bao,Y.; Sanders,R.; Dernovoy,D.; Kiryutin,B.; …
EPI362416	NA	Hong Kong (SAR)	1971-Jan-01	A/Hong Kong/107/1971		Other Database Import	Wentworth,D.E.; Dugan,V.; Halpin,R.; Lin,X.; Bera,J.; Ghedin,E.; Fedorova,N.; Overton,L.; Tsitrin,T.; Stockwell,T.; Amedeo,P.; Bishop,B.; Chen,H.; Edworthy,P.; Gupta,N.; Katzel,D.; Li,K.; Schobel,S.; Shrivastava,S.; Thovarai,V.; Wang,S.; Westgeest,K.B.; van Beek,R.; Bestebroer,T.M.; de Jong,J.C.; Rimmelzwaan,G.F.; Osterhaus,A.D.M.E.; Fouchier,R.A.M.; Bao,Y.; Sanders,R.; Dernovoy,D.; Kiryutin,B.; …
EPI362414	HA	Hong Kong (SAR)	1971-Jan-01	A/Hong Kong/107/1971		Other Database Import	Wentworth,D.E.; Dugan,V.; Halpin,R.; Lin,X.; Bera,J.; Ghedin,E.; Fedorova,N.; Overton,L.; Tsitrin,T.; Stockwell,T.; Amedeo,P.; Bishop,B.; Chen,H.; Edworthy,P.; Gupta,N.; Katzel,D.; Li,K.; Schobel,S.; Shrivastava,S.; Thovarai,V.; Wang,S.; Westgeest,K.B.; van Beek,R.; Bestebroer,T.M.; de Jong,J.C.; Rimmelzwaan,G.F.; Osterhaus,A.D.M.E.; Fouchier,R.A.M.; Bao,Y.; Sanders,R.; Dernovoy,D.; Kiryutin,B.; …
EPI362409	NA	Netherlands	1971-Jan-01	A/Bilthoven/6449/1971		Other Database Import	Wentworth,D.E.; Dugan,V.; Halpin,R.; Lin,X.; Bera,J.; Ghedin,E.; Fedorova,N.; Overton,L.; Tsitrin,T.; Stockwell,T.; Amedeo,P.; Bishop,B.; Chen,H.; Edworthy,P.; Gupta,N.; Katzel,D.; Li,K.; Schobel,S.; Shrivastava,S.; Thovarai,V.; Wang,S.; Westgeest,K.B.; van Beek,R.; Bestebroer,T.M.; de Jong,J.C.; Rimmelzwaan,G.F.; Osterhaus,A.D.M.E.; Fouchier,R.A.M.; Bao,Y.; Sanders,R.; Dernovoy,D.; Kiryutin,B.; …
EPI362407	HA	Netherlands	1971-Jan-01	A/Bilthoven/6449/1971		Other Database Import	Wentworth,D.E.; Dugan,V.; Halpin,R.; Lin,X.; Bera,J.; Ghedin,E.; Fedorova,N.; Overton,L.; Tsitrin,T.; Stockwell,T.; Amedeo,P.; Bishop,B.; Chen,H.; Edworthy,P.; Gupta,N.; Katzel,D.; Li,K.; Schobel,S.; Shrivastava,S.; Thovarai,V.; Wang,S.; Westgeest,K.B.; van Beek,R.; Bestebroer,T.M.; de Jong,J.C.; Rimmelzwaan,G.F.; Osterhaus,A.D.M.E.; Fouchier,R.A.M.; Bao,Y.; Sanders,R.; Dernovoy,D.; Kiryutin,B.; …
EPI362390	NA	Netherlands	1969-Jan-01	A/Bilthoven/808/1969		Other Database Import	Wentworth,D.E.; Dugan,V.; Halpin,R.; Lin,X.; Bera,J.; Ghedin,E.; Fedorova,N.; Overton,L.; Tsitrin,T.; Stockwell,T.; Amedeo,P.; Bishop,B.; Chen,H.; Edworthy,P.; Gupta,N.; Katzel,D.; Li,K.; Schobel,S.; Shrivastava,S.; Thovarai,V.; Wang,S.; Westgeest,K.B.; van Beek,R.; Bestebroer,T.M.; de Jong,J.C.; Rimmelzwaan,G.F.; Osterhaus,A.D.M.E.; Fouchier,R.A.M.; Bao,Y.; Sanders,R.; Dernovoy,D.; Kiryutin,B.; …
EPI362388	HA	Netherlands	1969-Jan-01	A/Bilthoven/808/1969		Other Database Import	Wentworth,D.E.; Dugan,V.; Halpin,R.; Lin,X.; Bera,J.; Ghedin,E.; Fedorova,N.; Overton,L.; Tsitrin,T.; Stockwell,T.; Amedeo,P.; Bishop,B.; Chen,H.; Edworthy,P.; Gupta,N.; Katzel,D.; Li,K.; Schobel,S.; Shrivastava,S.; Thovarai,V.; Wang,S.; Westgeest,K.B.; van Beek,R.; Bestebroer,T.M.; de Jong,J.C.; Rimmelzwaan,G.F.; Osterhaus,A.D.M.E.; Fouchier,R.A.M.; Bao,Y.; Sanders,R.; Dernovoy,D.; Kiryutin,B.; …
EPI362374	NA	Netherlands	1968-Jan-01	A/Bilthoven/15793/1968		Other Database Import	Wentworth,D.E.; Dugan,V.; Halpin,R.; Lin,X.; Bera,J.; Ghedin,E.; Fedorova,N.; Overton,L.; Tsitrin,T.; Stockwell,T.; Amedeo,P.; Bishop,B.; Chen,H.; Edworthy,P.; Gupta,N.; Katzel,D.; Li,K.; Schobel,S.; Shrivastava,S.; Thovarai,V.; Wang,S.; Westgeest,K.B.; van Beek,R.; Bestebroer,T.M.; de Jong,J.C.; Rimmelzwaan,G.F.; Osterhaus,A.D.M.E.; Fouchier,R.A.M.; Bao,Y.; Sanders,R.; Dernovoy,D.; Kiryutin,B.; …
EPI362372	HA	Netherlands	1968-Jan-01	A/Bilthoven/15793/1968		Other Database Import	Wentworth,D.E.; Dugan,V.; Halpin,R.; Lin,X.; Bera,J.; Ghedin,E.; Fedorova,N.; Overton,L.; Tsitrin,T.; Stockwell,T.; Amedeo,P.; Bishop,B.; Chen,H.; Edworthy,P.; Gupta,N.; Katzel,D.; Li,K.; Schobel,S.; Shrivastava,S.; Thovarai,V.; Wang,S.; Westgeest,K.B.; van Beek,R.; Bestebroer,T.M.; de Jong,J.C.; Rimmelzwaan,G.F.; Osterhaus,A.D.M.E.; Fouchier,R.A.M.; Bao,Y.; Sanders,R.; Dernovoy,D.; Kiryutin,B.; …
EPI306293	HA	Hong Kong (SAR)	1968-Jan-01	A/Hong Kong/1-2-MA21-3/1968		Other Database Import	The NIAID Influenza Genome Sequencing Consortium
EPI306295	NA	Hong Kong (SAR)	1968-Jan-01	A/Hong Kong/1-2-MA21-3/1968		Other Database Import	The NIAID Influenza Genome Sequencing Consortium
EPI281188	NA	Hong Kong (SAR)	1968-Jan-01	A/Hong Kong/MA/1968		Other Database Import	Ping,J.; Keleta,L.; Forbes,N.E.; Tyler,S.; Brown,E.G.
EPI281166	HA	Hong Kong (SAR)	1968-Jan-01	A/Hong Kong/MA/1968		Other Database Import	Ping,J.; Keleta,L.; Forbes,N.E.; Tyler,S.; Brown,E.G.
EPI281187	NA	Hong Kong (SAR)	1968-Jan-01	A/Hong Kong/1-10-MA21-3/1968		Other Database Import	Ping,J.; Keleta,L.; Forbes,N.E.; Tyler,S.; Brown,E.G.
EPI281165	HA	Hong Kong (SAR)	1968-Jan-01	A/Hong Kong/1-10-MA21-3/1968		Other Database Import	Ping,J.; Keleta,L.; Forbes,N.E.; Tyler,S.; Brown,E.G.
EPI281186	NA	Hong Kong (SAR)	1968-Jan-01	A/Hong Kong/1-10-MA21-2/1968		Other Database Import	Ping,J.; Keleta,L.; Forbes,N.E.; Tyler,S.; Brown,E.G.
EPI281164	HA	Hong Kong (SAR)	1968-Jan-01	A/Hong Kong/1-10-MA21-2/1968		Other Database Import	Ping,J.; Keleta,L.; Forbes,N.E.; Tyler,S.; Brown,E.G.
EPI281185	NA	Hong Kong (SAR)	1968-Jan-01	A/Hong Kong/1-10-MA21-1/1968		Other Database Import	Ping,J.; Keleta,L.; Forbes,N.E.; Tyler,S.; Brown,E.G.
EPI281163	HA	Hong Kong (SAR)	1968-Jan-01	A/Hong Kong/1-10-MA21-1/1968		Other Database Import	Ping,J.; Keleta,L.; Forbes,N.E.; Tyler,S.; Brown,E.G.
EPI281184	NA	Hong Kong (SAR)	1968-Jan-01	A/Hong Kong/1-2-MA21-2/1968		Other Database Import	Ping,J.; Keleta,L.; Forbes,N.E.; Tyler,S.; Brown,E.G.
EPI281162	HA	Hong Kong (SAR)	1968-Jan-01	A/Hong Kong/1-2-MA21-2/1968		Other Database Import	Ping,J.; Keleta,L.; Forbes,N.E.; Tyler,S.; Brown,E.G.
EPI281183	NA	Hong Kong (SAR)	1968-Jan-01	A/Hong Kong/1-2-MA21-3/1968		Other Database Import	Ping,J.; Keleta,L.; Forbes,N.E.; Tyler,S.; Brown,E.G.
EPI281161	HA	Hong Kong (SAR)	1968-Jan-01	A/Hong Kong/1-2-MA21-3/1968		Other Database Import	Ping,J.; Keleta,L.; Forbes,N.E.; Tyler,S.; Brown,E.G.
EPI281160	HA	Hong Kong (SAR)	1968-Jan-01	A/Hong Kong/1-4-MA21-1/1968		Other Database Import	Ping,J.; Keleta,L.; Forbes,N.E.; Tyler,S.; Brown,E.G.
EPI281182	NA	Hong Kong (SAR)	1968-Jan-01	A/Hong Kong/1-4-MA21-1/1968		Other Database Import	Ping,J.; Keleta,L.; Forbes,N.E.; Tyler,S.; Brown,E.G.
EPI281159	HA	Hong Kong (SAR)	1968-Jan-01	A/Hong Kong/1-5-MA21-1/1968		Other Database Import	Ping,J.; Keleta,L.; Forbes,N.E.; Tyler,S.; Brown,E.G.
EPI281181	NA	Hong Kong (SAR)	1968-Jan-01	A/Hong Kong/1-5-MA21-1/1968		Other Database Import	Ping,J.; Keleta,L.; Forbes,N.E.; Tyler,S.; Brown,E.G.
EPI281158	HA	Hong Kong (SAR)	1968-Jan-01	A/Hong Kong/1-5-MA21-3/1968		Other Database Import	Ping,J.; Keleta,L.; Forbes,N.E.; Tyler,S.; Brown,E.G.
EPI281180	NA	Hong Kong (SAR)	1968-Jan-01	A/Hong Kong/1-5-MA21-3/1968		Other Database Import	Ping,J.; Keleta,L.; Forbes,N.E.; Tyler,S.; Brown,E.G.
EPI281157	HA	Hong Kong (SAR)	1968-Jan-01	A/Hong Kong/1-6-MA21-1/1968		Other Database Import	Ping,J.; Keleta,L.; Forbes,N.E.; Tyler,S.; Brown,E.G.
EPI281179	NA	Hong Kong (SAR)	1968-Jan-01	A/Hong Kong/1-6-MA21-1/1968		Other Database Import	Ping,J.; Keleta,L.; Forbes,N.E.; Tyler,S.; Brown,E.G.
EPI269560	HA	Philippines	1982-Jun-01	A/Philippines/2/1982		Other Database Import	The NIAID Influenza Genome Sequencing Consortium
EPI269562	NA	Philippines	1982-Jun-01	A/Philippines/2/1982		Other Database Import	The NIAID Influenza Genome Sequencing Consortium
EPI269552	HA	Philippines	1982-Jun-01	A/Philippines/2-MA/1982		Other Database Import	The NIAID Influenza Genome Sequencing Consortium
EPI269554	NA	Philippines	1982-Jun-01	A/Philippines/2-MA/1982		Other Database Import	The NIAID Influenza Genome Sequencing Consortium
EPI242065	HA	Australia	1968-Jan-02	A/Victoria/1968		Other Database Import	The NIAID Influenza Genome Sequencing Consortium
EPI242067	NA	Australia	1968-Jan-02	A/Victoria/1968		Other Database Import	The NIAID Influenza Genome Sequencing Consortium
EPI241855	HA	Hong Kong (SAR)	1968-Jan-02	A/Hong Kong/1-6-MA21-3/1968		Other Database Import	The NIAID Influenza Genome Sequencing Consortium
EPI241857	NA	Hong Kong (SAR)	1968-Jan-02	A/Hong Kong/1-6-MA21-3/1968		Other Database Import	The NIAID Influenza Genome Sequencing Consortium
EPI241849	NA	Hong Kong (SAR)	1968-Jan-02	A/Hong Kong/1-5-MA21-1/1968		Other Database Import	The NIAID Influenza Genome Sequencing Consortium
EPI241847	HA	Hong Kong (SAR)	1968-Jan-02	A/Hong Kong/1-5-MA21-1/1968		Other Database Import	The NIAID Influenza Genome Sequencing Consortium
EPI241839	HA	Hong Kong (SAR)	1968-Jan-02	A/Hong Kong/1-1-MA-20C/1968		Other Database Import	The NIAID Influenza Genome Sequencing Consortium
EPI241841	NA	Hong Kong (SAR)	1968-Jan-02	A/Hong Kong/1-1-MA-20C/1968		Other Database Import	The NIAID Influenza Genome Sequencing Consortium
EPI240955	HA	Hong Kong (SAR)	1968-Jan-01	A/Hong Kong/68		Other Database Import	Bauer,K.; Schmidtke,M.
EPI240956	NA	Hong Kong (SAR)	1968-Jan-01	A/Hong Kong/68		Other Database Import	Bauer,K.; Schmidtke,M.
EPI240939	HA	Hong Kong (SAR)	1968-Jan-01	A/Hong Kong/1-6-MA21-1/1968		Other Database Import	The NIAID Influenza Genome Sequencing Consortium
EPI240941	NA	Hong Kong (SAR)	1968-Jan-01	A/Hong Kong/1-6-MA21-1/1968		Other Database Import	The NIAID Influenza Genome Sequencing Consortium
EPI240931	HA	Hong Kong (SAR)	1968-Jan-01	A/Hong Kong/1-5-MA21-3/1968		Other Database Import	The NIAID Influenza Genome Sequencing Consortium
EPI240933	NA	Hong Kong (SAR)	1968-Jan-01	A/Hong Kong/1-5-MA21-3/1968		Other Database Import	The NIAID Influenza Genome Sequencing Consortium
EPI240923	HA	Hong Kong (SAR)	1968-Jan-01	A/Hong Kong/1-10-MA21-3/1968		Other Database Import	The NIAID Influenza Genome Sequencing Consortium
EPI240925	NA	Hong Kong (SAR)	1968-Jan-01	A/Hong Kong/1-10-MA21-3/1968		Other Database Import	The NIAID Influenza Genome Sequencing Consortium
EPI240915	HA	Hong Kong (SAR)	1968-Jan-01	A/Hong Kong/1-1-MA-20/1968		Other Database Import	The NIAID Influenza Genome Sequencing Consortium
EPI240917	NA	Hong Kong (SAR)	1968-Jan-01	A/Hong Kong/1-1-MA-20/1968		Other Database Import	The NIAID Influenza Genome Sequencing Consortium
EPI230618	HA	Russian Federation	1972-Jan-01	A/Udorn/72		Other Database Import	The NIAID Influenza Genome Sequencing Consortium
EPI230620	NA	Russian Federation	1972-Jan-01	A/Udorn/72		Other Database Import	The NIAID Influenza Genome Sequencing Consortium
EPI230566	HA	United Kingdom	1972-Jan-01	A/England/72		Other Database Import	The NIAID Influenza Genome Sequencing Consortium
EPI230568	NA	United Kingdom	1972-Jan-01	A/England/72		Other Database Import	The NIAID Influenza Genome Sequencing Consortium
EPI190228	HA	Italy	1991-Dec-19	A/Siena/3/1991		Other Database Import
EPI190230	NA	Italy	1991-Dec-19	A/Siena/3/1991		Other Database Import
EPI171276	HA	China	1993-Jan-01	A/Shangdong/9/1993		Other Database Import
EPI171278	NA	China	1993-Jan-01	A/Shangdong/9/1993		Other Database Import
EPI171165	HA	Italy	1991-Dec-17	A/Siena/1/1991		Other Database Import
EPI171167	NA	Italy	1991-Dec-17	A/Siena/1/1991		Other Database Import
EPI165689	HA	Italy	1991-Dec-24	A/Siena/6/1991		Other Database Import
EPI165691	NA	Italy	1991-Dec-24	A/Siena/6/1991		Other Database Import
EPI165681	HA	Italy	1991-Dec-21	A/Siena/5/1991		Other Database Import
EPI165683	NA	Italy	1991-Dec-21	A/Siena/5/1991		Other Database Import
EPI165673	HA	Italy	1990-Jan-18	A/Siena/10/1990		Other Database Import
EPI165675	NA	Italy	1990-Jan-18	A/Siena/10/1990		Other Database Import
EPI165665	HA	Italy	1990-Jan-08	A/Siena/4/1990		Other Database Import
EPI165667	NA	Italy	1990-Jan-08	A/Siena/4/1990		Other Database Import
EPI165657	HA	Italy	1988-Feb-05	A/Siena/3/1988		Other Database Import
EPI165659	NA	Italy	1988-Feb-05	A/Siena/3/1988		Other Database Import
EPI165449	HA	Hong Kong (SAR)	1968-Jan-01	A/Hong Kong/1-10-MA21-2/1968		Other Database Import
EPI165451	NA	Hong Kong (SAR)	1968-Jan-01	A/Hong Kong/1-10-MA21-2/1968		Other Database Import
EPI165441	HA	Hong Kong (SAR)	1968-Jan-01	A/Hong Kong/1-1-MA-20D/1968		Other Database Import
EPI165443	NA	Hong Kong (SAR)	1968-Jan-01	A/Hong Kong/1-1-MA-20D/1968		Other Database Import
EPI165433	HA	Hong Kong (SAR)	1968-Jan-01	A/Hong Kong/1-1-MA-12E/1968		Other Database Import
EPI165435	NA	Hong Kong (SAR)	1968-Jan-01	A/Hong Kong/1-1-MA-12E/1968		Other Database Import
EPI165425	HA	Hong Kong (SAR)	1968-Jan-01	A/Hong Kong/1-1-MA-12C/1968		Other Database Import
EPI165427	NA	Hong Kong (SAR)	1968-Jan-01	A/Hong Kong/1-1-MA-12C/1968		Other Database Import
EPI165417	HA	Hong Kong (SAR)	1968-Jan-01	A/Hong Kong/1-1-MA-12B/1968		Other Database Import
EPI165419	NA	Hong Kong (SAR)	1968-Jan-01	A/Hong Kong/1-1-MA-12B/1968		Other Database Import
EPI165409	HA	Hong Kong (SAR)	1968-Jan-01	A/Hong Kong/1-1-MA-12A/1968		Other Database Import
EPI165411	NA	Hong Kong (SAR)	1968-Jan-01	A/Hong Kong/1-1-MA-12A/1968		Other Database Import
EPI160138	HA	Hong Kong (SAR)	1968-Jan-01	A/Hong Kong/1-12-MA21-3/1968		Other Database Import
EPI160140	NA	Hong Kong (SAR)	1968-Jan-01	A/Hong Kong/1-12-MA21-3/1968		Other Database Import
EPI160130	HA	Hong Kong (SAR)	1968-Jan-01	A/Hong Kong/1-8-MA21-3/1968		Other Database Import
EPI160132	NA	Hong Kong (SAR)	1968-Jan-01	A/Hong Kong/1-8-MA21-3/1968		Other Database Import
EPI160122	HA	Hong Kong (SAR)	1968-Jan-01	A/Hong Kong/1-8-MA21-1/1968		Other Database Import
EPI160124	NA	Hong Kong (SAR)	1968-Jan-01	A/Hong Kong/1-8-MA21-1/1968		Other Database Import
EPI160114	HA	Hong Kong (SAR)	1968-Jan-01	A/Hong Kong/1-6-MA21-2/1968		Other Database Import	Ping,J.; Keleta,L.; Forbes,N.E.; Tyler,S.; Brown,E.G.
EPI160116	NA	Hong Kong (SAR)	1968-Jan-01	A/Hong Kong/1-6-MA21-2/1968		Other Database Import	Ping,J.; Keleta,L.; Forbes,N.E.; Tyler,S.; Brown,E.G.
EPI281156	HA	Hong Kong (SAR)	1968-Jan-01	A/Hong Kong/1-6-MA21-2/1968		Other Database Import	Ping,J.; Keleta,L.; Forbes,N.E.; Tyler,S.; Brown,E.G.
EPI281178	NA	Hong Kong (SAR)	1968-Jan-01	A/Hong Kong/1-6-MA21-2/1968		Other Database Import	Ping,J.; Keleta,L.; Forbes,N.E.; Tyler,S.; Brown,E.G.
EPI160106	HA	Hong Kong (SAR)	1968-Jan-01	A/Hong Kong/1-11/1968		Other Database Import
EPI160108	NA	Hong Kong (SAR)	1968-Jan-01	A/Hong Kong/1-11/1968		Other Database Import
EPI160098	HA	Hong Kong (SAR)	1968-Jan-01	A/Hong Kong/1-8/1968		Other Database Import
EPI160100	NA	Hong Kong (SAR)	1968-Jan-01	A/Hong Kong/1-8/1968		Other Database Import
EPI160090	HA	Hong Kong (SAR)	1968-Jan-01	A/Hong Kong/1-1-MA-12D/1968		Other Database Import
EPI160092	NA	Hong Kong (SAR)	1968-Jan-01	A/Hong Kong/1-1-MA-12D/1968		Other Database Import
EPI159352	HA	Hong Kong (SAR)	1968-Jan-01	A/Hong Kong/1-12-MA21-2/1968		Other Database Import
EPI159354	NA	Hong Kong (SAR)	1968-Jan-01	A/Hong Kong/1-12-MA21-2/1968		Other Database Import
EPI159344	HA	Hong Kong (SAR)	1968-Jan-01	A/Hong Kong/1-12-MA21-1/1968		Other Database Import
EPI159346	NA	Hong Kong (SAR)	1968-Jan-01	A/Hong Kong/1-12-MA21-1/1968		Other Database Import
EPI159336	HA	Hong Kong (SAR)	1968-Jan-01	A/Hong Kong/1-11-MA21-3/1968		Other Database Import
EPI159338	NA	Hong Kong (SAR)	1968-Jan-01	A/Hong Kong/1-11-MA21-3/1968		Other Database Import
EPI159328	HA	Hong Kong (SAR)	1968-Jan-01	A/Hong Kong/1-11-MA21-2/1968		Other Database Import
EPI159330	NA	Hong Kong (SAR)	1968-Jan-01	A/Hong Kong/1-11-MA21-2/1968		Other Database Import
EPI159320	HA	Hong Kong (SAR)	1968-Jan-01	A/Hong Kong/1-11-MA21-1/1968		Other Database Import
EPI159322	NA	Hong Kong (SAR)	1968-Jan-01	A/Hong Kong/1-11-MA21-1/1968		Other Database Import
EPI159312	HA	Hong Kong (SAR)	1968-Jan-01	A/Hong Kong/1-9-MA21-3/1968		Other Database Import
EPI159314	NA	Hong Kong (SAR)	1968-Jan-01	A/Hong Kong/1-9-MA21-3/1968		Other Database Import
EPI159304	HA	Hong Kong (SAR)	1968-Jan-01	A/Hong Kong/1-9-MA21-2/1968		Other Database Import
EPI159306	NA	Hong Kong (SAR)	1968-Jan-01	A/Hong Kong/1-9-MA21-2/1968		Other Database Import
EPI159296	HA	Hong Kong (SAR)	1968-Jan-01	A/Hong Kong/1-9-MA21-1/1968		Other Database Import
EPI159298	NA	Hong Kong (SAR)	1968-Jan-01	A/Hong Kong/1-9-MA21-1/1968		Other Database Import
EPI159288	HA	Hong Kong (SAR)	1968-Jan-01	A/Hong Kong/1-1-MA-12/1968		Other Database Import
EPI159290	NA	Hong Kong (SAR)	1968-Jan-01	A/Hong Kong/1-1-MA-12/1968		Other Database Import
EPI477	NA	United States	1971-Jan-01	A/Memphis/1/71		Other Database Import
EPI128493	HA	United States	1971-Jan-01	A/Memphis/1/71		Other Database Import
EPI137302	HA	United States	1971-Jan-01	A/Memphis/1/71		Other Database Import
EPI91124	HA	China	1993-Jan-01	A/Nanchang/58/1993		Other Database Import
EPI91129	NA	China	1993-Jan-01	A/Nanchang/58/1993		Other Database Import
EPI156441	HA	Hong Kong (SAR)	1968-Jan-01	A/Hong Kong/1-8-MA21-2/1968		Other Database Import
EPI156443	NA	Hong Kong (SAR)	1968-Jan-01	A/Hong Kong/1-8-MA21-2/1968		Other Database Import
EPI156433	HA	Hong Kong (SAR)	1968-Jan-01	A/Hong Kong/1-5-MA21-2/1968		Other Database Import
EPI156435	NA	Hong Kong (SAR)	1968-Jan-01	A/Hong Kong/1-5-MA21-2/1968		Other Database Import
EPI156425	HA	Hong Kong (SAR)	1968-Jan-01	A/Hong Kong/1-4-MA21-3/1968		Other Database Import
EPI156427	NA	Hong Kong (SAR)	1968-Jan-01	A/Hong Kong/1-4-MA21-3/1968		Other Database Import
EPI156417	HA	Hong Kong (SAR)	1968-Jan-01	A/Hong Kong/1-4-MA21-2/1968		Other Database Import
EPI156419	NA	Hong Kong (SAR)	1968-Jan-01	A/Hong Kong/1-4-MA21-2/1968		Other Database Import
EPI156409	HA	Hong Kong (SAR)	1968-Jan-01	A/Hong Kong/1-2-MA21-2/1968		Other Database Import
EPI156411	NA	Hong Kong (SAR)	1968-Jan-01	A/Hong Kong/1-2-MA21-2/1968		Other Database Import
EPI156401	HA	Hong Kong (SAR)	1968-Jan-01	A/Hong Kong/1-2-MA21-1/1968		Other Database Import
EPI156403	NA	Hong Kong (SAR)	1968-Jan-01	A/Hong Kong/1-2-MA21-1/1968		Other Database Import
EPI156393	HA	Hong Kong (SAR)	1968-Jan-01	A/Hong Kong/1-1-MA21-3/1968		Other Database Import
EPI156395	NA	Hong Kong (SAR)	1968-Jan-01	A/Hong Kong/1-1-MA21-3/1968		Other Database Import
EPI156385	HA	Hong Kong (SAR)	1968-Jan-01	A/Hong Kong/1-1-MA21-2/1968		Other Database Import
EPI156387	NA	Hong Kong (SAR)	1968-Jan-01	A/Hong Kong/1-1-MA21-2/1968		Other Database Import
EPI156377	HA	Hong Kong (SAR)	1968-Jan-01	A/Hong Kong/1-1-MA21-1/1968		Other Database Import
EPI156379	NA	Hong Kong (SAR)	1968-Jan-01	A/Hong Kong/1-1-MA21-1/1968		Other Database Import
EPI156369	HA	Hong Kong (SAR)	1968-Jan-01	A/Hong Kong/1-12/1968		Other Database Import
EPI156371	NA	Hong Kong (SAR)	1968-Jan-01	A/Hong Kong/1-12/1968		Other Database Import
EPI156361	HA	Hong Kong (SAR)	1968-Jan-01	A/Hong Kong/1-10/1968		Other Database Import
EPI156363	NA	Hong Kong (SAR)	1968-Jan-01	A/Hong Kong/1-10/1968		Other Database Import
EPI156353	HA	Hong Kong (SAR)	1968-Jan-01	A/Hong Kong/1-9/1968		Other Database Import
EPI156355	NA	Hong Kong (SAR)	1968-Jan-01	A/Hong Kong/1-9/1968		Other Database Import
EPI156337	HA	Hong Kong (SAR)	1968-Jan-01	A/Hong Kong/1-6/1968		Other Database Import
EPI156339	NA	Hong Kong (SAR)	1968-Jan-01	A/Hong Kong/1-6/1968		Other Database Import
EPI156329	HA	Hong Kong (SAR)	1968-Jan-01	A/Hong Kong/1-5/1968		Other Database Import
EPI156331	NA	Hong Kong (SAR)	1968-Jan-01	A/Hong Kong/1-5/1968		Other Database Import
EPI104947	HA	Thailand	1979-Jan-01	A/Bangkok/01/1979		Other Database Import
EPI104951	NA	Thailand	1979-Jan-01	A/Bangkok/01/1979		Other Database Import
EPI96751	HA	United States	1990-Jan-01	A/Memphis/7/1990		Other Database Import
EPI96756	NA	United States	1990-Jan-01	A/Memphis/7/1990		Other Database Import
EPI96732	HA	United States	1988-Jan-01	A/Memphis/15/1988		Other Database Import
EPI96737	NA	United States	1988-Jan-01	A/Memphis/15/1988		Other Database Import
EPI96713	HA	United States	1988-Jan-01	A/Memphis/5/1988		Other Database Import
EPI96718	NA	United States	1988-Jan-01	A/Memphis/5/1988		Other Database Import
EPI96694	HA	United States	1986-Jan-01	A/Memphis/11/1986		Other Database Import
EPI96699	NA	United States	1986-Jan-01	A/Memphis/11/1986		Other Database Import
EPI96675	HA	United States	1985-Jan-01	A/Memphis/7/1985		Other Database Import
EPI96680	NA	United States	1985-Jan-01	A/Memphis/7/1985		Other Database Import
EPI96656	HA	United States	1976-Jan-01	A/Memphis/108/1976		Other Database Import
EPI96661	NA	United States	1976-Jan-01	A/Memphis/108/1976		Other Database Import
EPI96637	HA	United States	1976-Jan-01	A/Memphis/106/1976		Other Database Import
EPI96642	NA	United States	1976-Jan-01	A/Memphis/106/1976		Other Database Import
EPI96618	HA	United States	1972-Jan-01	A/Memphis/105/1972		Other Database Import
EPI96623	NA	United States	1972-Jan-01	A/Memphis/105/1972		Other Database Import
EPI96599	HA	United States	1972-Jan-01	A/Memphis/101/1972		Other Database Import
EPI96604	NA	United States	1972-Jan-01	A/Memphis/101/1972		Other Database Import
EPI96561	HA	United States	1980-Jan-01	A/Memphis/1/1980		Other Database Import
EPI96566	NA	United States	1980-Jan-01	A/Memphis/1/1980		Other Database Import
EPI96105	HA	United States	1980-Jan-01	A/Memphis/3/1980		Other Database Import
EPI96110	NA	United States	1980-Jan-01	A/Memphis/3/1980		Other Database Import
EPI96086	HA	United States	1972-Jan-01	A/Memphis/103/1972		Other Database Import
EPI96091	NA	United States	1972-Jan-01	A/Memphis/103/1972		Other Database Import
EPI96067	HA	United States	1985-Jan-01	A/Memphis/5/85		Other Database Import
EPI96072	NA	United States	1985-Jan-01	A/Memphis/5/85		Other Database Import
EPI95421	HA	China	1984-Jan-01	A/Nanjing/28/1984		Other Database Import
EPI95426	NA	China	1984-Jan-01	A/Nanjing/28/1984		Other Database Import
EPI95383	HA	China	1968-Jan-01	A/Beijing/1/68		Other Database Import
EPI95388	NA	China	1968-Jan-01	A/Beijing/1/68		Other Database Import
EPI95304	HA	United States	1977-Jan-01	A/Memphis/4/1977		Other Database Import
EPI95309	NA	United States	1977-Jan-01	A/Memphis/4/1977		Other Database Import
EPI95285	HA	United States	1977-Jan-01	A/Memphis/2/1977		Other Database Import
EPI95290	NA	United States	1977-Jan-01	A/Memphis/2/1977		Other Database Import
EPI94943	HA	China	1972-Jan-01	A/Guandong/243/1972		Other Database Import
EPI94948	NA	China	1972-Jan-01	A/Guandong/243/1972		Other Database Import
EPI94620	HA	China	1994-Jan-01	A/Nanchang/A1/1994		Other Database Import
EPI94625	NA	China	1994-Jan-01	A/Nanchang/A1/1994		Other Database Import
EPI94126	HA	United States	1981-Jan-01	A/Memphis/1/1981		Other Database Import
EPI94131	NA	United States	1981-Jan-01	A/Memphis/1/1981		Other Database Import
EPI94107	HA	United States	1980-Jan-01	A/Memphis/4/1980		Other Database Import
EPI94112	NA	United States	1980-Jan-01	A/Memphis/4/1980		Other Database Import
EPI94088	HA	United States	1978-Jan-01	A/Memphis/19/1978		Other Database Import
EPI94093	NA	United States	1978-Jan-01	A/Memphis/19/1978		Other Database Import
EPI92416	HA	Hong Kong (SAR)	1974-Jan-01	A/Hong Kong/49/1974		Other Database Import
EPI92421	NA	Hong Kong (SAR)	1974-Jan-01	A/Hong Kong/49/1974		Other Database Import
EPI92378	HA	United States	1980-Jan-01	A/Memphis/9/1980		Other Database Import
EPI92383	NA	United States	1980-Jan-01	A/Memphis/9/1980		Other Database Import
EPI92359	HA	United States	1976-Jan-01	A/Memphis/103/1976		Other Database Import
EPI92364	NA	United States	1976-Jan-01	A/Memphis/103/1976		Other Database Import
EPI92288	NA	China	1983-Jan-01	A/Nanjing/36/1983		Other Database Import	Spiro,D.; Halpin,R.; Boyne,A.; Bera,J.; Ghedin,E.; Hostetler,J.; Fedorova,N.; Kim,M.; Zaborsky,J.; Overton,L.; Djuric,K.; Sarmiento,M.; Sitz,J.; Katzel,D.; Webster,R.G.; Hoffmann,E.; Krauss,S.; Naeve,C.; Bao,Y.; Sanders,R.; Dernovoy,D.; Kiryutin,B.; Lipman,D.J.; Tatusova,T.
EPI92283	HA	China	1983-Jan-01	A/Nanjing/36/1983		Other Database Import	Spiro,D.; Halpin,R.; Boyne,A.; Bera,J.; Ghedin,E.; Hostetler,J.; Fedorova,N.; Kim,M.; Zaborsky,J.; Overton,L.; Djuric,K.; Sarmiento,M.; Sitz,J.; Katzel,D.; Webster,R.G.; Hoffmann,E.; Krauss,S.; Naeve,C.; Bao,Y.; Sanders,R.; Dernovoy,D.; Kiryutin,B.; Lipman,D.J.; Tatusova,T.
EPI92264	HA	United States	1977-Jan-01	A/Memphis/5/1977		Other Database Import
EPI92269	NA	United States	1977-Jan-01	A/Memphis/5/1977		Other Database Import
EPI92245	HA	United States	1976-Jan-01	A/Memphis/110/76		Other Database Import
EPI92250	NA	United States	1976-Jan-01	A/Memphis/110/76		Other Database Import
EPI92226	HA	United States	1974-Jan-01	A/Memphis/103/1974		Other Database Import
EPI92231	NA	United States	1974-Jan-01	A/Memphis/103/1974		Other Database Import
EPI92207	HA	United States	1974-Jan-01	A/Memphis/102/1974		Other Database Import
EPI92212	NA	United States	1974-Jan-01	A/Memphis/102/1974		Other Database Import
EPI92188	HA	United States	1973-Jan-01	A/Memphis/3/1973		Other Database Import	Spiro,D.; Halpin,R.; Boyne,A.; Bera,J.; Ghedin,E.; Hostetler,J.; Fedorova,N.; Kim,M.; Zaborsky,J.; Overton,L.; Djuric,K.; Sarmiento,M.; Sitz,J.; Katzel,D.; Webster,R.G.; Hoffmann,E.; Krauss,S.; Naeve,C.; Bao,Y.; Sanders,R.; Dernovoy,D.; Kiryutin,B.; Lipman,D.J.; Tatusova,T.
EPI92193	NA	United States	1973-Jan-01	A/Memphis/3/1973		Other Database Import	Spiro,D.; Halpin,R.; Boyne,A.; Bera,J.; Ghedin,E.; Hostetler,J.; Fedorova,N.; Kim,M.; Zaborsky,J.; Overton,L.; Djuric,K.; Sarmiento,M.; Sitz,J.; Katzel,D.; Webster,R.G.; Hoffmann,E.; Krauss,S.; Naeve,C.; Bao,Y.; Sanders,R.; Dernovoy,D.; Kiryutin,B.; Lipman,D.J.; Tatusova,T.
EPI92055	HA	China	1982-Jan-01	A/Nanjing/2/1982		Other Database Import
EPI92060	NA	China	1982-Jan-01	A/Nanjing/2/1982		Other Database Import
EPI92017	HA	United States	1977-Jan-01	A/Memphis/3/1977		Other Database Import
EPI92022	NA	United States	1977-Jan-01	A/Memphis/3/1977		Other Database Import
EPI91998	HA	United States	1977-Jan-01	A/Memphis/1/1977		Other Database Import
EPI92003	NA	United States	1977-Jan-01	A/Memphis/1/1977		Other Database Import
EPI91979	HA	United States	1976-Jan-01	A/Memphis/137/1976		Other Database Import
EPI91984	NA	United States	1976-Jan-01	A/Memphis/137/1976		Other Database Import
EPI91960	HA	United States	1974-Jan-01	A/Memphis/101/1974		Other Database Import
EPI91965	NA	United States	1974-Jan-01	A/Memphis/101/1974		Other Database Import
EPI91941	HA	United States	1978-Jan-01	A/Memphis/18/1978		Other Database Import
EPI91946	NA	United States	1978-Jan-01	A/Memphis/18/1978		Other Database Import
EPI91922	HA	United States	1978-Jan-01	A/Memphis/12/1978		Other Database Import
EPI91927	NA	United States	1978-Jan-01	A/Memphis/12/1978		Other Database Import
EPI91903	HA	United States	1978-Jan-01	A/Memphis/2/78		Other Database Import
EPI91908	NA	United States	1978-Jan-01	A/Memphis/2/78		Other Database Import
EPI91884	HA	Hong Kong (SAR)	1971-Jan-01	A/Hong Kong/46/1971		Other Database Import	Spiro,D.; Halpin,R.; Boyne,A.; Bera,J.; Ghedin,E.; Hostetler,J.; Fedorova,N.; Kim,M.; Zaborsky,J.; Overton,L.; Djuric,K.; Sarmiento,M.; Sitz,J.; Katzel,D.; Webster,R.G.; Hoffmann,E.; Krauss,S.; Naeve,C.; Bao,Y.; Sanders,R.; Dernovoy,D.; Kiryutin,B.; Lipman,D.J.; Tatusova,T.
EPI91889	NA	Hong Kong (SAR)	1971-Jan-01	A/Hong Kong/46/1971		Other Database Import	Spiro,D.; Halpin,R.; Boyne,A.; Bera,J.; Ghedin,E.; Hostetler,J.; Fedorova,N.; Kim,M.; Zaborsky,J.; Overton,L.; Djuric,K.; Sarmiento,M.; Sitz,J.; Katzel,D.; Webster,R.G.; Hoffmann,E.; Krauss,S.; Naeve,C.; Bao,Y.; Sanders,R.; Dernovoy,D.; Kiryutin,B.; Lipman,D.J.; Tatusova,T.
EPI91105	HA	China	1994-Jan-01	A/Nanchang/0058/1994		Other Database Import	Spiro,D.; Halpin,R.; Boyne,A.; Bera,J.; Ghedin,E.; Hostetler,J.; Fedorova,N.; Kim,M.; Zaborsky,J.; Overton,L.; Djuric,K.; Sarmiento,M.; Sitz,J.; Katzel,D.; Webster,R.G.; Hoffmann,E.; Krauss,S.; Naeve,C.; Bao,Y.; Sanders,R.; Dernovoy,D.; Kiryutin,B.; Lipman,D.J.; Tatusova,T.
EPI91110	NA	China	1994-Jan-01	A/Nanchang/0058/1994		Other Database Import	Spiro,D.; Halpin,R.; Boyne,A.; Bera,J.; Ghedin,E.; Hostetler,J.; Fedorova,N.; Kim,M.; Zaborsky,J.; Overton,L.; Djuric,K.; Sarmiento,M.; Sitz,J.; Katzel,D.; Webster,R.G.; Hoffmann,E.; Krauss,S.; Naeve,C.; Bao,Y.; Sanders,R.; Dernovoy,D.; Kiryutin,B.; Lipman,D.J.; Tatusova,T.
EPI91086	HA	China	1994-Jan-01	A/Nanchang/A2/1994		Other Database Import
EPI91091	NA	China	1994-Jan-01	A/Nanchang/A2/1994		Other Database Import
EPI91067	HA	Hong Kong (SAR)	1984-Jan-01	A/Hong Kong/4/1984		Other Database Import	Spiro,D.; Halpin,R.; Boyne,A.; Bera,J.; Ghedin,E.; Hostetler,J.; Fedorova,N.; Kim,M.; Zaborsky,J.; Overton,L.; Djuric,K.; Sarmiento,M.; Sitz,J.; Katzel,D.; Webster,R.G.; Hoffmann,E.; Krauss,S.; Naeve,C.; Bao,Y.; Sanders,R.; Dernovoy,D.; Kiryutin,B.; Lipman,D.J.; Tatusova,T.
EPI91072	NA	Hong Kong (SAR)	1984-Jan-01	A/Hong Kong/4/1984		Other Database Import	Spiro,D.; Halpin,R.; Boyne,A.; Bera,J.; Ghedin,E.; Hostetler,J.; Fedorova,N.; Kim,M.; Zaborsky,J.; Overton,L.; Djuric,K.; Sarmiento,M.; Sitz,J.; Katzel,D.; Webster,R.G.; Hoffmann,E.; Krauss,S.; Naeve,C.; Bao,Y.; Sanders,R.; Dernovoy,D.; Kiryutin,B.; Lipman,D.J.; Tatusova,T.
EPI91048	HA	Hong Kong (SAR)	1983-Jan-01	A/Hong Kong/14/1983		Other Database Import
EPI91053	NA	Hong Kong (SAR)	1983-Jan-01	A/Hong Kong/14/1983		Other Database Import
EPI91010	HA	Hong Kong (SAR)	1969-Jan-01	A/Hong Kong/3/1969		Other Database Import
EPI91015	NA	Hong Kong (SAR)	1969-Jan-01	A/Hong Kong/3/1969		Other Database Import
EPI90820	HA	United States	1971-Jan-01	A/Memphis/2/1971		Other Database Import
EPI90825	NA	United States	1971-Jan-01	A/Memphis/2/1971		Other Database Import
EPI90801	HA	United States	1968-Jan-01	A/Memphis/1/1968		Other Database Import
EPI90806	NA	United States	1968-Jan-01	A/Memphis/1/1968		Other Database Import
EPI90782	HA	China	1980-Jan-01	A/Nanjing/13/1980		Other Database Import
EPI90787	NA	China	1980-Jan-01	A/Nanjing/13/1980		Other Database Import
EPI90423	HA	Hong Kong (SAR)	1982-Jan-01	A/Hong Kong/1/1982		Other Database Import
EPI90428	NA	Hong Kong (SAR)	1982-Jan-01	A/Hong Kong/1/1982		Other Database Import
EPI90404	HA	China	1975-Jan-01	A/Beijing/39/75		Other Database Import
EPI90409	NA	China	1975-Jan-01	A/Beijing/39/75		Other Database Import
EPI90540	NA	Hong Kong (SAR)	1980-Jan-01	A/Hong Kong/45/1980		Other Database Import
EPI90402	HA	Hong Kong (SAR)	1980-Jan-01	A/Hong Kong/45/1980		Other Database Import
EPI84920	HA	China	1994-Jan-01	A/Nanchang/0074/1994		Other Database Import
EPI84925	NA	China	1994-Jan-01	A/Nanchang/0074/1994		Other Database Import
EPI84901	HA	Hong Kong (SAR)	1984-Jan-01	A/Hong Kong/7/1984		Other Database Import
EPI84906	NA	Hong Kong (SAR)	1984-Jan-01	A/Hong Kong/7/1984		Other Database Import
EPI84882	HA	Hong Kong (SAR)	1983-Jan-01	A/Hong Kong/5/83		Other Database Import
EPI84887	NA	Hong Kong (SAR)	1983-Jan-01	A/Hong Kong/5/83		Other Database Import
EPI84863	HA	Hong Kong (SAR)	1975-Jan-01	A/Hong Kong/43/1975		Other Database Import
EPI84868	NA	Hong Kong (SAR)	1975-Jan-01	A/Hong Kong/43/1975		Other Database Import
EPI84844	HA	Hong Kong (SAR)	1983-Jan-01	A/Hong Kong/26/1983		Other Database Import
EPI84849	NA	Hong Kong (SAR)	1983-Jan-01	A/Hong Kong/26/1983		Other Database Import
EPI84825	HA	Hong Kong (SAR)	1992-Jan-01	A/Hong Kong/14/1992		Other Database Import
EPI84830	NA	Hong Kong (SAR)	1992-Jan-01	A/Hong Kong/14/1992		Other Database Import
EPI84445	HA	Hong Kong (SAR)	1972-Jan-01	A/Hong Kong/6/1972		Other Database Import
EPI84450	NA	Hong Kong (SAR)	1972-Jan-01	A/Hong Kong/6/1972		Other Database Import
EPI84426	HA	Hong Kong (SAR)	1987-Jan-01	A/Hong Kong/7/1987		Other Database Import
EPI84431	NA	Hong Kong (SAR)	1987-Jan-01	A/Hong Kong/7/1987		Other Database Import
EPI84407	HA	Hong Kong (SAR)	1985-Jan-01	A/Hong Kong/7/1985		Other Database Import
EPI84412	NA	Hong Kong (SAR)	1985-Jan-01	A/Hong Kong/7/1985		Other Database Import
EPI84388	HA	Hong Kong (SAR)	1973-Jan-01	A/Hong Kong/11/1973		Other Database Import
EPI84393	NA	Hong Kong (SAR)	1973-Jan-01	A/Hong Kong/11/1973		Other Database Import
EPI84369	HA	Hong Kong (SAR)	1985-Jan-01	A/Hong Kong/24/1985		Other Database Import
EPI84374	NA	Hong Kong (SAR)	1985-Jan-01	A/Hong Kong/24/1985		Other Database Import
EPI84350	HA	Hong Kong (SAR)	1988-Jan-01	A/Hong Kong/2/1988		Other Database Import
EPI84355	NA	Hong Kong (SAR)	1988-Jan-01	A/Hong Kong/2/1988		Other Database Import
EPI84331	HA	Hong Kong (SAR)	1985-Jan-01	A/Hong Kong/6/1985		Other Database Import
EPI84336	NA	Hong Kong (SAR)	1985-Jan-01	A/Hong Kong/6/1985		Other Database Import
EPI84312	HA	Hong Kong (SAR)	1974-Jan-01	A/Hong Kong/14/1974		Other Database Import
EPI84317	NA	Hong Kong (SAR)	1974-Jan-01	A/Hong Kong/14/1974		Other Database Import
EPI84293	HA	Hong Kong (SAR)	1980-Jan-01	A/Hong Kong/46/1980		Other Database Import
EPI84298	NA	Hong Kong (SAR)	1980-Jan-01	A/Hong Kong/46/1980		Other Database Import
EPI83305	HA	United States	1990-Jan-01	A/Memphis/1/90		Other Database Import
EPI83310	NA	United States	1990-Jan-01	A/Memphis/1/90		Other Database Import
EPI82773	HA	United States	1986-Jan-01	A/Memphis/1/1986		Other Database Import
EPI82778	NA	United States	1986-Jan-01	A/Memphis/1/1986		Other Database Import
EPI82754	HA	United States	1972-Jan-01	A/Memphis/109/1972		Other Database Import
EPI82759	NA	United States	1972-Jan-01	A/Memphis/109/1972		Other Database Import
EPI79065	HA	United States	1986-Jan-01	A/Memphis/66/1986		Other Database Import
EPI79070	NA	United States	1986-Jan-01	A/Memphis/66/1986		Other Database Import
EPI105182	HA	Thailand	1972-Jan-01	A/Udorn/307/1972		Other Database Import	Galarza,J.M.; Latham,T.E.
EPI105186	NA	Thailand	1972-Jan-01	A/Udorn/307/1972		Other Database Import	Galarza,J.M.; Latham,T.E.
EPI129748	HA	Thailand	1972-Jan-01	A/Udorn/307/1972		Other Database Import	Galarza,J.M.; Latham,T.E.
EPI130000	HA	Thailand	1972-Jan-01	A/Udorn/307/1972		Other Database Import	Galarza,J.M.; Latham,T.E.
EPI241101	HA	Thailand	1972-Jan-01	A/Udorn/307/1972		Other Database Import	Galarza,J.M.; Latham,T.E.
EPI241103	NA	Thailand	1972-Jan-01	A/Udorn/307/1972		Other Database Import	Galarza,J.M.; Latham,T.E.
EPI241108	HA	Thailand	1972-Jan-01	A/Udorn/307/1972		Other Database Import	Galarza,J.M.; Latham,T.E.
EPI63899	HA	United States	1970-Jan-01	A/Albany/3/1970		Other Database Import
EPI63904	NA	United States	1970-Jan-01	A/Albany/3/1970		Other Database Import
EPI63880	HA	United States	1970-Jan-01	A/Albany/1/1970		Other Database Import
EPI63885	NA	United States	1970-Jan-01	A/Albany/1/1970		Other Database Import
EPI62466	HA	United States	1976-Jan-01	A/Memphis/104/1976		Other Database Import
EPI62471	NA	United States	1976-Jan-01	A/Memphis/104/1976		Other Database Import
EPI61934	HA	United States	1968-Jan-01	A/Albany/6/1968		Other Database Import
EPI61939	NA	United States	1968-Jan-01	A/Albany/6/1968		Other Database Import
EPI61631	HA	United States	1976-Jan-01	A/Albany/1/1976		Other Database Import
EPI61636	NA	United States	1976-Jan-01	A/Albany/1/1976		Other Database Import
EPI61422	HA	United States	1968-Jan-01	A/Albany/10/1968		Other Database Import
EPI61427	NA	United States	1968-Jan-01	A/Albany/10/1968		Other Database Import
EPI61403	HA	United States	1969-Jan-01	A/Albany/4/1969		Other Database Import
EPI61408	NA	United States	1969-Jan-01	A/Albany/4/1969		Other Database Import
EPI61384	HA	United States	1976-Jan-01	A/Albany/15/1976		Other Database Import
EPI61389	NA	United States	1976-Jan-01	A/Albany/15/1976		Other Database Import
EPI60836	HA	United States	1971-Jan-01	A/Memphis/3/1971		Other Database Import
EPI60841	NA	United States	1971-Jan-01	A/Memphis/3/1971		Other Database Import
EPI59721	HA	United States	1970-Jan-01	A/Albany/6/1970		Other Database Import
EPI59726	NA	United States	1970-Jan-01	A/Albany/6/1970		Other Database Import
EPI59702	HA	United States	1968-Jan-01	A/Albany/17/1968		Other Database Import
EPI59707	NA	United States	1968-Jan-01	A/Albany/17/1968		Other Database Import
EPI59683	HA	United States	1977-Jan-01	A/Albany/4/1977		Other Database Import
EPI59688	NA	United States	1977-Jan-01	A/Albany/4/1977		Other Database Import
EPI59664	HA	United States	1974-Jan-01	A/Albany/20/1974		Other Database Import
EPI59669	NA	United States	1974-Jan-01	A/Albany/20/1974		Other Database Import
EPI59645	HA	United States	1970-Jan-01	A/Albany/2/1970		Other Database Import
EPI59650	NA	United States	1970-Jan-01	A/Albany/2/1970		Other Database Import
EPI59626	HA	United States	1975-Jan-01	A/Albany/42/1975		Other Database Import
EPI59631	NA	United States	1975-Jan-01	A/Albany/42/1975		Other Database Import
EPI58353	HA	United States	1968-Jan-01	A/Albany/18/1968		Other Database Import
EPI58358	NA	United States	1968-Jan-01	A/Albany/18/1968		Other Database Import
EPI57897	HA	United States	1986-Jan-01	A/Memphis/3/1986		Other Database Import
EPI57902	NA	United States	1986-Jan-01	A/Memphis/3/1986		Other Database Import
EPI57878	HA	United States	1978-Jan-01	A/Memphis/16/1978		Other Database Import
EPI57883	NA	United States	1978-Jan-01	A/Memphis/16/1978		Other Database Import
EPI57650	HA	United States	1978-Jan-01	A/Albany/14/1978		Other Database Import
EPI57655	NA	United States	1978-Jan-01	A/Albany/14/1978		Other Database Import
EPI56923	HA	United States	1969-Jan-01	A/Albany/3/1969		Other Database Import
EPI56928	NA	United States	1969-Jan-01	A/Albany/3/1969		Other Database Import
EPI56904	HA	United States	1968-Jan-01	A/Albany/19/1968		Other Database Import
EPI56909	NA	United States	1968-Jan-01	A/Albany/19/1968		Other Database Import
EPI56885	HA	United States	1969-Jan-01	A/Albany/1/1969		Other Database Import
EPI56890	NA	United States	1969-Jan-01	A/Albany/1/1969		Other Database Import
EPI56866	HA	United States	1968-Jan-01	A/Albany/11/1968		Other Database Import
EPI56871	NA	United States	1968-Jan-01	A/Albany/11/1968		Other Database Import
EPI48359	HA	United States	1994-Jan-03	A/New York/704/1994		Other Database Import
EPI48364	NA	United States	1994-Jan-03	A/New York/704/1994		Other Database Import
EPI46402	HA	United States	1993-Mar-11	A/New York/800/1993		Other Database Import
EPI46407	NA	United States	1993-Mar-11	A/New York/800/1993		Other Database Import
EPI46269	HA	United States	1993-Dec-30	A/New York/706/1993		Other Database Import
EPI46274	NA	United States	1993-Dec-30	A/New York/706/1993		Other Database Import
EPI45449	HA	United States	1986-Jan-01	A/Memphis/2/1986		Other Database Import
EPI45454	NA	United States	1986-Jan-01	A/Memphis/2/1986		Other Database Import
EPI44214	HA	United States	1994-Feb-03	A/New York/737/1994		Other Database Import
EPI44219	NA	United States	1994-Feb-03	A/New York/737/1994		Other Database Import
EPI41018	HA	United States	1993-Feb-18	A/New York/796/1993		Other Database Import
EPI41023	NA	United States	1993-Feb-18	A/New York/796/1993		Other Database Import
EPI40999	HA	United States	1993-Feb-02	A/New York/793/1993		Other Database Import
EPI41004	NA	United States	1993-Feb-02	A/New York/793/1993		Other Database Import
EPI40391	HA	United States	1994-Jan-19	A/New York/717/1994		Other Database Import
EPI40396	NA	United States	1994-Jan-19	A/New York/717/1994		Other Database Import
EPI40158	HA	United States	1993-Mar-09	A/New York/803/1993		Other Database Import
EPI40163	NA	United States	1993-Mar-09	A/New York/803/1993		Other Database Import
EPI40139	HA	United States	1993-Mar-02	A/New York/802/1993		Other Database Import
EPI40144	NA	United States	1993-Mar-02	A/New York/802/1993		Other Database Import
EPI40120	HA	United States	1993-Mar-10	A/New York/801/1993		Other Database Import
EPI40125	NA	United States	1993-Mar-10	A/New York/801/1993		Other Database Import
EPI40101	HA	United States	1993-Mar-10	A/New York/799/1993		Other Database Import
EPI40106	NA	United States	1993-Mar-10	A/New York/799/1993		Other Database Import
EPI40082	HA	United States	1993-Mar-09	A/New York/798/1993		Other Database Import
EPI40087	NA	United States	1993-Mar-09	A/New York/798/1993		Other Database Import
EPI40063	HA	United States	1993-Mar-16	A/New York/797/1993		Other Database Import
EPI40068	NA	United States	1993-Mar-16	A/New York/797/1993		Other Database Import
EPI40044	HA	United States	1993-Feb-04	A/New York/795/1993		Other Database Import
EPI40049	NA	United States	1993-Feb-04	A/New York/795/1993		Other Database Import
EPI40025	HA	United States	1993-Mar-04	A/New York/794/1993		Other Database Import
EPI40030	NA	United States	1993-Mar-04	A/New York/794/1993		Other Database Import
EPI40006	HA	United States	1993-Mar-09	A/New York/792/1993		Other Database Import
EPI40011	NA	United States	1993-Mar-09	A/New York/792/1993		Other Database Import
EPI39987	HA	United States	1993-Mar-11	A/New York/791/1993		Other Database Import
EPI39992	NA	United States	1993-Mar-11	A/New York/791/1993		Other Database Import
EPI39968	HA	United States	1993-Feb-04	A/New York/790/1993		Other Database Import
EPI39973	NA	United States	1993-Feb-04	A/New York/790/1993		Other Database Import
EPI39949	HA	United States	1993-Apr-05	A/New York/789/1993		Other Database Import
EPI39954	NA	United States	1993-Apr-05	A/New York/789/1993		Other Database Import
EPI39930	HA	United States	1993-Feb-26	A/New York/788/1993		Other Database Import
EPI39935	NA	United States	1993-Feb-26	A/New York/788/1993		Other Database Import
EPI39911	HA	United States	1993-Mar-10	A/New York/787/1993		Other Database Import
EPI39916	NA	United States	1993-Mar-10	A/New York/787/1993		Other Database Import
EPI39892	HA	United States	1993-Apr-19	A/New York/784/1993		Other Database Import
EPI39897	NA	United States	1993-Apr-19	A/New York/784/1993		Other Database Import
EPI39873	HA	United States	1993-Mar-02	A/New York/780/1993		Other Database Import
EPI39878	NA	United States	1993-Mar-02	A/New York/780/1993		Other Database Import
EPI39854	HA	United States	1993-Feb-18	A/New York/776/1993		Other Database Import
EPI39859	NA	United States	1993-Feb-18	A/New York/776/1993		Other Database Import
EPI39840	NA	United States	1993-Feb-25	A/New York/774/1993		Other Database Import
EPI39835	HA	United States	1993-Feb-25	A/New York/774/1993		Other Database Import
EPI39816	HA	United States	1993-Mar-31	A/New York/773/1993		Other Database Import
EPI39821	NA	United States	1993-Mar-31	A/New York/773/1993		Other Database Import
EPI39797	HA	United States	1993-Mar-10	A/New York/772/1993		Other Database Import
EPI39802	NA	United States	1993-Mar-10	A/New York/772/1993		Other Database Import
EPI39778	HA	United States	1993-Mar-16	A/New York/769/1993		Other Database Import
EPI39783	NA	United States	1993-Mar-16	A/New York/769/1993		Other Database Import
EPI39759	HA	United States	1993-Mar-09	A/New York/768/1993		Other Database Import
EPI39764	NA	United States	1993-Mar-09	A/New York/768/1993		Other Database Import
EPI39740	HA	United States	1993-Feb-15	A/New York/766/1993		Other Database Import
EPI39745	NA	United States	1993-Feb-15	A/New York/766/1993		Other Database Import
EPI39721	HA	United States	1993-Mar-26	A/New York/757/1993		Other Database Import
EPI39726	NA	United States	1993-Mar-26	A/New York/757/1993		Other Database Import
EPI39156	HA	United States	1994-Feb-07	A/New York/745/1994		Other Database Import
EPI39161	NA	United States	1994-Feb-07	A/New York/745/1994		Other Database Import
EPI39137	HA	United States	1994-Jan-18	A/New York/744/1994		Other Database Import
EPI39142	NA	United States	1994-Jan-18	A/New York/744/1994		Other Database Import
EPI39118	HA	United States	1994-Jan-07	A/New York/743/1994		Other Database Import
EPI39123	NA	United States	1994-Jan-07	A/New York/743/1994		Other Database Import
EPI39099	HA	United States	1994-Jan-10	A/New York/742/1994		Other Database Import
EPI39104	NA	United States	1994-Jan-10	A/New York/742/1994		Other Database Import
EPI39061	HA	United States	1994-Dec-12	A/New York/688/1994		Other Database Import
EPI39066	NA	United States	1994-Dec-12	A/New York/688/1994		Other Database Import
EPI38778	HA	United States	1993-Mar-26	A/New York/785/1993		Other Database Import
EPI38783	NA	United States	1993-Mar-26	A/New York/785/1993		Other Database Import
EPI38759	HA	United States	1993-Apr-01	A/New York/783/1993		Other Database Import
EPI38764	NA	United States	1993-Apr-01	A/New York/783/1993		Other Database Import
EPI38740	HA	United States	1993-Apr-03	A/New York/782/1993		Other Database Import
EPI38745	NA	United States	1993-Apr-03	A/New York/782/1993		Other Database Import
EPI38721	HA	United States	1993-Mar-26	A/New York/781/1993		Other Database Import
EPI38726	NA	United States	1993-Mar-26	A/New York/781/1993		Other Database Import
EPI38702	HA	United States	1993-Mar-12	A/New York/755/1993		Other Database Import
EPI38707	NA	United States	1993-Mar-12	A/New York/755/1993		Other Database Import
EPI38683	HA	United States	1993-Jan-16	A/New York/754/1993		Other Database Import
EPI38688	NA	United States	1993-Jan-16	A/New York/754/1993		Other Database Import
EPI38341	HA	United States	1994-Feb-15	A/New York/753/1994		Other Database Import
EPI38346	NA	United States	1994-Feb-15	A/New York/753/1994		Other Database Import
EPI38322	HA	United States	1994-Jan-25	A/New York/750/1994		Other Database Import
EPI38327	NA	United States	1994-Jan-25	A/New York/750/1994		Other Database Import
EPI38303	HA	United States	1994-Mar-03	A/New York/741/1994		Other Database Import
EPI38308	NA	United States	1994-Mar-03	A/New York/741/1994		Other Database Import
EPI38284	HA	United States	1994-Jan-15	A/New York/740/1994		Other Database Import
EPI38289	NA	United States	1994-Jan-15	A/New York/740/1994		Other Database Import
EPI38265	HA	United States	1994-Feb-14	A/New York/739/1994		Other Database Import
EPI38270	NA	United States	1994-Feb-14	A/New York/739/1994		Other Database Import
EPI38246	HA	United States	1994-Feb-04	A/New York/738/1994		Other Database Import
EPI38251	NA	United States	1994-Feb-04	A/New York/738/1994		Other Database Import
EPI38227	HA	United States	1994-Jan-21	A/New York/736/1994		Other Database Import
EPI38232	NA	United States	1994-Jan-21	A/New York/736/1994		Other Database Import
EPI38213	NA	United States	1994-Jan-14	A/New York/735/1994		Other Database Import
EPI38208	HA	United States	1994-Jan-14	A/New York/735/1994		Other Database Import
EPI38189	HA	United States	1994-Jan-30	A/New York/725/1994		Other Database Import
EPI38194	NA	United States	1994-Jan-30	A/New York/725/1994		Other Database Import
EPI38170	HA	United States	1994-Jan-27	A/New York/724/1994		Other Database Import
EPI38175	NA	United States	1994-Jan-27	A/New York/724/1994		Other Database Import
EPI38151	HA	United States	1994-Jan-02	A/New York/723/1994		Other Database Import
EPI38156	NA	United States	1994-Jan-02	A/New York/723/1994		Other Database Import
EPI38132	HA	United States	1994-Feb-09	A/New York/718/1994		Other Database Import
EPI38137	NA	United States	1994-Feb-09	A/New York/718/1994		Other Database Import
EPI37771	HA	United States	1993-Mar-16	A/New York/786/1993		Other Database Import
EPI37776	NA	United States	1993-Mar-16	A/New York/786/1993		Other Database Import
EPI37752	HA	United States	1993-Feb-01	A/New York/779/1993		Other Database Import
EPI37757	NA	United States	1993-Feb-01	A/New York/779/1993		Other Database Import
EPI37733	HA	United States	1993-Feb-02	A/New York/778/1993		Other Database Import
EPI37738	NA	United States	1993-Feb-02	A/New York/778/1993		Other Database Import
EPI37714	HA	United States	1993-Mar-20	A/New York/777/1993		Other Database Import
EPI37719	NA	United States	1993-Mar-20	A/New York/777/1993		Other Database Import
EPI37695	HA	United States	1993-Mar-11	A/New York/775/1993		Other Database Import
EPI37700	NA	United States	1993-Mar-11	A/New York/775/1993		Other Database Import
EPI37676	HA	United States	1993-Apr-19	A/New York/771/1993		Other Database Import
EPI37681	NA	United States	1993-Apr-19	A/New York/771/1993		Other Database Import
EPI37662	NA	United States	1993-Mar-04	A/New York/770/1993		Other Database Import
EPI37657	HA	United States	1993-Mar-04	A/New York/770/1993		Other Database Import
EPI37638	HA	United States	1993-Apr-05	A/New York/767/1993		Other Database Import
EPI37643	NA	United States	1993-Apr-05	A/New York/767/1993		Other Database Import
EPI37315	HA	United States	1994-Jan-11	A/New York/749/1994		Other Database Import
EPI37320	NA	United States	1994-Jan-11	A/New York/749/1994		Other Database Import
EPI37296	HA	United States	1994-Jan-17	A/New York/748/1994		Other Database Import
EPI37301	NA	United States	1994-Jan-17	A/New York/748/1994		Other Database Import
EPI37277	HA	United States	1994-Jan-12	A/New York/747/1994		Other Database Import
EPI37282	NA	United States	1994-Jan-12	A/New York/747/1994		Other Database Import
EPI37258	HA	United States	1994-Feb-21	A/New York/746/1994		Other Database Import
EPI37263	NA	United States	1994-Feb-21	A/New York/746/1994		Other Database Import
EPI37239	HA	United States	1994-Jan-14	A/New York/714/1994		Other Database Import
EPI37244	NA	United States	1994-Jan-14	A/New York/714/1994		Other Database Import
EPI37220	HA	United States	1994-Feb-14	A/New York/713/1994		Other Database Import
EPI37225	NA	United States	1994-Feb-14	A/New York/713/1994		Other Database Import
EPI37201	HA	United States	1994-Feb-09	A/New York/710/1994		Other Database Import
EPI37206	NA	United States	1994-Feb-09	A/New York/710/1994		Other Database Import
EPI37182	HA	United States	1994-Feb-10	A/New York/707/1994		Other Database Import
EPI37187	NA	United States	1994-Feb-10	A/New York/707/1994		Other Database Import
EPI37163	HA	United States	1994-Jan-31	A/New York/705/1994		Other Database Import
EPI37168	NA	United States	1994-Jan-31	A/New York/705/1994		Other Database Import
EPI37011	HA	United States	1994-Dec-20	A/New York/663/1994		Other Database Import
EPI37016	NA	United States	1994-Dec-20	A/New York/663/1994		Other Database Import
EPI36992	HA	United States	1994-Dec-15	A/New York/661/1994		Other Database Import
EPI36997	NA	United States	1994-Dec-15	A/New York/661/1994		Other Database Import
EPI36973	HA	United States	1994-Nov-17	A/New York/655/1994		Other Database Import
EPI36978	NA	United States	1994-Nov-17	A/New York/655/1994		Other Database Import
EPI36593	HA	United States	1994-Jan-06	A/New York/734/1994		Other Database Import
EPI36598	NA	United States	1994-Jan-06	A/New York/734/1994		Other Database Import
EPI36555	HA	United States	1994-Feb-25	A/New York/729/1994		Other Database Import
EPI36560	NA	United States	1994-Feb-25	A/New York/729/1994		Other Database Import
EPI36536	HA	United States	1994-Mar-02	A/New York/722/1994		Other Database Import
EPI36541	NA	United States	1994-Mar-02	A/New York/722/1994		Other Database Import
EPI36441	HA	United States	1994-Dec-02	A/New York/657/1994		Other Database Import
EPI36446	NA	United States	1994-Dec-02	A/New York/657/1994		Other Database Import
EPI36365	HA	United States	1993-Mar-03	A/New York/765/1993		Other Database Import
EPI36370	NA	United States	1993-Mar-03	A/New York/765/1993		Other Database Import
EPI36346	HA	United States	1993-Feb-23	A/New York/764/1993		Other Database Import
EPI36351	NA	United States	1993-Feb-23	A/New York/764/1993		Other Database Import
EPI36327	HA	United States	1993-Mar-26	A/New York/763/1993		Other Database Import
EPI36332	NA	United States	1993-Mar-26	A/New York/763/1993		Other Database Import
EPI36308	HA	United States	1993-Feb-04	A/New York/762/1993		Other Database Import
EPI36313	NA	United States	1993-Feb-04	A/New York/762/1993		Other Database Import
EPI36289	HA	United States	1993-Mar-03	A/New York/761/1993		Other Database Import
EPI36294	NA	United States	1993-Mar-03	A/New York/761/1993		Other Database Import
EPI36270	HA	United States	1993-Feb-09	A/New York/760/1993		Other Database Import
EPI36275	NA	United States	1993-Feb-09	A/New York/760/1993		Other Database Import
EPI36251	HA	United States	1993-Mar-08	A/New York/759/1993		Other Database Import
EPI36256	NA	United States	1993-Mar-08	A/New York/759/1993		Other Database Import
EPI36232	HA	United States	1993-Feb-03	A/New York/758/1993		Other Database Import
EPI36237	NA	United States	1993-Feb-03	A/New York/758/1993		Other Database Import
EPI36213	HA	United States	1993-Feb-02	A/New York/756/1993		Other Database Import
EPI36218	NA	United States	1993-Feb-02	A/New York/756/1993		Other Database Import
EPI35795	HA	United States	1993-Dec-30	A/New York/752/1993		Other Database Import
EPI35800	NA	United States	1993-Dec-30	A/New York/752/1993		Other Database Import
EPI35776	HA	United States	1994-Feb-01	A/New York/728/1994		Other Database Import
EPI35781	NA	United States	1994-Feb-01	A/New York/728/1994		Other Database Import
EPI35757	HA	United States	1994-Jan-31	A/New York/727/1994		Other Database Import
EPI35762	NA	United States	1994-Jan-31	A/New York/727/1994		Other Database Import
EPI35738	HA	United States	1994-Feb-09	A/New York/726/1994		Other Database Import
EPI35743	NA	United States	1994-Feb-09	A/New York/726/1994		Other Database Import
EPI35719	HA	United States	1994-Jan-13	A/New York/721/1994		Other Database Import
EPI35724	NA	United States	1994-Jan-13	A/New York/721/1994		Other Database Import
EPI35700	HA	United States	1994-Jan-24	A/New York/720/1994		Other Database Import
EPI35705	NA	United States	1994-Jan-24	A/New York/720/1994		Other Database Import
EPI35681	HA	United States	1994-Jan-20	A/New York/719/1994		Other Database Import
EPI35686	NA	United States	1994-Jan-20	A/New York/719/1994		Other Database Import
EPI35662	HA	United States	1994-Jan-17	A/New York/716/1994		Other Database Import
EPI35667	NA	United States	1994-Jan-17	A/New York/716/1994		Other Database Import
EPI35643	HA	United States	1994-Jul-29	A/New York/715/1994		Other Database Import
EPI35648	NA	United States	1994-Jul-29	A/New York/715/1994		Other Database Import
EPI35624	HA	United States	1993-Dec-02	A/New York/712/1993		Other Database Import
EPI35629	NA	United States	1993-Dec-02	A/New York/712/1993		Other Database Import
EPI35605	HA	United States	1994-Jan-12	A/New York/711/1994		Other Database Import
EPI35610	NA	United States	1994-Jan-12	A/New York/711/1994		Other Database Import
EPI35586	HA	United States	1994-Jan-06	A/New York/709/1994		Other Database Import
EPI35591	NA	United States	1994-Jan-06	A/New York/709/1994		Other Database Import
EPI34921	HA	United States	1993-Nov-08	A/New York/751/1993		Other Database Import
EPI34926	NA	United States	1993-Nov-08	A/New York/751/1993		Other Database Import
EPI34788	HA	United States	1994-Dec-16	A/New York/665/1994		Other Database Import
EPI34793	NA	United States	1994-Dec-16	A/New York/665/1994		Other Database Import
EPI34750	HA	United States	1994-Dec-08	A/New York/659/1994		Other Database Import
EPI34755	NA	United States	1994-Dec-08	A/New York/659/1994		Other Database Import
EPI34712	HA	United States	1994-Nov-03	A/New York/654/1994		Other Database Import
EPI34717	NA	United States	1994-Nov-03	A/New York/654/1994		Other Database Import
EPI34674	HA	United States	1985-Jan-01	A/Memphis/12/1985		Other Database Import
EPI34679	NA	United States	1985-Jan-01	A/Memphis/12/1985		Other Database Import
EPI34465	HA	United States	1994-Jan-06	A/New York/732/1994		Other Database Import
EPI34470	NA	United States	1994-Jan-06	A/New York/732/1994		Other Database Import
EPI34446	HA	United States	1994-Jan-11	A/New York/708/1994		Other Database Import
EPI34451	NA	United States	1994-Jan-11	A/New York/708/1994		Other Database Import
EPI34351	HA	United States	1994-Dec-30	A/New York/696/1994		Other Database Import
EPI34356	NA	United States	1994-Dec-30	A/New York/696/1994		Other Database Import
EPI34237	HA	United States	1986-Jan-01	A/Memphis/5/1986		Other Database Import
EPI34242	NA	United States	1986-Jan-01	A/Memphis/5/1986		Other Database Import
EPI33584	HA	United States	1994-Feb-07	A/New York/733/1994		Other Database Import
EPI33589	NA	United States	1994-Feb-07	A/New York/733/1994		Other Database Import
EPI33052	HA	United States	1988-Jan-01	A/Memphis/8/1988		Other Database Import
EPI33057	NA	United States	1988-Jan-01	A/Memphis/8/1988		Other Database Import
EPI29025	HA	United States	1983-Jan-01	A/Memphis/33/1983		Other Database Import
EPI29030	NA	United States	1983-Jan-01	A/Memphis/33/1983		Other Database Import
EPI28911	HA	Hong Kong (SAR)	1973-Jan-01	A/Hong Kong/33/1973		Other Database Import
EPI28916	NA	Hong Kong (SAR)	1973-Jan-01	A/Hong Kong/33/1973		Other Database Import
EPI105005	NA	Russian Federation	1986-Jan-01	A/Leningrad/360/1986		Other Database Import
EPI105001	HA	Russian Federation	1986-Jan-01	A/Leningrad/360/1986		Other Database Import
EPI3933	HA	China	1993-Jan-01	A/Nangchang/12/1993		Other Database Import	Spiro,D.; Halpin,R.; Boyne,A.; Bera,J.; Ghedin,E.; Hostetler,J.; Fedorova,N.; Kim,M.; Zaborsky,J.; Overton,L.; Djuric,K.; Sarmiento,M.; Sitz,J.; Katzel,D.; Webster,R.G.; Hoffmann,E.; Krauss,S.; Naeve,C.; Bao,Y.; Sanders,R.; Dernovoy,D.; Kiryutin,B.; Lipman,D.J.; Tatusova,T.
EPI28930	HA	China	1993-Jan-01	A/Nangchang/12/1993		Other Database Import	Spiro,D.; Halpin,R.; Boyne,A.; Bera,J.; Ghedin,E.; Hostetler,J.; Fedorova,N.; Kim,M.; Zaborsky,J.; Overton,L.; Djuric,K.; Sarmiento,M.; Sitz,J.; Katzel,D.; Webster,R.G.; Hoffmann,E.; Krauss,S.; Naeve,C.; Bao,Y.; Sanders,R.; Dernovoy,D.; Kiryutin,B.; Lipman,D.J.; Tatusova,T.
EPI28935	NA	China	1993-Jan-01	A/Nangchang/12/1993		Other Database Import	Spiro,D.; Halpin,R.; Boyne,A.; Bera,J.; Ghedin,E.; Hostetler,J.; Fedorova,N.; Kim,M.; Zaborsky,J.; Overton,L.; Djuric,K.; Sarmiento,M.; Sitz,J.; Katzel,D.; Webster,R.G.; Hoffmann,E.; Krauss,S.; Naeve,C.; Bao,Y.; Sanders,R.; Dernovoy,D.; Kiryutin,B.; Lipman,D.J.; Tatusova,T.
EPI3699	HA	China	1989-Jan-01	A/Beijing/353/89		Other Database Import
EPI23910	HA	China	1989-Jan-01	A/Beijing/353/89		Other Database Import
EPI104965	HA	China	1989-Jan-01	A/Beijing/353/89		Other Database Import
EPI104969	NA	China	1989-Jan-01	A/Beijing/353/89		Other Database Import
EPI131270	HA	China	1989-Jan-01	A/Beijing/353/89		Other Database Import
EPI130679	NA	China	1989-Jan-01	A/Beijing/353/89		Other Database Import
EPI131538	HA	China	1989-Jan-01	A/Beijing/353/89		Other Database Import
EPI129395	HA	China	1989-Jan-01	A/Beijing/353/89		Other Database Import
EPI79084	HA	United States	1972-Jan-01	A/Memphis/102/72		Other Database Import
EPI79089	NA	United States	1972-Jan-01	A/Memphis/102/72		Other Database Import
EPI957	NA	Singapore	1968-Jan-01	A/Aichi/2/1968		Other Database Import
EPI3163	HA	Singapore	1968-Jan-01	A/Aichi/2/1968		Other Database Import
EPI3165	NA	Singapore	1968-Jan-01	A/Aichi/2/1968		Other Database Import
EPI2702	HA	Singapore	1968-Jan-01	A/Aichi/2/1968		Other Database Import
EPI118758	HA	Singapore	1968-Jan-01	A/Aichi/2/1968		Other Database Import
EPI118760	HA	Singapore	1968-Jan-01	A/Aichi/2/1968		Other Database Import
EPI118762	HA	Singapore	1968-Jan-01	A/Aichi/2/1968		Other Database Import
EPI118764	HA	Singapore	1968-Jan-01	A/Aichi/2/1968		Other Database Import
EPI131276	HA	Singapore	1968-Jan-01	A/Aichi/2/1968		Other Database Import
EPI130007	HA	Singapore	1968-Jan-01	A/Aichi/2/1968		Other Database Import
EPI128425	HA	Singapore	1968-Jan-01	A/Aichi/2/1968		Other Database Import
EPI80015	HA	United States	1971-Jan-01	A/Memphis/1/71		Other Database Import
EPI80020	NA	United States	1971-Jan-01	A/Memphis/1/71		Other Database Import
EPI475	NA	Hong Kong (SAR)	1968-Jan-01	A/Hong Kong/1/68		Other Database Import
EPI6458	HA	Hong Kong (SAR)	1968-Jan-01	A/Hong Kong/1/68		Other Database Import
EPI8441	HA	Hong Kong (SAR)	1968-Jan-01	A/Hong Kong/1/68		Other Database Import
EPI8443	HA	Hong Kong (SAR)	1968-Jan-01	A/Hong Kong/1/68		Other Database Import
EPI8445	HA	Hong Kong (SAR)	1968-Jan-01	A/Hong Kong/1/68		Other Database Import
EPI8447	HA	Hong Kong (SAR)	1968-Jan-01	A/Hong Kong/1/68		Other Database Import
EPI8457	NA	Hong Kong (SAR)	1968-Jan-01	A/Hong Kong/1/68		Other Database Import
EPI8459	NA	Hong Kong (SAR)	1968-Jan-01	A/Hong Kong/1/68		Other Database Import
EPI8461	NA	Hong Kong (SAR)	1968-Jan-01	A/Hong Kong/1/68		Other Database Import
EPI8463	NA	Hong Kong (SAR)	1968-Jan-01	A/Hong Kong/1/68		Other Database Import
EPI144950	HA	Hong Kong (SAR)	1968-Jan-01	A/Hong Kong/1/68		Other Database Import
EPI585691	NA	Australia	1999-May-01	A/Victoria/3/1999		Other Database Import	Mohr,P.G.; Deng,Y.M.; McKimm-Breschkin,J.L.
EPI585677	HA	Australia	1999-May-01	A/Victoria/3/1999		Other Database Import	Mohr,P.G.; Deng,Y.M.; McKimm-Breschkin,J.L.
EPI585690	NA	Australia	1999-May-01	A/Victoria/3/1999		Other Database Import	Mohr,P.G.; Deng,Y.M.; McKimm-Breschkin,J.L.
EPI585676	HA	Australia	1999-May-01	A/Victoria/3/1999		Other Database Import	Mohr,P.G.; Deng,Y.M.; McKimm-Breschkin,J.L.
EPI585689	NA	New Zealand	1996-May-01	A/Auckland/19/1996		Other Database Import	Mohr,P.G.; Deng,Y.M.; McKimm-Breschkin,J.L.
EPI585675	HA	New Zealand	1996-May-01	A/Auckland/19/1996		Other Database Import	Mohr,P.G.; Deng,Y.M.; McKimm-Breschkin,J.L.
EPI585688	NA	New Zealand	1996-May-01	A/Auckland/19/1996		Other Database Import	Mohr,P.G.; Deng,Y.M.; McKimm-Breschkin,J.L.
EPI585674	HA	New Zealand	1996-May-01	A/Auckland/19/1996		Other Database Import	Mohr,P.G.; Deng,Y.M.; McKimm-Breschkin,J.L.
EPI585687	NA	New Zealand	1996-May-01	A/Auckland/5/1996		Other Database Import	Mohr,P.G.; Deng,Y.M.; McKimm-Breschkin,J.L.
EPI585673	HA	New Zealand	1996-May-01	A/Auckland/5/1996		Other Database Import	Mohr,P.G.; Deng,Y.M.; McKimm-Breschkin,J.L.
EPI585686	NA	New Zealand	1996-May-01	A/Auckland/5/1996		Other Database Import	Mohr,P.G.; Deng,Y.M.; McKimm-Breschkin,J.L.
EPI585672	HA	New Zealand	1996-May-01	A/Auckland/5/1996		Other Database Import	Mohr,P.G.; Deng,Y.M.; McKimm-Breschkin,J.L.
EPI572283	NA	Panama	1999-Jul-12	A/Panama/2007/1999	U.S. Air Force School of Aerospace Medicine	Centers for Disease Control and Prevention
EPI577022	HA	Panama	1999-Jul-12	A/Panama/2007/1999	U.S. Air Force School of Aerospace Medicine	Centers for Disease Control and Prevention
EPI390095	NA	United States	1999-Aug-01	A/California/32/1999		Other Database Import	Wentworth,D.E.; Dugan,V.; Halpin,R.; Lin,X.; Bera,J.; Ghedin,E.; Fedorova,N.; Overton,L.; Tsitrin,T.; Stockwell,T.; Amedeo,P.; Bishop,B.; Chen,H.; Edworthy,P.; Gupta,N.; Katzel,D.; Li,K.; Schobel,S.; Shrivastava,S.; Thovarai,V.; Wang,S.; Ramanunninair,M.; Silverman,J.; Devis,R.; Phan,L.; Le,J.; Pokorny,B.A.; Onodera,S.; Fulvini,A.A.; He,Y.; Kilbourne,E.D.; Bucher,D.; Bao,Y.; Sanders,R.; Dernovoy,…
EPI390093	HA	United States	1999-Aug-01	A/California/32/1999		Other Database Import	Wentworth,D.E.; Dugan,V.; Halpin,R.; Lin,X.; Bera,J.; Ghedin,E.; Fedorova,N.; Overton,L.; Tsitrin,T.; Stockwell,T.; Amedeo,P.; Bishop,B.; Chen,H.; Edworthy,P.; Gupta,N.; Katzel,D.; Li,K.; Schobel,S.; Shrivastava,S.; Thovarai,V.; Wang,S.; Ramanunninair,M.; Silverman,J.; Devis,R.; Phan,L.; Le,J.; Pokorny,B.A.; Onodera,S.; Fulvini,A.A.; He,Y.; Kilbourne,E.D.; Bucher,D.; Bao,Y.; Sanders,R.; Dernovoy,…
EPI390066	HA	Russian Federation	1999-Aug-01	A/Moscow/10/1999		Other Database Import	Wentworth,D.E.; Dugan,V.; Halpin,R.; Lin,X.; Bera,J.; Ghedin,E.; Fedorova,N.; Overton,L.; Tsitrin,T.; Stockwell,T.; Amedeo,P.; Bishop,B.; Chen,H.; Edworthy,P.; Gupta,N.; Katzel,D.; Li,K.; Schobel,S.; Shrivastava,S.; Thovarai,V.; Wang,S.; Ramanunninair,M.; Silverman,J.; Devis,R.; Phan,L.; Le,J.; Pokorny,B.A.; Onodera,S.; Fulvini,A.A.; He,Y.; Kilbourne,E.D.; Bucher,D.; Bao,Y.; Sanders,R.; Dernovoy,…
EPI390068	NA	Russian Federation	1999-Aug-01	A/Moscow/10/1999		Other Database Import	Wentworth,D.E.; Dugan,V.; Halpin,R.; Lin,X.; Bera,J.; Ghedin,E.; Fedorova,N.; Overton,L.; Tsitrin,T.; Stockwell,T.; Amedeo,P.; Bishop,B.; Chen,H.; Edworthy,P.; Gupta,N.; Katzel,D.; Li,K.; Schobel,S.; Shrivastava,S.; Thovarai,V.; Wang,S.; Ramanunninair,M.; Silverman,J.; Devis,R.; Phan,L.; Le,J.; Pokorny,B.A.; Onodera,S.; Fulvini,A.A.; He,Y.; Kilbourne,E.D.; Bucher,D.; Bao,Y.; Sanders,R.; Dernovoy,…
EPI390058	HA	South Africa	1996-Aug-01	A/South Africa/1147/1996		Other Database Import	Wentworth,D.E.; Dugan,V.; Halpin,R.; Lin,X.; Bera,J.; Ghedin,E.; Fedorova,N.; Overton,L.; Tsitrin,T.; Stockwell,T.; Amedeo,P.; Bishop,B.; Chen,H.; Edworthy,P.; Gupta,N.; Katzel,D.; Li,K.; Schobel,S.; Shrivastava,S.; Thovarai,V.; Wang,S.; Ramanunninair,M.; Silverman,J.; Devis,R.; Phan,L.; Le,J.; Pokorny,B.A.; Onodera,S.; Fulvini,A.A.; He,Y.; Kilbourne,E.D.; Bucher,D.; Bao,Y.; Sanders,R.; Dernovoy,…
EPI390060	NA	South Africa	1996-Aug-01	A/South Africa/1147/1996		Other Database Import	Wentworth,D.E.; Dugan,V.; Halpin,R.; Lin,X.; Bera,J.; Ghedin,E.; Fedorova,N.; Overton,L.; Tsitrin,T.; Stockwell,T.; Amedeo,P.; Bishop,B.; Chen,H.; Edworthy,P.; Gupta,N.; Katzel,D.; Li,K.; Schobel,S.; Shrivastava,S.; Thovarai,V.; Wang,S.; Ramanunninair,M.; Silverman,J.; Devis,R.; Phan,L.; Le,J.; Pokorny,B.A.; Onodera,S.; Fulvini,A.A.; He,Y.; Kilbourne,E.D.; Bucher,D.; Bao,Y.; Sanders,R.; Dernovoy,…
EPI373743	HA	Malaysia	1997-Mar-14	A/Malaysia/12106/1997		Other Database Import	Wentworth,D.E.; Dugan,V.; Halpin,R.; Lin,X.; Bera,J.; Ghedin,E.; Fedorova,N.; Overton,L.; Tsitrin,T.; Stockwell,T.; Katzel,D.; Li,K.; Amedeo,P.; Schobel,S.; Shrivastava,S.; Wang,S.; Thovarai,V.; Bishop,B.; Edworthy,P.; Kim,M.; Chan,Y.F.; Sam,I.C.; AbuBakar,S.; Chang,L.Y.; Nor&apos;e,S.S.; Jafar,F.L.; Hassan,A.; Ahmad-Nasrah,S.N.; Bao,Y.; Sanders,R.; Dernovoy,D.; Kiryutin,B.; Lipman,D.J.; Tatusova…
EPI373745	NA	Malaysia	1997-Mar-14	A/Malaysia/12106/1997		Other Database Import	Wentworth,D.E.; Dugan,V.; Halpin,R.; Lin,X.; Bera,J.; Ghedin,E.; Fedorova,N.; Overton,L.; Tsitrin,T.; Stockwell,T.; Katzel,D.; Li,K.; Amedeo,P.; Schobel,S.; Shrivastava,S.; Wang,S.; Thovarai,V.; Bishop,B.; Edworthy,P.; Kim,M.; Chan,Y.F.; Sam,I.C.; AbuBakar,S.; Chang,L.Y.; Nor&apos;e,S.S.; Jafar,F.L.; Hassan,A.; Ahmad-Nasrah,S.N.; Bao,Y.; Sanders,R.; Dernovoy,D.; Kiryutin,B.; Lipman,D.J.; Tatusova…
EPI373311	HA	Malaysia	1998-Sep-21	A/Malaysia/18128/1998		Other Database Import	Wentworth,D.E.; Dugan,V.; Halpin,R.; Lin,X.; Bera,J.; Ghedin,E.; Fedorova,N.; Overton,L.; Tsitrin,T.; Stockwell,T.; Katzel,D.; Li,K.; Amedeo,P.; Schobel,S.; Shrivastava,S.; Wang,S.; Thovarai,V.; Bishop,B.; Edworthy,P.; Kim,M.; Chan,Y.F.; Sam,I.C.; AbuBakar,S.; Chang,L.Y.; Nor&apos;e,S.S.; Jafar,F.L.; Hassan,A.; Ahmad-Nasrah,S.N.; Bao,Y.; Sanders,R.; Dernovoy,D.; Kiryutin,B.; Lipman,D.J.; Tatusova…
EPI373313	NA	Malaysia	1998-Sep-21	A/Malaysia/18128/1998		Other Database Import	Wentworth,D.E.; Dugan,V.; Halpin,R.; Lin,X.; Bera,J.; Ghedin,E.; Fedorova,N.; Overton,L.; Tsitrin,T.; Stockwell,T.; Katzel,D.; Li,K.; Amedeo,P.; Schobel,S.; Shrivastava,S.; Wang,S.; Thovarai,V.; Bishop,B.; Edworthy,P.; Kim,M.; Chan,Y.F.; Sam,I.C.; AbuBakar,S.; Chang,L.Y.; Nor&apos;e,S.S.; Jafar,F.L.; Hassan,A.; Ahmad-Nasrah,S.N.; Bao,Y.; Sanders,R.; Dernovoy,D.; Kiryutin,B.; Lipman,D.J.; Tatusova…
EPI373303	HA	Malaysia	1998-Sep-21	A/Malaysia/18121/1998		Other Database Import	Wentworth,D.E.; Dugan,V.; Halpin,R.; Lin,X.; Bera,J.; Ghedin,E.; Fedorova,N.; Overton,L.; Tsitrin,T.; Stockwell,T.; Katzel,D.; Li,K.; Amedeo,P.; Schobel,S.; Shrivastava,S.; Wang,S.; Thovarai,V.; Bishop,B.; Edworthy,P.; Kim,M.; Chan,Y.F.; Sam,I.C.; AbuBakar,S.; Chang,L.Y.; Nor&apos;e,S.S.; Jafar,F.L.; Hassan,A.; Ahmad-Nasrah,S.N.; Bao,Y.; Sanders,R.; Dernovoy,D.; Kiryutin,B.; Lipman,D.J.; Tatusova…
EPI373305	NA	Malaysia	1998-Sep-21	A/Malaysia/18121/1998		Other Database Import	Wentworth,D.E.; Dugan,V.; Halpin,R.; Lin,X.; Bera,J.; Ghedin,E.; Fedorova,N.; Overton,L.; Tsitrin,T.; Stockwell,T.; Katzel,D.; Li,K.; Amedeo,P.; Schobel,S.; Shrivastava,S.; Wang,S.; Thovarai,V.; Bishop,B.; Edworthy,P.; Kim,M.; Chan,Y.F.; Sam,I.C.; AbuBakar,S.; Chang,L.Y.; Nor&apos;e,S.S.; Jafar,F.L.; Hassan,A.; Ahmad-Nasrah,S.N.; Bao,Y.; Sanders,R.; Dernovoy,D.; Kiryutin,B.; Lipman,D.J.; Tatusova…
EPI373295	HA	Malaysia	1999-Jan-22	A/Malaysia/10759/1999		Other Database Import	Wentworth,D.E.; Dugan,V.; Halpin,R.; Lin,X.; Bera,J.; Ghedin,E.; Fedorova,N.; Overton,L.; Tsitrin,T.; Stockwell,T.; Katzel,D.; Li,K.; Amedeo,P.; Schobel,S.; Shrivastava,S.; Wang,S.; Thovarai,V.; Bishop,B.; Edworthy,P.; Kim,M.; Chan,Y.F.; Sam,I.C.; AbuBakar,S.; Chang,L.Y.; Nor&apos;e,S.S.; Jafar,F.L.; Hassan,A.; Ahmad-Nasrah,S.N.; Bao,Y.; Sanders,R.; Dernovoy,D.; Kiryutin,B.; Lipman,D.J.; Tatusova…
EPI373297	NA	Malaysia	1999-Jan-22	A/Malaysia/10759/1999		Other Database Import	Wentworth,D.E.; Dugan,V.; Halpin,R.; Lin,X.; Bera,J.; Ghedin,E.; Fedorova,N.; Overton,L.; Tsitrin,T.; Stockwell,T.; Katzel,D.; Li,K.; Amedeo,P.; Schobel,S.; Shrivastava,S.; Wang,S.; Thovarai,V.; Bishop,B.; Edworthy,P.; Kim,M.; Chan,Y.F.; Sam,I.C.; AbuBakar,S.; Chang,L.Y.; Nor&apos;e,S.S.; Jafar,F.L.; Hassan,A.; Ahmad-Nasrah,S.N.; Bao,Y.; Sanders,R.; Dernovoy,D.; Kiryutin,B.; Lipman,D.J.; Tatusova…
EPI373287	HA	Malaysia	1998-Aug-09	A/Malaysia/17998/1998		Other Database Import	Wentworth,D.E.; Dugan,V.; Halpin,R.; Lin,X.; Bera,J.; Ghedin,E.; Fedorova,N.; Overton,L.; Tsitrin,T.; Stockwell,T.; Katzel,D.; Li,K.; Amedeo,P.; Schobel,S.; Shrivastava,S.; Wang,S.; Thovarai,V.; Bishop,B.; Edworthy,P.; Kim,M.; Chan,Y.F.; Sam,I.C.; AbuBakar,S.; Chang,L.Y.; Nor&apos;e,S.S.; Jafar,F.L.; Hassan,A.; Ahmad-Nasrah,S.N.; Bao,Y.; Sanders,R.; Dernovoy,D.; Kiryutin,B.; Lipman,D.J.; Tatusova…
EPI373289	NA	Malaysia	1998-Aug-09	A/Malaysia/17998/1998		Other Database Import	Wentworth,D.E.; Dugan,V.; Halpin,R.; Lin,X.; Bera,J.; Ghedin,E.; Fedorova,N.; Overton,L.; Tsitrin,T.; Stockwell,T.; Katzel,D.; Li,K.; Amedeo,P.; Schobel,S.; Shrivastava,S.; Wang,S.; Thovarai,V.; Bishop,B.; Edworthy,P.; Kim,M.; Chan,Y.F.; Sam,I.C.; AbuBakar,S.; Chang,L.Y.; Nor&apos;e,S.S.; Jafar,F.L.; Hassan,A.; Ahmad-Nasrah,S.N.; Bao,Y.; Sanders,R.; Dernovoy,D.; Kiryutin,B.; Lipman,D.J.; Tatusova…
EPI373279	HA	Malaysia	1998-Jun-15	A/Malaysia/17392/1998		Other Database Import	Wentworth,D.E.; Dugan,V.; Halpin,R.; Lin,X.; Bera,J.; Ghedin,E.; Fedorova,N.; Overton,L.; Tsitrin,T.; Stockwell,T.; Katzel,D.; Li,K.; Amedeo,P.; Schobel,S.; Shrivastava,S.; Wang,S.; Thovarai,V.; Bishop,B.; Edworthy,P.; Kim,M.; Chan,Y.F.; Sam,I.C.; AbuBakar,S.; Chang,L.Y.; Nor&apos;e,S.S.; Jafar,F.L.; Hassan,A.; Ahmad-Nasrah,S.N.; Bao,Y.; Sanders,R.; Dernovoy,D.; Kiryutin,B.; Lipman,D.J.; Tatusova…
EPI373281	NA	Malaysia	1998-Jun-15	A/Malaysia/17392/1998		Other Database Import	Wentworth,D.E.; Dugan,V.; Halpin,R.; Lin,X.; Bera,J.; Ghedin,E.; Fedorova,N.; Overton,L.; Tsitrin,T.; Stockwell,T.; Katzel,D.; Li,K.; Amedeo,P.; Schobel,S.; Shrivastava,S.; Wang,S.; Thovarai,V.; Bishop,B.; Edworthy,P.; Kim,M.; Chan,Y.F.; Sam,I.C.; AbuBakar,S.; Chang,L.Y.; Nor&apos;e,S.S.; Jafar,F.L.; Hassan,A.; Ahmad-Nasrah,S.N.; Bao,Y.; Sanders,R.; Dernovoy,D.; Kiryutin,B.; Lipman,D.J.; Tatusova…
EPI373271	HA	Malaysia	1998-Jun-19	A/Malaysia/17332/1998		Other Database Import	Wentworth,D.E.; Dugan,V.; Halpin,R.; Lin,X.; Bera,J.; Ghedin,E.; Fedorova,N.; Overton,L.; Tsitrin,T.; Stockwell,T.; Katzel,D.; Li,K.; Amedeo,P.; Schobel,S.; Shrivastava,S.; Wang,S.; Thovarai,V.; Bishop,B.; Edworthy,P.; Kim,M.; Chan,Y.F.; Sam,I.C.; AbuBakar,S.; Chang,L.Y.; Nor&apos;e,S.S.; Jafar,F.L.; Hassan,A.; Ahmad-Nasrah,S.N.; Bao,Y.; Sanders,R.; Dernovoy,D.; Kiryutin,B.; Lipman,D.J.; Tatusova…
EPI373273	NA	Malaysia	1998-Jun-19	A/Malaysia/17332/1998		Other Database Import	Wentworth,D.E.; Dugan,V.; Halpin,R.; Lin,X.; Bera,J.; Ghedin,E.; Fedorova,N.; Overton,L.; Tsitrin,T.; Stockwell,T.; Katzel,D.; Li,K.; Amedeo,P.; Schobel,S.; Shrivastava,S.; Wang,S.; Thovarai,V.; Bishop,B.; Edworthy,P.; Kim,M.; Chan,Y.F.; Sam,I.C.; AbuBakar,S.; Chang,L.Y.; Nor&apos;e,S.S.; Jafar,F.L.; Hassan,A.; Ahmad-Nasrah,S.N.; Bao,Y.; Sanders,R.; Dernovoy,D.; Kiryutin,B.; Lipman,D.J.; Tatusova…
EPI373263	HA	Malaysia	1998-May-25	A/Malaysia/17230/1998		Other Database Import	Wentworth,D.E.; Dugan,V.; Halpin,R.; Lin,X.; Bera,J.; Ghedin,E.; Fedorova,N.; Overton,L.; Tsitrin,T.; Stockwell,T.; Katzel,D.; Li,K.; Amedeo,P.; Schobel,S.; Shrivastava,S.; Wang,S.; Thovarai,V.; Bishop,B.; Edworthy,P.; Kim,M.; Chan,Y.F.; Sam,I.C.; AbuBakar,S.; Chang,L.Y.; Nor&apos;e,S.S.; Jafar,F.L.; Hassan,A.; Ahmad-Nasrah,S.N.; Bao,Y.; Sanders,R.; Dernovoy,D.; Kiryutin,B.; Lipman,D.J.; Tatusova…
EPI373265	NA	Malaysia	1998-May-25	A/Malaysia/17230/1998		Other Database Import	Wentworth,D.E.; Dugan,V.; Halpin,R.; Lin,X.; Bera,J.; Ghedin,E.; Fedorova,N.; Overton,L.; Tsitrin,T.; Stockwell,T.; Katzel,D.; Li,K.; Amedeo,P.; Schobel,S.; Shrivastava,S.; Wang,S.; Thovarai,V.; Bishop,B.; Edworthy,P.; Kim,M.; Chan,Y.F.; Sam,I.C.; AbuBakar,S.; Chang,L.Y.; Nor&apos;e,S.S.; Jafar,F.L.; Hassan,A.; Ahmad-Nasrah,S.N.; Bao,Y.; Sanders,R.; Dernovoy,D.; Kiryutin,B.; Lipman,D.J.; Tatusova…
EPI373255	HA	Malaysia	1997-Jul-24	A/Malaysia/13246/1997		Other Database Import	Wentworth,D.E.; Dugan,V.; Halpin,R.; Lin,X.; Bera,J.; Ghedin,E.; Fedorova,N.; Overton,L.; Tsitrin,T.; Stockwell,T.; Katzel,D.; Li,K.; Amedeo,P.; Schobel,S.; Shrivastava,S.; Wang,S.; Thovarai,V.; Bishop,B.; Edworthy,P.; Kim,M.; Chan,Y.F.; Sam,I.C.; AbuBakar,S.; Chang,L.Y.; Nor&apos;e,S.S.; Jafar,F.L.; Hassan,A.; Ahmad-Nasrah,S.N.; Bao,Y.; Sanders,R.; Dernovoy,D.; Kiryutin,B.; Lipman,D.J.; Tatusova…
EPI373257	NA	Malaysia	1997-Jul-24	A/Malaysia/13246/1997		Other Database Import	Wentworth,D.E.; Dugan,V.; Halpin,R.; Lin,X.; Bera,J.; Ghedin,E.; Fedorova,N.; Overton,L.; Tsitrin,T.; Stockwell,T.; Katzel,D.; Li,K.; Amedeo,P.; Schobel,S.; Shrivastava,S.; Wang,S.; Thovarai,V.; Bishop,B.; Edworthy,P.; Kim,M.; Chan,Y.F.; Sam,I.C.; AbuBakar,S.; Chang,L.Y.; Nor&apos;e,S.S.; Jafar,F.L.; Hassan,A.; Ahmad-Nasrah,S.N.; Bao,Y.; Sanders,R.; Dernovoy,D.; Kiryutin,B.; Lipman,D.J.; Tatusova…
EPI373247	HA	Malaysia	1997-Jul-07	A/Malaysia/13094/1997		Other Database Import	Wentworth,D.E.; Dugan,V.; Halpin,R.; Lin,X.; Bera,J.; Ghedin,E.; Fedorova,N.; Overton,L.; Tsitrin,T.; Stockwell,T.; Katzel,D.; Li,K.; Amedeo,P.; Schobel,S.; Shrivastava,S.; Wang,S.; Thovarai,V.; Bishop,B.; Edworthy,P.; Kim,M.; Chan,Y.F.; Sam,I.C.; AbuBakar,S.; Chang,L.Y.; Nor&apos;e,S.S.; Jafar,F.L.; Hassan,A.; Ahmad-Nasrah,S.N.; Bao,Y.; Sanders,R.; Dernovoy,D.; Kiryutin,B.; Lipman,D.J.; Tatusova…
EPI373249	NA	Malaysia	1997-Jul-07	A/Malaysia/13094/1997		Other Database Import	Wentworth,D.E.; Dugan,V.; Halpin,R.; Lin,X.; Bera,J.; Ghedin,E.; Fedorova,N.; Overton,L.; Tsitrin,T.; Stockwell,T.; Katzel,D.; Li,K.; Amedeo,P.; Schobel,S.; Shrivastava,S.; Wang,S.; Thovarai,V.; Bishop,B.; Edworthy,P.; Kim,M.; Chan,Y.F.; Sam,I.C.; AbuBakar,S.; Chang,L.Y.; Nor&apos;e,S.S.; Jafar,F.L.; Hassan,A.; Ahmad-Nasrah,S.N.; Bao,Y.; Sanders,R.; Dernovoy,D.; Kiryutin,B.; Lipman,D.J.; Tatusova…
EPI373239	HA	Malaysia	1997-Jun-27	A/Malaysia/13002/1997		Other Database Import	Wentworth,D.E.; Dugan,V.; Halpin,R.; Lin,X.; Bera,J.; Ghedin,E.; Fedorova,N.; Overton,L.; Tsitrin,T.; Stockwell,T.; Katzel,D.; Li,K.; Amedeo,P.; Schobel,S.; Shrivastava,S.; Wang,S.; Thovarai,V.; Bishop,B.; Edworthy,P.; Kim,M.; Chan,Y.F.; Sam,I.C.; AbuBakar,S.; Chang,L.Y.; Nor&apos;e,S.S.; Jafar,F.L.; Hassan,A.; Ahmad-Nasrah,S.N.; Bao,Y.; Sanders,R.; Dernovoy,D.; Kiryutin,B.; Lipman,D.J.; Tatusova…
EPI373241	NA	Malaysia	1997-Jun-27	A/Malaysia/13002/1997		Other Database Import	Wentworth,D.E.; Dugan,V.; Halpin,R.; Lin,X.; Bera,J.; Ghedin,E.; Fedorova,N.; Overton,L.; Tsitrin,T.; Stockwell,T.; Katzel,D.; Li,K.; Amedeo,P.; Schobel,S.; Shrivastava,S.; Wang,S.; Thovarai,V.; Bishop,B.; Edworthy,P.; Kim,M.; Chan,Y.F.; Sam,I.C.; AbuBakar,S.; Chang,L.Y.; Nor&apos;e,S.S.; Jafar,F.L.; Hassan,A.; Ahmad-Nasrah,S.N.; Bao,Y.; Sanders,R.; Dernovoy,D.; Kiryutin,B.; Lipman,D.J.; Tatusova…
EPI373231	HA	Malaysia	1997-Jun-24	A/Malaysia/12990/1997		Other Database Import	Wentworth,D.E.; Dugan,V.; Halpin,R.; Lin,X.; Bera,J.; Ghedin,E.; Fedorova,N.; Overton,L.; Tsitrin,T.; Stockwell,T.; Katzel,D.; Li,K.; Amedeo,P.; Schobel,S.; Shrivastava,S.; Wang,S.; Thovarai,V.; Bishop,B.; Edworthy,P.; Kim,M.; Chan,Y.F.; Sam,I.C.; AbuBakar,S.; Chang,L.Y.; Nor&apos;e,S.S.; Jafar,F.L.; Hassan,A.; Ahmad-Nasrah,S.N.; Bao,Y.; Sanders,R.; Dernovoy,D.; Kiryutin,B.; Lipman,D.J.; Tatusova…
EPI373233	NA	Malaysia	1997-Jun-24	A/Malaysia/12990/1997		Other Database Import	Wentworth,D.E.; Dugan,V.; Halpin,R.; Lin,X.; Bera,J.; Ghedin,E.; Fedorova,N.; Overton,L.; Tsitrin,T.; Stockwell,T.; Katzel,D.; Li,K.; Amedeo,P.; Schobel,S.; Shrivastava,S.; Wang,S.; Thovarai,V.; Bishop,B.; Edworthy,P.; Kim,M.; Chan,Y.F.; Sam,I.C.; AbuBakar,S.; Chang,L.Y.; Nor&apos;e,S.S.; Jafar,F.L.; Hassan,A.; Ahmad-Nasrah,S.N.; Bao,Y.; Sanders,R.; Dernovoy,D.; Kiryutin,B.; Lipman,D.J.; Tatusova…
EPI373223	HA	Malaysia	1997-Jun-24	A/Malaysia/12974/1997		Other Database Import	Wentworth,D.E.; Dugan,V.; Halpin,R.; Lin,X.; Bera,J.; Ghedin,E.; Fedorova,N.; Overton,L.; Tsitrin,T.; Stockwell,T.; Katzel,D.; Li,K.; Amedeo,P.; Schobel,S.; Shrivastava,S.; Wang,S.; Thovarai,V.; Bishop,B.; Edworthy,P.; Kim,M.; Chan,Y.F.; Sam,I.C.; AbuBakar,S.; Chang,L.Y.; Nor&apos;e,S.S.; Jafar,F.L.; Hassan,A.; Ahmad-Nasrah,S.N.; Bao,Y.; Sanders,R.; Dernovoy,D.; Kiryutin,B.; Lipman,D.J.; Tatusova…
EPI373225	NA	Malaysia	1997-Jun-24	A/Malaysia/12974/1997		Other Database Import	Wentworth,D.E.; Dugan,V.; Halpin,R.; Lin,X.; Bera,J.; Ghedin,E.; Fedorova,N.; Overton,L.; Tsitrin,T.; Stockwell,T.; Katzel,D.; Li,K.; Amedeo,P.; Schobel,S.; Shrivastava,S.; Wang,S.; Thovarai,V.; Bishop,B.; Edworthy,P.; Kim,M.; Chan,Y.F.; Sam,I.C.; AbuBakar,S.; Chang,L.Y.; Nor&apos;e,S.S.; Jafar,F.L.; Hassan,A.; Ahmad-Nasrah,S.N.; Bao,Y.; Sanders,R.; Dernovoy,D.; Kiryutin,B.; Lipman,D.J.; Tatusova…
EPI373215	HA	Malaysia	1997-Jun-20	A/Malaysia/12942/1997		Other Database Import	Wentworth,D.E.; Dugan,V.; Halpin,R.; Lin,X.; Bera,J.; Ghedin,E.; Fedorova,N.; Overton,L.; Tsitrin,T.; Stockwell,T.; Katzel,D.; Li,K.; Amedeo,P.; Schobel,S.; Shrivastava,S.; Wang,S.; Thovarai,V.; Bishop,B.; Edworthy,P.; Kim,M.; Chan,Y.F.; Sam,I.C.; AbuBakar,S.; Chang,L.Y.; Nor&apos;e,S.S.; Jafar,F.L.; Hassan,A.; Ahmad-Nasrah,S.N.; Bao,Y.; Sanders,R.; Dernovoy,D.; Kiryutin,B.; Lipman,D.J.; Tatusova…
EPI373217	NA	Malaysia	1997-Jun-20	A/Malaysia/12942/1997		Other Database Import	Wentworth,D.E.; Dugan,V.; Halpin,R.; Lin,X.; Bera,J.; Ghedin,E.; Fedorova,N.; Overton,L.; Tsitrin,T.; Stockwell,T.; Katzel,D.; Li,K.; Amedeo,P.; Schobel,S.; Shrivastava,S.; Wang,S.; Thovarai,V.; Bishop,B.; Edworthy,P.; Kim,M.; Chan,Y.F.; Sam,I.C.; AbuBakar,S.; Chang,L.Y.; Nor&apos;e,S.S.; Jafar,F.L.; Hassan,A.; Ahmad-Nasrah,S.N.; Bao,Y.; Sanders,R.; Dernovoy,D.; Kiryutin,B.; Lipman,D.J.; Tatusova…
EPI373209	NA	Malaysia	1997-Jun-17	A/Malaysia/12904/1997		Other Database Import	Wentworth,D.E.; Dugan,V.; Halpin,R.; Lin,X.; Bera,J.; Ghedin,E.; Fedorova,N.; Overton,L.; Tsitrin,T.; Stockwell,T.; Katzel,D.; Li,K.; Amedeo,P.; Schobel,S.; Shrivastava,S.; Wang,S.; Thovarai,V.; Bishop,B.; Edworthy,P.; Kim,M.; Chan,Y.F.; Sam,I.C.; AbuBakar,S.; Chang,L.Y.; Nor&apos;e,S.S.; Jafar,F.L.; Hassan,A.; Ahmad-Nasrah,S.N.; Bao,Y.; Sanders,R.; Dernovoy,D.; Kiryutin,B.; Lipman,D.J.; Tatusova…
EPI373207	HA	Malaysia	1997-Jun-17	A/Malaysia/12904/1997		Other Database Import	Wentworth,D.E.; Dugan,V.; Halpin,R.; Lin,X.; Bera,J.; Ghedin,E.; Fedorova,N.; Overton,L.; Tsitrin,T.; Stockwell,T.; Katzel,D.; Li,K.; Amedeo,P.; Schobel,S.; Shrivastava,S.; Wang,S.; Thovarai,V.; Bishop,B.; Edworthy,P.; Kim,M.; Chan,Y.F.; Sam,I.C.; AbuBakar,S.; Chang,L.Y.; Nor&apos;e,S.S.; Jafar,F.L.; Hassan,A.; Ahmad-Nasrah,S.N.; Bao,Y.; Sanders,R.; Dernovoy,D.; Kiryutin,B.; Lipman,D.J.; Tatusova…
EPI373199	HA	Malaysia	1997-Jun-06	A/Malaysia/12766/1997		Other Database Import	Wentworth,D.E.; Dugan,V.; Halpin,R.; Lin,X.; Bera,J.; Ghedin,E.; Fedorova,N.; Overton,L.; Tsitrin,T.; Stockwell,T.; Katzel,D.; Li,K.; Amedeo,P.; Schobel,S.; Shrivastava,S.; Wang,S.; Thovarai,V.; Bishop,B.; Edworthy,P.; Kim,M.; Chan,Y.F.; Sam,I.C.; AbuBakar,S.; Chang,L.Y.; Nor&apos;e,S.S.; Jafar,F.L.; Hassan,A.; Ahmad-Nasrah,S.N.; Bao,Y.; Sanders,R.; Dernovoy,D.; Kiryutin,B.; Lipman,D.J.; Tatusova…
EPI373201	NA	Malaysia	1997-Jun-06	A/Malaysia/12766/1997		Other Database Import	Wentworth,D.E.; Dugan,V.; Halpin,R.; Lin,X.; Bera,J.; Ghedin,E.; Fedorova,N.; Overton,L.; Tsitrin,T.; Stockwell,T.; Katzel,D.; Li,K.; Amedeo,P.; Schobel,S.; Shrivastava,S.; Wang,S.; Thovarai,V.; Bishop,B.; Edworthy,P.; Kim,M.; Chan,Y.F.; Sam,I.C.; AbuBakar,S.; Chang,L.Y.; Nor&apos;e,S.S.; Jafar,F.L.; Hassan,A.; Ahmad-Nasrah,S.N.; Bao,Y.; Sanders,R.; Dernovoy,D.; Kiryutin,B.; Lipman,D.J.; Tatusova…
EPI373191	HA	Malaysia	1997-Jun-02	A/Malaysia/12726/1997		Other Database Import	Wentworth,D.E.; Dugan,V.; Halpin,R.; Lin,X.; Bera,J.; Ghedin,E.; Fedorova,N.; Overton,L.; Tsitrin,T.; Stockwell,T.; Katzel,D.; Li,K.; Amedeo,P.; Schobel,S.; Shrivastava,S.; Wang,S.; Thovarai,V.; Bishop,B.; Edworthy,P.; Kim,M.; Chan,Y.F.; Sam,I.C.; AbuBakar,S.; Chang,L.Y.; Nor&apos;e,S.S.; Jafar,F.L.; Hassan,A.; Ahmad-Nasrah,S.N.; Bao,Y.; Sanders,R.; Dernovoy,D.; Kiryutin,B.; Lipman,D.J.; Tatusova…
EPI373193	NA	Malaysia	1997-Jun-02	A/Malaysia/12726/1997		Other Database Import	Wentworth,D.E.; Dugan,V.; Halpin,R.; Lin,X.; Bera,J.; Ghedin,E.; Fedorova,N.; Overton,L.; Tsitrin,T.; Stockwell,T.; Katzel,D.; Li,K.; Amedeo,P.; Schobel,S.; Shrivastava,S.; Wang,S.; Thovarai,V.; Bishop,B.; Edworthy,P.; Kim,M.; Chan,Y.F.; Sam,I.C.; AbuBakar,S.; Chang,L.Y.; Nor&apos;e,S.S.; Jafar,F.L.; Hassan,A.; Ahmad-Nasrah,S.N.; Bao,Y.; Sanders,R.; Dernovoy,D.; Kiryutin,B.; Lipman,D.J.; Tatusova…
EPI373183	HA	Malaysia	1997-May-10	A/Malaysia/12550/1997		Other Database Import	Wentworth,D.E.; Dugan,V.; Halpin,R.; Lin,X.; Bera,J.; Ghedin,E.; Fedorova,N.; Overton,L.; Tsitrin,T.; Stockwell,T.; Katzel,D.; Li,K.; Amedeo,P.; Schobel,S.; Shrivastava,S.; Wang,S.; Thovarai,V.; Bishop,B.; Edworthy,P.; Kim,M.; Chan,Y.F.; Sam,I.C.; AbuBakar,S.; Chang,L.Y.; Nor&apos;e,S.S.; Jafar,F.L.; Hassan,A.; Ahmad-Nasrah,S.N.; Bao,Y.; Sanders,R.; Dernovoy,D.; Kiryutin,B.; Lipman,D.J.; Tatusova…
EPI373185	NA	Malaysia	1997-May-10	A/Malaysia/12550/1997		Other Database Import	Wentworth,D.E.; Dugan,V.; Halpin,R.; Lin,X.; Bera,J.; Ghedin,E.; Fedorova,N.; Overton,L.; Tsitrin,T.; Stockwell,T.; Katzel,D.; Li,K.; Amedeo,P.; Schobel,S.; Shrivastava,S.; Wang,S.; Thovarai,V.; Bishop,B.; Edworthy,P.; Kim,M.; Chan,Y.F.; Sam,I.C.; AbuBakar,S.; Chang,L.Y.; Nor&apos;e,S.S.; Jafar,F.L.; Hassan,A.; Ahmad-Nasrah,S.N.; Bao,Y.; Sanders,R.; Dernovoy,D.; Kiryutin,B.; Lipman,D.J.; Tatusova…
EPI373175	HA	Malaysia	1997-Mar-18	A/Malaysia/12132/1997		Other Database Import	Wentworth,D.E.; Dugan,V.; Halpin,R.; Lin,X.; Bera,J.; Ghedin,E.; Fedorova,N.; Overton,L.; Tsitrin,T.; Stockwell,T.; Katzel,D.; Li,K.; Amedeo,P.; Schobel,S.; Shrivastava,S.; Wang,S.; Thovarai,V.; Bishop,B.; Edworthy,P.; Kim,M.; Chan,Y.F.; Sam,I.C.; AbuBakar,S.; Chang,L.Y.; Nor&apos;e,S.S.; Jafar,F.L.; Hassan,A.; Ahmad-Nasrah,S.N.; Bao,Y.; Sanders,R.; Dernovoy,D.; Kiryutin,B.; Lipman,D.J.; Tatusova…
EPI373177	NA	Malaysia	1997-Mar-18	A/Malaysia/12132/1997		Other Database Import	Wentworth,D.E.; Dugan,V.; Halpin,R.; Lin,X.; Bera,J.; Ghedin,E.; Fedorova,N.; Overton,L.; Tsitrin,T.; Stockwell,T.; Katzel,D.; Li,K.; Amedeo,P.; Schobel,S.; Shrivastava,S.; Wang,S.; Thovarai,V.; Bishop,B.; Edworthy,P.; Kim,M.; Chan,Y.F.; Sam,I.C.; AbuBakar,S.; Chang,L.Y.; Nor&apos;e,S.S.; Jafar,F.L.; Hassan,A.; Ahmad-Nasrah,S.N.; Bao,Y.; Sanders,R.; Dernovoy,D.; Kiryutin,B.; Lipman,D.J.; Tatusova…
EPI373167	HA	Malaysia	1996-Dec-24	A/Malaysia/11473/1996		Other Database Import	Wentworth,D.E.; Dugan,V.; Halpin,R.; Lin,X.; Bera,J.; Ghedin,E.; Fedorova,N.; Overton,L.; Tsitrin,T.; Stockwell,T.; Katzel,D.; Li,K.; Amedeo,P.; Schobel,S.; Shrivastava,S.; Wang,S.; Thovarai,V.; Bishop,B.; Edworthy,P.; Kim,M.; Chan,Y.F.; Sam,I.C.; AbuBakar,S.; Chang,L.Y.; Nor&apos;e,S.S.; Jafar,F.L.; Hassan,A.; Ahmad-Nasrah,S.N.; Bao,Y.; Sanders,R.; Dernovoy,D.; Kiryutin,B.; Lipman,D.J.; Tatusova…
EPI373169	NA	Malaysia	1996-Dec-24	A/Malaysia/11473/1996		Other Database Import	Wentworth,D.E.; Dugan,V.; Halpin,R.; Lin,X.; Bera,J.; Ghedin,E.; Fedorova,N.; Overton,L.; Tsitrin,T.; Stockwell,T.; Katzel,D.; Li,K.; Amedeo,P.; Schobel,S.; Shrivastava,S.; Wang,S.; Thovarai,V.; Bishop,B.; Edworthy,P.; Kim,M.; Chan,Y.F.; Sam,I.C.; AbuBakar,S.; Chang,L.Y.; Nor&apos;e,S.S.; Jafar,F.L.; Hassan,A.; Ahmad-Nasrah,S.N.; Bao,Y.; Sanders,R.; Dernovoy,D.; Kiryutin,B.; Lipman,D.J.; Tatusova…
EPI373159	HA	Malaysia	1996-Oct-18	A/Malaysia/10997/1996		Other Database Import	Wentworth,D.E.; Dugan,V.; Halpin,R.; Lin,X.; Bera,J.; Ghedin,E.; Fedorova,N.; Overton,L.; Tsitrin,T.; Stockwell,T.; Katzel,D.; Li,K.; Amedeo,P.; Schobel,S.; Shrivastava,S.; Wang,S.; Thovarai,V.; Bishop,B.; Edworthy,P.; Kim,M.; Chan,Y.F.; Sam,I.C.; AbuBakar,S.; Chang,L.Y.; Nor&apos;e,S.S.; Jafar,F.L.; Hassan,A.; Ahmad-Nasrah,S.N.; Bao,Y.; Sanders,R.; Dernovoy,D.; Kiryutin,B.; Lipman,D.J.; Tatusova…
EPI373161	NA	Malaysia	1996-Oct-18	A/Malaysia/10997/1996		Other Database Import	Wentworth,D.E.; Dugan,V.; Halpin,R.; Lin,X.; Bera,J.; Ghedin,E.; Fedorova,N.; Overton,L.; Tsitrin,T.; Stockwell,T.; Katzel,D.; Li,K.; Amedeo,P.; Schobel,S.; Shrivastava,S.; Wang,S.; Thovarai,V.; Bishop,B.; Edworthy,P.; Kim,M.; Chan,Y.F.; Sam,I.C.; AbuBakar,S.; Chang,L.Y.; Nor&apos;e,S.S.; Jafar,F.L.; Hassan,A.; Ahmad-Nasrah,S.N.; Bao,Y.; Sanders,R.; Dernovoy,D.; Kiryutin,B.; Lipman,D.J.; Tatusova…
EPI373151	HA	Malaysia	1996-Oct-14	A/Malaysia/10969/1996		Other Database Import	Wentworth,D.E.; Dugan,V.; Halpin,R.; Lin,X.; Bera,J.; Ghedin,E.; Fedorova,N.; Overton,L.; Tsitrin,T.; Stockwell,T.; Katzel,D.; Li,K.; Amedeo,P.; Schobel,S.; Shrivastava,S.; Wang,S.; Thovarai,V.; Bishop,B.; Edworthy,P.; Kim,M.; Chan,Y.F.; Sam,I.C.; AbuBakar,S.; Chang,L.Y.; Nor&apos;e,S.S.; Jafar,F.L.; Hassan,A.; Ahmad-Nasrah,S.N.; Bao,Y.; Sanders,R.; Dernovoy,D.; Kiryutin,B.; Lipman,D.J.; Tatusova…
EPI373153	NA	Malaysia	1996-Oct-14	A/Malaysia/10969/1996		Other Database Import	Wentworth,D.E.; Dugan,V.; Halpin,R.; Lin,X.; Bera,J.; Ghedin,E.; Fedorova,N.; Overton,L.; Tsitrin,T.; Stockwell,T.; Katzel,D.; Li,K.; Amedeo,P.; Schobel,S.; Shrivastava,S.; Wang,S.; Thovarai,V.; Bishop,B.; Edworthy,P.; Kim,M.; Chan,Y.F.; Sam,I.C.; AbuBakar,S.; Chang,L.Y.; Nor&apos;e,S.S.; Jafar,F.L.; Hassan,A.; Ahmad-Nasrah,S.N.; Bao,Y.; Sanders,R.; Dernovoy,D.; Kiryutin,B.; Lipman,D.J.; Tatusova…
EPI373143	HA	Malaysia	1996-Sep-25	A/Malaysia/10877/1996		Other Database Import	Wentworth,D.E.; Dugan,V.; Halpin,R.; Lin,X.; Bera,J.; Ghedin,E.; Fedorova,N.; Overton,L.; Tsitrin,T.; Stockwell,T.; Katzel,D.; Li,K.; Amedeo,P.; Schobel,S.; Shrivastava,S.; Wang,S.; Thovarai,V.; Bishop,B.; Edworthy,P.; Kim,M.; Chan,Y.F.; Sam,I.C.; AbuBakar,S.; Chang,L.Y.; Nor&apos;e,S.S.; Jafar,F.L.; Hassan,A.; Ahmad-Nasrah,S.N.; Bao,Y.; Sanders,R.; Dernovoy,D.; Kiryutin,B.; Lipman,D.J.; Tatusova…
EPI373145	NA	Malaysia	1996-Sep-25	A/Malaysia/10877/1996		Other Database Import	Wentworth,D.E.; Dugan,V.; Halpin,R.; Lin,X.; Bera,J.; Ghedin,E.; Fedorova,N.; Overton,L.; Tsitrin,T.; Stockwell,T.; Katzel,D.; Li,K.; Amedeo,P.; Schobel,S.; Shrivastava,S.; Wang,S.; Thovarai,V.; Bishop,B.; Edworthy,P.; Kim,M.; Chan,Y.F.; Sam,I.C.; AbuBakar,S.; Chang,L.Y.; Nor&apos;e,S.S.; Jafar,F.L.; Hassan,A.; Ahmad-Nasrah,S.N.; Bao,Y.; Sanders,R.; Dernovoy,D.; Kiryutin,B.; Lipman,D.J.; Tatusova…
EPI373135	HA	Malaysia	1996-Sep-02	A/Malaysia/10717/1996		Other Database Import	Wentworth,D.E.; Dugan,V.; Halpin,R.; Lin,X.; Bera,J.; Ghedin,E.; Fedorova,N.; Overton,L.; Tsitrin,T.; Stockwell,T.; Katzel,D.; Li,K.; Amedeo,P.; Schobel,S.; Shrivastava,S.; Wang,S.; Thovarai,V.; Bishop,B.; Edworthy,P.; Kim,M.; Chan,Y.F.; Sam,I.C.; AbuBakar,S.; Chang,L.Y.; Nor&apos;e,S.S.; Jafar,F.L.; Hassan,A.; Ahmad-Nasrah,S.N.; Bao,Y.; Sanders,R.; Dernovoy,D.; Kiryutin,B.; Lipman,D.J.; Tatusova…
EPI373137	NA	Malaysia	1996-Sep-02	A/Malaysia/10717/1996		Other Database Import	Wentworth,D.E.; Dugan,V.; Halpin,R.; Lin,X.; Bera,J.; Ghedin,E.; Fedorova,N.; Overton,L.; Tsitrin,T.; Stockwell,T.; Katzel,D.; Li,K.; Amedeo,P.; Schobel,S.; Shrivastava,S.; Wang,S.; Thovarai,V.; Bishop,B.; Edworthy,P.; Kim,M.; Chan,Y.F.; Sam,I.C.; AbuBakar,S.; Chang,L.Y.; Nor&apos;e,S.S.; Jafar,F.L.; Hassan,A.; Ahmad-Nasrah,S.N.; Bao,Y.; Sanders,R.; Dernovoy,D.; Kiryutin,B.; Lipman,D.J.; Tatusova…
EPI373127	HA	Malaysia	1996-Sep-13	A/Malaysia/10807/1996		Other Database Import	Wentworth,D.E.; Dugan,V.; Halpin,R.; Lin,X.; Bera,J.; Ghedin,E.; Fedorova,N.; Overton,L.; Tsitrin,T.; Stockwell,T.; Katzel,D.; Li,K.; Amedeo,P.; Schobel,S.; Shrivastava,S.; Wang,S.; Thovarai,V.; Bishop,B.; Edworthy,P.; Kim,M.; Chan,Y.F.; Sam,I.C.; AbuBakar,S.; Chang,L.Y.; Nor&apos;e,S.S.; Jafar,F.L.; Hassan,A.; Ahmad-Nasrah,S.N.; Bao,Y.; Sanders,R.; Dernovoy,D.; Kiryutin,B.; Lipman,D.J.; Tatusova…
EPI373129	NA	Malaysia	1996-Sep-13	A/Malaysia/10807/1996		Other Database Import	Wentworth,D.E.; Dugan,V.; Halpin,R.; Lin,X.; Bera,J.; Ghedin,E.; Fedorova,N.; Overton,L.; Tsitrin,T.; Stockwell,T.; Katzel,D.; Li,K.; Amedeo,P.; Schobel,S.; Shrivastava,S.; Wang,S.; Thovarai,V.; Bishop,B.; Edworthy,P.; Kim,M.; Chan,Y.F.; Sam,I.C.; AbuBakar,S.; Chang,L.Y.; Nor&apos;e,S.S.; Jafar,F.L.; Hassan,A.; Ahmad-Nasrah,S.N.; Bao,Y.; Sanders,R.; Dernovoy,D.; Kiryutin,B.; Lipman,D.J.; Tatusova…
EPI373119	HA	Malaysia	1996-Jul-03	A/Malaysia/10370/1996		Other Database Import	Wentworth,D.E.; Dugan,V.; Halpin,R.; Lin,X.; Bera,J.; Ghedin,E.; Fedorova,N.; Overton,L.; Tsitrin,T.; Stockwell,T.; Katzel,D.; Li,K.; Amedeo,P.; Schobel,S.; Shrivastava,S.; Wang,S.; Thovarai,V.; Bishop,B.; Edworthy,P.; Kim,M.; Chan,Y.F.; Sam,I.C.; AbuBakar,S.; Chang,L.Y.; Nor&apos;e,S.S.; Jafar,F.L.; Hassan,A.; Ahmad-Nasrah,S.N.; Bao,Y.; Sanders,R.; Dernovoy,D.; Kiryutin,B.; Lipman,D.J.; Tatusova…
EPI373121	NA	Malaysia	1996-Jul-03	A/Malaysia/10370/1996		Other Database Import	Wentworth,D.E.; Dugan,V.; Halpin,R.; Lin,X.; Bera,J.; Ghedin,E.; Fedorova,N.; Overton,L.; Tsitrin,T.; Stockwell,T.; Katzel,D.; Li,K.; Amedeo,P.; Schobel,S.; Shrivastava,S.; Wang,S.; Thovarai,V.; Bishop,B.; Edworthy,P.; Kim,M.; Chan,Y.F.; Sam,I.C.; AbuBakar,S.; Chang,L.Y.; Nor&apos;e,S.S.; Jafar,F.L.; Hassan,A.; Ahmad-Nasrah,S.N.; Bao,Y.; Sanders,R.; Dernovoy,D.; Kiryutin,B.; Lipman,D.J.; Tatusova…
EPI373111	HA	Malaysia	1996-Jul-02	A/Malaysia/10360/1996		Other Database Import	Wentworth,D.E.; Dugan,V.; Halpin,R.; Lin,X.; Bera,J.; Ghedin,E.; Fedorova,N.; Overton,L.; Tsitrin,T.; Stockwell,T.; Katzel,D.; Li,K.; Amedeo,P.; Schobel,S.; Shrivastava,S.; Wang,S.; Thovarai,V.; Bishop,B.; Edworthy,P.; Kim,M.; Chan,Y.F.; Sam,I.C.; AbuBakar,S.; Chang,L.Y.; Nor&apos;e,S.S.; Jafar,F.L.; Hassan,A.; Ahmad-Nasrah,S.N.; Bao,Y.; Sanders,R.; Dernovoy,D.; Kiryutin,B.; Lipman,D.J.; Tatusova…
EPI373113	NA	Malaysia	1996-Jul-02	A/Malaysia/10360/1996		Other Database Import	Wentworth,D.E.; Dugan,V.; Halpin,R.; Lin,X.; Bera,J.; Ghedin,E.; Fedorova,N.; Overton,L.; Tsitrin,T.; Stockwell,T.; Katzel,D.; Li,K.; Amedeo,P.; Schobel,S.; Shrivastava,S.; Wang,S.; Thovarai,V.; Bishop,B.; Edworthy,P.; Kim,M.; Chan,Y.F.; Sam,I.C.; AbuBakar,S.; Chang,L.Y.; Nor&apos;e,S.S.; Jafar,F.L.; Hassan,A.; Ahmad-Nasrah,S.N.; Bao,Y.; Sanders,R.; Dernovoy,D.; Kiryutin,B.; Lipman,D.J.; Tatusova…
EPI373103	HA	Malaysia	1996-Jun-19	A/Malaysia/10111/1996		Other Database Import	Wentworth,D.E.; Dugan,V.; Halpin,R.; Lin,X.; Bera,J.; Ghedin,E.; Fedorova,N.; Overton,L.; Tsitrin,T.; Stockwell,T.; Katzel,D.; Li,K.; Amedeo,P.; Schobel,S.; Shrivastava,S.; Wang,S.; Thovarai,V.; Bishop,B.; Edworthy,P.; Kim,M.; Chan,Y.F.; Sam,I.C.; AbuBakar,S.; Chang,L.Y.; Nor&apos;e,S.S.; Jafar,F.L.; Hassan,A.; Ahmad-Nasrah,S.N.; Bao,Y.; Sanders,R.; Dernovoy,D.; Kiryutin,B.; Lipman,D.J.; Tatusova…
EPI373105	NA	Malaysia	1996-Jun-19	A/Malaysia/10111/1996		Other Database Import	Wentworth,D.E.; Dugan,V.; Halpin,R.; Lin,X.; Bera,J.; Ghedin,E.; Fedorova,N.; Overton,L.; Tsitrin,T.; Stockwell,T.; Katzel,D.; Li,K.; Amedeo,P.; Schobel,S.; Shrivastava,S.; Wang,S.; Thovarai,V.; Bishop,B.; Edworthy,P.; Kim,M.; Chan,Y.F.; Sam,I.C.; AbuBakar,S.; Chang,L.Y.; Nor&apos;e,S.S.; Jafar,F.L.; Hassan,A.; Ahmad-Nasrah,S.N.; Bao,Y.; Sanders,R.; Dernovoy,D.; Kiryutin,B.; Lipman,D.J.; Tatusova…
EPI373095	HA	Malaysia	1995-Sep-27	A/Malaysia/07832/1995		Other Database Import	Wentworth,D.E.; Dugan,V.; Halpin,R.; Lin,X.; Bera,J.; Ghedin,E.; Fedorova,N.; Overton,L.; Tsitrin,T.; Stockwell,T.; Katzel,D.; Li,K.; Amedeo,P.; Schobel,S.; Shrivastava,S.; Wang,S.; Thovarai,V.; Bishop,B.; Edworthy,P.; Kim,M.; Chan,Y.F.; Sam,I.C.; AbuBakar,S.; Chang,L.Y.; Nor&apos;e,S.S.; Jafar,F.L.; Hassan,A.; Ahmad-Nasrah,S.N.; Bao,Y.; Sanders,R.; Dernovoy,D.; Kiryutin,B.; Lipman,D.J.; Tatusova…
EPI373097	NA	Malaysia	1995-Sep-27	A/Malaysia/07832/1995		Other Database Import	Wentworth,D.E.; Dugan,V.; Halpin,R.; Lin,X.; Bera,J.; Ghedin,E.; Fedorova,N.; Overton,L.; Tsitrin,T.; Stockwell,T.; Katzel,D.; Li,K.; Amedeo,P.; Schobel,S.; Shrivastava,S.; Wang,S.; Thovarai,V.; Bishop,B.; Edworthy,P.; Kim,M.; Chan,Y.F.; Sam,I.C.; AbuBakar,S.; Chang,L.Y.; Nor&apos;e,S.S.; Jafar,F.L.; Hassan,A.; Ahmad-Nasrah,S.N.; Bao,Y.; Sanders,R.; Dernovoy,D.; Kiryutin,B.; Lipman,D.J.; Tatusova…
EPI373087	HA	Malaysia	1995-Sep-27	A/Malaysia/07831/1995		Other Database Import	Wentworth,D.E.; Dugan,V.; Halpin,R.; Lin,X.; Bera,J.; Ghedin,E.; Fedorova,N.; Overton,L.; Tsitrin,T.; Stockwell,T.; Katzel,D.; Li,K.; Amedeo,P.; Schobel,S.; Shrivastava,S.; Wang,S.; Thovarai,V.; Bishop,B.; Edworthy,P.; Kim,M.; Chan,Y.F.; Sam,I.C.; AbuBakar,S.; Chang,L.Y.; Nor&apos;e,S.S.; Jafar,F.L.; Hassan,A.; Ahmad-Nasrah,S.N.; Bao,Y.; Sanders,R.; Dernovoy,D.; Kiryutin,B.; Lipman,D.J.; Tatusova…
EPI373089	NA	Malaysia	1995-Sep-27	A/Malaysia/07831/1995		Other Database Import	Wentworth,D.E.; Dugan,V.; Halpin,R.; Lin,X.; Bera,J.; Ghedin,E.; Fedorova,N.; Overton,L.; Tsitrin,T.; Stockwell,T.; Katzel,D.; Li,K.; Amedeo,P.; Schobel,S.; Shrivastava,S.; Wang,S.; Thovarai,V.; Bishop,B.; Edworthy,P.; Kim,M.; Chan,Y.F.; Sam,I.C.; AbuBakar,S.; Chang,L.Y.; Nor&apos;e,S.S.; Jafar,F.L.; Hassan,A.; Ahmad-Nasrah,S.N.; Bao,Y.; Sanders,R.; Dernovoy,D.; Kiryutin,B.; Lipman,D.J.; Tatusova…
EPI373079	HA	Malaysia	1995-Jul-03	A/Malaysia/07145/1995		Other Database Import	Wentworth,D.E.; Dugan,V.; Halpin,R.; Lin,X.; Bera,J.; Ghedin,E.; Fedorova,N.; Overton,L.; Tsitrin,T.; Stockwell,T.; Katzel,D.; Li,K.; Amedeo,P.; Schobel,S.; Shrivastava,S.; Wang,S.; Thovarai,V.; Bishop,B.; Edworthy,P.; Kim,M.; Chan,Y.F.; Sam,I.C.; AbuBakar,S.; Chang,L.Y.; Nor&apos;e,S.S.; Jafar,F.L.; Hassan,A.; Ahmad-Nasrah,S.N.; Bao,Y.; Sanders,R.; Dernovoy,D.; Kiryutin,B.; Lipman,D.J.; Tatusova…
EPI373081	NA	Malaysia	1995-Jul-03	A/Malaysia/07145/1995		Other Database Import	Wentworth,D.E.; Dugan,V.; Halpin,R.; Lin,X.; Bera,J.; Ghedin,E.; Fedorova,N.; Overton,L.; Tsitrin,T.; Stockwell,T.; Katzel,D.; Li,K.; Amedeo,P.; Schobel,S.; Shrivastava,S.; Wang,S.; Thovarai,V.; Bishop,B.; Edworthy,P.; Kim,M.; Chan,Y.F.; Sam,I.C.; AbuBakar,S.; Chang,L.Y.; Nor&apos;e,S.S.; Jafar,F.L.; Hassan,A.; Ahmad-Nasrah,S.N.; Bao,Y.; Sanders,R.; Dernovoy,D.; Kiryutin,B.; Lipman,D.J.; Tatusova…
EPI371858	NA	Malaysia	1997-Aug-02	A/Malaysia/13329/1997		Other Database Import	Wentworth,D.E.; Dugan,V.; Halpin,R.; Lin,X.; Bera,J.; Ghedin,E.; Fedorova,N.; Overton,L.; Tsitrin,T.; Stockwell,T.; Katzel,D.; Li,K.; Amedeo,P.; Schobel,S.; Shrivastava,S.; Wang,S.; Thovarai,V.; Bishop,B.; Edworthy,P.; Kim,M.; Chan,Y.-F.F.; Sam,I.C.; AbuBakar,S.; Chang,L.; Nor&apos;e,S.S.B.; Jafar,F.L.B.; Hassan,A.; Nasrah,S.N.A.; Bao,Y.; Sanders,R.; Dernovoy,D.; Kiryutin,B.; Lipman,D.J.; Tatusov…
EPI371856	HA	Malaysia	1997-Aug-02	A/Malaysia/13329/1997		Other Database Import	Wentworth,D.E.; Dugan,V.; Halpin,R.; Lin,X.; Bera,J.; Ghedin,E.; Fedorova,N.; Overton,L.; Tsitrin,T.; Stockwell,T.; Katzel,D.; Li,K.; Amedeo,P.; Schobel,S.; Shrivastava,S.; Wang,S.; Thovarai,V.; Bishop,B.; Edworthy,P.; Kim,M.; Chan,Y.-F.F.; Sam,I.C.; AbuBakar,S.; Chang,L.; Nor&apos;e,S.S.B.; Jafar,F.L.B.; Hassan,A.; Nasrah,S.N.A.; Bao,Y.; Sanders,R.; Dernovoy,D.; Kiryutin,B.; Lipman,D.J.; Tatusov…
EPI371843	HA	Malaysia	1997-Jul-24	A/Malaysia/13241/1997		Other Database Import	Wentworth,D.E.; Dugan,V.; Halpin,R.; Lin,X.; Bera,J.; Ghedin,E.; Fedorova,N.; Overton,L.; Tsitrin,T.; Stockwell,T.; Katzel,D.; Li,K.; Amedeo,P.; Schobel,S.; Shrivastava,S.; Wang,S.; Thovarai,V.; Bishop,B.; Edworthy,P.; Kim,M.; Chan,Y.-F.F.; Sam,I.C.; AbuBakar,S.; Chang,L.; Nor&apos;e,S.S.B.; Jafar,F.L.B.; Hassan,A.; Nasrah,S.N.A.; Bao,Y.; Sanders,R.; Dernovoy,D.; Kiryutin,B.; Lipman,D.J.; Tatusov…
EPI371849	NA	Malaysia	1997-Jul-24	A/Malaysia/13241/1997		Other Database Import	Wentworth,D.E.; Dugan,V.; Halpin,R.; Lin,X.; Bera,J.; Ghedin,E.; Fedorova,N.; Overton,L.; Tsitrin,T.; Stockwell,T.; Katzel,D.; Li,K.; Amedeo,P.; Schobel,S.; Shrivastava,S.; Wang,S.; Thovarai,V.; Bishop,B.; Edworthy,P.; Kim,M.; Chan,Y.-F.F.; Sam,I.C.; AbuBakar,S.; Chang,L.; Nor&apos;e,S.S.B.; Jafar,F.L.B.; Hassan,A.; Nasrah,S.N.A.; Bao,Y.; Sanders,R.; Dernovoy,D.; Kiryutin,B.; Lipman,D.J.; Tatusov…
EPI371750	HA	Malaysia	1996-Oct-14	A/Malaysia/10970/1996		Other Database Import	Wentworth,D.E.; Dugan,V.; Halpin,R.; Lin,X.; Bera,J.; Ghedin,E.; Fedorova,N.; Overton,L.; Tsitrin,T.; Stockwell,T.; Katzel,D.; Li,K.; Amedeo,P.; Schobel,S.; Shrivastava,S.; Wang,S.; Thovarai,V.; Bishop,B.; Edworthy,P.; Kim,M.; Chan,Y.-F.F.; Sam,I.C.; AbuBakar,S.; Chang,L.; Nor&apos;e,S.S.B.; Jafar,F.L.B.; Hassan,A.; Nasrah,S.N.A.; Bao,Y.; Sanders,R.; Dernovoy,D.; Kiryutin,B.; Lipman,D.J.; Tatusov…
EPI371752	NA	Malaysia	1996-Oct-14	A/Malaysia/10970/1996		Other Database Import	Wentworth,D.E.; Dugan,V.; Halpin,R.; Lin,X.; Bera,J.; Ghedin,E.; Fedorova,N.; Overton,L.; Tsitrin,T.; Stockwell,T.; Katzel,D.; Li,K.; Amedeo,P.; Schobel,S.; Shrivastava,S.; Wang,S.; Thovarai,V.; Bishop,B.; Edworthy,P.; Kim,M.; Chan,Y.-F.F.; Sam,I.C.; AbuBakar,S.; Chang,L.; Nor&apos;e,S.S.B.; Jafar,F.L.B.; Hassan,A.; Nasrah,S.N.A.; Bao,Y.; Sanders,R.; Dernovoy,D.; Kiryutin,B.; Lipman,D.J.; Tatusov…
EPI371745	NA	Malaysia	1996-Sep-25	A/Malaysia/10879/1996		Other Database Import	Wentworth,D.E.; Dugan,V.; Halpin,R.; Lin,X.; Bera,J.; Ghedin,E.; Fedorova,N.; Overton,L.; Tsitrin,T.; Stockwell,T.; Katzel,D.; Li,K.; Amedeo,P.; Schobel,S.; Shrivastava,S.; Wang,S.; Thovarai,V.; Bishop,B.; Edworthy,P.; Kim,M.; Chan,Y.-F.F.; Sam,I.C.; AbuBakar,S.; Chang,L.; Nor&apos;e,S.S.B.; Jafar,F.L.B.; Hassan,A.; Nasrah,S.N.A.; Bao,Y.; Sanders,R.; Dernovoy,D.; Kiryutin,B.; Lipman,D.J.; Tatusov…
EPI371743	HA	Malaysia	1996-Sep-25	A/Malaysia/10879/1996		Other Database Import	Wentworth,D.E.; Dugan,V.; Halpin,R.; Lin,X.; Bera,J.; Ghedin,E.; Fedorova,N.; Overton,L.; Tsitrin,T.; Stockwell,T.; Katzel,D.; Li,K.; Amedeo,P.; Schobel,S.; Shrivastava,S.; Wang,S.; Thovarai,V.; Bishop,B.; Edworthy,P.; Kim,M.; Chan,Y.-F.F.; Sam,I.C.; AbuBakar,S.; Chang,L.; Nor&apos;e,S.S.B.; Jafar,F.L.B.; Hassan,A.; Nasrah,S.N.A.; Bao,Y.; Sanders,R.; Dernovoy,D.; Kiryutin,B.; Lipman,D.J.; Tatusov…
EPI371739	NA	Malaysia	1996-Sep-16	A/Malaysia/10816/1996		Other Database Import	Wentworth,D.E.; Dugan,V.; Halpin,R.; Lin,X.; Bera,J.; Ghedin,E.; Fedorova,N.; Overton,L.; Tsitrin,T.; Stockwell,T.; Katzel,D.; Li,K.; Amedeo,P.; Schobel,S.; Shrivastava,S.; Wang,S.; Thovarai,V.; Bishop,B.; Edworthy,P.; Kim,M.; Chan,Y.-F.F.; Sam,I.C.; AbuBakar,S.; Chang,L.; Nor&apos;e,S.S.B.; Jafar,F.L.B.; Hassan,A.; Nasrah,S.N.A.; Bao,Y.; Sanders,R.; Dernovoy,D.; Kiryutin,B.; Lipman,D.J.; Tatusov…
EPI371737	HA	Malaysia	1996-Sep-16	A/Malaysia/10816/1996		Other Database Import	Wentworth,D.E.; Dugan,V.; Halpin,R.; Lin,X.; Bera,J.; Ghedin,E.; Fedorova,N.; Overton,L.; Tsitrin,T.; Stockwell,T.; Katzel,D.; Li,K.; Amedeo,P.; Schobel,S.; Shrivastava,S.; Wang,S.; Thovarai,V.; Bishop,B.; Edworthy,P.; Kim,M.; Chan,Y.-F.F.; Sam,I.C.; AbuBakar,S.; Chang,L.; Nor&apos;e,S.S.B.; Jafar,F.L.B.; Hassan,A.; Nasrah,S.N.A.; Bao,Y.; Sanders,R.; Dernovoy,D.; Kiryutin,B.; Lipman,D.J.; Tatusov…
EPI371728	NA	Malaysia	1996-May-30	A/Malaysia/10135/1996		Other Database Import	Wentworth,D.E.; Dugan,V.; Halpin,R.; Lin,X.; Bera,J.; Ghedin,E.; Fedorova,N.; Overton,L.; Tsitrin,T.; Stockwell,T.; Katzel,D.; Li,K.; Amedeo,P.; Schobel,S.; Shrivastava,S.; Wang,S.; Thovarai,V.; Bishop,B.; Edworthy,P.; Kim,M.; Chan,Y.-F.F.; Sam,I.C.; AbuBakar,S.; Chang,L.; Nor&apos;e,S.S.B.; Jafar,F.L.B.; Hassan,A.; Nasrah,S.N.A.; Bao,Y.; Sanders,R.; Dernovoy,D.; Kiryutin,B.; Lipman,D.J.; Tatusov…
EPI371726	HA	Malaysia	1996-May-30	A/Malaysia/10135/1996		Other Database Import	Wentworth,D.E.; Dugan,V.; Halpin,R.; Lin,X.; Bera,J.; Ghedin,E.; Fedorova,N.; Overton,L.; Tsitrin,T.; Stockwell,T.; Katzel,D.; Li,K.; Amedeo,P.; Schobel,S.; Shrivastava,S.; Wang,S.; Thovarai,V.; Bishop,B.; Edworthy,P.; Kim,M.; Chan,Y.-F.F.; Sam,I.C.; AbuBakar,S.; Chang,L.; Nor&apos;e,S.S.B.; Jafar,F.L.B.; Hassan,A.; Nasrah,S.N.A.; Bao,Y.; Sanders,R.; Dernovoy,D.; Kiryutin,B.; Lipman,D.J.; Tatusov…
EPI371719	HA	Malaysia	1996-May-24	A/Malaysia/10081/1996		Other Database Import	Wentworth,D.E.; Dugan,V.; Halpin,R.; Lin,X.; Bera,J.; Ghedin,E.; Fedorova,N.; Overton,L.; Tsitrin,T.; Stockwell,T.; Katzel,D.; Li,K.; Amedeo,P.; Schobel,S.; Shrivastava,S.; Wang,S.; Thovarai,V.; Bishop,B.; Edworthy,P.; Kim,M.; Chan,Y.-F.F.; Sam,I.C.; AbuBakar,S.; Chang,L.; Nor&apos;e,S.S.B.; Jafar,F.L.B.; Hassan,A.; Nasrah,S.N.A.; Bao,Y.; Sanders,R.; Dernovoy,D.; Kiryutin,B.; Lipman,D.J.; Tatusov…
EPI371721	NA	Malaysia	1996-May-24	A/Malaysia/10081/1996		Other Database Import	Wentworth,D.E.; Dugan,V.; Halpin,R.; Lin,X.; Bera,J.; Ghedin,E.; Fedorova,N.; Overton,L.; Tsitrin,T.; Stockwell,T.; Katzel,D.; Li,K.; Amedeo,P.; Schobel,S.; Shrivastava,S.; Wang,S.; Thovarai,V.; Bishop,B.; Edworthy,P.; Kim,M.; Chan,Y.-F.F.; Sam,I.C.; AbuBakar,S.; Chang,L.; Nor&apos;e,S.S.B.; Jafar,F.L.B.; Hassan,A.; Nasrah,S.N.A.; Bao,Y.; Sanders,R.; Dernovoy,D.; Kiryutin,B.; Lipman,D.J.; Tatusov…
EPI367222	HA	Netherlands	1999-Oct-01	A/Netherlands/301/1999		Other Database Import	Wentworth,D.E.; Dugan,V.; Halpin,R.; Lin,X.; Bera,J.; Ghedin,E.; Fedorova,N.; Overton,L.; Tsitrin,T.; Stockwell,T.; Amedeo,P.; Bishop,B.; Chen,H.; Edworthy,P.; Gupta,N.; Katzel,D.; Li,K.; Schobel,S.; Shrivastava,S.; Thovarai,V.; Wang,S.; Westgeest,K.B.; van Beek,R.; Bestebroer,T.M.; de Jong,J.C.; Rimmelzwaan,G.F.; Osterhaus,A.D.M.E.; Fouchier,R.A.M.; Bao,Y.; Sanders,R.; Dernovoy,D.; Kiryutin,B.; …
EPI367224	NA	Netherlands	1999-Oct-01	A/Netherlands/301/1999		Other Database Import	Wentworth,D.E.; Dugan,V.; Halpin,R.; Lin,X.; Bera,J.; Ghedin,E.; Fedorova,N.; Overton,L.; Tsitrin,T.; Stockwell,T.; Amedeo,P.; Bishop,B.; Chen,H.; Edworthy,P.; Gupta,N.; Katzel,D.; Li,K.; Schobel,S.; Shrivastava,S.; Thovarai,V.; Wang,S.; Westgeest,K.B.; van Beek,R.; Bestebroer,T.M.; de Jong,J.C.; Rimmelzwaan,G.F.; Osterhaus,A.D.M.E.; Fouchier,R.A.M.; Bao,Y.; Sanders,R.; Dernovoy,D.; Kiryutin,B.; …
EPI367214	HA	Netherlands	1998-Jan-14	A/Netherlands/5/1998		Other Database Import	Wentworth,D.E.; Dugan,V.; Halpin,R.; Lin,X.; Bera,J.; Ghedin,E.; Fedorova,N.; Overton,L.; Tsitrin,T.; Stockwell,T.; Amedeo,P.; Bishop,B.; Chen,H.; Edworthy,P.; Gupta,N.; Katzel,D.; Li,K.; Schobel,S.; Shrivastava,S.; Thovarai,V.; Wang,S.; Westgeest,K.B.; van Beek,R.; Bestebroer,T.M.; de Jong,J.C.; Rimmelzwaan,G.F.; Osterhaus,A.D.M.E.; Fouchier,R.A.M.; Bao,Y.; Sanders,R.; Dernovoy,D.; Kiryutin,B.; …
EPI367216	NA	Netherlands	1998-Jan-14	A/Netherlands/5/1998		Other Database Import	Wentworth,D.E.; Dugan,V.; Halpin,R.; Lin,X.; Bera,J.; Ghedin,E.; Fedorova,N.; Overton,L.; Tsitrin,T.; Stockwell,T.; Amedeo,P.; Bishop,B.; Chen,H.; Edworthy,P.; Gupta,N.; Katzel,D.; Li,K.; Schobel,S.; Shrivastava,S.; Thovarai,V.; Wang,S.; Westgeest,K.B.; van Beek,R.; Bestebroer,T.M.; de Jong,J.C.; Rimmelzwaan,G.F.; Osterhaus,A.D.M.E.; Fouchier,R.A.M.; Bao,Y.; Sanders,R.; Dernovoy,D.; Kiryutin,B.; …
EPI367208	NA	Australia	1996-Jan-01	A/Brisbane/8/1996		Other Database Import	Wentworth,D.E.; Dugan,V.; Halpin,R.; Lin,X.; Bera,J.; Ghedin,E.; Fedorova,N.; Overton,L.; Tsitrin,T.; Stockwell,T.; Amedeo,P.; Bishop,B.; Chen,H.; Edworthy,P.; Gupta,N.; Katzel,D.; Li,K.; Schobel,S.; Shrivastava,S.; Thovarai,V.; Wang,S.; Westgeest,K.B.; van Beek,R.; Bestebroer,T.M.; de Jong,J.C.; Rimmelzwaan,G.F.; Osterhaus,A.D.M.E.; Fouchier,R.A.M.; Bao,Y.; Sanders,R.; Dernovoy,D.; Kiryutin,B.; …
EPI367206	HA	Australia	1996-Jan-01	A/Brisbane/8/1996		Other Database Import	Wentworth,D.E.; Dugan,V.; Halpin,R.; Lin,X.; Bera,J.; Ghedin,E.; Fedorova,N.; Overton,L.; Tsitrin,T.; Stockwell,T.; Amedeo,P.; Bishop,B.; Chen,H.; Edworthy,P.; Gupta,N.; Katzel,D.; Li,K.; Schobel,S.; Shrivastava,S.; Thovarai,V.; Wang,S.; Westgeest,K.B.; van Beek,R.; Bestebroer,T.M.; de Jong,J.C.; Rimmelzwaan,G.F.; Osterhaus,A.D.M.E.; Fouchier,R.A.M.; Bao,Y.; Sanders,R.; Dernovoy,D.; Kiryutin,B.; …
EPI367051	NA	Netherlands	1998-Dec-16	A/Netherlands/462/1998		Other Database Import	Wentworth,D.E.; Dugan,V.; Halpin,R.; Lin,X.; Bera,J.; Ghedin,E.; Fedorova,N.; Overton,L.; Tsitrin,T.; Stockwell,T.; Amedeo,P.; Bishop,B.; Chen,H.; Edworthy,P.; Gupta,N.; Katzel,D.; Li,K.; Schobel,S.; Shrivastava,S.; Thovarai,V.; Wang,S.; Westgeest,K.B.; van Beek,R.; Bestebroer,T.M.; de Jong,J.C.; Rimmelzwaan,G.F.; Osterhaus,A.D.M.E.; Fouchier,R.A.M.; Bao,Y.; Sanders,R.; Dernovoy,D.; Kiryutin,B.; …
EPI367049	HA	Netherlands	1998-Dec-16	A/Netherlands/462/1998		Other Database Import	Wentworth,D.E.; Dugan,V.; Halpin,R.; Lin,X.; Bera,J.; Ghedin,E.; Fedorova,N.; Overton,L.; Tsitrin,T.; Stockwell,T.; Amedeo,P.; Bishop,B.; Chen,H.; Edworthy,P.; Gupta,N.; Katzel,D.; Li,K.; Schobel,S.; Shrivastava,S.; Thovarai,V.; Wang,S.; Westgeest,K.B.; van Beek,R.; Bestebroer,T.M.; de Jong,J.C.; Rimmelzwaan,G.F.; Osterhaus,A.D.M.E.; Fouchier,R.A.M.; Bao,Y.; Sanders,R.; Dernovoy,D.; Kiryutin,B.; …
EPI367041	HA	Netherlands	1997-Dec-23	A/Netherlands/300/1997		Other Database Import	Wentworth,D.E.; Dugan,V.; Halpin,R.; Lin,X.; Bera,J.; Ghedin,E.; Fedorova,N.; Overton,L.; Tsitrin,T.; Stockwell,T.; Amedeo,P.; Bishop,B.; Chen,H.; Edworthy,P.; Gupta,N.; Katzel,D.; Li,K.; Schobel,S.; Shrivastava,S.; Thovarai,V.; Wang,S.; Westgeest,K.B.; van Beek,R.; Bestebroer,T.M.; de Jong,J.C.; Rimmelzwaan,G.F.; Osterhaus,A.D.M.E.; Fouchier,R.A.M.; Bao,Y.; Sanders,R.; Dernovoy,D.; Kiryutin,B.; …
EPI367043	NA	Netherlands	1997-Dec-23	A/Netherlands/300/1997		Other Database Import	Wentworth,D.E.; Dugan,V.; Halpin,R.; Lin,X.; Bera,J.; Ghedin,E.; Fedorova,N.; Overton,L.; Tsitrin,T.; Stockwell,T.; Amedeo,P.; Bishop,B.; Chen,H.; Edworthy,P.; Gupta,N.; Katzel,D.; Li,K.; Schobel,S.; Shrivastava,S.; Thovarai,V.; Wang,S.; Westgeest,K.B.; van Beek,R.; Bestebroer,T.M.; de Jong,J.C.; Rimmelzwaan,G.F.; Osterhaus,A.D.M.E.; Fouchier,R.A.M.; Bao,Y.; Sanders,R.; Dernovoy,D.; Kiryutin,B.; …
EPI367033	HA	Australia	1997-Aug-01	A/Auckland/10/1997		Other Database Import	Wentworth,D.E.; Dugan,V.; Halpin,R.; Lin,X.; Bera,J.; Ghedin,E.; Fedorova,N.; Overton,L.; Tsitrin,T.; Stockwell,T.; Amedeo,P.; Bishop,B.; Chen,H.; Edworthy,P.; Gupta,N.; Katzel,D.; Li,K.; Schobel,S.; Shrivastava,S.; Thovarai,V.; Wang,S.; Westgeest,K.B.; van Beek,R.; Bestebroer,T.M.; de Jong,J.C.; Rimmelzwaan,G.F.; Osterhaus,A.D.M.E.; Fouchier,R.A.M.; Bao,Y.; Sanders,R.; Dernovoy,D.; Kiryutin,B.; …
EPI367035	NA	Australia	1997-Aug-01	A/Auckland/10/1997		Other Database Import	Wentworth,D.E.; Dugan,V.; Halpin,R.; Lin,X.; Bera,J.; Ghedin,E.; Fedorova,N.; Overton,L.; Tsitrin,T.; Stockwell,T.; Amedeo,P.; Bishop,B.; Chen,H.; Edworthy,P.; Gupta,N.; Katzel,D.; Li,K.; Schobel,S.; Shrivastava,S.; Thovarai,V.; Wang,S.; Westgeest,K.B.; van Beek,R.; Bestebroer,T.M.; de Jong,J.C.; Rimmelzwaan,G.F.; Osterhaus,A.D.M.E.; Fouchier,R.A.M.; Bao,Y.; Sanders,R.; Dernovoy,D.; Kiryutin,B.; …
EPI367025	HA	Netherlands	1996-Jan-30	A/Netherlands/91/1996		Other Database Import	Wentworth,D.E.; Dugan,V.; Halpin,R.; Lin,X.; Bera,J.; Ghedin,E.; Fedorova,N.; Overton,L.; Tsitrin,T.; Stockwell,T.; Amedeo,P.; Bishop,B.; Chen,H.; Edworthy,P.; Gupta,N.; Katzel,D.; Li,K.; Schobel,S.; Shrivastava,S.; Thovarai,V.; Wang,S.; Westgeest,K.B.; van Beek,R.; Bestebroer,T.M.; de Jong,J.C.; Rimmelzwaan,G.F.; Osterhaus,A.D.M.E.; Fouchier,R.A.M.; Bao,Y.; Sanders,R.; Dernovoy,D.; Kiryutin,B.; …
EPI367027	NA	Netherlands	1996-Jan-30	A/Netherlands/91/1996		Other Database Import	Wentworth,D.E.; Dugan,V.; Halpin,R.; Lin,X.; Bera,J.; Ghedin,E.; Fedorova,N.; Overton,L.; Tsitrin,T.; Stockwell,T.; Amedeo,P.; Bishop,B.; Chen,H.; Edworthy,P.; Gupta,N.; Katzel,D.; Li,K.; Schobel,S.; Shrivastava,S.; Thovarai,V.; Wang,S.; Westgeest,K.B.; van Beek,R.; Bestebroer,T.M.; de Jong,J.C.; Rimmelzwaan,G.F.; Osterhaus,A.D.M.E.; Fouchier,R.A.M.; Bao,Y.; Sanders,R.; Dernovoy,D.; Kiryutin,B.; …
EPI367017	HA	France	1996-Oct-26	A/Lyon/1781/1996		Other Database Import	Wentworth,D.E.; Dugan,V.; Halpin,R.; Lin,X.; Bera,J.; Ghedin,E.; Fedorova,N.; Overton,L.; Tsitrin,T.; Stockwell,T.; Amedeo,P.; Bishop,B.; Chen,H.; Edworthy,P.; Gupta,N.; Katzel,D.; Li,K.; Schobel,S.; Shrivastava,S.; Thovarai,V.; Wang,S.; Westgeest,K.B.; van Beek,R.; Bestebroer,T.M.; de Jong,J.C.; Rimmelzwaan,G.F.; Osterhaus,A.D.M.E.; Fouchier,R.A.M.; Bao,Y.; Sanders,R.; Dernovoy,D.; Kiryutin,B.; …
EPI367019	NA	France	1996-Oct-26	A/Lyon/1781/1996		Other Database Import	Wentworth,D.E.; Dugan,V.; Halpin,R.; Lin,X.; Bera,J.; Ghedin,E.; Fedorova,N.; Overton,L.; Tsitrin,T.; Stockwell,T.; Amedeo,P.; Bishop,B.; Chen,H.; Edworthy,P.; Gupta,N.; Katzel,D.; Li,K.; Schobel,S.; Shrivastava,S.; Thovarai,V.; Wang,S.; Westgeest,K.B.; van Beek,R.; Bestebroer,T.M.; de Jong,J.C.; Rimmelzwaan,G.F.; Osterhaus,A.D.M.E.; Fouchier,R.A.M.; Bao,Y.; Sanders,R.; Dernovoy,D.; Kiryutin,B.; …
EPI367011	NA	Hong Kong (SAR)	1996-Oct-02	A/Hong Kong/434/1996		Other Database Import	Wentworth,D.E.; Dugan,V.; Halpin,R.; Lin,X.; Bera,J.; Ghedin,E.; Fedorova,N.; Overton,L.; Tsitrin,T.; Stockwell,T.; Amedeo,P.; Bishop,B.; Chen,H.; Edworthy,P.; Gupta,N.; Katzel,D.; Li,K.; Schobel,S.; Shrivastava,S.; Thovarai,V.; Wang,S.; Westgeest,K.B.; van Beek,R.; Bestebroer,T.M.; de Jong,J.C.; Rimmelzwaan,G.F.; Osterhaus,A.D.M.E.; Fouchier,R.A.M.; Bao,Y.; Sanders,R.; Dernovoy,D.; Kiryutin,B.; …
EPI367009	HA	Hong Kong (SAR)	1996-Oct-02	A/Hong Kong/434/1996		Other Database Import	Wentworth,D.E.; Dugan,V.; Halpin,R.; Lin,X.; Bera,J.; Ghedin,E.; Fedorova,N.; Overton,L.; Tsitrin,T.; Stockwell,T.; Amedeo,P.; Bishop,B.; Chen,H.; Edworthy,P.; Gupta,N.; Katzel,D.; Li,K.; Schobel,S.; Shrivastava,S.; Thovarai,V.; Wang,S.; Westgeest,K.B.; van Beek,R.; Bestebroer,T.M.; de Jong,J.C.; Rimmelzwaan,G.F.; Osterhaus,A.D.M.E.; Fouchier,R.A.M.; Bao,Y.; Sanders,R.; Dernovoy,D.; Kiryutin,B.; …
EPI367001	HA	Hong Kong (SAR)	1996-Jul-19	A/Hong Kong/358/1996		Other Database Import	Wentworth,D.E.; Dugan,V.; Halpin,R.; Lin,X.; Bera,J.; Ghedin,E.; Fedorova,N.; Overton,L.; Tsitrin,T.; Stockwell,T.; Amedeo,P.; Bishop,B.; Chen,H.; Edworthy,P.; Gupta,N.; Katzel,D.; Li,K.; Schobel,S.; Shrivastava,S.; Thovarai,V.; Wang,S.; Westgeest,K.B.; van Beek,R.; Bestebroer,T.M.; de Jong,J.C.; Rimmelzwaan,G.F.; Osterhaus,A.D.M.E.; Fouchier,R.A.M.; Bao,Y.; Sanders,R.; Dernovoy,D.; Kiryutin,B.; …
EPI367003	NA	Hong Kong (SAR)	1996-Jul-19	A/Hong Kong/358/1996		Other Database Import	Wentworth,D.E.; Dugan,V.; Halpin,R.; Lin,X.; Bera,J.; Ghedin,E.; Fedorova,N.; Overton,L.; Tsitrin,T.; Stockwell,T.; Amedeo,P.; Bishop,B.; Chen,H.; Edworthy,P.; Gupta,N.; Katzel,D.; Li,K.; Schobel,S.; Shrivastava,S.; Thovarai,V.; Wang,S.; Westgeest,K.B.; van Beek,R.; Bestebroer,T.M.; de Jong,J.C.; Rimmelzwaan,G.F.; Osterhaus,A.D.M.E.; Fouchier,R.A.M.; Bao,Y.; Sanders,R.; Dernovoy,D.; Kiryutin,B.; …
EPI366993	HA	Hong Kong (SAR)	1996-Jul-19	A/Hong Kong/357/1996		Other Database Import	Wentworth,D.E.; Dugan,V.; Halpin,R.; Lin,X.; Bera,J.; Ghedin,E.; Fedorova,N.; Overton,L.; Tsitrin,T.; Stockwell,T.; Amedeo,P.; Bishop,B.; Chen,H.; Edworthy,P.; Gupta,N.; Katzel,D.; Li,K.; Schobel,S.; Shrivastava,S.; Thovarai,V.; Wang,S.; Westgeest,K.B.; van Beek,R.; Bestebroer,T.M.; de Jong,J.C.; Rimmelzwaan,G.F.; Osterhaus,A.D.M.E.; Fouchier,R.A.M.; Bao,Y.; Sanders,R.; Dernovoy,D.; Kiryutin,B.; …
EPI366995	NA	Hong Kong (SAR)	1996-Jul-19	A/Hong Kong/357/1996		Other Database Import	Wentworth,D.E.; Dugan,V.; Halpin,R.; Lin,X.; Bera,J.; Ghedin,E.; Fedorova,N.; Overton,L.; Tsitrin,T.; Stockwell,T.; Amedeo,P.; Bishop,B.; Chen,H.; Edworthy,P.; Gupta,N.; Katzel,D.; Li,K.; Schobel,S.; Shrivastava,S.; Thovarai,V.; Wang,S.; Westgeest,K.B.; van Beek,R.; Bestebroer,T.M.; de Jong,J.C.; Rimmelzwaan,G.F.; Osterhaus,A.D.M.E.; Fouchier,R.A.M.; Bao,Y.; Sanders,R.; Dernovoy,D.; Kiryutin,B.; …
EPI366985	HA	Hong Kong (SAR)	1996-Mar-04	A/Hong Kong/42/1996		Other Database Import	Wentworth,D.E.; Dugan,V.; Halpin,R.; Lin,X.; Bera,J.; Ghedin,E.; Fedorova,N.; Overton,L.; Tsitrin,T.; Stockwell,T.; Amedeo,P.; Bishop,B.; Chen,H.; Edworthy,P.; Gupta,N.; Katzel,D.; Li,K.; Schobel,S.; Shrivastava,S.; Thovarai,V.; Wang,S.; Westgeest,K.B.; van Beek,R.; Bestebroer,T.M.; de Jong,J.C.; Rimmelzwaan,G.F.; Osterhaus,A.D.M.E.; Fouchier,R.A.M.; Bao,Y.; Sanders,R.; Dernovoy,D.; Kiryutin,B.; …
EPI366987	NA	Hong Kong (SAR)	1996-Mar-04	A/Hong Kong/42/1996		Other Database Import	Wentworth,D.E.; Dugan,V.; Halpin,R.; Lin,X.; Bera,J.; Ghedin,E.; Fedorova,N.; Overton,L.; Tsitrin,T.; Stockwell,T.; Amedeo,P.; Bishop,B.; Chen,H.; Edworthy,P.; Gupta,N.; Katzel,D.; Li,K.; Schobel,S.; Shrivastava,S.; Thovarai,V.; Wang,S.; Westgeest,K.B.; van Beek,R.; Bestebroer,T.M.; de Jong,J.C.; Rimmelzwaan,G.F.; Osterhaus,A.D.M.E.; Fouchier,R.A.M.; Bao,Y.; Sanders,R.; Dernovoy,D.; Kiryutin,B.; …
EPI366979	NA	Hong Kong (SAR)	1996-Feb-24	A/Hong Kong/20/1996		Other Database Import	Wentworth,D.E.; Dugan,V.; Halpin,R.; Lin,X.; Bera,J.; Ghedin,E.; Fedorova,N.; Overton,L.; Tsitrin,T.; Stockwell,T.; Amedeo,P.; Bishop,B.; Chen,H.; Edworthy,P.; Gupta,N.; Katzel,D.; Li,K.; Schobel,S.; Shrivastava,S.; Thovarai,V.; Wang,S.; Westgeest,K.B.; van Beek,R.; Bestebroer,T.M.; de Jong,J.C.; Rimmelzwaan,G.F.; Osterhaus,A.D.M.E.; Fouchier,R.A.M.; Bao,Y.; Sanders,R.; Dernovoy,D.; Kiryutin,B.; …
EPI366977	HA	Hong Kong (SAR)	1996-Feb-24	A/Hong Kong/20/1996		Other Database Import	Wentworth,D.E.; Dugan,V.; Halpin,R.; Lin,X.; Bera,J.; Ghedin,E.; Fedorova,N.; Overton,L.; Tsitrin,T.; Stockwell,T.; Amedeo,P.; Bishop,B.; Chen,H.; Edworthy,P.; Gupta,N.; Katzel,D.; Li,K.; Schobel,S.; Shrivastava,S.; Thovarai,V.; Wang,S.; Westgeest,K.B.; van Beek,R.; Bestebroer,T.M.; de Jong,J.C.; Rimmelzwaan,G.F.; Osterhaus,A.D.M.E.; Fouchier,R.A.M.; Bao,Y.; Sanders,R.; Dernovoy,D.; Kiryutin,B.; …
EPI366969	HA	Switzerland	1996-Jan-01	A/Geneva/3958/1996		Other Database Import	Wentworth,D.E.; Dugan,V.; Halpin,R.; Lin,X.; Bera,J.; Ghedin,E.; Fedorova,N.; Overton,L.; Tsitrin,T.; Stockwell,T.; Amedeo,P.; Bishop,B.; Chen,H.; Edworthy,P.; Gupta,N.; Katzel,D.; Li,K.; Schobel,S.; Shrivastava,S.; Thovarai,V.; Wang,S.; Westgeest,K.B.; van Beek,R.; Bestebroer,T.M.; de Jong,J.C.; Rimmelzwaan,G.F.; Osterhaus,A.D.M.E.; Fouchier,R.A.M.; Bao,Y.; Sanders,R.; Dernovoy,D.; Kiryutin,B.; …
EPI366971	NA	Switzerland	1996-Jan-01	A/Geneva/3958/1996		Other Database Import	Wentworth,D.E.; Dugan,V.; Halpin,R.; Lin,X.; Bera,J.; Ghedin,E.; Fedorova,N.; Overton,L.; Tsitrin,T.; Stockwell,T.; Amedeo,P.; Bishop,B.; Chen,H.; Edworthy,P.; Gupta,N.; Katzel,D.; Li,K.; Schobel,S.; Shrivastava,S.; Thovarai,V.; Wang,S.; Westgeest,K.B.; van Beek,R.; Bestebroer,T.M.; de Jong,J.C.; Rimmelzwaan,G.F.; Osterhaus,A.D.M.E.; Fouchier,R.A.M.; Bao,Y.; Sanders,R.; Dernovoy,D.; Kiryutin,B.; …
EPI366961	HA	Netherlands	1995-Jan-11	A/Netherlands/1/1995		Other Database Import	Wentworth,D.E.; Dugan,V.; Halpin,R.; Lin,X.; Bera,J.; Ghedin,E.; Fedorova,N.; Overton,L.; Tsitrin,T.; Stockwell,T.; Amedeo,P.; Bishop,B.; Chen,H.; Edworthy,P.; Gupta,N.; Katzel,D.; Li,K.; Schobel,S.; Shrivastava,S.; Thovarai,V.; Wang,S.; Westgeest,K.B.; van Beek,R.; Bestebroer,T.M.; de Jong,J.C.; Rimmelzwaan,G.F.; Osterhaus,A.D.M.E.; Fouchier,R.A.M.; Bao,Y.; Sanders,R.; Dernovoy,D.; Kiryutin,B.; …
EPI366963	NA	Netherlands	1995-Jan-11	A/Netherlands/1/1995		Other Database Import	Wentworth,D.E.; Dugan,V.; Halpin,R.; Lin,X.; Bera,J.; Ghedin,E.; Fedorova,N.; Overton,L.; Tsitrin,T.; Stockwell,T.; Amedeo,P.; Bishop,B.; Chen,H.; Edworthy,P.; Gupta,N.; Katzel,D.; Li,K.; Schobel,S.; Shrivastava,S.; Thovarai,V.; Wang,S.; Westgeest,K.B.; van Beek,R.; Bestebroer,T.M.; de Jong,J.C.; Rimmelzwaan,G.F.; Osterhaus,A.D.M.E.; Fouchier,R.A.M.; Bao,Y.; Sanders,R.; Dernovoy,D.; Kiryutin,B.; …
EPI366955	NA	France	1995-Nov-20	A/Lyon/2279/1995		Other Database Import	Wentworth,D.E.; Dugan,V.; Halpin,R.; Lin,X.; Bera,J.; Ghedin,E.; Fedorova,N.; Overton,L.; Tsitrin,T.; Stockwell,T.; Amedeo,P.; Bishop,B.; Chen,H.; Edworthy,P.; Gupta,N.; Katzel,D.; Li,K.; Schobel,S.; Shrivastava,S.; Thovarai,V.; Wang,S.; Westgeest,K.B.; van Beek,R.; Bestebroer,T.M.; de Jong,J.C.; Rimmelzwaan,G.F.; Osterhaus,A.D.M.E.; Fouchier,R.A.M.; Bao,Y.; Sanders,R.; Dernovoy,D.; Kiryutin,B.; …
EPI366953	HA	France	1995-Nov-20	A/Lyon/2279/1995		Other Database Import	Wentworth,D.E.; Dugan,V.; Halpin,R.; Lin,X.; Bera,J.; Ghedin,E.; Fedorova,N.; Overton,L.; Tsitrin,T.; Stockwell,T.; Amedeo,P.; Bishop,B.; Chen,H.; Edworthy,P.; Gupta,N.; Katzel,D.; Li,K.; Schobel,S.; Shrivastava,S.; Thovarai,V.; Wang,S.; Westgeest,K.B.; van Beek,R.; Bestebroer,T.M.; de Jong,J.C.; Rimmelzwaan,G.F.; Osterhaus,A.D.M.E.; Fouchier,R.A.M.; Bao,Y.; Sanders,R.; Dernovoy,D.; Kiryutin,B.; …
EPI366945	HA	Hong Kong (SAR)	1995-Sep-01	A/Hong Kong/49/1995		Other Database Import	Wentworth,D.E.; Dugan,V.; Halpin,R.; Lin,X.; Bera,J.; Ghedin,E.; Fedorova,N.; Overton,L.; Tsitrin,T.; Stockwell,T.; Amedeo,P.; Bishop,B.; Chen,H.; Edworthy,P.; Gupta,N.; Katzel,D.; Li,K.; Schobel,S.; Shrivastava,S.; Thovarai,V.; Wang,S.; Westgeest,K.B.; van Beek,R.; Bestebroer,T.M.; de Jong,J.C.; Rimmelzwaan,G.F.; Osterhaus,A.D.M.E.; Fouchier,R.A.M.; Bao,Y.; Sanders,R.; Dernovoy,D.; Kiryutin,B.; …
EPI366947	NA	Hong Kong (SAR)	1995-Sep-01	A/Hong Kong/49/1995		Other Database Import	Wentworth,D.E.; Dugan,V.; Halpin,R.; Lin,X.; Bera,J.; Ghedin,E.; Fedorova,N.; Overton,L.; Tsitrin,T.; Stockwell,T.; Amedeo,P.; Bishop,B.; Chen,H.; Edworthy,P.; Gupta,N.; Katzel,D.; Li,K.; Schobel,S.; Shrivastava,S.; Thovarai,V.; Wang,S.; Westgeest,K.B.; van Beek,R.; Bestebroer,T.M.; de Jong,J.C.; Rimmelzwaan,G.F.; Osterhaus,A.D.M.E.; Fouchier,R.A.M.; Bao,Y.; Sanders,R.; Dernovoy,D.; Kiryutin,B.; …
EPI366939	NA	Hong Kong (SAR)	1995-Jan-24	A/Hong Kong/3/1995		Other Database Import	Wentworth,D.E.; Dugan,V.; Halpin,R.; Lin,X.; Bera,J.; Ghedin,E.; Fedorova,N.; Overton,L.; Tsitrin,T.; Stockwell,T.; Amedeo,P.; Bishop,B.; Chen,H.; Edworthy,P.; Gupta,N.; Katzel,D.; Li,K.; Schobel,S.; Shrivastava,S.; Thovarai,V.; Wang,S.; Westgeest,K.B.; van Beek,R.; Bestebroer,T.M.; de Jong,J.C.; Rimmelzwaan,G.F.; Osterhaus,A.D.M.E.; Fouchier,R.A.M.; Bao,Y.; Sanders,R.; Dernovoy,D.; Kiryutin,B.; …
EPI366937	HA	Hong Kong (SAR)	1995-Jan-24	A/Hong Kong/3/1995		Other Database Import	Wentworth,D.E.; Dugan,V.; Halpin,R.; Lin,X.; Bera,J.; Ghedin,E.; Fedorova,N.; Overton,L.; Tsitrin,T.; Stockwell,T.; Amedeo,P.; Bishop,B.; Chen,H.; Edworthy,P.; Gupta,N.; Katzel,D.; Li,K.; Schobel,S.; Shrivastava,S.; Thovarai,V.; Wang,S.; Westgeest,K.B.; van Beek,R.; Bestebroer,T.M.; de Jong,J.C.; Rimmelzwaan,G.F.; Osterhaus,A.D.M.E.; Fouchier,R.A.M.; Bao,Y.; Sanders,R.; Dernovoy,D.; Kiryutin,B.; …
EPI366931	NA	Switzerland	1995-Feb-01	A/Geneva/A9509/1995		Other Database Import	Wentworth,D.E.; Dugan,V.; Halpin,R.; Lin,X.; Bera,J.; Ghedin,E.; Fedorova,N.; Overton,L.; Tsitrin,T.; Stockwell,T.; Amedeo,P.; Bishop,B.; Chen,H.; Edworthy,P.; Gupta,N.; Katzel,D.; Li,K.; Schobel,S.; Shrivastava,S.; Thovarai,V.; Wang,S.; Westgeest,K.B.; van Beek,R.; Bestebroer,T.M.; de Jong,J.C.; Rimmelzwaan,G.F.; Osterhaus,A.D.M.E.; Fouchier,R.A.M.; Bao,Y.; Sanders,R.; Dernovoy,D.; Kiryutin,B.; …
EPI366929	HA	Switzerland	1995-Feb-01	A/Geneva/A9509/1995		Other Database Import	Wentworth,D.E.; Dugan,V.; Halpin,R.; Lin,X.; Bera,J.; Ghedin,E.; Fedorova,N.; Overton,L.; Tsitrin,T.; Stockwell,T.; Amedeo,P.; Bishop,B.; Chen,H.; Edworthy,P.; Gupta,N.; Katzel,D.; Li,K.; Schobel,S.; Shrivastava,S.; Thovarai,V.; Wang,S.; Westgeest,K.B.; van Beek,R.; Bestebroer,T.M.; de Jong,J.C.; Rimmelzwaan,G.F.; Osterhaus,A.D.M.E.; Fouchier,R.A.M.; Bao,Y.; Sanders,R.; Dernovoy,D.; Kiryutin,B.; …
EPI362901	HA	Panama	1999-Jan-01	A/Panama/2007/1999		Other Database Import	Wentworth,D.E.; Dugan,V.; Halpin,R.; Lin,X.; Bera,J.; Ghedin,E.; Fedorova,N.; Overton,L.; Tsitrin,T.; Stockwell,T.; Amedeo,P.; Bishop,B.; Chen,H.; Edworthy,P.; Gupta,N.; Katzel,D.; Li,K.; Schobel,S.; Shrivastava,S.; Thovarai,V.; Wang,S.; Westgeest,K.B.; van Beek,R.; Bestebroer,T.M.; de Jong,J.C.; Rimmelzwaan,G.F.; Osterhaus,A.D.M.E.; Fouchier,R.A.M.; Bao,Y.; Sanders,R.; Dernovoy,D.; Kiryutin,B.; …
EPI362903	NA	Panama	1999-Jan-01	A/Panama/2007/1999		Other Database Import	Wentworth,D.E.; Dugan,V.; Halpin,R.; Lin,X.; Bera,J.; Ghedin,E.; Fedorova,N.; Overton,L.; Tsitrin,T.; Stockwell,T.; Amedeo,P.; Bishop,B.; Chen,H.; Edworthy,P.; Gupta,N.; Katzel,D.; Li,K.; Schobel,S.; Shrivastava,S.; Thovarai,V.; Wang,S.; Westgeest,K.B.; van Beek,R.; Bestebroer,T.M.; de Jong,J.C.; Rimmelzwaan,G.F.; Osterhaus,A.D.M.E.; Fouchier,R.A.M.; Bao,Y.; Sanders,R.; Dernovoy,D.; Kiryutin,B.; …
EPI362889	HA	Netherlands	1998-Nov-16	A/Netherlands/427/1998		Other Database Import	Wentworth,D.E.; Dugan,V.; Halpin,R.; Lin,X.; Bera,J.; Ghedin,E.; Fedorova,N.; Overton,L.; Tsitrin,T.; Stockwell,T.; Amedeo,P.; Bishop,B.; Chen,H.; Edworthy,P.; Gupta,N.; Katzel,D.; Li,K.; Schobel,S.; Shrivastava,S.; Thovarai,V.; Wang,S.; Westgeest,K.B.; van Beek,R.; Bestebroer,T.M.; de Jong,J.C.; Rimmelzwaan,G.F.; Osterhaus,A.D.M.E.; Fouchier,R.A.M.; Bao,Y.; Sanders,R.; Dernovoy,D.; Kiryutin,B.; …
EPI362891	NA	Netherlands	1998-Nov-16	A/Netherlands/427/1998		Other Database Import	Wentworth,D.E.; Dugan,V.; Halpin,R.; Lin,X.; Bera,J.; Ghedin,E.; Fedorova,N.; Overton,L.; Tsitrin,T.; Stockwell,T.; Amedeo,P.; Bishop,B.; Chen,H.; Edworthy,P.; Gupta,N.; Katzel,D.; Li,K.; Schobel,S.; Shrivastava,S.; Thovarai,V.; Wang,S.; Westgeest,K.B.; van Beek,R.; Bestebroer,T.M.; de Jong,J.C.; Rimmelzwaan,G.F.; Osterhaus,A.D.M.E.; Fouchier,R.A.M.; Bao,Y.; Sanders,R.; Dernovoy,D.; Kiryutin,B.; …
EPI362851	NA	Norway	1997-Jan-01	A/Oslo/21/1997		Other Database Import	Wentworth,D.E.; Dugan,V.; Halpin,R.; Lin,X.; Bera,J.; Ghedin,E.; Fedorova,N.; Overton,L.; Tsitrin,T.; Stockwell,T.; Amedeo,P.; Bishop,B.; Chen,H.; Edworthy,P.; Gupta,N.; Katzel,D.; Li,K.; Schobel,S.; Shrivastava,S.; Thovarai,V.; Wang,S.; Westgeest,K.B.; van Beek,R.; Bestebroer,T.M.; de Jong,J.C.; Rimmelzwaan,G.F.; Osterhaus,A.D.M.E.; Fouchier,R.A.M.; Bao,Y.; Sanders,R.; Dernovoy,D.; Kiryutin,B.; …
EPI362877	HA	Norway	1997-Jan-01	A/Oslo/21/1997		Other Database Import	Wentworth,D.E.; Dugan,V.; Halpin,R.; Lin,X.; Bera,J.; Ghedin,E.; Fedorova,N.; Overton,L.; Tsitrin,T.; Stockwell,T.; Amedeo,P.; Bishop,B.; Chen,H.; Edworthy,P.; Gupta,N.; Katzel,D.; Li,K.; Schobel,S.; Shrivastava,S.; Thovarai,V.; Wang,S.; Westgeest,K.B.; van Beek,R.; Bestebroer,T.M.; de Jong,J.C.; Rimmelzwaan,G.F.; Osterhaus,A.D.M.E.; Fouchier,R.A.M.; Bao,Y.; Sanders,R.; Dernovoy,D.; Kiryutin,B.; …
EPI362847	HA	South Africa	1997-Jul-01	A/Johannesburg/10/1997		Other Database Import	Wentworth,D.E.; Dugan,V.; Halpin,R.; Lin,X.; Bera,J.; Ghedin,E.; Fedorova,N.; Overton,L.; Tsitrin,T.; Stockwell,T.; Amedeo,P.; Bishop,B.; Chen,H.; Edworthy,P.; Gupta,N.; Katzel,D.; Li,K.; Schobel,S.; Shrivastava,S.; Thovarai,V.; Wang,S.; Westgeest,K.B.; van Beek,R.; Bestebroer,T.M.; de Jong,J.C.; Rimmelzwaan,G.F.; Osterhaus,A.D.M.E.; Fouchier,R.A.M.; Bao,Y.; Sanders,R.; Dernovoy,D.; Kiryutin,B.; …
EPI362849	NA	South Africa	1997-Jul-01	A/Johannesburg/10/1997		Other Database Import	Wentworth,D.E.; Dugan,V.; Halpin,R.; Lin,X.; Bera,J.; Ghedin,E.; Fedorova,N.; Overton,L.; Tsitrin,T.; Stockwell,T.; Amedeo,P.; Bishop,B.; Chen,H.; Edworthy,P.; Gupta,N.; Katzel,D.; Li,K.; Schobel,S.; Shrivastava,S.; Thovarai,V.; Wang,S.; Westgeest,K.B.; van Beek,R.; Bestebroer,T.M.; de Jong,J.C.; Rimmelzwaan,G.F.; Osterhaus,A.D.M.E.; Fouchier,R.A.M.; Bao,Y.; Sanders,R.; Dernovoy,D.; Kiryutin,B.; …
EPI362829	NA	Singapore	1996-Feb-12	A/Singapore/1/1996		Other Database Import	Wentworth,D.E.; Dugan,V.; Halpin,R.; Lin,X.; Bera,J.; Ghedin,E.; Fedorova,N.; Overton,L.; Tsitrin,T.; Stockwell,T.; Amedeo,P.; Bishop,B.; Chen,H.; Edworthy,P.; Gupta,N.; Katzel,D.; Li,K.; Schobel,S.; Shrivastava,S.; Thovarai,V.; Wang,S.; Westgeest,K.B.; van Beek,R.; Bestebroer,T.M.; de Jong,J.C.; Rimmelzwaan,G.F.; Osterhaus,A.D.M.E.; Fouchier,R.A.M.; Bao,Y.; Sanders,R.; Dernovoy,D.; Kiryutin,B.; …
EPI362827	HA	Singapore	1996-Feb-12	A/Singapore/1/1996		Other Database Import	Wentworth,D.E.; Dugan,V.; Halpin,R.; Lin,X.; Bera,J.; Ghedin,E.; Fedorova,N.; Overton,L.; Tsitrin,T.; Stockwell,T.; Amedeo,P.; Bishop,B.; Chen,H.; Edworthy,P.; Gupta,N.; Katzel,D.; Li,K.; Schobel,S.; Shrivastava,S.; Thovarai,V.; Wang,S.; Westgeest,K.B.; van Beek,R.; Bestebroer,T.M.; de Jong,J.C.; Rimmelzwaan,G.F.; Osterhaus,A.D.M.E.; Fouchier,R.A.M.; Bao,Y.; Sanders,R.; Dernovoy,D.; Kiryutin,B.; …
EPI362803	NA	Netherlands	1995-Dec-02	A/Netherlands/271/1995		Other Database Import	Wentworth,D.E.; Dugan,V.; Halpin,R.; Lin,X.; Bera,J.; Ghedin,E.; Fedorova,N.; Overton,L.; Tsitrin,T.; Stockwell,T.; Amedeo,P.; Bishop,B.; Chen,H.; Edworthy,P.; Gupta,N.; Katzel,D.; Li,K.; Schobel,S.; Shrivastava,S.; Thovarai,V.; Wang,S.; Westgeest,K.B.; van Beek,R.; Bestebroer,T.M.; de Jong,J.C.; Rimmelzwaan,G.F.; Osterhaus,A.D.M.E.; Fouchier,R.A.M.; Bao,Y.; Sanders,R.; Dernovoy,D.; Kiryutin,B.; …
EPI362801	HA	Netherlands	1995-Dec-02	A/Netherlands/271/1995		Other Database Import	Wentworth,D.E.; Dugan,V.; Halpin,R.; Lin,X.; Bera,J.; Ghedin,E.; Fedorova,N.; Overton,L.; Tsitrin,T.; Stockwell,T.; Amedeo,P.; Bishop,B.; Chen,H.; Edworthy,P.; Gupta,N.; Katzel,D.; Li,K.; Schobel,S.; Shrivastava,S.; Thovarai,V.; Wang,S.; Westgeest,K.B.; van Beek,R.; Bestebroer,T.M.; de Jong,J.C.; Rimmelzwaan,G.F.; Osterhaus,A.D.M.E.; Fouchier,R.A.M.; Bao,Y.; Sanders,R.; Dernovoy,D.; Kiryutin,B.; …
EPI362788	HA	Hong Kong (SAR)	1995-Oct-12	A/Hong Kong/55/1995		Other Database Import	Wentworth,D.E.; Dugan,V.; Halpin,R.; Lin,X.; Bera,J.; Ghedin,E.; Fedorova,N.; Overton,L.; Tsitrin,T.; Stockwell,T.; Amedeo,P.; Bishop,B.; Chen,H.; Edworthy,P.; Gupta,N.; Katzel,D.; Li,K.; Schobel,S.; Shrivastava,S.; Thovarai,V.; Wang,S.; Westgeest,K.B.; van Beek,R.; Bestebroer,T.M.; de Jong,J.C.; Rimmelzwaan,G.F.; Osterhaus,A.D.M.E.; Fouchier,R.A.M.; Bao,Y.; Sanders,R.; Dernovoy,D.; Kiryutin,B.; …
EPI362790	NA	Hong Kong (SAR)	1995-Oct-12	A/Hong Kong/55/1995		Other Database Import	Wentworth,D.E.; Dugan,V.; Halpin,R.; Lin,X.; Bera,J.; Ghedin,E.; Fedorova,N.; Overton,L.; Tsitrin,T.; Stockwell,T.; Amedeo,P.; Bishop,B.; Chen,H.; Edworthy,P.; Gupta,N.; Katzel,D.; Li,K.; Schobel,S.; Shrivastava,S.; Thovarai,V.; Wang,S.; Westgeest,K.B.; van Beek,R.; Bestebroer,T.M.; de Jong,J.C.; Rimmelzwaan,G.F.; Osterhaus,A.D.M.E.; Fouchier,R.A.M.; Bao,Y.; Sanders,R.; Dernovoy,D.; Kiryutin,B.; …
EPI336014	NA	Thailand	1998-Jan-01	A/Thailand/Siriraj-08/1998		Other Database Import	Panaampon,J.; Pooruk,P.; Komolsiri,S.; Sangsiriwut,K.; Puthavathana,P.
EPI336019	HA	Thailand	1998-Jan-01	A/Thailand/Siriraj-08/1998		Other Database Import	Panaampon,J.; Pooruk,P.; Komolsiri,S.; Sangsiriwut,K.; Puthavathana,P.
EPI318464	HA	United States	1999-Nov-29	A/South Carolina/NHRC0001/1999		Other Database Import	The NIAID Influenza Genome Sequencing Consortium
EPI318466	NA	United States	1999-Nov-29	A/South Carolina/NHRC0001/1999		Other Database Import	The NIAID Influenza Genome Sequencing Consortium
EPI318456	HA	United States	1999-Nov-01	A/Illinois/NHRC0001/1999		Other Database Import	The NIAID Influenza Genome Sequencing Consortium
EPI318458	NA	United States	1999-Nov-01	A/Illinois/NHRC0001/1999		Other Database Import	The NIAID Influenza Genome Sequencing Consortium
EPI318448	HA	United States	1999-Oct-12	A/Georgia/NHRC0001/1999		Other Database Import	The NIAID Influenza Genome Sequencing Consortium
EPI318450	NA	United States	1999-Oct-12	A/Georgia/NHRC0001/1999		Other Database Import	The NIAID Influenza Genome Sequencing Consortium
EPI176951	HA	Australia	1997-Jan-01	A/Sydney/5/1997		Other Database Import
EPI176953	NA	Australia	1997-Jan-01	A/Sydney/5/1997		Other Database Import
EPI176077	HA	Italy	1995-Jan-27	A/Siena/3/1995		Other Database Import
EPI176079	NA	Italy	1995-Jan-27	A/Siena/3/1995		Other Database Import
EPI171181	HA	Italy	1997-Jan-06	A/Siena/1/1997		Other Database Import
EPI171183	NA	Italy	1997-Jan-06	A/Siena/1/1997		Other Database Import
EPI161128	HA	China	1999-Nov-09	A/Hong Kong/CUHK34193/1999		Other Database Import
EPI161409	NA	China	1999-Nov-09	A/Hong Kong/CUHK34193/1999		Other Database Import
EPI161120	HA	China	1999-Oct-27	A/Hong Kong/CUHK33829/1999		Other Database Import
EPI161401	NA	China	1999-Oct-27	A/Hong Kong/CUHK33829/1999		Other Database Import
EPI161110	HA	China	1999-Sep-20	A/Hong Kong/CUHK32796/1999		Other Database Import
EPI161391	NA	China	1999-Sep-20	A/Hong Kong/CUHK32796/1999		Other Database Import
EPI161106	HA	China	1999-Aug-04	A/Hong Kong/CUHK31421/1999		Other Database Import
EPI161387	NA	China	1999-Aug-04	A/Hong Kong/CUHK31421/1999		Other Database Import
EPI161105	HA	China	1999-Jul-12	A/Hong Kong/CUHK30605/1999		Other Database Import
EPI161386	NA	China	1999-Jul-12	A/Hong Kong/CUHK30605/1999		Other Database Import
EPI161104	HA	China	1999-Jul-06	A/Hong Kong/CUHK30423/1999		Other Database Import
EPI161385	NA	China	1999-Jul-06	A/Hong Kong/CUHK30423/1999		Other Database Import
EPI161102	HA	China	1999-Jul-03	A/Hong Kong/CUHK30314/1999		Other Database Import
EPI161383	NA	China	1999-Jul-03	A/Hong Kong/CUHK30314/1999		Other Database Import
EPI161006	HA	China	1999-Jun-20	A/Hong Kong/CUHK14875/1999		Other Database Import
EPI161287	NA	China	1999-Jun-20	A/Hong Kong/CUHK14875/1999		Other Database Import
EPI161005	HA	China	1999-Jun-13	A/Hong Kong/CUHK14672/1999		Other Database Import
EPI161286	NA	China	1999-Jun-13	A/Hong Kong/CUHK14672/1999		Other Database Import
EPI161004	HA	China	1999-Jun-11	A/Hong Kong/CUHK14627/1999		Other Database Import
EPI161285	NA	China	1999-Jun-11	A/Hong Kong/CUHK14627/1999		Other Database Import
EPI161003	HA	China	1999-May-15	A/Hong Kong/CUHK13763/1999		Other Database Import
EPI161284	NA	China	1999-May-15	A/Hong Kong/CUHK13763/1999		Other Database Import
EPI160988	HA	China	1999-Apr-14	A/Hong Kong/CUHK12897/1999		Other Database Import
EPI161269	NA	China	1999-Apr-14	A/Hong Kong/CUHK12897/1999		Other Database Import
EPI160985	HA	China	1999-Apr-04	A/Hong Kong/CUHK12580/1999		Other Database Import
EPI161266	NA	China	1999-Apr-04	A/Hong Kong/CUHK12580/1999		Other Database Import
EPI160984	HA	China	1999-Apr-02	A/Hong Kong/CUHK12572/1999		Other Database Import
EPI161265	NA	China	1999-Apr-02	A/Hong Kong/CUHK12572/1999		Other Database Import
EPI160977	HA	China	1999-Mar-24	A/Hong Kong/CUHK12312/1999		Other Database Import
EPI161258	NA	China	1999-Mar-24	A/Hong Kong/CUHK12312/1999		Other Database Import
EPI160972	HA	China	1999-Feb-11	A/Hong Kong/CUHK11241/1999		Other Database Import
EPI161253	NA	China	1999-Feb-11	A/Hong Kong/CUHK11241/1999		Other Database Import
EPI160971	HA	China	1999-Feb-11	A/Hong Kong/CUHK11237/1999		Other Database Import
EPI161252	NA	China	1999-Feb-11	A/Hong Kong/CUHK11237/1999		Other Database Import
EPI160970	HA	China	1999-Feb-10	A/Hong Kong/CUHK11230/1999		Other Database Import
EPI161251	NA	China	1999-Feb-10	A/Hong Kong/CUHK11230/1999		Other Database Import
EPI160969	HA	China	1999-Feb-09	A/Hong Kong/CUHK11163/1999		Other Database Import
EPI161250	NA	China	1999-Feb-09	A/Hong Kong/CUHK11163/1999		Other Database Import
EPI160955	HA	China	1999-Jan-09	A/Hong Kong/CUHK10151/1999		Other Database Import
EPI161236	NA	China	1999-Jan-09	A/Hong Kong/CUHK10151/1999		Other Database Import
EPI160953	HA	China	1999-Jan-08	A/Hong Kong/CUHK10132/1999		Other Database Import
EPI161234	NA	China	1999-Jan-08	A/Hong Kong/CUHK10132/1999		Other Database Import
EPI160952	HA	China	1999-Jan-07	A/Hong Kong/CUHK10100/1999		Other Database Import
EPI161233	NA	China	1999-Jan-07	A/Hong Kong/CUHK10100/1999		Other Database Import
EPI161023	HA	China	1998-Oct-03	A/Hong Kong/CUHK18886/1998		Other Database Import
EPI161304	NA	China	1998-Oct-03	A/Hong Kong/CUHK18886/1998		Other Database Import
EPI161012	HA	China	1998-Aug-16	A/Hong Kong/CUHK17697/1998		Other Database Import
EPI161293	NA	China	1998-Aug-16	A/Hong Kong/CUHK17697/1998		Other Database Import
EPI160964	HA	China	1998-Jan-16	A/Hong Kong/CUHK10660/1998		Other Database Import
EPI161245	NA	China	1998-Jan-16	A/Hong Kong/CUHK10660/1998		Other Database Import
EPI160960	HA	China	1998-Jan-12	A/Hong Kong/CUHK10537/1998		Other Database Import
EPI161241	NA	China	1998-Jan-12	A/Hong Kong/CUHK10537/1998		Other Database Import
EPI160956	HA	China	1998-Jan-04	A/Hong Kong/CUHK10186/1998		Other Database Import
EPI161237	NA	China	1998-Jan-04	A/Hong Kong/CUHK10186/1998		Other Database Import
EPI161151	HA	China	1997-Apr-02	A/Hong Kong/CUHK4529/1997		Other Database Import
EPI161432	NA	China	1997-Apr-02	A/Hong Kong/CUHK4529/1997		Other Database Import
EPI161143	HA	China	1997-Dec-30	A/Hong Kong/CUHK41757/1997		Other Database Import
EPI161424	NA	China	1997-Dec-30	A/Hong Kong/CUHK41757/1997		Other Database Import
EPI161141	HA	China	1997-Mar-10	A/Hong Kong/CUHK4147/1997		Other Database Import
EPI161422	NA	China	1997-Mar-10	A/Hong Kong/CUHK4147/1997		Other Database Import
EPI161139	HA	China	1997-Dec-25	A/Hong Kong/CUHK41222/1997		Other Database Import
EPI161420	NA	China	1997-Dec-25	A/Hong Kong/CUHK41222/1997		Other Database Import
EPI161058	HA	China	1997-Aug-19	A/Hong Kong/CUHK22048/1997		Other Database Import
EPI161339	NA	China	1997-Aug-19	A/Hong Kong/CUHK22048/1997		Other Database Import
EPI161039	HA	China	1997-Aug-13	A/Hong Kong/CUHK20992/1997		Other Database Import
EPI161320	NA	China	1997-Aug-13	A/Hong Kong/CUHK20992/1997		Other Database Import
EPI160986	HA	China	1997-Jun-03	A/Hong Kong/CUHK12626/1997		Other Database Import
EPI161267	NA	China	1997-Jun-03	A/Hong Kong/CUHK12626/1997		Other Database Import
EPI95440	HA	United States	1998-Mar-20	A/New York/502/1998		Other Database Import
EPI95445	NA	United States	1998-Mar-20	A/New York/502/1998		Other Database Import
EPI94962	HA	United States	1997-Dec-29	A/New York/526/1997		Other Database Import
EPI94967	NA	United States	1997-Dec-29	A/New York/526/1997		Other Database Import
EPI94145	HA	United States	1999-Jan-21	A/New York/326/1999		Other Database Import
EPI94150	NA	United States	1999-Jan-21	A/New York/326/1999		Other Database Import
EPI92397	HA	United States	1999-Jan-25	A/New York/460/1999		Other Database Import
EPI92402	NA	United States	1999-Jan-25	A/New York/460/1999		Other Database Import
EPI92169	HA	United States	1998-Feb-08	A/New York/538/1998		Other Database Import
EPI92174	NA	United States	1998-Feb-08	A/New York/538/1998		Other Database Import
EPI92131	HA	United States	1998-Feb-02	A/New York/506/1998		Other Database Import
EPI92136	NA	United States	1998-Feb-02	A/New York/506/1998		Other Database Import
EPI92093	HA	United States	1998-Mar-05	A/New York/535/1998		Other Database Import
EPI92098	NA	United States	1998-Mar-05	A/New York/535/1998		Other Database Import
EPI91808	HA	United States	1998-Feb-12	A/New York/548/1998		Other Database Import
EPI91813	NA	United States	1998-Feb-12	A/New York/548/1998		Other Database Import
EPI91789	HA	United States	1997-Dec-28	A/New York/547/1997		Other Database Import
EPI91794	NA	United States	1997-Dec-28	A/New York/547/1997		Other Database Import
EPI91770	HA	United States	1998-Jan-26	A/New York/546/1998		Other Database Import
EPI91775	NA	United States	1998-Jan-26	A/New York/546/1998		Other Database Import
EPI91751	HA	United States	1997-Dec-26	A/New York/545/1997		Other Database Import
EPI91756	NA	United States	1997-Dec-26	A/New York/545/1997		Other Database Import
EPI91732	HA	United States	1998-Feb-17	A/New York/543/1998		Other Database Import
EPI91737	NA	United States	1998-Feb-17	A/New York/543/1998		Other Database Import
EPI91713	HA	United States	1998-Feb-19	A/New York/542/1998		Other Database Import
EPI91718	NA	United States	1998-Feb-19	A/New York/542/1998		Other Database Import
EPI91694	HA	United States	1998-Mar-12	A/New York/541/1998		Other Database Import
EPI91699	NA	United States	1998-Mar-12	A/New York/541/1998		Other Database Import
EPI91675	HA	United States	1998-Feb-10	A/New York/539/1998		Other Database Import
EPI91680	NA	United States	1998-Feb-10	A/New York/539/1998		Other Database Import
EPI91656	HA	United States	1998-Jan-29	A/New York/534/1998		Other Database Import
EPI91661	NA	United States	1998-Jan-29	A/New York/534/1998		Other Database Import
EPI91637	HA	United States	1998-Feb-01	A/New York/533/1998		Other Database Import
EPI91642	NA	United States	1998-Feb-01	A/New York/533/1998		Other Database Import
EPI91618	HA	United States	1998-Jan-18	A/New York/532/1998		Other Database Import
EPI91623	NA	United States	1998-Jan-18	A/New York/532/1998		Other Database Import
EPI91599	HA	United States	1998-Feb-22	A/New York/531/1998		Other Database Import
EPI91604	NA	United States	1998-Feb-22	A/New York/531/1998		Other Database Import
EPI91580	HA	United States	1998-Jan-08	A/New York/528/1998		Other Database Import
EPI91585	NA	United States	1998-Jan-08	A/New York/528/1998		Other Database Import
EPI91561	HA	United States	1998-Mar-03	A/New York/525/1998		Other Database Import
EPI91566	NA	United States	1998-Mar-03	A/New York/525/1998		Other Database Import
EPI91542	HA	United States	1997-Dec-31	A/New York/524/1997		Other Database Import
EPI91547	NA	United States	1997-Dec-31	A/New York/524/1997		Other Database Import
EPI91523	HA	United States	1998-Feb-02	A/New York/523/1998		Other Database Import
EPI91528	NA	United States	1998-Feb-02	A/New York/523/1998		Other Database Import
EPI91504	HA	United States	1997-Dec-31	A/New York/522/1997		Other Database Import
EPI91509	NA	United States	1997-Dec-31	A/New York/522/1997		Other Database Import
EPI91485	HA	United States	1998-Jan-19	A/New York/521/1998		Other Database Import
EPI91490	NA	United States	1998-Jan-19	A/New York/521/1998		Other Database Import
EPI91466	HA	United States	1998-Jan-05	A/New York/520/1998		Other Database Import
EPI91471	NA	United States	1998-Jan-05	A/New York/520/1998		Other Database Import
EPI91447	HA	United States	1998-Feb-13	A/New York/519/1998		Other Database Import
EPI91452	NA	United States	1998-Feb-13	A/New York/519/1998		Other Database Import
EPI91428	HA	United States	1998-Jan-05	A/New York/518/1998		Other Database Import
EPI91433	NA	United States	1998-Jan-05	A/New York/518/1998		Other Database Import
EPI91409	HA	United States	1997-Dec-26	A/New York/516/1997		Other Database Import
EPI91414	NA	United States	1997-Dec-26	A/New York/516/1997		Other Database Import
EPI91390	HA	United States	1998-Jan-29	A/New York/512/1998		Other Database Import
EPI91395	NA	United States	1998-Jan-29	A/New York/512/1998		Other Database Import
EPI91371	HA	United States	1997-Dec-23	A/New York/509/1997		Other Database Import
EPI91376	NA	United States	1997-Dec-23	A/New York/509/1997		Other Database Import
EPI91352	HA	United States	1997-Nov-26	A/New York/501/1997		Other Database Import
EPI91357	NA	United States	1997-Nov-26	A/New York/501/1997		Other Database Import
EPI90972	HA	United States	1998-Jan-03	A/New York/517/1998		Other Database Import	Ghedin,E.; Miller,N.; Zaborsky,J.; Feldblyum,T.; Subbu,V.; Shumway,M.; Sitz,J.; Kosack,D.; Koo,H.; Salzberg,S.L.; Griesemer,S.; St. George,K.; Bennett,R.; Taylor,J.; Bao,Y.; Sanders,R.; Dernovoy,D.; Kiryutin,B.; Lipman,D.J.; Tatusova,T.
EPI90977	NA	United States	1998-Jan-03	A/New York/517/1998		Other Database Import	Ghedin,E.; Miller,N.; Zaborsky,J.; Feldblyum,T.; Subbu,V.; Shumway,M.; Sitz,J.; Kosack,D.; Koo,H.; Salzberg,S.L.; Griesemer,S.; St. George,K.; Bennett,R.; Taylor,J.; Bao,Y.; Sanders,R.; Dernovoy,D.; Kiryutin,B.; Lipman,D.J.; Tatusova,T.
EPI90953	HA	United States	1997-Dec-21	A/New York/515/1997		Other Database Import
EPI90958	NA	United States	1997-Dec-21	A/New York/515/1997		Other Database Import
EPI90934	HA	United States	1997-Dec-24	A/New York/513/1997		Other Database Import
EPI90939	NA	United States	1997-Dec-24	A/New York/513/1997		Other Database Import
EPI90915	HA	United States	1997-Dec-17	A/New York/511/1997		Other Database Import
EPI90920	NA	United States	1997-Dec-17	A/New York/511/1997		Other Database Import
EPI90896	HA	United States	1998-Feb-20	A/New York/510/1998		Other Database Import
EPI90901	NA	United States	1998-Feb-20	A/New York/510/1998		Other Database Import
EPI90877	HA	United States	1997-Dec-22	A/New York/508/1997		Other Database Import
EPI90882	NA	United States	1997-Dec-22	A/New York/508/1997		Other Database Import
EPI90858	HA	United States	1997-Dec-02	A/New York/505/1997		Other Database Import
EPI90863	NA	United States	1997-Dec-02	A/New York/505/1997		Other Database Import
EPI90839	HA	United States	1997-Nov-29	A/New York/503/1997		Other Database Import
EPI90844	NA	United States	1997-Nov-29	A/New York/503/1997		Other Database Import
EPI90461	HA	United States	1999-Jan-14	A/New York/455/1999		Other Database Import
EPI90466	NA	United States	1999-Jan-14	A/New York/455/1999		Other Database Import
EPI90442	HA	United States	1999-Jan-11	A/New York/452/1999		Other Database Import
EPI90447	NA	United States	1999-Jan-11	A/New York/452/1999		Other Database Import
EPI84996	HA	United States	1999-Dec-15	A/New York/422/1999		Other Database Import
EPI85001	NA	United States	1999-Dec-15	A/New York/422/1999		Other Database Import
EPI84635	HA	United States	1999-Jan-25	A/New York/459/1999		Other Database Import
EPI84640	NA	United States	1999-Jan-25	A/New York/459/1999		Other Database Import
EPI84616	HA	United States	1999-Jan-22	A/New York/458/1999		Other Database Import
EPI84621	NA	United States	1999-Jan-22	A/New York/458/1999		Other Database Import
EPI84597	HA	United States	1999-Jan-15	A/New York/457/1999		Other Database Import
EPI84602	NA	United States	1999-Jan-15	A/New York/457/1999		Other Database Import
EPI84578	HA	United States	1999-Jan-15	A/New York/456/1999		Other Database Import
EPI84583	NA	United States	1999-Jan-15	A/New York/456/1999		Other Database Import
EPI84559	HA	United States	1999-Jan-13	A/New York/454/1999		Other Database Import
EPI84564	NA	United States	1999-Jan-13	A/New York/454/1999		Other Database Import
EPI84540	HA	United States	1999-Jan-12	A/New York/453/1999		Other Database Import
EPI84545	NA	United States	1999-Jan-12	A/New York/453/1999		Other Database Import
EPI84521	HA	United States	1999-Jan-11	A/New York/451/1999		Other Database Import
EPI84526	NA	United States	1999-Jan-11	A/New York/451/1999		Other Database Import
EPI84502	HA	United States	1999-Jan-08	A/New York/450/1999		Other Database Import
EPI84507	NA	United States	1999-Jan-08	A/New York/450/1999		Other Database Import
EPI84483	HA	United States	1999-Jan-04	A/New York/449/1999		Other Database Import
EPI84488	NA	United States	1999-Jan-04	A/New York/449/1999		Other Database Import
EPI84464	HA	United States	1998-Nov-23	A/New York/448/1998		Other Database Import
EPI84469	NA	United States	1998-Nov-23	A/New York/448/1998		Other Database Import
EPI84179	HA	United States	1999-Dec-17	A/New York/425/1999		Other Database Import
EPI84184	NA	United States	1999-Dec-17	A/New York/425/1999		Other Database Import
EPI84160	HA	United States	1999-Dec-31	A/New York/421/1999		Other Database Import
EPI84165	NA	United States	1999-Dec-31	A/New York/421/1999		Other Database Import
EPI83704	HA	United States	1999-Dec-27	A/New York/427/1999		Other Database Import
EPI83709	NA	United States	1999-Dec-27	A/New York/427/1999		Other Database Import
EPI83685	HA	United States	1999-Dec-20	A/New York/426/1999		Other Database Import
EPI83690	NA	United States	1999-Dec-20	A/New York/426/1999		Other Database Import
EPI83666	HA	United States	1999-Dec-16	A/New York/424/1999		Other Database Import
EPI83671	NA	United States	1999-Dec-16	A/New York/424/1999		Other Database Import
EPI80205	HA	United States	1999-Feb-09	A/New York/339/1999		Other Database Import
EPI80210	NA	United States	1999-Feb-09	A/New York/339/1999		Other Database Import
EPI80167	HA	United States	1999-Apr-09	A/New York/261/1999		Other Database Import
EPI80172	NA	United States	1999-Apr-09	A/New York/261/1999		Other Database Import
EPI80148	HA	United States	1999-Jan-12	A/New York/252/1999		Other Database Import
EPI80153	NA	United States	1999-Jan-12	A/New York/252/1999		Other Database Import
EPI80129	HA	United States	1998-Dec-28	A/New York/251/1998		Other Database Import
EPI80134	NA	United States	1998-Dec-28	A/New York/251/1998		Other Database Import
EPI80053	HA	United States	1999-Dec-27	A/New York/140/1999		Other Database Import
EPI80058	NA	United States	1999-Dec-27	A/New York/140/1999		Other Database Import
EPI79749	HA	United States	1998-Dec-30	A/New York/330/1998		Other Database Import
EPI79754	NA	United States	1998-Dec-30	A/New York/330/1998		Other Database Import
EPI79730	HA	United States	1998-Dec-28	A/New York/328/1998		Other Database Import
EPI79735	NA	United States	1998-Dec-28	A/New York/328/1998		Other Database Import
EPI79711	HA	United States	1999-Feb-26	A/New York/325/1999		Other Database Import
EPI79716	NA	United States	1999-Feb-26	A/New York/325/1999		Other Database Import
EPI79635	HA	United States	1999-May-06	A/New York/266/1999		Other Database Import
EPI79640	NA	United States	1999-May-06	A/New York/266/1999		Other Database Import
EPI79597	HA	United States	1999-Dec-09	A/New York/153/1999		Other Database Import
EPI79602	NA	United States	1999-Dec-09	A/New York/153/1999		Other Database Import
EPI79559	HA	United States	1999-Jan-19	A/New York/347/1999		Other Database Import
EPI79564	NA	United States	1999-Jan-19	A/New York/347/1999		Other Database Import
EPI79255	HA	United States	1999-Mar-18	A/New York/322/1999		Other Database Import
EPI79260	NA	United States	1999-Mar-18	A/New York/322/1999		Other Database Import
EPI79236	HA	United States	1999-Jan-26	A/New York/316/1999		Other Database Import
EPI79241	NA	United States	1999-Jan-26	A/New York/316/1999		Other Database Import
EPI79179	HA	United States	1999-Feb-12	A/New York/283/1999		Other Database Import
EPI79184	NA	United States	1999-Feb-12	A/New York/283/1999		Other Database Import
EPI79122	HA	United States	1999-Jan-01	A/Memphis/59/1999		Other Database Import
EPI79127	NA	United States	1999-Jan-01	A/Memphis/59/1999		Other Database Import
EPI78837	HA	United States	1999-Feb-17	A/New York/332/1999		Other Database Import
EPI78842	NA	United States	1999-Feb-17	A/New York/332/1999		Other Database Import
EPI78818	HA	United States	1999-Jan-28	A/New York/331/1999		Other Database Import
EPI78823	NA	United States	1999-Jan-28	A/New York/331/1999		Other Database Import
EPI78799	HA	United States	1999-Jan-26	A/New York/324/1999		Other Database Import
EPI78804	NA	United States	1999-Jan-26	A/New York/324/1999		Other Database Import
EPI78780	HA	United States	1999-Feb-04	A/New York/278/1999		Other Database Import
EPI78785	NA	United States	1999-Feb-04	A/New York/278/1999		Other Database Import
EPI78704	HA	United States	1999-Jan-23	A/New York/340/1999		Other Database Import
EPI78709	NA	United States	1999-Jan-23	A/New York/340/1999		Other Database Import
EPI78685	HA	United States	1999-Feb-08	A/New York/338/1999		Other Database Import
EPI78690	NA	United States	1999-Feb-08	A/New York/338/1999		Other Database Import
EPI78666	HA	United States	1999-Mar-08	A/New York/337/1999		Other Database Import
EPI78671	NA	United States	1999-Mar-08	A/New York/337/1999		Other Database Import
EPI78647	HA	United States	1999-Feb-24	A/New York/336/1999		Other Database Import
EPI78652	NA	United States	1999-Feb-24	A/New York/336/1999		Other Database Import
EPI78628	HA	United States	1999-Jan-20	A/New York/335/1999		Other Database Import
EPI78633	NA	United States	1999-Jan-20	A/New York/335/1999		Other Database Import
EPI78609	HA	United States	1999-Feb-16	A/New York/333/1999		Other Database Import
EPI78614	NA	United States	1999-Feb-16	A/New York/333/1999		Other Database Import
EPI78590	HA	United States	1999-Feb-01	A/New York/329/1999		Other Database Import
EPI78595	NA	United States	1999-Feb-01	A/New York/329/1999		Other Database Import
EPI78571	HA	United States	1999-Mar-24	A/New York/327/1999		Other Database Import
EPI78576	NA	United States	1999-Mar-24	A/New York/327/1999		Other Database Import
EPI78552	HA	United States	1999-Jan-25	A/New York/323/1999		Other Database Import
EPI78557	NA	United States	1999-Jan-25	A/New York/323/1999		Other Database Import
EPI78533	HA	United States	1999-Jan-17	A/New York/321/1999		Other Database Import
EPI78538	NA	United States	1999-Jan-17	A/New York/321/1999		Other Database Import
EPI78514	HA	United States	1999-Mar-26	A/New York/320/1999		Other Database Import
EPI78519	NA	United States	1999-Mar-26	A/New York/320/1999		Other Database Import
EPI78476	HA	United States	1999-Jan-04	A/New York/317/1999		Other Database Import
EPI78481	NA	United States	1999-Jan-04	A/New York/317/1999		Other Database Import
EPI78457	HA	United States	1999-Jan-06	A/New York/315/1999		Other Database Import
EPI78462	NA	United States	1999-Jan-06	A/New York/315/1999		Other Database Import
EPI78438	HA	United States	1999-Feb-03	A/New York/314/1999		Other Database Import
EPI78443	NA	United States	1999-Feb-03	A/New York/314/1999		Other Database Import
EPI78419	HA	United States	1998-Dec-28	A/New York/313/1998		Other Database Import
EPI78424	NA	United States	1998-Dec-28	A/New York/313/1998		Other Database Import
EPI78400	HA	United States	1999-Mar-01	A/New York/311/1999		Other Database Import
EPI78405	NA	United States	1999-Mar-01	A/New York/311/1999		Other Database Import
EPI78381	HA	United States	1998-Dec-30	A/New York/304/1998		Other Database Import
EPI78386	NA	United States	1998-Dec-30	A/New York/304/1998		Other Database Import
EPI78362	HA	United States	1999-Feb-17	A/New York/290/1999		Other Database Import
EPI78367	NA	United States	1999-Feb-17	A/New York/290/1999		Other Database Import
EPI78343	HA	United States	1998-Dec-04	A/New York/289/1998		Other Database Import
EPI78348	NA	United States	1998-Dec-04	A/New York/289/1998		Other Database Import
EPI78324	HA	United States	1999-Feb-26	A/New York/288/1999		Other Database Import
EPI78329	NA	United States	1999-Feb-26	A/New York/288/1999		Other Database Import
EPI78305	HA	United States	1999-Feb-11	A/New York/282/1999		Other Database Import
EPI78310	NA	United States	1999-Feb-11	A/New York/282/1999		Other Database Import
EPI78286	HA	United States	1999-Apr-12	A/New York/280/1999		Other Database Import
EPI78291	NA	United States	1999-Apr-12	A/New York/280/1999		Other Database Import
EPI78267	HA	United States	1999-Feb-23	A/New York/279/1999		Other Database Import
EPI78272	NA	United States	1999-Feb-23	A/New York/279/1999		Other Database Import
EPI78253	NA	United States	1999-Jan-08	A/New York/277/1999		Other Database Import
EPI78248	HA	United States	1999-Jan-08	A/New York/277/1999		Other Database Import
EPI59588	HA	Australia	1999-Jan-01	A/New South Wales/3/1999		Other Database Import
EPI59593	NA	Australia	1999-Jan-01	A/New South Wales/3/1999		Other Database Import
EPI57612	HA	Australia	1999-Jan-01	A/New South Wales/19/1999		Other Database Import
EPI57617	NA	Australia	1999-Jan-01	A/New South Wales/19/1999		Other Database Import
EPI57593	HA	Australia	1999-Jan-01	A/New South Wales/7/1999		Other Database Import
EPI57598	NA	Australia	1999-Jan-01	A/New South Wales/7/1999		Other Database Import
EPI54525	HA	United States	1999-Feb-03	A/New York/257/1999		Other Database Import
EPI54530	NA	United States	1999-Feb-03	A/New York/257/1999		Other Database Import
EPI54506	HA	United States	1999-Feb-10	A/New York/255/1999		Other Database Import
EPI54511	NA	United States	1999-Feb-10	A/New York/255/1999		Other Database Import
EPI54487	HA	United States	1999-Feb-02	A/New York/248/1999		Other Database Import
EPI54492	NA	United States	1999-Feb-02	A/New York/248/1999		Other Database Import
EPI54449	HA	United States	1998-Dec-29	A/New York/287/1998		Other Database Import
EPI54454	NA	United States	1998-Dec-29	A/New York/287/1998		Other Database Import
EPI54430	HA	United States	1999-Mar-19	A/New York/286/1999		Other Database Import
EPI54435	NA	United States	1999-Mar-19	A/New York/286/1999		Other Database Import
EPI54411	HA	United States	1999-Mar-08	A/New York/284/1999		Other Database Import
EPI54416	NA	United States	1999-Mar-08	A/New York/284/1999		Other Database Import
EPI54316	HA	United States	1999-Jan-29	A/New York/265/1999		Other Database Import
EPI54321	NA	United States	1999-Jan-29	A/New York/265/1999		Other Database Import
EPI54278	HA	United States	1999-Jan-25	A/New York/262/1999		Other Database Import
EPI54283	NA	United States	1999-Jan-25	A/New York/262/1999		Other Database Import
EPI54259	HA	United States	1999-Feb-02	A/New York/259/1999		Other Database Import
EPI54264	NA	United States	1999-Feb-02	A/New York/259/1999		Other Database Import
EPI54221	HA	United States	1999-Mar-26	A/New York/253/1999		Other Database Import
EPI54226	NA	United States	1999-Mar-26	A/New York/253/1999		Other Database Import
EPI54202	HA	United States	1998-Dec-28	A/New York/224/1998		Other Database Import
EPI54207	NA	United States	1998-Dec-28	A/New York/224/1998		Other Database Import
EPI54107	HA	United States	1999-Dec-13	A/New York/188/1999		Other Database Import
EPI54112	NA	United States	1999-Dec-13	A/New York/188/1999		Other Database Import
EPI54050	HA	United States	1998-Nov-02	A/New York/247/1998		Other Database Import
EPI54055	NA	United States	1998-Nov-02	A/New York/247/1998		Other Database Import
EPI54029	HA	United States	1998-Dec-12	A/New York/250/1998		Other Database Import
EPI54034	NA	United States	1998-Dec-12	A/New York/250/1998		Other Database Import
EPI54010	HA	United States	1998-Dec-12	A/New York/249/1998		Other Database Import
EPI54015	NA	United States	1998-Dec-12	A/New York/249/1998		Other Database Import
EPI53991	HA	United States	1998-Dec-28	A/New York/240/1998		Other Database Import
EPI53996	NA	United States	1998-Dec-28	A/New York/240/1998		Other Database Import
EPI53935	HA	United States	1999-Dec-20	A/New York/184/1999		Other Database Import
EPI53940	NA	United States	1999-Dec-20	A/New York/184/1999		Other Database Import
EPI53916	HA	United States	1999-Dec-07	A/New York/155/1999		Other Database Import
EPI53921	NA	United States	1999-Dec-07	A/New York/155/1999		Other Database Import
EPI53840	HA	United States	1999-Feb-10	A/New York/263/1999		Other Database Import
EPI53845	NA	United States	1999-Feb-10	A/New York/263/1999		Other Database Import
EPI53783	HA	United States	1999-Nov-09	A/New York/145/1999		Other Database Import
EPI53788	NA	United States	1999-Nov-09	A/New York/145/1999		Other Database Import
EPI53726	HA	United States	1999-Dec-01	A/New York/183/1999		Other Database Import
EPI53731	NA	United States	1999-Dec-01	A/New York/183/1999		Other Database Import
EPI53517	HA	United States	1999-Dec-27	A/New York/164/1999		Other Database Import
EPI53522	NA	United States	1999-Dec-27	A/New York/164/1999		Other Database Import
EPI53296	HA	United States	1999-Dec-05	A/New York/181/1999		Other Database Import
EPI53301	NA	United States	1999-Dec-05	A/New York/181/1999		Other Database Import
EPI53163	HA	United States	1999-Oct-04	A/New York/137/1999		Other Database Import
EPI53168	NA	United States	1999-Oct-04	A/New York/137/1999		Other Database Import
EPI52890	HA	United States	1999-Dec-20	A/New York/189/1999		Other Database Import
EPI52895	NA	United States	1999-Dec-20	A/New York/189/1999		Other Database Import
EPI52852	HA	United States	1999-Oct-03	A/New York/138/1999		Other Database Import
EPI52857	NA	United States	1999-Oct-03	A/New York/138/1999		Other Database Import
EPI52473	HA	United States	1999-Dec-15	A/New York/157/1999		Other Database Import
EPI52478	NA	United States	1999-Dec-15	A/New York/157/1999		Other Database Import
EPI52416	HA	United States	1999-Nov-09	A/New York/141/1999		Other Database Import
EPI52421	NA	United States	1999-Nov-09	A/New York/141/1999		Other Database Import
EPI54048	NA	United States	1999-Nov-09	A/New York/141/1999		Other Database Import
EPI52283	HA	United States	1999-Dec-25	A/New York/185/1999		Other Database Import
EPI52288	NA	United States	1999-Dec-25	A/New York/185/1999		Other Database Import
EPI52245	HA	United States	1999-Nov-24	A/New York/179/1999		Other Database Import
EPI52250	NA	United States	1999-Nov-24	A/New York/179/1999		Other Database Import
EPI52226	HA	United States	1999-Oct-25	A/New York/177/1999		Other Database Import
EPI52231	NA	United States	1999-Oct-25	A/New York/177/1999		Other Database Import
EPI48321	HA	United States	1995-Feb-20	A/New York/681/1995		Other Database Import
EPI48326	NA	United States	1995-Feb-20	A/New York/681/1995		Other Database Import
EPI48302	HA	United States	1995-Feb-08	A/New York/680/1995		Other Database Import
EPI48307	NA	United States	1995-Feb-08	A/New York/680/1995		Other Database Import
EPI46801	HA	Australia	1999-Jan-01	A/New South Wales/22/1999		Other Database Import
EPI46806	NA	Australia	1999-Jan-01	A/New South Wales/22/1999		Other Database Import
EPI46763	HA	Australia	1999-Jan-01	A/New South Wales/17/1999		Other Database Import
EPI46768	NA	Australia	1999-Jan-01	A/New South Wales/17/1999		Other Database Import
EPI46744	HA	Australia	1999-Jan-01	A/New South Wales/4/1999		Other Database Import
EPI46749	NA	Australia	1999-Jan-01	A/New South Wales/4/1999		Other Database Import
EPI46573	HA	Australia	1999-Jan-01	A/New South Wales/21/1999		Other Database Import
EPI46578	NA	Australia	1999-Jan-01	A/New South Wales/21/1999		Other Database Import
EPI46554	HA	Australia	1999-Jan-01	A/New South Wales/16/1999		Other Database Import
EPI46559	NA	Australia	1999-Jan-01	A/New South Wales/16/1999		Other Database Import
EPI46535	HA	Australia	1999-Jan-01	A/New South Wales/15/1999		Other Database Import
EPI46540	NA	Australia	1999-Jan-01	A/New South Wales/15/1999		Other Database Import
EPI46516	HA	Australia	1999-Jan-01	A/New South Wales/8/1999		Other Database Import
EPI46521	NA	Australia	1999-Jan-01	A/New South Wales/8/1999		Other Database Import
EPI46497	HA	Australia	1999-Jan-01	A/New South Wales/6/1999		Other Database Import
EPI46502	NA	Australia	1999-Jan-01	A/New South Wales/6/1999		Other Database Import
EPI46478	HA	Australia	1999-Jan-01	A/New South Wales/5/1999		Other Database Import
EPI46483	NA	Australia	1999-Jan-01	A/New South Wales/5/1999		Other Database Import
EPI46459	HA	Australia	1999-Jan-01	A/New South Wales/2/1999		Other Database Import
EPI46464	NA	Australia	1999-Jan-01	A/New South Wales/2/1999		Other Database Import
EPI45487	HA	Australia	1999-Jan-01	A/New South Wales/20/1999		Other Database Import
EPI45492	NA	Australia	1999-Jan-01	A/New South Wales/20/1999		Other Database Import
EPI45468	HA	Australia	1999-Jan-01	A/New South Wales/13/1999		Other Database Import
EPI45473	NA	Australia	1999-Jan-01	A/New South Wales/13/1999		Other Database Import
EPI44157	HA	United States	1996-Dec-09	A/New York/601/1996		Other Database Import
EPI44162	NA	United States	1996-Dec-09	A/New York/601/1996		Other Database Import
EPI39042	HA	United States	1995-Jan-18	A/New York/676/1995		Other Database Import
EPI39047	NA	United States	1995-Jan-18	A/New York/676/1995		Other Database Import
EPI38113	HA	United States	1995-Feb-07	A/New York/699/1995		Other Database Import
EPI38118	NA	United States	1995-Feb-07	A/New York/699/1995		Other Database Import
EPI38094	HA	United States	1995-Jan-18	A/New York/690/1995		Other Database Import
EPI38099	NA	United States	1995-Jan-18	A/New York/690/1995		Other Database Import
EPI38075	HA	United States	1995-Feb-02	A/New York/686/1995		Other Database Import
EPI38080	NA	United States	1995-Feb-02	A/New York/686/1995		Other Database Import
EPI38056	HA	United States	1995-Mar-03	A/New York/683/1995		Other Database Import
EPI38061	NA	United States	1995-Mar-03	A/New York/683/1995		Other Database Import
EPI38037	HA	United States	1995-Jan-20	A/New York/673/1995		Other Database Import
EPI38042	NA	United States	1995-Jan-20	A/New York/673/1995		Other Database Import
EPI37923	HA	United States	1996-Nov-12	A/New York/554/1996		Other Database Import
EPI37928	NA	United States	1996-Nov-12	A/New York/554/1996		Other Database Import
EPI37144	HA	United States	1995-Feb-14	A/New York/700/1995		Other Database Import
EPI37149	NA	United States	1995-Feb-14	A/New York/700/1995		Other Database Import
EPI37125	HA	United States	1995-Jan-03	A/New York/691/1995		Other Database Import
EPI37130	NA	United States	1995-Jan-03	A/New York/691/1995		Other Database Import
EPI37106	HA	United States	1995-Jan-20	A/New York/678/1995		Other Database Import
EPI37111	NA	United States	1995-Jan-20	A/New York/678/1995		Other Database Import
EPI37087	HA	United States	1995-Feb-18	A/New York/668/1995		Other Database Import
EPI37092	NA	United States	1995-Feb-18	A/New York/668/1995		Other Database Import
EPI37068	HA	United States	1995-Jan-08	A/New York/667/1995		Other Database Import
EPI37073	NA	United States	1995-Jan-08	A/New York/667/1995		Other Database Import
EPI37049	HA	United States	1995-Feb-08	A/New York/666/1995		Other Database Import
EPI37054	NA	United States	1995-Feb-08	A/New York/666/1995		Other Database Import
EPI37030	HA	United States	1995-Mar-13	A/New York/664/1995		Other Database Import
EPI37035	NA	United States	1995-Mar-13	A/New York/664/1995		Other Database Import
EPI36522	NA	United States	1995-Mar-01	A/New York/682/1995		Other Database Import
EPI36517	HA	United States	1995-Mar-01	A/New York/682/1995		Other Database Import
EPI36498	HA	United States	1995-Feb-18	A/New York/677/1995		Other Database Import
EPI36503	NA	United States	1995-Feb-18	A/New York/677/1995		Other Database Import
EPI36479	HA	United States	1995-Jan-24	A/New York/675/1995		Other Database Import
EPI36484	NA	United States	1995-Jan-24	A/New York/675/1995		Other Database Import
EPI36460	HA	United States	1995-Jan-11	A/New York/670/1995		Other Database Import
EPI36465	NA	United States	1995-Jan-11	A/New York/670/1995		Other Database Import
EPI36422	HA	United States	1995-Dec-18	A/New York/639/1995		Other Database Import
EPI36427	NA	United States	1995-Dec-18	A/New York/639/1995		Other Database Import
EPI36403	HA	United States	1996-Dec-17	A/New York/598/1996		Other Database Import
EPI36408	NA	United States	1996-Dec-17	A/New York/598/1996		Other Database Import
EPI36384	HA	United States	1996-Nov-19	A/New York/556/1996		Other Database Import
EPI36389	NA	United States	1996-Nov-19	A/New York/556/1996		Other Database Import
EPI35567	HA	United States	1995-Jan-22	A/New York/689/1995		Other Database Import
EPI35572	NA	United States	1995-Jan-22	A/New York/689/1995		Other Database Import
EPI35548	HA	United States	1995-Feb-06	A/New York/687/1995		Other Database Import
EPI35553	NA	United States	1995-Feb-06	A/New York/687/1995		Other Database Import
EPI35510	HA	United States	1995-Jan-23	A/New York/684/1995		Other Database Import
EPI35515	NA	United States	1995-Jan-23	A/New York/684/1995		Other Database Import
EPI35491	HA	United States	1996-Apr-01	A/New York/652/1996		Other Database Import
EPI35496	NA	United States	1996-Apr-01	A/New York/652/1996		Other Database Import
EPI34902	HA	United States	1995-Mar-21	A/New York/693/1995		Other Database Import
EPI34907	NA	United States	1995-Mar-21	A/New York/693/1995		Other Database Import
EPI34883	HA	United States	1995-Mar-03	A/New York/679/1995		Other Database Import
EPI34888	NA	United States	1995-Mar-03	A/New York/679/1995		Other Database Import
EPI34864	HA	United States	1995-Jan-19	A/New York/674/1995		Other Database Import
EPI34869	NA	United States	1995-Jan-19	A/New York/674/1995		Other Database Import
EPI34845	HA	United States	1995-Jan-17	A/New York/672/1995		Other Database Import
EPI34850	NA	United States	1995-Jan-17	A/New York/672/1995		Other Database Import
EPI34826	HA	United States	1995-Jan-06	A/New York/671/1995		Other Database Import
EPI34831	NA	United States	1995-Jan-06	A/New York/671/1995		Other Database Import
EPI34807	HA	United States	1995-Jan-11	A/New York/669/1995		Other Database Import
EPI34812	NA	United States	1995-Jan-11	A/New York/669/1995		Other Database Import
EPI34769	HA	United States	1995-Jan-09	A/New York/662/1995		Other Database Import
EPI34774	NA	United States	1995-Jan-09	A/New York/662/1995		Other Database Import
EPI34731	HA	United States	1995-Feb-21	A/New York/658/1995		Other Database Import
EPI34736	NA	United States	1995-Feb-21	A/New York/658/1995		Other Database Import
EPI34655	HA	United States	1996-Jan-03	A/New York/641/1996		Other Database Import
EPI34660	NA	United States	1996-Jan-03	A/New York/641/1996		Other Database Import
EPI34636	HA	United States	1996-Jan-22	A/New York/636/1996		Other Database Import	Ghedin,E.; Miller,N.; Zaborsky,J.; Feldblyum,T.; Subbu,V.; Shumway,M.; Sitz,J.; Kosack,D.; Koo,H.; Salzberg,S.L.; Griesemer,S.; St. George,K.; Bennett,R.; Taylor,J.; Bao,Y.; Sanders,R.; Dernovoy,D.; Kiryutin,B.; Lipman,D.J.; Tatusova,T.
EPI34641	NA	United States	1996-Jan-22	A/New York/636/1996		Other Database Import	Ghedin,E.; Miller,N.; Zaborsky,J.; Feldblyum,T.; Subbu,V.; Shumway,M.; Sitz,J.; Kosack,D.; Koo,H.; Salzberg,S.L.; Griesemer,S.; St. George,K.; Bennett,R.; Taylor,J.; Bao,Y.; Sanders,R.; Dernovoy,D.; Kiryutin,B.; Lipman,D.J.; Tatusova,T.
EPI34598	HA	United States	1996-Mar-01	A/New York/632/1996		Other Database Import
EPI34603	NA	United States	1996-Mar-01	A/New York/632/1996		Other Database Import
EPI34579	HA	United States	1996-Feb-16	A/New York/624/1996		Other Database Import
EPI34584	NA	United States	1996-Feb-16	A/New York/624/1996		Other Database Import
EPI34560	HA	United States	1996-Dec-24	A/New York/577/1996		Other Database Import
EPI34565	NA	United States	1996-Dec-24	A/New York/577/1996		Other Database Import
EPI34541	HA	United States	1996-Dec-18	A/New York/571/1996		Other Database Import
EPI34546	NA	United States	1996-Dec-18	A/New York/571/1996		Other Database Import
EPI34427	HA	United States	1995-Jan-24	A/New York/703/1995		Other Database Import
EPI34432	NA	United States	1995-Jan-24	A/New York/703/1995		Other Database Import
EPI34408	HA	United States	1995-Jan-09	A/New York/702/1995		Other Database Import
EPI34413	NA	United States	1995-Jan-09	A/New York/702/1995		Other Database Import
EPI34389	HA	United States	1995-Jan-31	A/New York/698/1995		Other Database Import
EPI34394	NA	United States	1995-Jan-31	A/New York/698/1995		Other Database Import
EPI34370	HA	United States	1995-Feb-10	A/New York/697/1995		Other Database Import
EPI34375	NA	United States	1995-Feb-10	A/New York/697/1995		Other Database Import
EPI34332	HA	United States	1995-Mar-02	A/New York/695/1995		Other Database Import
EPI34337	NA	United States	1995-Mar-02	A/New York/695/1995		Other Database Import
EPI34313	HA	United States	1995-Jan-18	A/New York/692/1995		Other Database Import
EPI34318	NA	United States	1995-Jan-18	A/New York/692/1995		Other Database Import
EPI34180	HA	United States	1996-Nov-25	A/New York/559/1996		Other Database Import
EPI34185	NA	United States	1996-Nov-25	A/New York/559/1996		Other Database Import
EPI34161	HA	United States	1996-Nov-21	A/New York/557/1996		Other Database Import
EPI34166	NA	United States	1996-Nov-21	A/New York/557/1996		Other Database Import
EPI33895	HA	United States	1996-Dec-23	A/New York/602/1996		Other Database Import
EPI33900	NA	United States	1996-Dec-23	A/New York/602/1996		Other Database Import
EPI33876	HA	United States	1996-Dec-16	A/New York/599/1996		Other Database Import
EPI33881	NA	United States	1996-Dec-16	A/New York/599/1996		Other Database Import
EPI33185	HA	United States	1995-Dec-29	A/New York/623/1995		Other Database Import
EPI33190	NA	United States	1995-Dec-29	A/New York/623/1995		Other Database Import
EPI33147	HA	United States	1996-Dec-23	A/New York/555/1996		Other Database Import
EPI33152	NA	United States	1996-Dec-23	A/New York/555/1996		Other Database Import
EPI33033	HA	United States	1995-Dec-14	A/New York/648/1995		Other Database Import
EPI33038	NA	United States	1995-Dec-14	A/New York/648/1995		Other Database Import
EPI32995	HA	United States	1996-Jan-17	A/New York/637/1996		Other Database Import
EPI33000	NA	United States	1996-Jan-17	A/New York/637/1996		Other Database Import
EPI32976	HA	United States	1995-Dec-08	A/New York/634/1995		Other Database Import
EPI32981	NA	United States	1995-Dec-08	A/New York/634/1995		Other Database Import
EPI32919	HA	United States	1996-Jan-15	A/New York/625/1996		Other Database Import
EPI32924	NA	United States	1996-Jan-15	A/New York/625/1996		Other Database Import
EPI32881	HA	United States	1996-Jan-10	A/New York/619/1996		Other Database Import
EPI32886	NA	United States	1996-Jan-10	A/New York/619/1996		Other Database Import
EPI32843	HA	United States	1996-Jan-10	A/New York/613/1996		Other Database Import
EPI32848	NA	United States	1996-Jan-10	A/New York/613/1996		Other Database Import
EPI32824	HA	United States	1995-Dec-19	A/New York/612/1995		Other Database Import
EPI32829	NA	United States	1995-Dec-19	A/New York/612/1995		Other Database Import
EPI32810	NA	United States	1995-Dec-28	A/New York/611/1995		Other Database Import
EPI32805	HA	United States	1995-Dec-28	A/New York/611/1995		Other Database Import
EPI32729	HA	United States	1995-Nov-28	A/New York/606/1995		Other Database Import
EPI32734	NA	United States	1995-Nov-28	A/New York/606/1995		Other Database Import
EPI32715	NA	United States	1996-Dec-09	A/New York/603/1996		Other Database Import
EPI32710	HA	United States	1996-Dec-09	A/New York/603/1996		Other Database Import
EPI32672	HA	United States	1996-Dec-27	A/New York/578/1996		Other Database Import
EPI32677	NA	United States	1996-Dec-27	A/New York/578/1996		Other Database Import
EPI32653	HA	United States	1996-Dec-12	A/New York/572/1996		Other Database Import
EPI32658	NA	United States	1996-Dec-12	A/New York/572/1996		Other Database Import
EPI31418	HA	United States	1996-Dec-23	A/New York/600/1996		Other Database Import
EPI31423	NA	United States	1996-Dec-23	A/New York/600/1996		Other Database Import
EPI31399	HA	United States	1996-Dec-12	A/New York/596/1996		Other Database Import
EPI31404	NA	United States	1996-Dec-12	A/New York/596/1996		Other Database Import
EPI31361	HA	United States	1996-Nov-18	A/New York/594/1996		Other Database Import
EPI31366	NA	United States	1996-Nov-18	A/New York/594/1996		Other Database Import
EPI31342	HA	United States	1996-Dec-04	A/New York/592/1996		Other Database Import
EPI31347	NA	United States	1996-Dec-04	A/New York/592/1996		Other Database Import
EPI31323	HA	United States	1996-Dec-20	A/New York/591/1996		Other Database Import
EPI31328	NA	United States	1996-Dec-20	A/New York/591/1996		Other Database Import
EPI31285	HA	United States	1996-Dec-05	A/New York/567/1996		Other Database Import
EPI31290	NA	United States	1996-Dec-05	A/New York/567/1996		Other Database Import
EPI31266	HA	United States	1996-Nov-12	A/New York/563/1996		Other Database Import
EPI31271	NA	United States	1996-Nov-12	A/New York/563/1996		Other Database Import
EPI31247	HA	United States	1996-Dec-13	A/New York/562/1996		Other Database Import
EPI31252	NA	United States	1996-Dec-13	A/New York/562/1996		Other Database Import
EPI31228	HA	United States	1998-Feb-03	A/New York/536/1998		Other Database Import
EPI31233	NA	United States	1998-Feb-03	A/New York/536/1998		Other Database Import
EPI31038	HA	United States	1996-Dec-09	A/New York/593/1996		Other Database Import
EPI31043	NA	United States	1996-Dec-09	A/New York/593/1996		Other Database Import
EPI31019	HA	United States	1996-Dec-31	A/New York/584/1996		Other Database Import
EPI31024	NA	United States	1996-Dec-31	A/New York/584/1996		Other Database Import
EPI30658	HA	United States	1997-Jan-06	A/New York/597/1997		Other Database Import
EPI30663	NA	United States	1997-Jan-06	A/New York/597/1997		Other Database Import
EPI30639	HA	United States	1996-Dec-10	A/New York/590/1996		Other Database Import
EPI30644	NA	United States	1996-Dec-10	A/New York/590/1996		Other Database Import
EPI30620	HA	United States	1996-Dec-18	A/New York/589/1996		Other Database Import
EPI30625	NA	United States	1996-Dec-18	A/New York/589/1996		Other Database Import
EPI30601	HA	United States	1996-Dec-28	A/New York/588/1996		Other Database Import
EPI30606	NA	United States	1996-Dec-28	A/New York/588/1996		Other Database Import
EPI30582	HA	United States	1996-Nov-18	A/New York/587/1996		Other Database Import
EPI30587	NA	United States	1996-Nov-18	A/New York/587/1996		Other Database Import
EPI30563	HA	United States	1996-Dec-21	A/New York/586/1996		Other Database Import
EPI30568	NA	United States	1996-Dec-21	A/New York/586/1996		Other Database Import
EPI30544	HA	United States	1997-Jan-22	A/New York/585/1997		Other Database Import
EPI30549	NA	United States	1997-Jan-22	A/New York/585/1997		Other Database Import
EPI30506	HA	United States	1996-Dec-05	A/New York/580/1996		Other Database Import
EPI30511	NA	United States	1996-Dec-05	A/New York/580/1996		Other Database Import
EPI30487	HA	United States	1997-Jan-06	A/New York/576/1997		Other Database Import
EPI30492	NA	United States	1997-Jan-06	A/New York/576/1997		Other Database Import
EPI30468	HA	United States	1996-Dec-12	A/New York/574/1996		Other Database Import
EPI30473	NA	United States	1996-Dec-12	A/New York/574/1996		Other Database Import
EPI30449	HA	United States	1996-Dec-11	A/New York/568/1996		Other Database Import
EPI30454	NA	United States	1996-Dec-11	A/New York/568/1996		Other Database Import
EPI30430	HA	United States	1997-Jan-17	A/New York/566/1997		Other Database Import
EPI30435	NA	United States	1997-Jan-17	A/New York/566/1997		Other Database Import
EPI30411	HA	United States	1997-Jan-06	A/New York/558/1997		Other Database Import
EPI30416	NA	United States	1997-Jan-06	A/New York/558/1997		Other Database Import
EPI30127	HA	United States	1997-Mar-01	A/New York/583/1997		Other Database Import
EPI30132	NA	United States	1997-Mar-01	A/New York/583/1997		Other Database Import
EPI30108	HA	United States	1997-Jan-02	A/New York/579/1997		Other Database Import
EPI30113	NA	United States	1997-Jan-02	A/New York/579/1997		Other Database Import
EPI30089	HA	United States	1996-Dec-17	A/New York/575/1996		Other Database Import
EPI30094	NA	United States	1996-Dec-17	A/New York/575/1996		Other Database Import
EPI30070	HA	United States	1996-Dec-23	A/New York/573/1996		Other Database Import
EPI30075	NA	United States	1996-Dec-23	A/New York/573/1996		Other Database Import
EPI30051	HA	United States	1996-Dec-12	A/New York/570/1996		Other Database Import
EPI30056	NA	United States	1996-Dec-12	A/New York/570/1996		Other Database Import
EPI30032	HA	United States	1997-Jan-03	A/New York/569/1997		Other Database Import
EPI30037	NA	United States	1997-Jan-03	A/New York/569/1997		Other Database Import
EPI30013	HA	United States	1996-Dec-02	A/New York/565/1996		Other Database Import
EPI30018	NA	United States	1996-Dec-02	A/New York/565/1996		Other Database Import
EPI29994	HA	United States	1997-Jan-02	A/New York/564/1997		Other Database Import
EPI29999	NA	United States	1997-Jan-02	A/New York/564/1997		Other Database Import
EPI29975	HA	United States	1997-Jan-06	A/New York/560/1997		Other Database Import	Ghedin,E.; Miller,N.; Zaborsky,J.; Feldblyum,T.; Subbu,V.; Shumway,M.; Sitz,J.; Kosack,D.; Koo,H.; Salzberg,S.L.; Griesemer,S.; St. George,K.; Bennett,R.; Taylor,J.; Bao,Y.; Sanders,R.; Dernovoy,D.; Kiryutin,B.; Lipman,D.J.; Tatusova,T.
EPI29980	NA	United States	1997-Jan-06	A/New York/560/1997		Other Database Import	Ghedin,E.; Miller,N.; Zaborsky,J.; Feldblyum,T.; Subbu,V.; Shumway,M.; Sitz,J.; Kosack,D.; Koo,H.; Salzberg,S.L.; Griesemer,S.; St. George,K.; Bennett,R.; Taylor,J.; Bao,Y.; Sanders,R.; Dernovoy,D.; Kiryutin,B.; Lipman,D.J.; Tatusova,T.
EPI29158	HA	New Zealand	1999-Dec-17	A/Canterbury/179/1999		Other Database Import
EPI29163	NA	New Zealand	1999-Dec-17	A/Canterbury/179/1999		Other Database Import
EPI28854	HA	United States	1998-Jan-25	A/New York/550/1998		Other Database Import
EPI28859	NA	United States	1998-Jan-25	A/New York/550/1998		Other Database Import
EPI28835	HA	United States	1998-Jan-19	A/New York/549/1998		Other Database Import
EPI28840	NA	United States	1998-Jan-19	A/New York/549/1998		Other Database Import
EPI28816	HA	United States	1998-Feb-15	A/New York/540/1998		Other Database Import
EPI28821	NA	United States	1998-Feb-15	A/New York/540/1998		Other Database Import
EPI28797	HA	United States	1998-Jan-19	A/New York/530/1998		Other Database Import
EPI28802	NA	United States	1998-Jan-19	A/New York/530/1998		Other Database Import
EPI28783	NA	United States	1998-Feb-28	A/New York/529/1998		Other Database Import
EPI28778	HA	United States	1998-Feb-28	A/New York/529/1998		Other Database Import
EPI28759	HA	United States	1998-Jan-13	A/New York/514/1998		Other Database Import
EPI28764	NA	United States	1998-Jan-13	A/New York/514/1998		Other Database Import
EPI28740	HA	United States	1997-Dec-17	A/New York/507/1997		Other Database Import
EPI28745	NA	United States	1997-Dec-17	A/New York/507/1997		Other Database Import
EPI28721	HA	United States	1998-Jan-01	A/New York/504/1998		Other Database Import
EPI28726	NA	United States	1998-Jan-01	A/New York/504/1998		Other Database Import
EPI28498	HA	United States	1999-Dec-26	A/New York/172/1999		Other Database Import
EPI28503	NA	United States	1999-Dec-26	A/New York/172/1999		Other Database Import
EPI28479	HA	United States	1999-Dec-30	A/New York/171/1999		Other Database Import
EPI28484	NA	United States	1999-Dec-30	A/New York/171/1999		Other Database Import
EPI28427	NA	United States	1999-Dec-30	A/New York/167/1999		Other Database Import
EPI28422	HA	United States	1999-Dec-30	A/New York/167/1999		Other Database Import
EPI28403	HA	United States	1999-Dec-22	A/New York/163/1999		Other Database Import
EPI28408	NA	United States	1999-Dec-22	A/New York/163/1999		Other Database Import
EPI28384	HA	United States	1999-Nov-26	A/New York/143/1999		Other Database Import
EPI28389	NA	United States	1999-Nov-26	A/New York/143/1999		Other Database Import
EPI28346	HA	United States	1999-Dec-16	A/New York/161/1999		Other Database Import
EPI28351	NA	United States	1999-Dec-16	A/New York/161/1999		Other Database Import
EPI28308	HA	United States	1999-Dec-04	A/New York/151/1999		Other Database Import
EPI28313	NA	United States	1999-Dec-04	A/New York/151/1999		Other Database Import
EPI28289	HA	United States	1999-Nov-23	A/New York/147/1999		Other Database Import
EPI28294	NA	United States	1999-Nov-23	A/New York/147/1999		Other Database Import
EPI27966	HA	United States	1999-Nov-29	A/New York/149/1999		Other Database Import
EPI27971	NA	United States	1999-Nov-29	A/New York/149/1999		Other Database Import
EPI18451	HA	United States	1998-Jan-01	A/Memphis/31/98		Other Database Import
EPI18453	NA	United States	1998-Jan-01	A/Memphis/31/98		Other Database Import
EPI12731	NA	Russian Federation	1999-Jan-01	A/Moscow/10/99		Other Database Import
EPI20233	HA	Russian Federation	1999-Jan-01	A/Moscow/10/99		Other Database Import
EPI20235	NA	Russian Federation	1999-Jan-01	A/Moscow/10/99		Other Database Import
EPI23816	HA	Russian Federation	1999-Jan-01	A/Moscow/10/99		Other Database Import
EPI103359	HA	Russian Federation	1999-Jan-01	A/Moscow/10/99		Other Database Import
EPI103336	NA	Russian Federation	1999-Jan-01	A/Moscow/10/99		Other Database Import
EPI123022	HA	Russian Federation	1999-Jan-01	A/Moscow/10/99		Other Database Import
EPI12673	NA	Panama	1999-Jan-01	A/Panama/2007/1999		Other Database Import
EPI106442	HA	Panama	1999-Jan-01	A/Panama/2007/1999		Other Database Import
EPI105036	HA	Panama	1999-Jan-01	A/Panama/2007/1999		Other Database Import
EPI105040	NA	Panama	1999-Jan-01	A/Panama/2007/1999		Other Database Import
EPI103351	NA	Panama	1999-Jan-01	A/Panama/2007/1999		Other Database Import
EPI103357	HA	Panama	1999-Jan-01	A/Panama/2007/1999		Other Database Import
EPI118976	HA	Panama	1999-Jan-01	A/Panama/2007/1999		Other Database Import
EPI160202	HA	Panama	1999-Jan-01	A/Panama/2007/1999		Other Database Import
EPI160204	NA	Panama	1999-Jan-01	A/Panama/2007/1999		Other Database Import
EPI8958	NA	Hong Kong (SAR)	1999-Jan-01	A/Hong Kong/1180/99		Other Database Import
EPI8960	NA	Hong Kong (SAR)	1999-Jan-01	A/Hong Kong/1180/99		Other Database Import
EPI8868	HA	Hong Kong (SAR)	1999-Jan-01	A/Hong Kong/1180/99		Other Database Import
EPI8870	HA	Hong Kong (SAR)	1999-Jan-01	A/Hong Kong/1180/99		Other Database Import
EPI14558	HA	Hong Kong (SAR)	1999-Jan-01	A/Hong Kong/1180/99		Other Database Import
EPI8954	NA	Hong Kong (SAR)	1999-Jan-01	A/Hong Kong/1179/99		Other Database Import
EPI8956	NA	Hong Kong (SAR)	1999-Jan-01	A/Hong Kong/1179/99		Other Database Import
EPI8864	HA	Hong Kong (SAR)	1999-Jan-01	A/Hong Kong/1179/99		Other Database Import
EPI8866	HA	Hong Kong (SAR)	1999-Jan-01	A/Hong Kong/1179/99		Other Database Import
EPI14556	HA	Hong Kong (SAR)	1999-Jan-01	A/Hong Kong/1179/99		Other Database Import
EPI8860	HA	Hong Kong (SAR)	1999-Jan-01	A/Hong Kong/1144/99		Other Database Import
EPI8862	HA	Hong Kong (SAR)	1999-Jan-01	A/Hong Kong/1144/99		Other Database Import
EPI8880	NA	Hong Kong (SAR)	1999-Jan-01	A/Hong Kong/1144/99		Other Database Import
EPI8882	NA	Hong Kong (SAR)	1999-Jan-01	A/Hong Kong/1144/99		Other Database Import
EPI14554	HA	Hong Kong (SAR)	1999-Jan-01	A/Hong Kong/1144/99		Other Database Import
EPI8856	HA	Hong Kong (SAR)	1999-Jan-01	A/Hong Kong/1143/99		Other Database Import
EPI8858	HA	Hong Kong (SAR)	1999-Jan-01	A/Hong Kong/1143/99		Other Database Import
EPI8876	NA	Hong Kong (SAR)	1999-Jan-01	A/Hong Kong/1143/99		Other Database Import
EPI8878	NA	Hong Kong (SAR)	1999-Jan-01	A/Hong Kong/1143/99		Other Database Import
EPI14552	HA	Hong Kong (SAR)	1999-Jan-01	A/Hong Kong/1143/99		Other Database Import
EPI585679	HA	Australia	2001-May-01	A/Perth/201/2001		Other Database Import	Mohr,P.G.; Deng,Y.M.; McKimm-Breschkin,J.L.
EPI585693	NA	Australia	2001-May-01	A/Perth/201/2001		Other Database Import	Mohr,P.G.; Deng,Y.M.; McKimm-Breschkin,J.L.
EPI585692	NA	Australia	2001-May-01	A/Perth/201/2001		Other Database Import	Mohr,P.G.; Deng,Y.M.; McKimm-Breschkin,J.L.
EPI585678	HA	Australia	2001-May-01	A/Perth/201/2001		Other Database Import	Mohr,P.G.; Deng,Y.M.; McKimm-Breschkin,J.L.
EPI541883	NA	Netherlands	2002-Apr-02	A/Netherlands/311/02		Erasmus Medical Center
EPI541884	HA	Netherlands	2002-Apr-02	A/Netherlands/311/02		Erasmus Medical Center
EPI541881	NA	Netherlands	2001-Mar-14	A/Netherlands/118/01		Erasmus Medical Center
EPI541882	HA	Netherlands	2001-Mar-14	A/Netherlands/118/01		Erasmus Medical Center
EPI541873	NA	Netherlands	2002-May-07	A/Netherlands/333/02		Erasmus Medical Center
EPI541874	HA	Netherlands	2002-May-07	A/Netherlands/333/02		Erasmus Medical Center
EPI541871	NA	Netherlands	2000-Feb-03	A/Netherlands/197/00		Erasmus Medical Center
EPI541872	HA	Netherlands	2000-Feb-03	A/Netherlands/197/00		Erasmus Medical Center
EPI541867	NA	Netherlands	2000-Jan-11	A/Netherlands/051/00	Erasmus Medical Center	Erasmus Medical Center
EPI541868	HA	Netherlands	2000-Jan-11	A/Netherlands/051/00	Erasmus Medical Center	Erasmus Medical Center
EPI390085	HA	Russian Federation	2000-Aug-01	A/Ulan Ude/01/2000		Other Database Import	Wentworth,D.E.; Dugan,V.; Halpin,R.; Lin,X.; Bera,J.; Ghedin,E.; Fedorova,N.; Overton,L.; Tsitrin,T.; Stockwell,T.; Amedeo,P.; Bishop,B.; Chen,H.; Edworthy,P.; Gupta,N.; Katzel,D.; Li,K.; Schobel,S.; Shrivastava,S.; Thovarai,V.; Wang,S.; Ramanunninair,M.; Silverman,J.; Devis,R.; Phan,L.; Le,J.; Pokorny,B.A.; Onodera,S.; Fulvini,A.A.; He,Y.; Kilbourne,E.D.; Bucher,D.; Bao,Y.; Sanders,R.; Dernovoy,…
EPI390087	NA	Russian Federation	2000-Aug-01	A/Ulan Ude/01/2000		Other Database Import	Wentworth,D.E.; Dugan,V.; Halpin,R.; Lin,X.; Bera,J.; Ghedin,E.; Fedorova,N.; Overton,L.; Tsitrin,T.; Stockwell,T.; Amedeo,P.; Bishop,B.; Chen,H.; Edworthy,P.; Gupta,N.; Katzel,D.; Li,K.; Schobel,S.; Shrivastava,S.; Thovarai,V.; Wang,S.; Ramanunninair,M.; Silverman,J.; Devis,R.; Phan,L.; Le,J.; Pokorny,B.A.; Onodera,S.; Fulvini,A.A.; He,Y.; Kilbourne,E.D.; Bucher,D.; Bao,Y.; Sanders,R.; Dernovoy,…
EPI373319	HA	Malaysia	2002-Nov-18	A/Malaysia/23606/2002		Other Database Import	Wentworth,D.E.; Dugan,V.; Halpin,R.; Lin,X.; Bera,J.; Ghedin,E.; Fedorova,N.; Overton,L.; Tsitrin,T.; Stockwell,T.; Katzel,D.; Li,K.; Amedeo,P.; Schobel,S.; Shrivastava,S.; Wang,S.; Thovarai,V.; Bishop,B.; Edworthy,P.; Kim,M.; Chan,Y.F.; Sam,I.C.; AbuBakar,S.; Chang,L.Y.; Nor&apos;e,S.S.; Jafar,F.L.; Hassan,A.; Ahmad-Nasrah,S.N.; Bao,Y.; Sanders,R.; Dernovoy,D.; Kiryutin,B.; Lipman,D.J.; Tatusova…
EPI373321	NA	Malaysia	2002-Nov-18	A/Malaysia/23606/2002		Other Database Import	Wentworth,D.E.; Dugan,V.; Halpin,R.; Lin,X.; Bera,J.; Ghedin,E.; Fedorova,N.; Overton,L.; Tsitrin,T.; Stockwell,T.; Katzel,D.; Li,K.; Amedeo,P.; Schobel,S.; Shrivastava,S.; Wang,S.; Thovarai,V.; Bishop,B.; Edworthy,P.; Kim,M.; Chan,Y.F.; Sam,I.C.; AbuBakar,S.; Chang,L.Y.; Nor&apos;e,S.S.; Jafar,F.L.; Hassan,A.; Ahmad-Nasrah,S.N.; Bao,Y.; Sanders,R.; Dernovoy,D.; Kiryutin,B.; Lipman,D.J.; Tatusova…
EPI367475	HA	Vietnam	2001-Jan-01	A/HaNoi/1766/2001		Other Database Import	Wentworth,D.E.; Dugan,V.; Halpin,R.; Lin,X.; Bera,J.; Ghedin,E.; Fedorova,N.; Overton,L.; Tsitrin,T.; Stockwell,T.; Katzel,D.; Li,K.; Amedeo,P.; Schobel,S.; Shrivastava,S.; Wang,S.; Thovarai,V.; Bishop,B.; Edworthy,P.; Kim,M.; Mai,L.T.Q.; Hien,N.T.; Ha,N.K.; Cuong,V.D.; Duc,D.T.; Phuong,H.V.M.; Hang,N.L.K.; Thanh,L.T.; Thach,N.C.; Huong,T.T.; Hien,P.T.; Giang,N.H.; Bao,Y.; Sanders,R.; Dernovoy,D.…
EPI367484	NA	Vietnam	2001-Jan-01	A/HaNoi/1766/2001		Other Database Import	Wentworth,D.E.; Dugan,V.; Halpin,R.; Lin,X.; Bera,J.; Ghedin,E.; Fedorova,N.; Overton,L.; Tsitrin,T.; Stockwell,T.; Katzel,D.; Li,K.; Amedeo,P.; Schobel,S.; Shrivastava,S.; Wang,S.; Thovarai,V.; Bishop,B.; Edworthy,P.; Kim,M.; Mai,L.T.Q.; Hien,N.T.; Ha,N.K.; Cuong,V.D.; Duc,D.T.; Phuong,H.V.M.; Hang,N.L.K.; Thanh,L.T.; Thach,N.C.; Huong,T.T.; Hien,P.T.; Giang,N.H.; Bao,Y.; Sanders,R.; Dernovoy,D.…
EPI367081	HA	Netherlands	2002-Feb-26	A/Netherlands/120/2002		Other Database Import	Wentworth,D.E.; Dugan,V.; Halpin,R.; Lin,X.; Bera,J.; Ghedin,E.; Fedorova,N.; Overton,L.; Tsitrin,T.; Stockwell,T.; Amedeo,P.; Bishop,B.; Chen,H.; Edworthy,P.; Gupta,N.; Katzel,D.; Li,K.; Schobel,S.; Shrivastava,S.; Thovarai,V.; Wang,S.; Westgeest,K.B.; van Beek,R.; Bestebroer,T.M.; de Jong,J.C.; Rimmelzwaan,G.F.; Osterhaus,A.D.M.E.; Fouchier,R.A.M.; Bao,Y.; Sanders,R.; Dernovoy,D.; Kiryutin,B.; …
EPI367083	NA	Netherlands	2002-Feb-26	A/Netherlands/120/2002		Other Database Import	Wentworth,D.E.; Dugan,V.; Halpin,R.; Lin,X.; Bera,J.; Ghedin,E.; Fedorova,N.; Overton,L.; Tsitrin,T.; Stockwell,T.; Amedeo,P.; Bishop,B.; Chen,H.; Edworthy,P.; Gupta,N.; Katzel,D.; Li,K.; Schobel,S.; Shrivastava,S.; Thovarai,V.; Wang,S.; Westgeest,K.B.; van Beek,R.; Bestebroer,T.M.; de Jong,J.C.; Rimmelzwaan,G.F.; Osterhaus,A.D.M.E.; Fouchier,R.A.M.; Bao,Y.; Sanders,R.; Dernovoy,D.; Kiryutin,B.; …
EPI367075	NA	Netherlands	2001-Mar-21	A/Netherlands/126/2001		Other Database Import	Wentworth,D.E.; Dugan,V.; Halpin,R.; Lin,X.; Bera,J.; Ghedin,E.; Fedorova,N.; Overton,L.; Tsitrin,T.; Stockwell,T.; Amedeo,P.; Bishop,B.; Chen,H.; Edworthy,P.; Gupta,N.; Katzel,D.; Li,K.; Schobel,S.; Shrivastava,S.; Thovarai,V.; Wang,S.; Westgeest,K.B.; van Beek,R.; Bestebroer,T.M.; de Jong,J.C.; Rimmelzwaan,G.F.; Osterhaus,A.D.M.E.; Fouchier,R.A.M.; Bao,Y.; Sanders,R.; Dernovoy,D.; Kiryutin,B.; …
EPI367073	HA	Netherlands	2001-Mar-21	A/Netherlands/126/2001		Other Database Import	Wentworth,D.E.; Dugan,V.; Halpin,R.; Lin,X.; Bera,J.; Ghedin,E.; Fedorova,N.; Overton,L.; Tsitrin,T.; Stockwell,T.; Amedeo,P.; Bishop,B.; Chen,H.; Edworthy,P.; Gupta,N.; Katzel,D.; Li,K.; Schobel,S.; Shrivastava,S.; Thovarai,V.; Wang,S.; Westgeest,K.B.; van Beek,R.; Bestebroer,T.M.; de Jong,J.C.; Rimmelzwaan,G.F.; Osterhaus,A.D.M.E.; Fouchier,R.A.M.; Bao,Y.; Sanders,R.; Dernovoy,D.; Kiryutin,B.; …
EPI367067	NA	Netherlands	2001-Mar-20	A/Netherlands/124/2001		Other Database Import	Wentworth,D.E.; Dugan,V.; Halpin,R.; Lin,X.; Bera,J.; Ghedin,E.; Fedorova,N.; Overton,L.; Tsitrin,T.; Stockwell,T.; Amedeo,P.; Bishop,B.; Chen,H.; Edworthy,P.; Gupta,N.; Katzel,D.; Li,K.; Schobel,S.; Shrivastava,S.; Thovarai,V.; Wang,S.; Westgeest,K.B.; van Beek,R.; Bestebroer,T.M.; de Jong,J.C.; Rimmelzwaan,G.F.; Osterhaus,A.D.M.E.; Fouchier,R.A.M.; Bao,Y.; Sanders,R.; Dernovoy,D.; Kiryutin,B.; …
EPI367065	HA	Netherlands	2001-Mar-20	A/Netherlands/124/2001		Other Database Import	Wentworth,D.E.; Dugan,V.; Halpin,R.; Lin,X.; Bera,J.; Ghedin,E.; Fedorova,N.; Overton,L.; Tsitrin,T.; Stockwell,T.; Amedeo,P.; Bishop,B.; Chen,H.; Edworthy,P.; Gupta,N.; Katzel,D.; Li,K.; Schobel,S.; Shrivastava,S.; Thovarai,V.; Wang,S.; Westgeest,K.B.; van Beek,R.; Bestebroer,T.M.; de Jong,J.C.; Rimmelzwaan,G.F.; Osterhaus,A.D.M.E.; Fouchier,R.A.M.; Bao,Y.; Sanders,R.; Dernovoy,D.; Kiryutin,B.; …
EPI367059	NA	Netherlands	2000-Jan-06	A/Netherlands/3/2000		Other Database Import	Wentworth,D.E.; Dugan,V.; Halpin,R.; Lin,X.; Bera,J.; Ghedin,E.; Fedorova,N.; Overton,L.; Tsitrin,T.; Stockwell,T.; Amedeo,P.; Bishop,B.; Chen,H.; Edworthy,P.; Gupta,N.; Katzel,D.; Li,K.; Schobel,S.; Shrivastava,S.; Thovarai,V.; Wang,S.; Westgeest,K.B.; van Beek,R.; Bestebroer,T.M.; de Jong,J.C.; Rimmelzwaan,G.F.; Osterhaus,A.D.M.E.; Fouchier,R.A.M.; Bao,Y.; Sanders,R.; Dernovoy,D.; Kiryutin,B.; …
EPI367057	HA	Netherlands	2000-Jan-06	A/Netherlands/3/2000		Other Database Import	Wentworth,D.E.; Dugan,V.; Halpin,R.; Lin,X.; Bera,J.; Ghedin,E.; Fedorova,N.; Overton,L.; Tsitrin,T.; Stockwell,T.; Amedeo,P.; Bishop,B.; Chen,H.; Edworthy,P.; Gupta,N.; Katzel,D.; Li,K.; Schobel,S.; Shrivastava,S.; Thovarai,V.; Wang,S.; Westgeest,K.B.; van Beek,R.; Bestebroer,T.M.; de Jong,J.C.; Rimmelzwaan,G.F.; Osterhaus,A.D.M.E.; Fouchier,R.A.M.; Bao,Y.; Sanders,R.; Dernovoy,D.; Kiryutin,B.; …
EPI362915	HA	China	2002-Jan-01	A/Fujian/411/2002		Other Database Import	Wentworth,D.E.; Dugan,V.; Halpin,R.; Lin,X.; Bera,J.; Ghedin,E.; Fedorova,N.; Overton,L.; Tsitrin,T.; Stockwell,T.; Amedeo,P.; Bishop,B.; Chen,H.; Edworthy,P.; Gupta,N.; Katzel,D.; Li,K.; Schobel,S.; Shrivastava,S.; Thovarai,V.; Wang,S.; Westgeest,K.B.; van Beek,R.; Bestebroer,T.M.; de Jong,J.C.; Rimmelzwaan,G.F.; Osterhaus,A.D.M.E.; Fouchier,R.A.M.; Bao,Y.; Sanders,R.; Dernovoy,D.; Kiryutin,B.; …
EPI362917	NA	China	2002-Jan-01	A/Fujian/411/2002		Other Database Import	Wentworth,D.E.; Dugan,V.; Halpin,R.; Lin,X.; Bera,J.; Ghedin,E.; Fedorova,N.; Overton,L.; Tsitrin,T.; Stockwell,T.; Amedeo,P.; Bishop,B.; Chen,H.; Edworthy,P.; Gupta,N.; Katzel,D.; Li,K.; Schobel,S.; Shrivastava,S.; Thovarai,V.; Wang,S.; Westgeest,K.B.; van Beek,R.; Bestebroer,T.M.; de Jong,J.C.; Rimmelzwaan,G.F.; Osterhaus,A.D.M.E.; Fouchier,R.A.M.; Bao,Y.; Sanders,R.; Dernovoy,D.; Kiryutin,B.; …
EPI362924	NA	Netherlands	2002-Jan-07	A/Netherlands/1/2002		Other Database Import	Wentworth,D.E.; Dugan,V.; Halpin,R.; Lin,X.; Bera,J.; Ghedin,E.; Fedorova,N.; Overton,L.; Tsitrin,T.; Stockwell,T.; Amedeo,P.; Bishop,B.; Chen,H.; Edworthy,P.; Gupta,N.; Katzel,D.; Li,K.; Schobel,S.; Shrivastava,S.; Thovarai,V.; Wang,S.; Westgeest,K.B.; van Beek,R.; Bestebroer,T.M.; de Jong,J.C.; Rimmelzwaan,G.F.; Osterhaus,A.D.M.E.; Fouchier,R.A.M.; Bao,Y.; Sanders,R.; Dernovoy,D.; Kiryutin,B.; …
EPI362922	HA	Netherlands	2002-Jan-07	A/Netherlands/1/2002		Other Database Import	Wentworth,D.E.; Dugan,V.; Halpin,R.; Lin,X.; Bera,J.; Ghedin,E.; Fedorova,N.; Overton,L.; Tsitrin,T.; Stockwell,T.; Amedeo,P.; Bishop,B.; Chen,H.; Edworthy,P.; Gupta,N.; Katzel,D.; Li,K.; Schobel,S.; Shrivastava,S.; Thovarai,V.; Wang,S.; Westgeest,K.B.; van Beek,R.; Bestebroer,T.M.; de Jong,J.C.; Rimmelzwaan,G.F.; Osterhaus,A.D.M.E.; Fouchier,R.A.M.; Bao,Y.; Sanders,R.; Dernovoy,D.; Kiryutin,B.; …
EPI358784	HA	China	2002-Jan-01	A/Fujian/411/2002		Other Database Import	Galiano,M.; Johnson,B.F.; Myers,R.; Ellis,J.; Daniels,R.; Zambon,M.
EPI358786	NA	China	2002-Jan-01	A/Fujian/411/2002		Other Database Import	Galiano,M.; Johnson,B.F.; Myers,R.; Ellis,J.; Daniels,R.; Zambon,M.
EPI336015	NA	Thailand	2002-Jun-24	A/Thailand/Siriraj-06/2002		Other Database Import	Panaampon,J.; Pooruk,P.; Komolsiri,S.; Sangsiriwut,K.; Puthavathana,P.
EPI336017	HA	Thailand	2002-Jun-24	A/Thailand/Siriraj-06/2002		Other Database Import	Panaampon,J.; Pooruk,P.; Komolsiri,S.; Sangsiriwut,K.; Puthavathana,P.
EPI318672	HA	United States	2002-Feb-02	A/Georgia/NHRC0001/2002		Other Database Import	The NIAID Influenza Genome Sequencing Consortium
EPI318674	NA	United States	2002-Feb-02	A/Georgia/NHRC0001/2002		Other Database Import	The NIAID Influenza Genome Sequencing Consortium
EPI318664	HA	United States	2002-Jan-22	A/Texas/NHRC0001/2002		Other Database Import	The NIAID Influenza Genome Sequencing Consortium
EPI318666	NA	United States	2002-Jan-22	A/Texas/NHRC0001/2002		Other Database Import	The NIAID Influenza Genome Sequencing Consortium
EPI318656	HA	United States	2002-Jan-09	A/Missouri/NHRC0001/2002		Other Database Import	The NIAID Influenza Genome Sequencing Consortium
EPI318658	NA	United States	2002-Jan-09	A/Missouri/NHRC0001/2002		Other Database Import	The NIAID Influenza Genome Sequencing Consortium
EPI318480	HA	United States	2002-Feb-13	A/Illinois/NHRC0001/2002		Other Database Import	The NIAID Influenza Genome Sequencing Consortium
EPI318482	NA	United States	2002-Feb-13	A/Illinois/NHRC0001/2002		Other Database Import	The NIAID Influenza Genome Sequencing Consortium
EPI318472	HA	United States	2000-Feb-07	A/Missouri/NHRC0001/2000		Other Database Import	The NIAID Influenza Genome Sequencing Consortium
EPI318474	NA	United States	2000-Feb-07	A/Missouri/NHRC0001/2000		Other Database Import	The NIAID Influenza Genome Sequencing Consortium
EPI236577	HA	United States	2001-Jan-01	A/New York/55/01		Other Database Import	Bragstad,K.; Nielsen,L.P.; Fomsgaard,A.
EPI236578	NA	United States	2001-Jan-01	A/New York/55/01		Other Database Import	Bragstad,K.; Nielsen,L.P.; Fomsgaard,A.
EPI173800	HA	Italy	2002-Dec-02	A/Genoa/1/2002		Other Database Import
EPI173802	NA	Italy	2002-Dec-02	A/Genoa/1/2002		Other Database Import
EPI48815	HA	Australia	2001-Sep-13	A/Western Australia/15/2001		Other Database Import
EPI48820	NA	Australia	2001-Sep-13	A/Western Australia/15/2001		Other Database Import
EPI141346	HA	Japan	2002-Mar-01	A/Morioka/52/2002		Other Database Import
EPI141314	NA	Japan	2002-Mar-01	A/Morioka/52/2002		Other Database Import
EPI141345	HA	Japan	2002-Feb-25	A/Morioka/34/2002		Other Database Import
EPI141313	NA	Japan	2002-Feb-25	A/Morioka/34/2002		Other Database Import
EPI139115	HA	Denmark	2002-Jan-01	A/Denmark/26/2002		Other Database Import
EPI139311	NA	Denmark	2002-Jan-01	A/Denmark/26/2002		Other Database Import
EPI139114	HA	Denmark	2002-Jan-01	A/Denmark/24/2002		Other Database Import
EPI139308	NA	Denmark	2002-Jan-01	A/Denmark/24/2002		Other Database Import
EPI139306	NA	Denmark	2002-Jan-01	A/Denmark/02/2002		Other Database Import
EPI139112	HA	Denmark	2002-Jan-01	A/Denmark/02/2002		Other Database Import
EPI139304	NA	Denmark	2002-Jan-01	A/Denmark/01/2002		Other Database Import
EPI139110	HA	Denmark	2002-Jan-01	A/Denmark/01/2002		Other Database Import
EPI139305	NA	Denmark	2002-Jan-01	A/Denmark/13/02		Other Database Import
EPI139111	HA	Denmark	2002-Jan-01	A/Denmark/13/02		Other Database Import
EPI139322	NA	Denmark	2002-Jan-01	A/Denmark/13/02		Other Database Import
EPI139307	NA	Denmark	2002-Jan-01	A/Denmark/22/2002		Other Database Import
EPI139113	HA	Denmark	2002-Jan-01	A/Denmark/22/2002		Other Database Import
EPI64163	HA	New Zealand	2001-Oct-02	A/Auckland/603/2001		Other Database Import
EPI64168	NA	New Zealand	2001-Oct-02	A/Auckland/603/2001		Other Database Import
EPI161189	HA	China	2002-Dec-27	A/Hong Kong/CUHK53327/2002		Other Database Import
EPI161470	NA	China	2002-Dec-27	A/Hong Kong/CUHK53327/2002		Other Database Import
EPI161187	HA	China	2002-Dec-18	A/Hong Kong/CUHK53123/2002		Other Database Import
EPI161468	NA	China	2002-Dec-18	A/Hong Kong/CUHK53123/2002		Other Database Import
EPI161157	HA	China	2002-Oct-03	A/Hong Kong/CUHK50256/2002		Other Database Import
EPI161438	NA	China	2002-Oct-03	A/Hong Kong/CUHK50256/2002		Other Database Import
EPI161156	HA	China	2002-Oct-01	A/Hong Kong/CUHK50200/2002		Other Database Import
EPI161437	NA	China	2002-Oct-01	A/Hong Kong/CUHK50200/2002		Other Database Import
EPI161127	HA	China	2002-Aug-02	A/Hong Kong/CUHK34193/2002		Other Database Import
EPI161408	NA	China	2002-Aug-02	A/Hong Kong/CUHK34193/2002		Other Database Import
EPI161126	HA	China	2002-Aug-01	A/Hong Kong/CUHK34175/2002		Other Database Import
EPI161407	NA	China	2002-Aug-01	A/Hong Kong/CUHK34175/2002		Other Database Import
EPI161113	HA	China	2002-Jul-02	A/Hong Kong/CUHK33106/2002		Other Database Import
EPI161394	NA	China	2002-Jul-02	A/Hong Kong/CUHK33106/2002		Other Database Import
EPI161112	HA	China	2002-Jul-02	A/Hong Kong/CUHK33079/2002		Other Database Import
EPI161393	NA	China	2002-Jul-02	A/Hong Kong/CUHK33079/2002		Other Database Import
EPI161111	HA	China	2002-Jul-01	A/Hong Kong/CUHK33047/2002		Other Database Import
EPI161392	NA	China	2002-Jul-01	A/Hong Kong/CUHK33047/2002		Other Database Import
EPI161077	HA	China	2002-Jun-04	A/Hong Kong/CUHK24167/2002		Other Database Import
EPI161358	NA	China	2002-Jun-04	A/Hong Kong/CUHK24167/2002		Other Database Import
EPI161075	HA	China	2002-Jun-02	A/Hong Kong/CUHK24054/2002		Other Database Import
EPI161356	NA	China	2002-Jun-02	A/Hong Kong/CUHK24054/2002		Other Database Import
EPI161073	HA	China	2002-May-12	A/Hong Kong/CUHK23180/2002		Other Database Import
EPI161354	NA	China	2002-May-12	A/Hong Kong/CUHK23180/2002		Other Database Import
EPI161072	HA	China	2002-May-10	A/Hong Kong/CUHK23162/2002		Other Database Import
EPI161353	NA	China	2002-May-10	A/Hong Kong/CUHK23162/2002		Other Database Import
EPI161071	HA	China	2002-May-10	A/Hong Kong/CUHK23113/2002		Other Database Import
EPI161352	NA	China	2002-May-10	A/Hong Kong/CUHK23113/2002		Other Database Import
EPI161053	HA	China	2002-Apr-08	A/Hong Kong/CUHK21742/2002		Other Database Import
EPI161334	NA	China	2002-Apr-08	A/Hong Kong/CUHK21742/2002		Other Database Import
EPI161048	HA	China	2002-Apr-02	A/Hong Kong/CUHK21582/2002		Other Database Import
EPI161329	NA	China	2002-Apr-02	A/Hong Kong/CUHK21582/2002		Other Database Import
EPI160995	HA	China	2002-Mar-04	A/Hong Kong/CUHK13278/2002		Other Database Import
EPI161276	NA	China	2002-Mar-04	A/Hong Kong/CUHK13278/2002		Other Database Import
EPI160994	HA	China	2002-Mar-03	A/Hong Kong/CUHK13249/2002		Other Database Import
EPI161275	NA	China	2002-Mar-03	A/Hong Kong/CUHK13249/2002		Other Database Import
EPI160993	HA	China	2002-Mar-01	A/Hong Kong/CUHK13216/2002		Other Database Import
EPI161274	NA	China	2002-Mar-01	A/Hong Kong/CUHK13216/2002		Other Database Import
EPI161202	HA	China	2002-Feb-03	A/Hong Kong/CUHK6210/2002		Other Database Import
EPI161483	NA	China	2002-Feb-03	A/Hong Kong/CUHK6210/2002		Other Database Import
EPI161177	HA	China	2002-Jan-10	A/Hong Kong/CUHK5250/2002		Other Database Import
EPI161458	NA	China	2002-Jan-10	A/Hong Kong/CUHK5250/2002		Other Database Import
EPI161170	HA	China	2001-Dec-28	A/Hong Kong/CUHK51490/2001		Other Database Import
EPI161451	NA	China	2001-Dec-28	A/Hong Kong/CUHK51490/2001		Other Database Import
EPI161169	HA	China	2001-Dec-26	A/Hong Kong/CUHK51431/2001		Other Database Import
EPI161450	NA	China	2001-Dec-26	A/Hong Kong/CUHK51431/2001		Other Database Import
EPI161168	HA	China	2001-Dec-26	A/Hong Kong/CUHK51424/2001		Other Database Import
EPI161449	NA	China	2001-Dec-26	A/Hong Kong/CUHK51424/2001		Other Database Import
EPI161155	HA	China	2001-Nov-08	A/Hong Kong/CUHK50080/2001		Other Database Import
EPI161436	NA	China	2001-Nov-08	A/Hong Kong/CUHK50080/2001		Other Database Import
EPI161125	HA	China	2001-Aug-30	A/Hong Kong/CUHK34114/2001		Other Database Import
EPI161406	NA	China	2001-Aug-30	A/Hong Kong/CUHK34114/2001		Other Database Import
EPI161118	HA	China	2001-Aug-09	A/Hong Kong/CUHK33418/2001		Other Database Import
EPI161399	NA	China	2001-Aug-09	A/Hong Kong/CUHK33418/2001		Other Database Import
EPI161117	HA	China	2001-Aug-09	A/Hong Kong/CUHK33416/2001		Other Database Import
EPI161398	NA	China	2001-Aug-09	A/Hong Kong/CUHK33416/2001		Other Database Import
EPI161087	HA	China	2001-Jul-26	A/Hong Kong/CUHK24985/2001		Other Database Import
EPI161368	NA	China	2001-Jul-26	A/Hong Kong/CUHK24985/2001		Other Database Import
EPI161086	HA	China	2001-Jul-23	A/Hong Kong/CUHK24882/2001		Other Database Import
EPI161367	NA	China	2001-Jul-23	A/Hong Kong/CUHK24882/2001		Other Database Import
EPI161085	HA	China	2001-Jul-22	A/Hong Kong/CUHK24825/2001		Other Database Import
EPI161366	NA	China	2001-Jul-22	A/Hong Kong/CUHK24825/2001		Other Database Import
EPI161083	HA	China	2001-Jul-19	A/Hong Kong/CUHK24749/2001		Other Database Import
EPI161364	NA	China	2001-Jul-19	A/Hong Kong/CUHK24749/2001		Other Database Import
EPI161082	HA	China	2001-Jul-15	A/Hong Kong/CUHK24510/2001		Other Database Import
EPI161363	NA	China	2001-Jul-15	A/Hong Kong/CUHK24510/2001		Other Database Import
EPI161069	HA	China	2001-May-28	A/Hong Kong/CUHK22888/2001		Other Database Import
EPI161350	NA	China	2001-May-28	A/Hong Kong/CUHK22888/2001		Other Database Import
EPI161055	HA	China	2001-Apr-27	A/Hong Kong/CUHK21932/2001		Other Database Import
EPI161336	NA	China	2001-Apr-27	A/Hong Kong/CUHK21932/2001		Other Database Import
EPI161054	HA	China	2001-Apr-26	A/Hong Kong/CUHK21891/2001		Other Database Import
EPI161335	NA	China	2001-Apr-26	A/Hong Kong/CUHK21891/2001		Other Database Import
EPI161052	HA	China	2001-Apr-21	A/Hong Kong/CUHK21734/2001		Other Database Import
EPI161333	NA	China	2001-Apr-21	A/Hong Kong/CUHK21734/2001		Other Database Import
EPI161051	HA	China	2001-Apr-21	A/Hong Kong/CUHK21733/2001		Other Database Import
EPI161332	NA	China	2001-Apr-21	A/Hong Kong/CUHK21733/2001		Other Database Import
EPI161049	HA	China	2001-Apr-20	A/Hong Kong/CUHK21675/2001		Other Database Import
EPI161330	NA	China	2001-Apr-20	A/Hong Kong/CUHK21675/2001		Other Database Import
EPI161047	HA	China	2001-Apr-11	A/Hong Kong/CUHK21421/2001		Other Database Import
EPI161328	NA	China	2001-Apr-11	A/Hong Kong/CUHK21421/2001		Other Database Import
EPI161044	HA	China	2001-Apr-04	A/Hong Kong/CUHK21226/2001		Other Database Import
EPI161325	NA	China	2001-Apr-04	A/Hong Kong/CUHK21226/2001		Other Database Import
EPI161002	HA	China	2001-Mar-20	A/Hong Kong/CUHK13658/2001		Other Database Import
EPI161283	NA	China	2001-Mar-20	A/Hong Kong/CUHK13658/2001		Other Database Import
EPI161000	HA	China	2001-Mar-16	A/Hong Kong/CUHK13510/2001		Other Database Import
EPI161281	NA	China	2001-Mar-16	A/Hong Kong/CUHK13510/2001		Other Database Import
EPI160992	HA	China	2001-Mar-07	A/Hong Kong/CUHK13172/2001		Other Database Import
EPI161273	NA	China	2001-Mar-07	A/Hong Kong/CUHK13172/2001		Other Database Import
EPI160990	HA	China	2001-Mar-06	A/Hong Kong/CUHK13048/2001		Other Database Import
EPI161271	NA	China	2001-Mar-06	A/Hong Kong/CUHK13048/2001		Other Database Import
EPI161173	HA	China	2000-Dec-08	A/Hong Kong/CUHK52247/2000		Other Database Import
EPI161454	NA	China	2000-Dec-08	A/Hong Kong/CUHK52247/2000		Other Database Import
EPI161100	HA	China	2000-Sep-10	A/Hong Kong/CUHK28278/2000		Other Database Import
EPI161381	NA	China	2000-Sep-10	A/Hong Kong/CUHK28278/2000		Other Database Import
EPI161099	HA	China	2000-Sep-04	A/Hong Kong/CUHK28044/2000		Other Database Import
EPI161380	NA	China	2000-Sep-04	A/Hong Kong/CUHK28044/2000		Other Database Import
EPI161098	HA	China	2000-Sep-03	A/Hong Kong/CUHK28040/2000		Other Database Import
EPI161379	NA	China	2000-Sep-03	A/Hong Kong/CUHK28040/2000		Other Database Import
EPI161096	HA	China	2000-Aug-12	A/Hong Kong/CUHK27374/2000		Other Database Import
EPI161377	NA	China	2000-Aug-12	A/Hong Kong/CUHK27374/2000		Other Database Import
EPI161095	HA	China	2000-Aug-11	A/Hong Kong/CUHK27348/2000		Other Database Import
EPI161376	NA	China	2000-Aug-11	A/Hong Kong/CUHK27348/2000		Other Database Import
EPI161094	HA	China	2000-Aug-06	A/Hong Kong/CUHK27183/2000		Other Database Import
EPI161375	NA	China	2000-Aug-06	A/Hong Kong/CUHK27183/2000		Other Database Import
EPI161093	HA	China	2000-Aug-05	A/Hong Kong/CUHK27157/2000		Other Database Import
EPI161374	NA	China	2000-Aug-05	A/Hong Kong/CUHK27157/2000		Other Database Import
EPI161091	HA	China	2000-Jul-29	A/Hong Kong/CUHK26969/2000		Other Database Import
EPI161372	NA	China	2000-Jul-29	A/Hong Kong/CUHK26969/2000		Other Database Import
EPI161063	HA	China	2000-Mar-05	A/Hong Kong/CUHK22163/2000		Other Database Import
EPI161344	NA	China	2000-Mar-05	A/Hong Kong/CUHK22163/2000		Other Database Import
EPI161062	HA	China	2000-Mar-04	A/Hong Kong/CUHK22162/2000		Other Database Import
EPI161343	NA	China	2000-Mar-04	A/Hong Kong/CUHK22162/2000		Other Database Import
EPI161061	HA	China	2000-Mar-02	A/Hong Kong/CUHK22087/2000		Other Database Import
EPI161342	NA	China	2000-Mar-02	A/Hong Kong/CUHK22087/2000		Other Database Import
EPI161060	HA	China	2000-Mar-02	A/Hong Kong/CUHK22078/2000		Other Database Import
EPI161341	NA	China	2000-Mar-02	A/Hong Kong/CUHK22078/2000		Other Database Import
EPI161059	HA	China	2000-Mar-01	A/Hong Kong/CUHK22072/2000		Other Database Import
EPI161340	NA	China	2000-Mar-01	A/Hong Kong/CUHK22072/2000		Other Database Import
EPI161041	HA	China	2000-Feb-06	A/Hong Kong/CUHK21128/2000		Other Database Import
EPI161322	NA	China	2000-Feb-06	A/Hong Kong/CUHK21128/2000		Other Database Import
[truncated: 2,959 more rows]

## Sheet: Tabelle2
EPI842722	HA	Thailand	2009-Nov-09	A/Bangkok/FLU_PMKA0055_CP2/2009		Other Database Import	Maljkovic Berry,I.; Melendrez,M.C.; Li,T.; Hawksworth,A.W.; Brice,G.T.; Blair,P.J.; Halsey,E.S.; Williams,M.; Fernandez,S.; Yoon,I.-K.; Edwards,L.D.; Kuschner,R.; Lin,X.; Thomas,S.J.; Jarman,R.G.; Yoon,I.K.; Klungthong,C.; Chinnawirotpisan,P.
EPI842665	NA	Thailand	2009-Nov-09	A/Bangkok/FLU_PMKA0055_CP2/2009		Other Database Import	Maljkovic Berry,I.; Melendrez,M.C.; Li,T.; Hawksworth,A.W.; Brice,G.T.; Blair,P.J.; Halsey,E.S.; Williams,M.; Fernandez,S.; Yoon,I.-K.; Edwards,L.D.; Kuschner,R.; Lin,X.; Thomas,S.J.; Jarman,R.G.; Yoon,I.K.; Klungthong,C.; Chinnawirotpisan,P.
EPI842721	HA	Philippines	2009-Jul-27	A/Philippines/FLU_PHD_0142_CP2/2009		Other Database Import	Maljkovic Berry,I.; Melendrez,M.C.; Li,T.; Hawksworth,A.W.; Brice,G.T.; Blair,P.J.; Halsey,E.S.; Williams,M.; Fernandez,S.; Yoon,I.-K.; Edwards,L.D.; Kuschner,R.; Lin,X.; Thomas,S.J.; Jarman,R.G.; Yoon,I.K.; Klungthong,C.; Chinnawirotpisan,P.
EPI842664	NA	Philippines	2009-Jul-27	A/Philippines/FLU_PHD_0142_CP2/2009		Other Database Import	Maljkovic Berry,I.; Melendrez,M.C.; Li,T.; Hawksworth,A.W.; Brice,G.T.; Blair,P.J.; Halsey,E.S.; Williams,M.; Fernandez,S.; Yoon,I.-K.; Edwards,L.D.; Kuschner,R.; Lin,X.; Thomas,S.J.; Jarman,R.G.; Yoon,I.K.; Klungthong,C.; Chinnawirotpisan,P.
EPI842715	HA	Philippines	2009-Mar-31	A/Philippines/FLU_PHC_0105_CP2/2009		Other Database Import	Maljkovic Berry,I.; Melendrez,M.C.; Li,T.; Hawksworth,A.W.; Brice,G.T.; Blair,P.J.; Halsey,E.S.; Williams,M.; Fernandez,S.; Yoon,I.-K.; Edwards,L.D.; Kuschner,R.; Lin,X.; Thomas,S.J.; Jarman,R.G.; Yoon,I.K.; Klungthong,C.; Chinnawirotpisan,P.
EPI842658	NA	Philippines	2009-Mar-31	A/Philippines/FLU_PHC_0105_CP2/2009		Other Database Import	Maljkovic Berry,I.; Melendrez,M.C.; Li,T.; Hawksworth,A.W.; Brice,G.T.; Blair,P.J.; Halsey,E.S.; Williams,M.; Fernandez,S.; Yoon,I.-K.; Edwards,L.D.; Kuschner,R.; Lin,X.; Thomas,S.J.; Jarman,R.G.; Yoon,I.K.; Klungthong,C.; Chinnawirotpisan,P.
EPI842710	HA	Bhutan	2009-Jan-15	A/Bhutan/FLU_BTD_SV0023_CP2/2009		Other Database Import	Maljkovic Berry,I.; Melendrez,M.C.; Li,T.; Hawksworth,A.W.; Brice,G.T.; Blair,P.J.; Halsey,E.S.; Williams,M.; Fernandez,S.; Yoon,I.-K.; Edwards,L.D.; Kuschner,R.; Lin,X.; Thomas,S.J.; Jarman,R.G.; Yoon,I.K.; Klungthong,C.; Chinnawirotpisan,P.
EPI842653	NA	Bhutan	2009-Jan-15	A/Bhutan/FLU_BTD_SV0023_CP2/2009		Other Database Import	Maljkovic Berry,I.; Melendrez,M.C.; Li,T.; Hawksworth,A.W.; Brice,G.T.; Blair,P.J.; Halsey,E.S.; Williams,M.; Fernandez,S.; Yoon,I.-K.; Edwards,L.D.; Kuschner,R.; Lin,X.; Thomas,S.J.; Jarman,R.G.; Yoon,I.K.; Klungthong,C.; Chinnawirotpisan,P.
EPI842600	NA	Nepal	2009-May-20	A/Kathmandu/FLUNP09N_001_CP2/2009		Other Database Import	Maljkovic Berry,I.; Melendrez,M.C.; Li,T.; Hawksworth,A.W.; Brice,G.T.; Blair,P.J.; Halsey,E.S.; Williams,M.; Fernandez,S.; Yoon,I.-K.; Edwards,L.D.; Kuschner,R.; Lin,X.; Thomas,S.J.; Jarman,R.G.; Yoon,I.K.; Klungthong,C.; Chinnawirotpisan,P.
EPI842647	HA	Nepal	2009-May-20	A/Kathmandu/FLUNP09N_001_CP2/2009		Other Database Import	Maljkovic Berry,I.; Melendrez,M.C.; Li,T.; Hawksworth,A.W.; Brice,G.T.; Blair,P.J.; Halsey,E.S.; Williams,M.; Fernandez,S.; Yoon,I.-K.; Edwards,L.D.; Kuschner,R.; Lin,X.; Thomas,S.J.; Jarman,R.G.; Yoon,I.K.; Klungthong,C.; Chinnawirotpisan,P.
EPI842599	NA	Nepal	2009-Jul-10	A/Kathmandu/FLUNP09M_299_CP2/2009		Other Database Import	Maljkovic Berry,I.; Melendrez,M.C.; Li,T.; Hawksworth,A.W.; Brice,G.T.; Blair,P.J.; Halsey,E.S.; Williams,M.; Fernandez,S.; Yoon,I.-K.; Edwards,L.D.; Kuschner,R.; Lin,X.; Thomas,S.J.; Jarman,R.G.; Yoon,I.K.; Klungthong,C.; Chinnawirotpisan,P.
EPI842646	HA	Nepal	2009-Jul-10	A/Kathmandu/FLUNP09M_299_CP2/2009		Other Database Import	Maljkovic Berry,I.; Melendrez,M.C.; Li,T.; Hawksworth,A.W.; Brice,G.T.; Blair,P.J.; Halsey,E.S.; Williams,M.; Fernandez,S.; Yoon,I.-K.; Edwards,L.D.; Kuschner,R.; Lin,X.; Thomas,S.J.; Jarman,R.G.; Yoon,I.K.; Klungthong,C.; Chinnawirotpisan,P.
EPI842598	NA	Nepal	2009-Jul-28	A/Kathmandu/FLUNP09A_387_CP3/2009		Other Database Import	Maljkovic Berry,I.; Melendrez,M.C.; Li,T.; Hawksworth,A.W.; Brice,G.T.; Blair,P.J.; Halsey,E.S.; Williams,M.; Fernandez,S.; Yoon,I.-K.; Edwards,L.D.; Kuschner,R.; Lin,X.; Thomas,S.J.; Jarman,R.G.; Yoon,I.K.; Klungthong,C.; Chinnawirotpisan,P.
EPI842645	HA	Nepal	2009-Jul-28	A/Kathmandu/FLUNP09A_387_CP3/2009		Other Database Import	Maljkovic Berry,I.; Melendrez,M.C.; Li,T.; Hawksworth,A.W.; Brice,G.T.; Blair,P.J.; Halsey,E.S.; Williams,M.; Fernandez,S.; Yoon,I.-K.; Edwards,L.D.; Kuschner,R.; Lin,X.; Thomas,S.J.; Jarman,R.G.; Yoon,I.K.; Klungthong,C.; Chinnawirotpisan,P.
EPI703140	HA	Thailand	2009-Oct-29	A/Thailand/KS08309/2009		Other Database Import	Khemnu,N.; Gaywee,J.; Bodhidatta,L.; Wacharapluesadee,S.; Sirisopana,N.; Swierczewski,B.E.; Mason,C.J.
EPI703142	NA	Thailand	2009-Oct-29	A/Thailand/KS08309/2009		Other Database Import	Khemnu,N.; Gaywee,J.; Bodhidatta,L.; Wacharapluesadee,S.; Sirisopana,N.; Swierczewski,B.E.; Mason,C.J.
EPI703132	HA	Thailand	2009-Mar-06	A/Thailand/KS08239/2009		Other Database Import	Khemnu,N.; Gaywee,J.; Bodhidatta,L.; Wacharapluesadee,S.; Sirisopana,N.; Swierczewski,B.E.; Mason,C.J.
EPI703134	NA	Thailand	2009-Mar-06	A/Thailand/KS08239/2009		Other Database Import	Khemnu,N.; Gaywee,J.; Bodhidatta,L.; Wacharapluesadee,S.; Sirisopana,N.; Swierczewski,B.E.; Mason,C.J.
EPI577972	HA	Australia	2009-Apr-07	A/Perth/16/2009		Other Database Import	Oler,A.J.; Fabozzi,G.
EPI577974	NA	Australia	2009-Apr-07	A/Perth/16/2009		Other Database Import	Oler,A.J.; Fabozzi,G.
EPI566450	NA	Australia	2009-Feb-07	A/Sydney/602/2009	Childrens Hospital Westmead	WHO Collaborating Centre for Reference and Research on Influenza	Deng,Y-M.; Iannello,P.; Erenest,J.; Spirason, N.; Komadina,N.
EPI566451	HA	Australia	2009-Feb-07	A/Sydney/602/2009	Childrens Hospital Westmead	WHO Collaborating Centre for Reference and Research on Influenza	Deng,Y-M.; Iannello,P.; Erenest,J.; Spirason, N.; Komadina,N.
EPI541899	NA	Netherlands	2009-Jan-06	A/Netherlands/013/09		Erasmus Medical Center
[truncated: 31,819 more rows]
