# Supplementary material for: Fitness cost of reassortment in human influenza
Source: PLoS Pathog. 2017 Nov 7;13(11):e1006685. doi: 10.1371/journal.ppat.1006685 (PMC5675378; doi:10.1371/journal.ppat.1006685)
Supplement: S1 Code — (ZIP) [file ppat.1006685.s009.zip]

Archive with 37 entries (32 files):
- code/
- code/AnalyzeResults.py
- __MACOSX/
- __MACOSX/code/
- __MACOSX/code/._AnalyzeResults.py
- code/LargerSet.py
- __MACOSX/code/._LargerSet.py
- code/NestedCores.py
- __MACOSX/code/._NestedCores.py
- code/OverlapCores.py
- __MACOSX/code/._OverlapCores.py
- code/PrintCores.py
- __MACOSX/code/._PrintCores.py
- code/README.txt
- __MACOSX/code/._README.txt
- code/reassortment.c
- __MACOSX/code/._reassortment.c
- code/reassortment.x
- __MACOSX/code/._reassortment.x
- code/reassortment_lib.c
- __MACOSX/code/._reassortment_lib.c
- code/reassortment_lib.h
- __MACOSX/code/._reassortment_lib.h
- code/SameCores.py
- __MACOSX/code/._SameCores.py
- code/test_files/
- code/test_files/mut_test.txt
- __MACOSX/code/test_files/
- __MACOSX/code/test_files/._mut_test.txt
- code/test_files/seqs_test.txt
- __MACOSX/code/test_files/._seqs_test.txt
- code/test_files/tree_test.txt
- __MACOSX/code/test_files/._tree_test.txt
- code/test_files/years_test.txt
- __MACOSX/code/test_files/._years_test.txt
- __MACOSX/code/._test_files
- __MACOSX/._code
