# Supplementary material for: Fitness cost of reassortment in human influenza
Source: PLoS Pathog. 2017 Nov 7;13(11):e1006685. doi: 10.1371/journal.ppat.1006685 (PMC5675378; doi:10.1371/journal.ppat.1006685)
Supplement: S1 Code — (ZIP) [file ppat.1006685.s009.zip › code/AnalyzeResults.py]

## USAGE: python AnalyzeResults.py <results.txt> <seg1_res.txt> <seg2_res.txt>
## INPUT: <results.txt> outputfile from reassortment.x
## OUTPUT: separate files for patterns on seg1 or seg2 (name to be given by the user)

#####################################################################################

import sys

resfile=open(sys.argv[1])
seg1f=open(sys.argv[2],'w')
seg2f=open(sys.argv[3],'w')

for line in resfile:
    line=line.strip()
    tab=line.split("\t")
    if (len(tab)==26):
        if (tab[15]=="seg1" and int(tab[len(tab)-4]) >= 1):
            seg1f.write(line+"\n")
        if (tab[15]=="seg2" and int(tab[len(tab)-1]) >= 1):
            seg2f.write(line+"\n")
        if (tab[15]=="seg21"):
            if(int(tab[len(tab)-4])):
               seg1f.write(line+"\n")
            if(int(tab[len(tab)-1])):
               seg2f.write(line+"\n")

resfile.close()
seg1f.close()
seg2f.close()
