# Supplementary material for: Fitness cost of reassortment in human influenza
Source: PLoS Pathog. 2017 Nov 7;13(11):e1006685. doi: 10.1371/journal.ppat.1006685 (PMC5675378; doi:10.1371/journal.ppat.1006685)
Supplement: S1 Code — (ZIP) [file ppat.1006685.s009.zip › code/LargerSet.py]

## USAGE: python LargerSet.py <seg1/2_res.txt> seg_par
## INPUT: <seg1/2_res.txt>
## OUTPUT: <bigger_seg1/2_res.txt>

#####################################################################################

import sys

fin=open(sys.argv[1])
seg=int(sys.argv[2])
tabname=(sys.argv[1]).split("/")
name=tabname[len(tabname)-1]
print name
fout=open("bigger_seg"+str(seg)+"_"+name,'w')

l=dict()
toprint=dict()
g=dict()

for line in fin:
    line=line.strip()
    tab=line.split("\t")
    g[str(tab[0])+"  "+str(tab[1])]=0

fin.close()
fin=open(sys.argv[1])

for line in fin:
    line=line.strip()
    tab=line.split("\t")
    if  g[str(tab[0])+"  "+str(tab[1])]==0:
        p_old=0
    if seg==1:
        p=tab[len(tab)-4]
        g[str(tab[0])+"  "+str(tab[1])]+=1
        if int(p) >= int(p_old):
            l[str(tab[0])+"  "+str(tab[1])]=p
            toprint[str(tab[0])+"  "+str(tab[1])]=line
            p_old=p
    if seg==2:
        p=tab[len(tab)-1]
        g[str(tab[0])+"  "+str(tab[1])]+=1
        if int(p) >= int(p_old):
            l[str(tab[0])+"  "+str(tab[1])]=p
            toprint[str(tab[0])+"  "+str(tab[1])]=line
            p_old=p

for line in toprint:
    fout.write(str(toprint[line])+"\n")


fout.close()
fin.close()
