# Supplementary material for: Fitness cost of reassortment in human influenza
Source: PLoS Pathog. 2017 Nov 7;13(11):e1006685. doi: 10.1371/journal.ppat.1006685 (PMC5675378; doi:10.1371/journal.ppat.1006685)
Supplement: S1 Code — (ZIP) [file ppat.1006685.s009.zip › code/NestedCores.py]

## USAGE: python NestedCores.py <cores_A5_seg1/2_samecl.txt> out_path
## INPUT: <cores_A5_seg1/2_samecl.txt> output from SameCores.py
## OTHERS: out_path: path to output files
## OUTPUT: nested_cores_A5_seg1/2_samecl.txt, nested_samefath_cores_A5_seg1/2_samecl.txt

### it groups together the events with nested cores
#################################################################################################

import sys

def nest_cores(cores,suppcores,outfile):
	for i in range(0,len(cores)):
		for j in range(0,i):
			if i!=j:
				if set(cores[i]).issubset(cores[j])==True:
					if cores[i] in suppcores:
						suppcores.remove(cores[i])
				if set(cores[j]).issubset(cores[i])==True:
					if cores[j] in suppcores:
						suppcores.remove(cores[j])

	for i in range(len(suppcores)):
		outfile.write(str(event[str(suppcores[i])])+"\t"+str(suppcores[i])+"\n")
		
	return

def nest_cores_same(cores,suppcores,outfile):
	for i in range(0,len(cores)):
		for j in range(0,i):
			if i!=j and fath[str(cores[i])]==fath[str(cores[j])]:
				if set(cores[i]).issubset(cores[j])==True:
					if cores[i] in suppcores:
						suppcores.remove(cores[i])
				if set(cores[j]).issubset(cores[i])==True:
					if cores[j] in suppcores:
						suppcores.remove(cores[j])

	for i in range(len(suppcores)):
		outfile.write(str(event[str(suppcores[i])])+"\t"+str(suppcores[i])+"\n")

	return

datafile=open(sys.argv[1])
name=(sys.argv[1]).split("/")
name=name[len(name)-1]
path=sys.argv[2]
outfile=open(path+"/nested_"+name,'w')
outfilefath=open(path+"/nested_samefath_"+name,'w')

event=dict()
fath=dict()
cores=[]
suppcores=[]

for line in datafile:
    line=line.strip()
    tab=line.split("\t")
    tab[3]=tab[3].replace("'","")
    tab[3]=tab[3].replace("[","")
    tab[3]=tab[3].replace("]","")
    tab[3]=tab[3].split(",")
    cores.append(tab[3])
    event[str(tab[3])]=tab[0]+"\t"+tab[1]+"\t"+tab[2]
    fath[str(tab[3])]=tab[2]


for i in range(0,len(cores)):
    suppcores.append(cores[i])

oldl=len(suppcores)
newl=0

nest_cores(cores,suppcores,outfile)


del suppcores
suppcores=[]

for i in range(0,len(cores)):
    suppcores.append(cores[i])

oldl=len(suppcores)
newl=0

nest_cores_same(cores,suppcores,outfilefath)


outfile.close()
outfilefath.close()
datafile.close()
