# Supplementary material for: Fitness cost of reassortment in human influenza
Source: PLoS Pathog. 2017 Nov 7;13(11):e1006685. doi: 10.1371/journal.ppat.1006685 (PMC5675378; doi:10.1371/journal.ppat.1006685)
Supplement: S1 Code — (ZIP) [file ppat.1006685.s009.zip › code/OverlapCores.py]

## USAGE: python overlap.py <nested_cores_A5_seg1/2_samecl.txt> <tree_out.nwk> overlap_perc out_path
## INPUT: <nested_cores_A5_seg1/2_samecl.txt> output from NestedCores.py
## PARAMETERS:
# overlap_perc: group together the cores with (overlap_perc)% of same mutations
# out_path: output path
## OUTPUT: <overlaps_(...)> <nonoverlapping_nested_cores_A5_seg1/2_samecl.txt>

### it groups together the events with (overlap_perc)% overlapping cores
#################################################################################################

import sys

def overlap(c1,c2):
    m=min(len(c1),len(c2))
    o=round(len(list(set(c1) & set(c2)))/float(m)*100,2)
    #print o
    return o

datafile=open(sys.argv[1])
name=(sys.argv[1]).split("/")
name=name[len(name)-1]
#print "datafile", datafile
#print "name",name
ftree=sys.argv[2]
perc=sys.argv[3]
path=sys.argv[4]

outfile=open(path+"/overlaps_"+name,'w')
outfilecolor=open(path+"/overlaps_color_"+name,'w')
outfilecolorbigger=open(path+"/overlaps_color_bigger_"+perc+"_"+name,'w')
outnonoverlap=open(path+"/nonoverlapping_"+perc+"_"+name,'w')

event=dict()
fath=dict()
don=dict()
acc=dict()
cores=[]
discard=[]

for line in datafile:
    line=line.strip()
    tab=line.split("\t")
    tab[3]=tab[3].replace("'","")
    tab[3]=tab[3].replace("[","")
    tab[3]=tab[3].replace("]","")
    tab[3]=tab[3].split(", ")
    cores.append(tab[3])
    event[str(tab[3])]=tab[0]+"\t"+tab[1]+"\t"+tab[2]
    don[str(tab[3])]=tab[0]
    acc[str(tab[3])]=tab[1]
    fath[str(tab[3])]=tab[2]

#print "cores", cores
outfilecolor.write("open file="+ftree+";\nset drawer=RectangularPhylogram; ladderize=right; select all; show nodelabels=false; deselect all;\n")

outfilecolorbigger.write("open file="+ftree+";\nset drawer=RectangularPhylogram; ladderize=right; select all; show nodelabels=false; deselect all;\n")

for i in range(len(cores)):
    for j in range(i):
        e1=str(cores[i])
        e2=str(cores[j])
        m=overlap(cores[i],cores[j])
        if m!=0:
            outfile.write(str(m)+"\t"+str(cores[i])+"\t"+str(cores[j])+"\n")
            outfilecolor.write(str(m)+"\tfind searchtext="+str(don[str(cores[i])])+" wholewords=True;\tfind searchtext="+str(acc[str(cores[i])])+" wholewords=True;\tfind searchtext="+str(don[str(cores[j])])+" wholewords=True;\tfind searchtext="+str(acc[str(cores[j])])+" wholewords=True;\n")
        if m>=int(perc):
            outfilecolorbigger.write(str(m)+"\tfind searchtext="+str(don[str(cores[i])])+" wholewords=True;\tfind searchtext="+str(acc[str(cores[i])])+" wholewords=True;\tfind searchtext="+str(don[str(cores[j])])+" wholewords=True;\tfind searchtext="+str(acc[str(cores[j])])+" wholewords=True;\n")
            if len(cores[j])<=len(cores[i]) and (event[e1] not in discard):
                discard.append(event[e2])
            if len(cores[i])<len(cores[j]) and (event[e2] not in discard):
                discard.append(event[e1])

for i in range(len(cores)):
    e=str(cores[i])
    if event[e] not in discard:
        outnonoverlap.write(event[e]+"\t"+e+"\n")

print path+"/nonoverlapping_"+perc+"_"+name

outnonoverlap.close()
outfile.close()
outfilecolor.close()
outfilecolorbigger.close()
