# Supplementary material for: Fitness cost of reassortment in human influenza
Source: PLoS Pathog. 2017 Nov 7;13(11):e1006685. doi: 10.1371/journal.ppat.1006685 (PMC5675378; doi:10.1371/journal.ppat.1006685)
Supplement: S1 Code — (ZIP) [file ppat.1006685.s009.zip › code/PrintCores.py]

## USAGE: python PrintCores.py <tree_out.nwk> <mutFile.txt> <bigger_seg1/2_res.txt> <sites.txt> out_path
## INPUT:
#   -tree_out.nwk: output file from reassortment.x
#   -mutFile.txt: input of reassortment.txt
#   -bigger_seg1/2_res.txt: output from LargerSet.py
#   -sites.txt: output from reassortment.txt
## OTHERS: out_path => path where the outputs are saved
## OUTPUT: cores_seg1/2_res.txt: cores for each putative event, format p r p' core

### it prints the cores of the putative events
#################################################################################################

import os
import sys
from Bio import Phylo

# Functions

def unify_lists(l1,l2):
    union=l1
    for i in l2:
        if i not in union:
            union.append(i)
        union=clean_lists(union)
    return union

def get_parent(tree,child):
    node_path = tree.get_path(child)
    if len(node_path) != 1:
        return node_path[-2]

def get_reverse(lists):
    rev=[]
    for i in range(0,len(lists)):
        inv=get_inverse_mut(lists[i])
        mut=lists[i]
        rev.append(inv)
    return rev

def clean_lists(lists):
    length=len(lists)
    toadd=[]
    toremove=[]
    if length>1:
        for item in lists:
            tabi=item.split("p")
            posi=tabi[1]
            tab1i=list(tabi[0])
            n1i=tab1i[0]
            n2i=tab1i[1]
            for j in range(0,length):
                tabj=lists[j].split("p")
                posj=tabj[1]
                tab1j=list(tabj[0])
                n1j=tab1j[0]
                n2j=tab1j[1]
                if (posj==posi) and (n2j==n1i):
                    toremove.append(lists[j])
                    toremove.append(item)
                    if n1j!=n2i:
                        new=n1j+n2i+"p"+posj
                        toadd.append(new)
    supp=[]
    for i in range(0,length):
        if lists[i] not in toremove:
            supp.append(lists[i])
    for i in toadd:
        supp.append(i)
    return supp

def get_inverse_mut(mut):
    tab=mut.split("p")
    pos=tab[1]
    tab1=list(tab[0])
    n1=tab1[0]
    n2=tab1[1]
    inv=n2+n1+"p"+pos
    return inv

def fill_list(t,start,end,tonode,pos,n1,n2):
    lists=[]
    path=t.trace(start,end)
    for i in path:
        if str(i)!=str(start):
            for j in range(0,len(tonode)):
                if tonode[j]==str(i):
                    mut=n1[j]+n2[j]+"p"+pos[j]
                    invmut=get_inverse_mut(mut)
                    if invmut not in lists:
                        lists.append(mut)
                    else:
                        lists.remove(invmut)
            lists=clean_lists(lists)
    return lists

def get_core(tree,donor,acceptor,fath,tonode,pos,n1,n2,printfile):
    lca=tree.common_ancestor(donor,acceptor)
    printfile.write(str(donor).strip("_")+"\t"+str(acceptor).strip("_")+"\t"+str(fath).strip("_")+"\t"+str(lca).strip("_")+"\t")
    l1=fill_list(tree,lca,donor,tonode,pos,n1,n2)
    l1=get_reverse(l1)
    l2=fill_list(tree,lca,fath,tonode,pos,n1,n2)
    core=unify_lists(l1,l2)
    printfile.write(str(core)+"\n")
    return core

# Load input and definitions

ftree=open(sys.argv[1])
fmut=open(sys.argv[2])
fevents=open(sys.argv[3])
fsites=open(sys.argv[4])
path=sys.argv[5]
name=(sys.argv[3]).split("bigger_")[1]
pfile=open(path+"/cores_"+name,'w')

don=[]
acc=[]
fath=[]
n1=[]
n2=[]
pos=[]
newn1=[]
newn2=[]
newpos=[]
newtonode=[]
tonode=[]
cores=[]

#print "Loading the events ..."
for line in fevents:
    line=line.strip()
    tab=line.split("\t")
    for i in range(0,len(tab)):
        tab[i]=tab[i]+"_"
    don.append(tab[0])
    acc.append(tab[1])
    fath.append(tab[2])

#print "Loading the tree ..."
ftoutnwk="pippo.tree"
toutnwk=open(ftoutnwk,"w")

tline = ftree.readline()
tree = tline.replace(":","_:")

#print "Printing the temporary tree ..."
toutnwk.write(tree)
toutnwk.close()

tree=Phylo.read(ftoutnwk,'newick')

print "Loading the sites ..."
i=0
for line in fsites:
    line=line.strip()
    if line.startswith("l")==False:
        i+=1
        if "seg"+str(i) in name:
            sites=line.split(" ")
            break

for i in range(0,len(sites)):
    sites[i]=str(int(sites[i])+1)

ne=len(don)
couples=zip(don,acc)
t=dict()

print "Loading the mutations ..."
for line in fmut:
    line=line.strip()
    tab=line.split("\t")
    for i in range(0,len(tab)):
        tab[i]=tab[i].strip(" ")
    tonode.append(tab[0]+"_")
    pos.append(tab[1])
    n1.append(tab[2])
    n2.append(tab[3])

print "Checking positions in sites"
for i in range(0,len(pos)):
    if pos[i] in sites:
        newtonode.append(tonode[i])
        newpos.append(pos[i])
        newn1.append(n1[i])
        newn2.append(n2[i])

del pos,n1,n2,tonode

print "getting cores ..."
for i in range(0,ne):
    c=get_core(tree,don[i],acc[i],fath[i],newtonode,newpos,newn1,newn2,pfile)
    cores.append(c)


fevents.close()
ftree.close()
fmut.close()
fsites.close()
pfile.close()
