# Supplementary material for: Fitness cost of reassortment in human influenza
Source: PLoS Pathog. 2017 Nov 7;13(11):e1006685. doi: 10.1371/journal.ppat.1006685 (PMC5675378; doi:10.1371/journal.ppat.1006685)
Supplement: S1 Code — (ZIP) [file ppat.1006685.s009.zip › code/README.txt]

#############################################
### 1. DETECT CANDIDATES FOR REASSORTMENT ###
#############################################

COMPILE AS:
g++ -o reassortment.x reassortment.c reassortment_lib.c

***

TEST INPUT FILES: <tree_test.txt> <mut_test.txt> <years_test.txt> <seqs_test.txt>
TEST RUN: ./reassortment.x <tree_TEST.txt> <mut_test.txt> <years_test.txt> <seqs_test.txt> 290 290 2.23076923077 -dmax 100

***
 
RUN AS:
./reassortment.x <treeFile.txt> <mutFile.txt> <yearsFile.txt> <seqFile.txt> chainlength step ratio [-dmax max_d -random -max_nodes max_nodes -max_n max_n -max_mut max_mut]
 
INPUT FILES:
treeFile: NODE  FATHER  NR_OF_MUT
mutFile: NODE   POS START_NUCL  END_NUCL
yearsFile: NODE YEAR(*)
seqFile: NODE\nSEQ\n
 
(*) year=0 for internal nodes
(**) NODE is an integer, {A,C,G,T} -> {1,2,3,4}
 
PARAMETERS:
-chainlength: total length of the nucleotide sequence
-step: number of nucleotides added at each step of the random sampling of the nucleotides
-ratio: chainlength/(length of the first segment)
 
OPTIONAL:
-max_d: maximum Hamming distance between the nodes to check
-random: selects random sites as part of seg1 and seg2 (null case)
-max_nodes: maximum number of nodes in the tree
-max_n: 3*(max number of lines in treeFile.txt)
-max_mut: maximum number of lines in mutFile.txt
 
OUTPUT FILES:
- results.txt: check statistics for all the nodes against all the nodes with Hamming distance <= max_d (if specified)
- hd.txt
- check files: sites.txt, mutations_out.txt, tree_out.dot, tree_out.nwk


###########################
### 2. CLEAN EVENT LIST ###
###########################

***
2.1) AnalyzeResults.py: cleans up for empty cores and separates seg2/seg1 events
***

RUN AS:
python AnalyzeResults.py <results.txt> <seg1_res.txt> <seg2_res.txt>

INPUT FILES:
-results.txt: outputfile from reassortment.txt

OUTPUT FILES:
-seg1/2_res.txt: reassortment pattern in seg1 or seg2 (names to be specified by the user)

***
2.2) LargerSet.py: selects the event with the largest core, given p and r
***

RUN AS:
python LargerSet.py <seg1/2_res.txt> seg_par

INPUT FILES:
-seg1/2_res.txt: outputs of AnalyzeResults.py

PARAMETERS:
-seg_par: segment 1 or 2, accordingly with the input file

OUTPUT FILES:
-bigger_seg${seg_par}.txt: events with the largest core

***
2.3) PrintCores.py: prints the core mutations for each putative event
***

RUN AS:
python PrintCores.py <tree_out.nwk> <mutFile.txt> <bigger_seg1/2_res.txt> <sites.txt> out_path

INPUT FILES:
-tree_out.nwk: output file from reassortment.x
-mutFile.txt: input of reassortment.txt
-bigger_seg1/2_res.txt: output from LargerSet.py
-sites.txt: output from reassortment.txt

OTHERS:
-out_path: path where the outputs are saved

OUTPUT FILES:
-cores_bigger_seg1/2_res.txt: cores for each putative event, format p r p' core

***
2.4) Select cores with d>4
***
awk 'BEGIN{FS=","}{if(NF>=5) print}' cores_bigger_seg1/2_res.txt > cores_A5_seg1/2.txt

***
2.5) SameCores.py, NestedCores.py, OverlapCores.py: group same, nested and overlapping cores
***

RUN AS:
python SameCores.py <cores_A5_seg1/2.txt> out_path
python NestedCores.py <cores_A5_seg2_samecl.txt> out_path
python OverlapCores.py <nested_cores_A5_seg1/2_samecl.txt> <tre_out.nwk> overlap_perc out_path
