# Supplementary material for: Fitness cost of reassortment in human influenza
Source: PLoS Pathog. 2017 Nov 7;13(11):e1006685. doi: 10.1371/journal.ppat.1006685 (PMC5675378; doi:10.1371/journal.ppat.1006685)
Supplement: S1 Code — (ZIP) [file ppat.1006685.s009.zip › code/reassortment.c]

/*****
 COMPILE AS:
 g++ -o reassortment.x reassortment.c reassortment_lib.c
 
 RUN AS:
 ./reassortment.x <treeFile.txt> <mutFile.txt> <yearsFile.txt> <seqFile.txt> chainlength step ratio [-dmax max_d -random -max_nodes max_nodes -max_n max_n -max_mut max_mut]
 
 INPUT FILES:
 treeFile: NODE  FATHER  NR_OF_MUT
 mutFile: NODE   POS START_NUCL  END_NUCL
 yearsFile: NODE YEAR(*)
 seqFile: NODE\nSEQ\n
 
 (*) year=0 for internal nodes
 (**) NODE is an integer, {A,C,G,T} -> {1,2,3,4}
 
 PARAMETERS:
 -chainlength: totale length of the nucleotide sequence
 -step: number of nucleotides added at each step of the random sampling of the nucleotides
 -ratio: chainlength/(length of the first segment)
 
 OPTIONAL:
 -max_d: maximum Hamming distance between the nodes to check
 -random: selects random sites as part of seg1 and seg2 (null case)
 -max_nodes: maximum number of nodes in the tree
 -max_n: 3*(max number of lines in treeFile.txt)
 -max_mut: maximum number of lines in mutFile.txt
 
 OUTPUT:
 - results.txt: check statistics for all the nodes against all the nodes with Hamming distance <= max_d (if specified)
 - hd.txt
 - check files:
 sites.txt
 mutations_out.txt
 tree_out.dot
 tree_out.nwk
 *****/


#define ZERO 0

#include "reassortment_lib.h"

#include <stdio.h>
#include <cstdlib>
#include <fstream>
#include <iostream>
#include <string.h>

using namespace std;

int main(int argc, char **argv) {

  if(argc<7) {fprintf(stderr,"ERROR: too few arguments!\ncorrect usage: see README.txt\nEXIT PROCESS\n"); exit(1);}
  srand(time(NULL));

  /* LOADING */
  int chainlength = atoi(argv[5]);
  int step = atoi(argv[6]);
  double ratio = atof(argv[7]);
  int first = (int)(chainlength/ratio+0.5);
  int second = chainlength-first;
  int max_nodes=23000;
  int max_n=69000;
  int max_mut=35000;
	
  int x=0, i=0, count=0, countm=0, countn=0, county=0, countc=0, r=0, j=0, p=0, m=0, v=0, d, l=0, rootid, rootindex, lca, b, t, s, c, g, idx, hd;
  int data[max_n];
  int k[max_n], k1[max_mut];
  node strains[max_n];
  int parents[max_nodes];
  int daughters[max_nodes];
  int distances[max_nodes];
  int recoverlength=-1;
  int mode=1;
  int recover=1;
  char seq[chainlength];
  int dmax=chainlength;
    
    
    for (i = 1; i < argc; i++) {
        if (strcmp(argv[i], "-random") == 0) mode = 0;
        if (strcmp(argv[i], "-dmax") == 0) dmax=atoi(argv[i+1]);
        if (strcmp(argv[i], "-max_nodes") == 0) max_nodes=atoi(argv[i+1]);
        if (strcmp(argv[i], "-max_n") == 0) max_n=atoi(argv[i+1]);
        if (strcmp(argv[i], "-max_mut") == 0) max_mut=atoi(argv[i+1]);
	}
    if(chainlength!=step && mode==1) {
        fprintf(stderr,"ERROR: Length analysis with fixed ratios not implemented\nEXIT PROCESS\n");
        exit(1);
    }
	if (mode==1 && recover==0) {
		fprintf(stderr,"ERROR: Recover analysis with fixed ratios not implemented\nEXIT PROCESS\n");
        exit(1);
	}
	
  int *sites=(int*)malloc(sizeof(int)*chainlength);
  for(i=0;i<chainlength;i++) sites[i]=-1;
  
  /* ALLOCATION TEMPORARY VARIABLES */
  int *endbranch=(int*)malloc(sizeof(int)*max_mut);
  int *years=(int*)malloc(sizeof(int)*max_nodes);
  int *leaves=(int*)malloc(sizeof(int)*max_nodes);
  int *pos=(int*)malloc(sizeof(int)*max_mut);
  int *nucl1=(int*)malloc(sizeof(int)*max_mut);
  int *nucl2=(int*)malloc(sizeof(int)*max_mut); 
  int *name = (int*)malloc(sizeof(int)*max_nodes);
    
  char **seqs = (char**)malloc(sizeof(char*)*max_nodes);
    for(i=0;i<max_nodes;i++) {
        seqs[i]=(char*)malloc(chainlength*sizeof(char));
    }

  /* INITIALIZATION TEMPORARY VARIABLES */
  for(i=0;i<max_mut;i++) {
    endbranch[i]=-1;
    pos[i]=-1;
    nucl1[i]=-1;
    nucl2[i]=-1;
  }
  for(i=0;i<max_nodes;i++) {
    leaves[i]=-1;
    years[i]=-1;
  }
    
  /* STRUCTURE strains (definition in reassortment_lib.h) */
  for(i=0;i<max_nodes;i++) {
    strains[i].year=0;
    strains[i].ndaughters=0;
    strains[i].father=0;
    strains[i].nmut=0;
    strains[i].listdaughters = (int*)malloc(sizeof(int)*10);
    strains[i].listdistances = (int*)malloc(sizeof(int)*10);
    strains[i].position = (int*)malloc(sizeof(int)*max_mut);
    strains[i].nucleotide1 = (int*)malloc(sizeof(int)*max_mut);
    strains[i].nucleotide2 = (int*)malloc(sizeof(int)*max_mut);
    for(j=0;j<10;j++) {
      strains[i].listdaughters[j]=0;
      strains[i].listdistances[j]=0;
    }    
    for(j=0;j<max_mut;j++) {
      strains[i].position[j]=0;
      strains[i].nucleotide1[j]=0;
      strains[i].nucleotide2[j]=0;
    }
  }
  
  /* FILLING STRAINS */

  //Loading input files data...
  FILE *f = fopen(argv[1],"r");
  FILE *f2 = fopen(argv[2],"r");
  FILE *f3 = fopen(argv[3],"r");
  FILE *f4 = fopen(argv[4],"r");
  FILE *filemut = fopen("mutations_out.txt","wa");
  FILE *filedot = fopen("tree_out.dot","wa");
  FILE *filenwk = fopen("tree_out.nwk","wa");
  
  if(f==NULL) {
       	fprintf(stderr,"ERROR: Problem opening file %s... EXIT\n",argv[1]);
       	exit(1);
  }

  if(f2==NULL) {
    fprintf(stderr,"ERROR: Problem opening file %s... EXIT\n",argv[2]);
    exit(1);
  }

  if(f3==NULL) {
    fprintf(stderr,"ERROR: Problem opening file %s... EXIT\n",argv[3]);
    exit(1);
  }

  if(f4==NULL) {
    fprintf(stderr,"ERROR: Problem opening file %s... EXIT\n",argv[4]);
    exit(1);
  }

  count=0;
  for(i=0;i<max_n;i++) {
    x=fscanf(f,"%i",&data[i]);
    if(x==EOF) break;
    count++;
  }

  countm=0;
  for(i=0;i<max_mut;i++) {
    x = fscanf(f2, "%i%i%i%i", &endbranch[i], &pos[i], &nucl1[i], &nucl2[i]);
    if(x==EOF) break;
    countm++;
  }
    
  county=0;
  for(i=0;i<max_nodes;i++) {
    x = fscanf(f3, "%i%i", &leaves[i], &years[i]);
    if(x==EOF) break;
    county++;
  }
  
  countc=0;
  for(i=0;i<=max_nodes;i++) {
        x=fscanf(f4,"%d\n%s\n",&name[i],seq);
        seqs[i]=strdup(seq);
        if(x==EOF) break;
        countc++;
    }

  fclose(f);
  fclose(f2);
  fclose(f3);
  fclose(f4);
  
    
  /* Loading data into strains structure... */  
  // Loading parents...
  for(i=1;i<count;i+=3) {parents[p]=data[i];p++;}
  // Loading daughters and distances daughter-father...
  for(i=0;i<count;i+=3) {daughters[r]=data[i]; distances[r]=data[i+2]; r++;}
  for(i=0;i<max_n;i++) k[i]=0;
  for(i=0;i<max_mut;i++) k1[i]=0;
  // Fillinf strains...
  for(i=0;i<count;i++) {
    if((i+1)%3!=0) {
      if(k[data[i]]==0) {
          strains[countn].id=data[i];
          countn++;
          k[data[i]]++;
      }
      v=0;
      for(m=0;m<r;m++) {
          if(strains[countn-1].id==daughters[m]) strains[countn-1].father=parents[m];
          if(strains[countn-1].id==ZERO) {strains[countn-1].father=-1; rootid=strains[countn-1].id; rootindex=countn-1;}
          if(strains[countn-1].id==parents[m]) {strains[countn-1].listdaughters[v]=daughters[m]; v++;}
      }
      strains[countn-1].ndaughters=v;
    }
  }

  if(countc!=countn) {
        fprintf(stderr,"ERROR: something wrong while loading the sequences... EXIT PROCESS\n");
        exit(1);
  }
    
  for(i=0;i<countn;i++) {
    for(j=0;j<strains[i].ndaughters;j++) {
      for(m=0;m<r;m++) if(strains[i].listdaughters[j]==daughters[m]) strains[i].listdistances[j]=distances[m];
    }
  }
  
  // Sequences... 
  for(i=0;i<countn;i++) {
    for(j=0;j<countn;j++) {
        if(strains[i].id==name[j]) {
            strains[i].sequence=seqs[j];
        }
    }
  }
    
  // Mutations and years
  for(i=0;i<countn;i++) {
    for(j=0;j<countm;j++) {
      if(strains[i].id==endbranch[j]) {
          strains[i].position[k1[i]]=pos[j];
          strains[i].nucleotide1[k1[i]]=nucl1[j];
          strains[i].nucleotide2[k1[i]]=nucl2[j];
          k1[i]++;
      }
    }
    strains[i].nmut=k1[i];
  }
  for(i=0;i<countn;i++)
    for(j=0;j<county;j++)
      if(strains[i].id==leaves[j]) strains[i].year=years[j];

  /* FREE STUFF */
  free(endbranch);
  free(pos);
  free(nucl1);
  free(nucl2);
  free(name);
    
    
  fprintf(stderr,"PRINTING CHECKFILES...\n");
  /* PRINT CHECK FILES */
  /* mutations */
  fprintf(filemut,"MUTATIONS\n");
  for(i=0;i<countn;i++) {
    fprintf(filemut,"==============> node=%i\tnummut=%i\n",strains[i].id,k1[i]);
    for(j=0;j<k1[i];j++) fprintf(filemut,"mutation: %i=>%i at site %i\n",strains[i].nucleotide1[j],strains[i].nucleotide2[j],strains[i].position[j]);
  }
  fflush(filemut);
  
  /* tree_out.dot */
  printdot(strains,countn,filedot);
  fflush(filedot);


  /* tree_out.nwk */
  printnewick(strains,filenwk);
  fflush(filenwk);

  /* close files */   
  fclose(filenwk);
  fclose(filedot);
  fclose(filemut);
	
  fprintf(stderr,"DETECTING REASSORTMENT...\n");
  /**** MAIN: DETECT REASSORTMENT ****/
  l = step;
    
  /* SEG1 vs SEG2 */  
  if(chainlength==step && mode==1) {
    printf("CHAINLENGTH=STEP: performing detection with fixed segments length\n");
	FILE *fsitesout = fopen("sites.txt","wa");
	FILE *file = fopen("results.txt","wa");
    FILE *fout_hd=fopen("hd.txt","wa");
	fprintf(file, "DISTANCE STATISTICS:\nDON\tACC\tDIST_1\tDIST_2\tint_ha_li\tint_na_li\tint_ha_lj\tint_na_lj\tint_ha_lf\tint_na_lf\teq_li_ha\teq_li_na\teq_lf_ha\teq_lf_na\tYEAR_DON\tYEAR_ACC\tnmut_1\tnmut_2\tL_DON_1\tL_ACC_1\tU_1\tL_DON_2\tL_ACC_2\tU_2\n");
    // sites[g]=1 => g in seg1; sites[g]=2 => g in seg2
    for (g=0; g<first; g++) {
        sites[g]=1;
    }
    for (g=first; g<chainlength; g++) {
        sites[g]=2;
    }
      fprintf(file, "LENGTH = %d\n",l);
      print_sites(sites,fsitesout,chainlength,l);
      for(i=0;i<countn;i++) {
        for(j=0;j<countn;j++) {
            //calculate hd between nodes i and j
            hd=calculate_hd(strains[i].sequence,strains[j].sequence);
            if(j!=i && hd<=dmax) {
                fprintf(fout_hd,"%d\t%d\t%d\n",strains[i].id,strains[j].id,hd);
                int anc = whereis(strains,lca_pair(strains,strains[i],strains[j],countn));
                int provv = whereis(strains,strains[j].father);
                while (provv != whereis(strains,strains[anc].father)) {
                    int f = provv;
                    //check reassortment between i,j,f
                    detect_reassortment_fixed_segments(file,strains, i, j, f, anc, sites, chainlength);
                    provv = whereis(strains,strains[f].father);
                }
            }
        }
    }
    fflush(file);
    fflush(fout_hd);
	fclose(fsitesout);
	fclose(file);
    fclose(fout_hd);
  }
    
    
  /* NULL CASE */
  if(mode==0 && recover==1) {
	fprintf(stderr,"RANDOM mode selected: performing detection for the null case\n");
	FILE *fsitesout = fopen("sites.txt","wa");
	FILE *file = fopen("results.txt","wa");
	fprintf(file, "DISTANCE STATISTICS:\nDON\tACC\tDIST_1\tDIST_2\tint_ha_li\tint_na_li\tint_ha_lj\tint_na_lj\tint_ha_lf\tint_na_lf\teq_li_ha\teq_li_na\teq_lf_ha\teq_lf_na\tYEAR_DON\tYEAR_ACC\tnmut_1\tnmut_2\tL_DON_1\tL_ACC_1\tU_1\tL_DON_2\tL_ACC_2\tU_2\n");
	while(l<=chainlength) {
        select_sites(l,sites,chainlength,ratio);
        fprintf(file, "LENGTH = %d\n",l);
        print_sites(sites,fsitesout,chainlength,l);
        for(i=0;i<countn;i++) {
            for(j=0;j<countn;j++) {
                if(j!=i) {
                    detect_reassortment_null(file,strains, i, j, whereis(strains,lca_pair(strains,strains[i],strains[j],countn)),sites,chainlength);
                }
            }
        }
        fflush(file);
        l+=step;
      }
      
      //LAST STEP, IF l-chainlength != step
      if((l-chainlength)<step) {
          l=chainlength;
          printf("LAST STEP\n");
          select_sites(l,sites,chainlength,ratio);
          fprintf(file, "LENGTH = %d\n",l);
          print_sites(sites,fsitesout,chainlength,l);
          for(i=0;i<countn;i++) {
              for(j=0;j<countn;j++) {
                  if(j!=i) {
                     detect_reassortment_null(file,strains, i, j, whereis(strains,lca_pair(strains,strains[i],strains[j],countn)),sites,chainlength);
                  }
              }
          }
        }
	  fclose(fsitesout);
	  fclose(file);
  }
	
  /* FREE MEMORY */
  for(i=0;i<max_nodes;i++) {
    free(strains[i].listdaughters);
    free(strains[i].listdistances);
    free(strains[i].position);
    free(strains[i].nucleotide1);
    free(strains[i].nucleotide2);
  }
  free(years);
  free(leaves);
  free(sites);
  for(i=0;i<max_nodes;i++) free(seqs[i]);
    free(seqs);
  
  return 0;
}
