# Supplementary material for: Fitness cost of reassortment in human influenza
Source: PLoS Pathog. 2017 Nov 7;13(11):e1006685. doi: 10.1371/journal.ppat.1006685 (PMC5675378; doi:10.1371/journal.ppat.1006685)
Supplement: S1 Code — (ZIP) [file ppat.1006685.s009.zip › code/reassortment_lib.c]

#include "reassortment_lib.h"

#include <stdio.h>
#include <string.h>
#include <stdlib.h>
#include <fstream>

/* PRINT TREE IN DOT FORMAT */
void printdot(node *strains, int countn, FILE *file) {
  fprintf(file,"\nNODE\tNODE_IDX\tFATHER\tDIST_TO_FATHER\tN_DAUGHTERS\t(DAUGHTER:DIST)\n");
   for(int i=0;i<countn;i++) {
     fprintf(file,"%i\t%i\t%i\t%i\t%i\t",strains[i].id,i,strains[i].father,strains[i].nmut,strains[i].ndaughters);
     for(int j=0;j<strains[i].ndaughters;j++) fprintf(file,"(%i:%i)",strains[i].listdaughters[j],strains[i].listdistances[j]);
     fprintf(file,"\n");
   }
}

/* PRINT TREE IN NEWICK FORMAT */
void printnewick(node *strains, FILE *file) {
  fprintf(file,"(");
  doit(strains, whereis(strains,0),0,file); //0 is the root
  fprintf(file,");\n");
}

void doit(node *a, int r, int d, FILE *file) {
  if(a[r].ndaughters!=0) {
    fprintf(file,"(");
    int i;
    int n=a[r].ndaughters;
    for(i=0;i<n;i++) {
      doit(a,whereis(a,a[r].listdaughters[i]),a[r].listdistances[i],file);
      if(i!=(n-1)) fprintf(file,",");
    }
    fprintf(file,")");
  }
  fprintf(file,"%d:%d",a[r].id,d);
}

int whereis(node *a, int id) {
  int i;
	for(i=0;i<30000;i++) if(a[i].id==id) return i;
	return 0;
}

int isin(int i, int *t, int l_vec) {
  int j;
  for(j=0;j<l_vec;j++)
    if(t[j]==i) return 1;
    return 0;
}

/* PRINT SITES */
void print_sites(int *sites, FILE *file, int chainlength, int l) {
    int g;
    fprintf(file,"l = %d\n",l);
    for(g=0;g<chainlength;g++) if(sites[g]==1) fprintf(file,"%d ",g);
    fprintf(file,"\n");
    for(g=0;g<chainlength;g++) if(sites[g]==2) fprintf(file,"%d ",g);
    fprintf(file,"\n");
    fflush(file);
    return;
}

/* CALCULATE HAMMING DISTANCES */
int calculate_hd(char* s1, char* s2) {
    int hd=0;
    int i;
    for(i=0;i<strlen(s1);i++)
        if(s1[i]!=s2[i])
            hd++;
    return hd;
}

/* FIND LCA of str1-str2 */
int lca_pair(node *a, node str1, node str2, int countn) {
    int *support, temp, lca,i;
    support=(int*)malloc(sizeof(int)*countn);
    for(i=0;i<countn;i++) support[i]=-1;
    temp=str1.id;
    support[0]=str1.id;
    i=1;
    while(temp != 0) {
        int k=whereis(a,temp);
        support[i]=a[k].father;
        temp=a[k].father;
        i++;
    }
    temp=str2.id;
    while(!isin(temp,support,i+1)) {
        temp=a[whereis(a,temp)].father;
    }
    lca=temp;
    free(support);
    return lca;
}

/* CHECK FOR REASSORTMENT */
void detect_reassortment_fixed_segments(FILE *file, node *a, int i, int j, int f, int k, int *sites, int length) { // i:p, j:r, f:p', k:lca
    int fi = whereis(a,a[i].father), fj = whereis(a,a[j].father), l, t, lista=0, b, p=0, s=0;
    
    if(fj==fi) return;
    if(j==k) return;
    if(i==fj) return;
    
    int li_seg[2], lf_seg[2], lj_seg[2], u_seg[2]; //cardinality of lists k->i,k->f,f->j; union for seg1(HA):seg[0] and seg2(NA):seg[1]
    for(l=0;l<2;l++) {
        li_seg[l]=0;
        lf_seg[l]=0;
        lj_seg[l]=0;
        u_seg[l]=0;
    }
    
    for(l=0;l<a[j].nmut;l++) {
        if(sites[(a[j].position[l])-1]==1) p++;
        if(sites[(a[j].position[l])-1]==2) s++;
    }
    
    int *nucl1_i=(int*)malloc(sizeof(int)*length);
    int *nucl2_i=(int*)malloc(sizeof(int)*length);
    int *nucl1_f=(int*)malloc(sizeof(int)*length);
    int *nucl2_f=(int*)malloc(sizeof(int)*length);
    int *union1=(int*)malloc(sizeof(int)*length);
    int *union2=(int*)malloc(sizeof(int)*length);
    int *nucl1_j=(int*)malloc(sizeof(int)*length);
    int *nucl2_j=(int*)malloc(sizeof(int)*length);
    
    for(l=0;l<length;l++) {
        nucl1_i[l]=-1;
        nucl1_j[l]=-1;
        nucl1_f[l]=-1;
        nucl2_i[l]=-1;
        nucl2_j[l]=-1;
        nucl2_f[l]=-1;
        union1[l]=-1;
        union2[l]=-1;
    }
    // Filling lists of mutations
    list_mut(a, k, i, nucl1_i, nucl2_i, length, li_seg, sites);
    list_mut(a, f, j, nucl1_j, nucl2_j, length, lj_seg, sites);
    list_mut(a, k, f, nucl1_f, nucl2_f, length, lf_seg, sites);
    // Core list, mutations to be reversed
    union_list(nucl1_i,nucl2_i,nucl1_f,nucl2_f,union1,union2,length,u_seg,sites);
    
    // If there is no reassortment: return;
    if(compare_lists(file, nucl1_j, nucl2_j, union1, union2, length, sites, nucl1_i, nucl2_i, nucl1_f, nucl2_f, a[i].id,a[j].id, a[f].id)==1) {
        free(nucl1_f);
        free(nucl2_f);
        free(nucl1_j);
        free(nucl2_j);
        free(nucl1_i);
        free(nucl2_i);
        free(union1);
        free(union2);
        return;
    }
    fprintf(file,"%d\t%d\t%d\t%d\t%d\t%d\t%d\t%d\t%d\t%d\n",a[i].year,a[j].year,p,s,li_seg[0],lf_seg[0],u_seg[0],li_seg[1],lf_seg[1],u_seg[1]);
    free(nucl1_f);
    free(nucl2_f);
    free(nucl1_j);
    free(nucl2_j);
    free(nucl1_i);
    free(nucl2_i);
    free(union1);
    free(union2);
    return;
}

// Update the cardinality of the lists of mutations on the relevant branches fom i to j
void list_mut(node *a, int i, int j, int *nucl1, int *nucl2, int length,int *l_seg, int *sites) {
    int k=j, m, l, t=0;
    int *pos=(int*)malloc(sizeof(int)*length);
    for(l=0;l<length;l++) pos[l]=-1;
    while(k != i) {
        for(m=0;m<a[k].nmut;m++) {
            if(!isin(a[k].position[m],pos,length)) {
                pos[t]=a[k].position[m];
                nucl1[pos[t]-1]=a[k].nucleotide1[m];
                nucl2[pos[t]-1]=a[k].nucleotide2[m];
                t++;
            }
            else nucl1[a[k].position[m]-1]=a[k].nucleotide1[m];
        }
        k=whereis(a,a[k].father);
    }
    for(l=0;l<length;l++) {
        if(nucl1[l]==nucl2[l]) {
            nucl1[l]=-1;
            nucl2[l]=-1;
        }
    }    
    for(l=0;l<length;l++) {
        if(nucl1[l]!=-1) {
            if(sites[l]==1) l_seg[0]++;
            if(sites[l]==2) l_seg[1]++;
        }
    }
    free(pos);
    return;
}

// Union list => cores
void union_list(int *nucl1_i, int *nucl2_i, int *nucl1_f, int *nucl2_f, int *unione1, int *unione2, int length,int *u_seg, int *sites) {
    int i;
    for(i=0;i<length;i++) {
        if(nucl1_i[i]==-1) {
            unione1[i]=nucl2_f[i];
            unione2[i]=nucl1_f[i];
        }
        if(nucl1_f[i]==-1) {
            unione1[i]=nucl1_i[i];
            unione2[i]=nucl2_i[i];
        }
        if(nucl2_f[i]!=nucl2_i[i] && nucl1_f[i]!=-1 && nucl1_i[i]!=-1) {
            unione1[i]=nucl2_f[i];
            unione2[i]=nucl2_i[i];
        }
    }
    for(i=0;i<length;i++) {
        if(unione1[i]!=-1) {
            if(sites[i]==1) u_seg[0]++;
            if(sites[i]==2) u_seg[1]++;
        }
    }
    return;
}

// It returns 0 if the lists are the same and prints the relevant distances. Returns 1 otherwise
int compare_lists(FILE *file, int *nucl1_j, int *nucl2_j, int *unione1, int *unione2, int length, int *sites, int *nucl1_i, int *nucl2_i,  int *nucl1_f, int *nucl2_f, int ii, int jj, int ff) {
    int i=0, n=0, m=0;
    
    for(i=0;i<length;i++) {
        if(sites[i]==1) {
            if(nucl1_j[i]!=unione1[i] || nucl2_j[i]!=unione2[i])
                if(unione1[i]!=-1) n=1;
        }
        if(sites[i]==2) {
            if(nucl1_j[i]!=unione1[i] || nucl2_j[i]!=unione2[i])
                if(unione1[i]!=-1) m=1;
        }
    }
    
    if(m==1 && n==1) return 1;
    
    int dist_ha=0, dist_na=0, inters_ha_li=0, inters_na_li=0, inters_ha_lj=0, inters_na_lj=0, inters_ha_lf=0, inters_na_lf=0, eq_li_ha=0, eq_li_na=0, eq_lf_ha=0, eq_lf_na=0;
    
    for(i=0;i<length;i++) {
        if(nucl1_j[i]!=unione1[i] || nucl2_j[i]!=unione2[i]) {
            if(sites[i]==1) {
                dist_ha++;
                if(nucl1_j[i]!=-1) inters_ha_lj++;
                if(nucl1_j[i]==-1 && nucl1_f[i]!=-1 && nucl1_i[i]==-1) inters_ha_lf++;
                if(nucl1_j[i]==-1 && nucl1_i[i]!=-1 && nucl1_f[i]==-1) inters_ha_li++;
                if(nucl1_j[i]==-1 && nucl1_i[i]!=-1 && nucl1_f[i]!=-1) {inters_ha_li++; inters_ha_lf++;}
            }
            if(sites[i]==2) {
                dist_na++;
                if(nucl1_j[i]!=-1) inters_na_lj++;
                if(nucl1_j[i]==-1 && nucl1_f[i]!=-1 && nucl1_i[i]==-1) inters_na_lf++;
                if(nucl1_j[i]==-1 && nucl1_i[i]!=-1 && nucl1_f[i]==-1) inters_na_li++;
                if(nucl1_j[i]==-1 && nucl1_i[i]!=-1 && nucl1_f[i]!=-1) {inters_na_li++; inters_na_lf++;}
            }
        }
    }
    
    for(i=0;i<length;i++) {
        if(sites[i]==1) {
            if(nucl1_j[i]==nucl1_i[i] && nucl2_j[i]==nucl2_i[i] && nucl1_j[i]!=-1)
                eq_li_ha++;
            if(nucl1_j[i]==nucl2_f[i] && nucl2_j[i]==nucl1_f[i] && nucl1_j[i]!=-1)
                eq_lf_ha++;
        }
        if(sites[i]==2) {
            if(nucl1_j[i]==nucl1_i[i] && nucl2_j[i]==nucl2_i[i] && nucl1_j[i]!=-1)
                eq_li_na++;
            if(nucl1_j[i]==nucl2_f[i] && nucl2_j[i]==nucl1_f[i] && nucl1_j[i]!=-1)
                eq_lf_na++;
        }
    }
    
    fprintf(file,"%d\t%d\t%d\t%d\t%d\t%d\t%d\t%d\t%d\t%d\t%d\t%d\t%d\t%d\t%d\t",ii,jj,ff,dist_ha,dist_na,inters_ha_li,inters_na_li,inters_ha_lj,inters_na_lj,inters_ha_lf,inters_na_lf,eq_li_ha,eq_li_na,eq_lf_ha,eq_lf_na);
    if(n==0 && m==1) fprintf(file,"seg1\t");
    if(n==1 && m==0) fprintf(file,"seg2\t");
    if(n==0 && m==0) fprintf(file,"seg21\t");
    
    return 0;
}


/* CHECK FOR REASSORTMENT - NULL CASE */

// Select sites in seg1 and seg2
void select_sites(int l,int *sites, int chainl, double ratio) {
    int n1, n2, i, t, j, k;
    int fst = (int)(l/ratio+0.5);
    int sst = l-fst;
    int *supp1=(int*)malloc(sizeof(int)*fst);
    for(i=0;i<fst;i++) supp1[i]=-1;
    int *supp2=(int*)malloc(sizeof(int)*sst);
    for(i=0;i<sst;i++) supp2[i]=-1;
    j=0;
    k=0;
    for(t=0;t<chainl;t++) {
        if(sites[t]==1) {
            if(j>=fst) {fprintf(stderr,"j=%d, fst=%d\n",j,fst); fprintf(stderr,"ERROR: too many sites selected!\n"); exit(1);}
            supp1[j]=t;
            j++;
        }
        if(sites[t]==2) {
            if(k>=sst) {fprintf(stderr,"k=%d, sst=%d\n",k,sst); fprintf(stderr,"ERROR: too many sites selected!\n"); exit(1);}
            supp2[k]=t;
            k++;
        }
    }
    
    while(j<fst) {
        n1 = rand() % chainl;
        if(!isin(n1,supp1,fst) && !isin(n1,supp2,sst)) {
            supp1[j]=n1;
            j++;
        }
    }
    while(k<sst) {
        n2 = rand() % chainl;
        if(!isin(n2,supp2,sst) && !isin(n2,supp1,fst)) {
            supp2[k]=n2;
            k++;
        }
    }
    for(t=0;t<j;t++) {
        if(supp1[t]==-1) {fprintf(stderr,"ERROR: supp1 not correctly filled!\n"); exit(1);}
        sites[supp1[t]]=1;
    }
    
    for(t=0;t<k;t++) {
        if(supp2[t]==-1) {fprintf(stderr,"ERROR: supp2 not correctly filled!\n"); exit(1);}
        sites[supp2[t]]=2;
    }
    free(supp1);
    free(supp2);

    return;
}


/* DETECT REASSORTMENT NULL (see SEG1 vs SEG2) */

void detect_reassortment_null(FILE *file, node *a, int i, int j, int k, int *sites, int length) {
    int f = whereis(a,a[j].father), fi = whereis(a,a[i].father), l, t, lista=0, b, p=0, s=0;
    
    if(f==fi) return;
    if(j==k)  return;
    if(i==k && f==k) return;
    
    int li_seg[2], lf_seg[2], lj_seg[2], u_seg[2];
    for(l=0;l<2;l++) {
        li_seg[l]=0;
        lf_seg[l]=0;
        lj_seg[l]=0;
        u_seg[l]=0;
    }
    
    for(l=0;l<a[j].nmut;l++) {
        if(sites[(a[j].position[l])-1]==1) p++;
        if(sites[(a[j].position[l])-1]==2) s++;
    }
    
    int *nucl1_i=(int*)malloc(sizeof(int)*length);
    int *nucl2_i=(int*)malloc(sizeof(int)*length);
    int *nucl1_f=(int*)malloc(sizeof(int)*length);
    int *nucl2_f=(int*)malloc(sizeof(int)*length);
    int *union1=(int*)malloc(sizeof(int)*length);
    int *union2=(int*)malloc(sizeof(int)*length);
    int *nucl1_j=(int*)malloc(sizeof(int)*length);
    int *nucl2_j=(int*)malloc(sizeof(int)*length);
    
    for(l=0;l<length;l++) {
        nucl1_i[l]=-1;
        nucl1_j[l]=-1;
        nucl1_f[l]=-1;
        nucl2_i[l]=-1;
        nucl2_j[l]=-1;
        nucl2_f[l]=-1;
        union1[l]=-1;
        union2[l]=-1;
    }
    
    list_mut(a, k, i, nucl1_i, nucl2_i, length, li_seg, sites);
    list_mut(a, f, j, nucl1_j, nucl2_j, length, lj_seg, sites);
    list_mut(a, k, f, nucl1_f, nucl2_f, length, lf_seg, sites);
    union_list(nucl1_i,nucl2_i,nucl1_f,nucl2_f,union1,union2,length,u_seg,sites);
    
    fprintf(file,"%d\t%d\t",a[i].id,a[j].id);
    compare_lists_null(file, nucl1_j, nucl2_j, union1, union2, length, sites, nucl1_i, nucl2_i, nucl1_f, nucl2_f);
    fprintf(file,"%d\t%d\t%d\t%d\t%d\t%d\t%d\t%d\t%d\t%d\n",a[i].year,a[j].year,p,s,li_seg[0],lf_seg[0],u_seg[0],li_seg[1],lf_seg[1],u_seg[1]);
    
    free(nucl1_f);
    free(nucl2_f);
    free(nucl1_j);
    free(nucl2_j);
    free(nucl1_i);
    free(nucl2_i);
    free(union1);
    free(union2);
    
    return;
}

/* COMPARE LISTS OF MUTATIONS NULL (see SEG1 vs SEG2) */

void compare_lists_null(FILE *file, int *nucl1_j, int *nucl2_j, int *union1, int *union2, int length, int *sites, int *nucl1_i, int *nucl2_i,  int *nucl1_f, int *nucl2_f) {
    int i=0, dist_ha=0, dist_na=0, inters_ha_li=0, inters_na_li=0, inters_ha_lj=0, inters_na_lj=0, inters_ha_lf=0, inters_na_lf=0, eq_li_ha=0, eq_li_na=0, eq_lf_ha=0, eq_lf_na=0;
    
    for(i=0;i<length;i++) {
        if(nucl1_j[i]!=union1[i] || nucl2_j[i]!=union2[i]) {
            if(sites[i]==1) {
                dist_ha++;
                if(nucl1_j[i]!=-1) inters_ha_lj++;
                if(nucl1_j[i]==-1 && nucl1_f[i]!=-1 && nucl1_i[i]==-1) inters_ha_lf++;
                if(nucl1_j[i]==-1 && nucl1_i[i]!=-1 && nucl1_f[i]==-1) inters_ha_li++;
                if(nucl1_j[i]==-1 && nucl1_i[i]!=-1 && nucl1_f[i]!=-1) {inters_ha_li++; inters_ha_lf++;}
            }
            if(sites[i]==2) {
                dist_na++;
                if(nucl1_j[i]!=-1) inters_na_lj++;
                if(nucl1_j[i]==-1 && nucl1_f[i]!=-1 && nucl1_i[i]==-1) inters_na_lf++;
                if(nucl1_j[i]==-1 && nucl1_i[i]!=-1 && nucl1_f[i]==-1) inters_na_li++;
                if(nucl1_j[i]==-1 && nucl1_i[i]!=-1 && nucl1_f[i]!=-1) {inters_na_li++; inters_na_lf++;}
            }
        }
    }
    
    for(i=0;i<length;i++) {
        if(sites[i]==1) {
            if(nucl1_j[i]==nucl1_i[i] && nucl2_j[i]==nucl2_i[i] && nucl1_j[i]!=-1)
                eq_li_ha++;
            if(nucl1_j[i]==nucl2_f[i] && nucl2_j[i]==nucl1_f[i] && nucl1_j[i]!=-1)
                eq_lf_ha++;
        }
        if(sites[i]==2) {
            if(nucl1_j[i]==nucl1_i[i] && nucl2_j[i]==nucl2_i[i] && nucl1_j[i]!=-1)
                eq_li_na++;
            if(nucl1_j[i]==nucl2_f[i] && nucl2_j[i]==nucl1_f[i] && nucl1_j[i]!=-1)
                eq_lf_na++;
        }
    }
    
    fprintf(file,"%d\t%d\t%d\t%d\t%d\t%d\t%d\t%d\t%d\t%d\t%d\t%d\t",dist_ha,dist_na,inters_ha_li,inters_na_li,inters_ha_lj,inters_na_lj,inters_ha_lf,inters_na_lf,eq_li_ha,eq_li_na,eq_lf_ha,eq_lf_na);
    
    return;
}


/* MISCELLANEA */

void print_subtree(node *a, int i) {
    int n=a[i].ndaughters, t;
    if(n!=0) {for(t=0;t<n;t++) {printf("%d ",a[i].listdaughters[t]); print_subtree(a,whereis(a,a[i].listdaughters[t]));}};
    return;
}

int subtree(node *a, int i, int *sub, int l) { //cont = countn, l=0
    int n=a[i].ndaughters, t;
    if(n!=0) {
        for(t=0;t<n;t++) {
            sub[l]=a[i].listdaughters[t];
            l++;
            l=subtree(a,whereis(a,a[i].listdaughters[t]),sub,l);
        }
    }
    return l;
}
