# Supplementary material for: Fitness cost of reassortment in human influenza
Source: PLoS Pathog. 2017 Nov 7;13(11):e1006685. doi: 10.1371/journal.ppat.1006685 (PMC5675378; doi:10.1371/journal.ppat.1006685)
Supplement: S1 Code — (ZIP) [file ppat.1006685.s009.zip › code/reassortment_lib.h]

#ifndef MYFUNC
#define MYFUNC

#include <fstream>

typedef struct node_str {
  int id; //id dell'albero
  int year; //anno del nodo (per le foglie e' la stagione corretta da NCBI, per i nodi interni viene assegnato successivamente)
  int father; //id del padre
  int ndaughters; //numero di figli del nodo
  int *listdaughters;	//lista dei figli del nodo
  int *listdistances; //vettore di distanze dei figli di un nodo
  int *position; //posizione nel genoma della mutazione
  int *nucleotide1;	//nucleotide di partenza
  int *nucleotide2;	//nucleotide di arrivo
  int nmut; //numero di mutazioni nel branch che finisce in quel nodo
  char *sequence; //sequenza del nodo
    
} node;

void printdot(node *, int, FILE *);

void printnewick (node *, FILE *);

void doit(node *, int, int, FILE *);

int whereis(node *, int);

int isin(int, int *, int);

void print_sites(int *, FILE *, int, int);

int calculate_hd(char*, char*);

int lca_pair(node *, node, node, int);


/* SEG1 vs SEG2 */

void detect_reassortment_fixed_segments(FILE *, node *, int, int, int, int, int*, int);

void list_mut(node *, int, int, int *, int *, int, int *, int *);

void union_list(int *, int *, int *, int *, int *, int *, int, int *, int *);

int compare_lists(FILE *, int *, int *, int *, int*, int, int *,int *,int *,int *,int *, int, int, int);


/* NULL CASE */

void select_sites(int,int *, int, double);

void detect_reassortment_null(FILE *, node *, int, int, int, int*, int);

void compare_lists_null(FILE *, int *, int *, int *, int*, int, int *,int *,int *,int *,int *);


/* MISCELLANEA */

int subtree(node *, int, int *, int);

void print_subtree(node *, int);


#endif
