# Supplementary material for: Fitness cost of reassortment in human influenza
Source: PLoS Pathog. 2017 Nov 7;13(11):e1006685. doi: 10.1371/journal.ppat.1006685 (PMC5675378; doi:10.1371/journal.ppat.1006685)
Supplement: S1 Code — (ZIP) [file ppat.1006685.s009.zip › code/SameCores.py]

## USAGE: python SameCores.py <cores_A5_seg1/2.txt> out_path
## INPUT: cores_A5_seg1/2.txt in the format: p   r   p'  core
## OTHERS: out_path: output path
## OUTPUT: cores_A5_seg1/2_samecl.txt

### it groups together the events with the same cores
#################################################################################################

import sys

def checkin(l,vec):
    for i in vec:
        if set(i)==set(l):
            return True
    return False

def checkincorfath(m,f,v1,v2):
    for i in range(0,len(v1)):
        if set(v1[i])==set(m):
            if int(v2[i])==int(f):
                return True
    return False

def same_cores(cores,event,outfile):
    suppcores=[]
    suppev=[]
    
    for i in range(0,len(cores)):
        m=cores[i]
        e=event[i]
        #print m
        if checkin(m,suppcores)==False:
            suppcores.append(m)
            suppev.append(e)
    for i in range(0,len(suppcores)):
        outfile.write(str(suppev[i])+"\t"+str(suppcores[i]).replace(", ",",")+"\n")
    
    del suppcores
    del suppev
    sys.exit()
    return
    

#def same_cores_node(cores,event,fath,outfile):
#    suppcores=[]
#    suppev=[]
#    suppfath=[]
#
#    for i in range(0,len(cores)):
#        m=cores[i]
#        f=fath[i]
#        e=event[i]
#        if checkincorfath(m,f,suppcores,suppfath)==False:
#            suppcores.append(m)
#            suppfath.append(f)
#            suppev.append(e)
#
#    for i in range(0,len(suppcores)):
#        outfile.write(str(suppev[i])+"\t"+str(suppcores[i]).replace(", ",",")+"\n")
#    
#    del suppcores
#    del suppev
#    del suppfath
#    return

datafile=open(sys.argv[1])
name=(sys.argv[1]).split("/")
name=name[len(name)-1].replace(".txt","")
path=sys.argv[2]
outfile_sc=open(path+"/"+name+"_samecl.txt",'w')
# to be implemented properly
#outfile_scsf=open(path+"/"+name+"_sameclsamefath.txt",'w')
#outfile_scsd=open(path+"/"+name+"_sameclsamedon.txt",'w')
#outfile_scsa=open(path+"/"+name+"_sameclsameacc.txt",'w')


event=[]
fath=[]
don=[]
acc=[]
cores=[]

for line in datafile:
    line=line.strip()
    tab=line.split("\t")
    tab[4]=tab[4].replace("'","")
    tab[4]=tab[4].replace("[","")
    tab[4]=tab[4].replace("]","")
    tab[4]=tab[4].split(", ")
    cores.append(tab[4])
    event.append(tab[0]+"\t"+tab[1]+"\t"+tab[2])
    fath.append(tab[2])
    don.append(tab[0])
    acc.append(tab[1])

same_cores(cores,event,outfile_sc)

#same_cores_node(cores,event,fath,outfile_scsf)
#
#same_cores_node(cores,event,don,outfile_scsd)
#
#same_cores_node(cores,event,acc,outfile_scsa)

outfile_sc.close()
#outfile_scsf.close()
#outfile_scsd.close()
#outfile_scsa.close()
datafile.close()
