# Supplementary material for: Fitness cost of reassortment in human influenza
Source: PLoS Pathog. 2017 Nov 7;13(11):e1006685. doi: 10.1371/journal.ppat.1006685 (PMC5675378; doi:10.1371/journal.ppat.1006685)
Supplement: S1 Code — (ZIP) [file ppat.1006685.s009.zip › code/test_files/mut_test.txt]

3742	83	2	1
3744	52	3	1
3744	53	1	2
3744	95	1	3
3744	105	4	2
3744	121	3	1
3744	130	1	2
3744	179	2	1
3744	202	3	4
3744	276	2	1
3745	2	3	4
3745	14	1	2
3745	28	4	2
3745	45	4	2
3745	50	2	1
3745	59	3	4
3745	80	3	2
3745	102	2	4
3745	104	4	3
3745	111	4	2
3745	115	3	4
3745	119	2	4
3745	120	4	2
3745	121	1	3
3745	140	1	3
3745	158	3	1
3745	165	3	4
3745	170	4	2
3745	171	2	4
3745	174	4	2
3745	176	1	3
3745	179	1	2
3745	186	4	3
3745	188	1	3
3745	191	3	1
3745	215	3	1
3745	217	2	4
3745	221	4	2
3745	226	3	4
3745	235	1	2
3745	244	4	2
3745	248	1	3
3745	249	4	3
3745	251	2	1
3745	253	2	1
3745	258	4	2
3745	268	1	2
3745	276	1	2
3745	286	4	3
3746	34	2	4
3746	49	1	3
3746	109	4	3
3746	132	2	1
3746	161	4	2
3746	193	4	3
3746	211	4	2
3746	251	1	2
3747	34	4	2
3747	49	3	1
3747	81	2	1
3747	91	3	1
3747	109	3	4
3747	117	3	1
3747	118	4	3
3747	129	1	2
3747	132	1	2
3747	161	2	4
3747	196	4	2
3747	202	4	3
3747	211	2	4
3747	219	4	3
3747	236	2	4
3747	243	1	2
3747	266	2	4
3747	284	3	1
3748	193	3	4
3748	251	2	1
3751	72	4	3
3751	236	2	1
3752	72	3	4
3752	263	2	4
3753	236	1	2
3755	128	4	3
3755	210	4	3
3756	128	3	4
3758	210	3	4
3759	156	2	4
3761	191	1	3
3762	62	3	4
3762	106	3	1
3762	285	2	4
3763	200	4	3
3763	285	4	2
3764	14	2	4
3764	123	2	4
3764	200	3	4
3764	275	1	2
3767	250	2	1
3768	106	1	3
3771	120	2	4
3772	46	4	2
3772	120	4	2
3773	42	4	3
3773	285	4	3
3774	109	3	4
3779	14	2	1
3779	240	3	1
3780	189	2	4
3781	25	4	2
3781	189	4	2
3782	15	2	1
3782	175	2	1
3782	216	3	1
3783	191	1	2
3785	136	4	3
3785	252	2	1
3786	136	3	4
3787	267	2	4
3788	10	4	3
3788	34	4	3
3789	10	3	4
3790	13	1	3
3790	19	1	2
3790	99	3	1
3790	108	3	4
3790	154	4	2
3790	193	4	3
3790	203	2	4
3790	251	1	2
3791	13	3	1
3791	49	3	1
3791	52	1	3
3791	99	1	3
3791	108	4	3
3791	201	4	2
3791	236	2	4
3797	211	2	4
3799	138	3	4
3799	211	4	2
3802	12	2	1
3802	80	2	4
3803	12	1	2
3804	211	2	1
3805	161	2	1
3806	64	3	4
3806	180	2	4
3812	61	2	1
3812	250	2	4
3813	61	1	2
3815	205	1	3
3817	278	4	2
3818	11	2	4
3818	58	3	1
3818	210	4	2
3820	256	2	4
3822	264	4	3
3824	112	2	4
3827	21	3	1
3828	172	2	1
3828	262	3	1
3829	114	1	3
3829	256	4	2
3832	122	1	3
3834	57	4	3
3835	57	3	4
3835	91	3	4
3835	262	3	1
3837	153	2	4
3838	29	3	1
3838	89	2	4
3838	154	2	1
3840	234	3	1
3845	261	4	3
3845	289	1	3
3849	14	2	4
3849	93	2	4
3850	93	4	2
3851	180	2	1
3852	26	1	2
3853	26	2	1
3853	63	4	3
3853	150	1	3
3855	143	1	2
3856	14	4	2
3857	75	2	1
3858	75	1	2
3858	245	1	3
3860	100	1	3
3861	144	3	1
3866	190	3	1
3867	128	4	3
3869	95	3	1
3869	104	3	1
3869	128	3	4
3870	253	1	3
3872	95	1	3
3873	15	2	4
3873	69	4	3
3873	72	4	3
3873	88	1	2
3873	95	3	1
3873	102	4	3
3877	99	1	3
3878	10	4	3
3878	25	4	3
3878	99	3	1
3881	286	3	1
3883	158	1	2
3884	223	1	3
3886	90	2	1
3888	225	3	4
3893	78	2	4
3893	287	3	1
3894	212	4	2
3895	212	2	4
3895	270	1	2
3895	287	3	4
3898	13	3	1
3899	13	1	3
3899	106	3	4
3900	188	3	4
3902	6	2	4
3902	181	2	1
3904	170	2	3
3905	170	3	1
3907	183	2	4
3908	183	4	2
3908	238	1	2
3911	223	3	1
3912	285	2	4
3913	56	2	4
3913	255	2	4
3913	285	4	2
3916	133	2	4
3917	76	4	2
3917	133	4	2
3918	2	4	2
3921	115	4	3
3921	145	3	1
3924	174	2	1
3925	174	1	2
3925	230	1	2
3927	84	1	3
3929	52	1	2
3929	127	3	1
3929	206	3	4
3930	189	2	1
3930	290	4	3
3931	226	4	2
3931	290	3	4
3933	45	2	4
3934	45	4	2
3934	49	3	1
3934	114	3	4
3935	114	4	2
3936	273	3	1
3937	19	2	4
3937	251	2	1
3939	183	2	4
3941	197	3	1
3943	31	2	4
3945	19	4	2
3945	64	3	1
3945	148	3	1
3945	251	1	2
3945	260	3	1
3948	144	1	2
3952	61	2	1
3956	257	1	2
3958	16	3	1
3960	78	2	1
3961	78	1	2
3961	117	3	4
3964	221	2	4
3967	153	2	4
3967	186	3	1
3968	153	4	2
3970	234	3	1
3970	267	2	1
3971	234	1	3
3973	135	2	4
3974	135	4	2
3974	170	2	4
3974	214	2	4
3976	56	2	4
3979	169	3	1
3980	169	1	3
3980	190	1	2
3981	153	2	1
3982	236	2	1
3985	265	2	4
3986	273	3	1
3987	50	1	3
3987	273	1	3
3988	208	2	4
3989	54	4	2
3989	150	1	2
3989	208	4	2
3991	178	1	3
3991	271	2	4
3992	31	2	4
3992	120	2	1
3992	178	3	1
3992	197	3	4
3992	271	4	2
3996	264	4	2
3998	231	4	3
4000	163	2	4
4000	256	2	1
4001	22	1	2
4001	163	4	2
4005	14	2	4
4006	14	4	2
4006	242	1	3
4007	178	1	3
4007	186	3	4
4007	187	4	2
4010	19	2	4
4011	19	4	2
4011	79	1	2
4011	274	1	3
4013	120	2	4
4013	231	3	1
4014	106	3	4
4014	231	3	4
4014	285	2	1
4016	18	4	3
4018	114	3	1
4018	172	2	4
4019	114	1	3
4020	59	4	3
4022	95	3	1
4023	95	1	3
4023	269	3	4
4025	28	2	1
4026	28	1	2
4026	68	4	2
4029	145	3	1
4030	180	2	1
4034	175	2	4
4035	77	3	1
4036	110	2	4
4036	202	4	3
4038	11	2	4
4039	11	4	2
4039	84	1	2
4040	289	3	1
4044	155	3	1
4044	228	4	3
4044	289	1	3
4045	50	1	3
4045	81	2	1
4047	236	2	1
4049	117	3	4
4050	93	4	3
4050	102	4	3
4050	131	4	3
4050	271	2	1
4051	102	3	4
4051	271	1	2
4052	19	2	1
4052	68	4	2
4053	174	2	1
4055	181	2	1
4056	4	4	2
4056	181	1	2
4056	196	4	2
4057	84	2	1
4057	103	2	4
4057	172	4	3
4058	172	3	4
4059	84	1	2
4060	25	4	3
4060	142	3	1
4061	183	2	4
4061	284	3	4
4062	74	4	2
4062	224	4	3
4062	284	4	3
4064	79	1	3
4064	211	2	4
4065	183	2	4
4066	20	2	1
4066	59	4	2
4066	103	4	3
4066	147	4	2
4067	75	2	1
4067	277	4	3
4069	230	1	2
4071	148	3	4
4072	148	4	3
4072	179	2	1
4072	191	1	2
4076	102	4	2
4076	179	1	3
4076	235	2	4
4077	269	3	4
4077	272	4	3
4081	194	3	4
4083	5	3	4
4084	259	4	2
4085	73	3	1
4085	95	3	4
4085	244	2	4
4088	130	2	4
4088	239	3	1
4089	130	4	2
4091	72	4	3
4091	195	1	3
4094	135	2	4
4096	153	2	4
4098	223	3	4
4100	91	3	4
4101	242	1	2
4103	151	1	2
4103	153	4	2
4103	170	2	4
4103	216	3	4
4105	145	3	1
4105	268	2	1
4106	268	1	2
4107	208	2	4
4107	274	1	3
4109	145	1	3
4110	266	2	1
4112	241	4	3
4113	21	3	1
4113	227	2	1
4114	21	1	3
4114	107	2	1
4116	239	3	1
4119	157	1	3
4120	238	1	3
4120	258	2	1
4125	25	4	2
4127	157	1	3
4128	47	2	4
4129	240	3	1
4131	66	3	1
4138	89	2	4
4139	89	4	2
4139	99	1	2
4139	117	3	4
4140	45	2	1
4140	99	2	1
4140	211	2	4
4140	258	2	1
4140	260	3	4
4141	98	1	2
4141	258	1	2
4142	96	2	1
4143	99	1	3
4146	219	4	3
4148	248	3	1
4153	113	3	4
4156	134	1	3
4156	190	3	1
4158	288	1	3
4160	174	2	1
4161	72	4	3
4161	237	4	3
4162	56	2	1
4162	113	4	3
4162	124	4	3
4162	181	2	4
4162	199	3	1
4164	28	2	1
4164	245	3	1
4165	172	2	1
4165	190	3	1
4165	238	1	3
4166	66	3	1
4166	123	2	4
4167	66	1	3
4168	190	3	1
4172	83	1	3
4173	81	2	4
4173	83	3	1
4173	273	3	1
4174	180	2	1
4175	279	3	1
4176	24	1	3
4176	279	1	3
4177	66	3	1
4180	74	4	2
4181	183	2	4
4182	167	1	2
4182	183	4	2
4183	4	4	2
4184	4	2	4
4184	34	4	3
4184	97	4	2
4188	28	2	4
4189	28	4	2
4189	45	2	4
4189	287	3	1
4190	284	3	4
4191	172	2	1
4193	190	3	1
4195	130	2	1
4196	252	2	1
4197	252	1	2
4197	273	3	4
4199	179	2	1
4199	181	2	1
4200	179	1	2
4201	243	1	3
4203	288	1	2
4204	114	3	1
4205	73	3	4
4205	198	4	3
4206	127	3	4
4207	63	4	3
4207	127	4	3
4207	128	4	2
4207	156	2	1
4210	110	2	1
4211	221	2	1
4213	9	2	1
4213	147	4	3
4214	9	1	2
4215	166	1	3
4216	255	2	1
4217	24	1	3
4219	173	4	2
4220	190	3	1
4221	58	3	4
4222	4	4	3
4222	14	2	4
4223	14	4	2
4225	89	2	1
4229	84	1	2
4230	84	2	1
4230	227	2	1
4230	278	4	2
4231	59	4	3
4232	35	2	4
4233	5	3	4
4233	35	4	2
4233	82	1	3
4235	172	2	4
4235	278	4	3
4236	278	3	4
4238	172	4	2
4239	290	4	3
4240	190	3	1
4241	247	4	3
4244	161	2	4
4245	161	4	2
4245	165	4	2
4247	61	2	4
4247	252	2	4
4249	145	3	4
4250	90	2	1
4254	62	3	1
4254	89	2	1
4254	131	4	3
4255	62	1	3
4257	89	1	2
4257	131	3	4
4257	207	1	3
4258	175	2	4
4258	181	2	1
4259	23	3	4
4260	13	3	1
4262	277	4	3
4267	117	3	1
4268	29	3	1
4268	72	4	3
4270	113	3	1
4272	50	1	3
4275	33	4	2
4278	34	4	2
4281	133	2	4
4281	261	3	1
4282	133	4	2
4283	206	3	1
4284	215	1	3
4286	199	3	1
4287	24	1	2
4287	199	1	3
4287	214	2	4
4290	222	2	1
4290	289	3	1
4291	222	1	2
4292	242	1	2
4295	67	1	2
4299	12	2	4
4299	265	2	4
4300	12	4	2
4304	109	3	1
4305	109	1	3
4305	187	4	2
4308	58	3	4
4310	252	2	1
4311	42	4	2
4311	58	4	3
4311	141	1	3
4311	183	2	4
4311	191	1	2
4311	213	4	2
4312	30	3	1
4312	287	3	1
4313	30	1	3
4313	119	4	3
4313	178	1	2
4313	225	3	1
4316	131	4	3
4319	73	3	1
4320	51	1	2
4320	73	1	3
4322	63	4	2
4323	23	4	3
4323	42	4	3
4324	150	1	3
4327	10	4	3
4329	73	3	1
4332	224	4	2
4333	32	3	1
4333	34	2	4
4333	183	2	4
4334	24	1	3
4337	24	3	1
4337	60	1	3
4337	277	4	2
4338	109	3	4
4340	120	2	1
4342	36	4	2
4342	120	1	2
4344	69	4	3
4344	202	4	3
4345	202	3	4
4348	90	2	4
4352	17	3	1
4353	13	3	4
4353	17	1	3
4353	84	1	2
4355	70	2	4
4355	203	4	3
4356	70	4	2
4358	244	2	1
4359	14	2	1
4359	244	1	2
4359	267	2	4
4362	86	1	2
4366	192	4	2
4367	161	2	1
4368	140	3	4
4368	161	1	2
4368	199	1	3
4372	92	1	3
4373	197	3	1
4373	237	4	3
4374	86	2	4
4374	143	1	2
4374	237	3	4
4375	200	4	3
4376	74	4	3
4376	105	2	1
4376	128	4	2
4376	200	3	4
4380	54	4	2
4381	111	2	4
4383	109	4	3
4383	267	2	1
4384	109	3	4
4384	128	2	1
4385	32	1	2
4385	128	1	2
4385	232	1	3
4386	267	1	2
4387	141	1	3
4387	166	1	3
4390	5	3	1
4391	286	3	1
4393	10	3	1
4393	176	3	1
4393	254	3	1
4395	175	4	2
4397	51	1	3
4398	51	3	1
4398	153	2	4
4398	213	4	2
4399	148	3	1
4400	204	3	1
4401	105	2	4
4401	204	3	1
4403	284	3	1
4406	201	4	2
4406	258	2	1
4407	95	3	4
4407	284	1	3
4407	288	1	2
4409	32	1	3
4412	79	1	2
4415	34	4	2
4416	234	3	4
4416	268	2	1
4416	274	1	3
4417	77	3	4
4420	73	3	1
4420	178	1	3
4422	258	2	4
4426	57	4	2
4428	113	3	1
4429	67	1	2
4429	113	1	3
4430	2	4	3
4430	108	4	2
4431	120	2	1
4434	49	3	4
4435	132	1	2
4438	137	2	4
4442	258	2	1
4445	27	4	3
4445	276	2	4
4446	224	2	4
4446	276	4	2
4450	259	4	3
4451	45	2	1
4452	87	4	2
4452	224	4	2
4453	55	3	4
4454	123	2	4
4457	27	3	4
4458	114	3	1
4458	265	2	1
4459	244	2	1
4460	104	3	4
4460	244	1	2
4461	80	2	4
4461	87	4	2
4463	37	2	4
4464	148	3	1
4464	221	2	4
4465	157	1	2
4466	157	2	1
4466	168	1	3
4466	243	1	2
4467	44	1	3
4467	61	2	4
4468	61	4	2
4468	197	3	4
4470	133	2	4
4470	257	1	2
4473	95	3	1
4474	95	1	3
4474	110	2	4
4474	225	3	4
4476	145	3	4
4476	263	2	1
4478	145	3	4
4480	165	4	3
4480	243	2	1
4482	235	2	1
4482	255	2	4
4483	255	4	2
4484	20	2	4
4484	213	4	2
4484	232	1	3
4486	169	3	4
4490	108	2	4
4493	122	1	3
4494	218	2	1
4496	21	3	4
4497	234	3	1
4500	240	3	1
4503	2	3	4
4506	273	3	1
4507	190	1	3
4513	121	3	1
4514	207	3	1
4515	114	3	4
4515	207	1	3
4518	50	3	1
4519	75	2	4
4521	180	2	1
4522	6	2	4
4522	75	4	2
4522	85	1	2
4523	65	1	2
4526	118	4	3
4530	93	4	3
4530	266	2	4
4532	39	2	4
4536	242	1	4
4537	28	2	1
4538	35	2	1
4539	29	3	4
4541	217	4	2
4543	217	2	4
4543	221	2	1
4543	269	3	1
4546	202	4	2
4548	87	4	2
4549	205	1	3
4550	132	2	1
4550	177	4	3
4550	205	3	1
4551	15	2	4
4551	278	3	4
4555	174	2	1
4555	182	4	2
4555	263	2	4
4556	263	4	2
4557	174	1	2
4560	20	2	4
4561	216	3	4
4562	27	4	2
4564	36	2	1
4566	3	2	1
4566	49	3	1
4567	3	1	2
4568	173	4	3
4572	102	4	2
4574	163	2	4
4575	141	1	3
4579	171	4	3
4580	131	4	3
4580	177	4	3
4580	221	2	1
4580	287	3	1
4581	39	2	1
4581	289	3	1
4582	289	1	3
4583	39	1	2
4584	179	2	1
4586	227	2	4
4587	43	4	3
4587	48	3	1
4588	43	3	4
4589	108	2	1
4589	140	3	1
4594	252	2	4
4595	116	3	4
4595	252	4	2
4597	26	1	2
4597	170	2	4
4600	218	2	1
4601	80	2	4
4602	275	1	2
4602	284	3	4
4603	149	3	4
4604	176	3	1
4609	17	3	1
4610	121	3	4
4611	52	1	2
4611	121	4	3
4611	138	4	2
4613	123	2	1
4613	220	1	2
4613	240	3	1
4614	83	1	3
4615	2	4	3
4615	63	4	2
4619	125	4	3
4619	279	3	1
4620	279	1	3
4623	146	4	3
4624	173	4	3
4625	106	3	4
4625	173	3	4
4626	104	3	1
4629	234	3	1
4632	62	1	3
4633	1	1	2
4634	52	1	3
4634	104	1	3
4635	269	3	4
4637	283	3	1
4638	98	1	2
4638	101	4	2
4641	172	2	4
4642	96	2	4
4642	98	2	1
4642	141	1	2
4642	232	1	3
4646	274	1	2
4648	66	3	1
4652	220	1	2
4653	123	2	1
4655	34	4	3
4656	145	3	1
4658	225	3	1
4662	201	4	2
4664	42	4	3
4666	42	3	4
4666	181	1	2
4666	285	2	1
4667	30	3	1
4669	147	3	1
4672	273	3	1
4672	285	2	4
4676	4	4	2
4677	78	2	1
4680	54	4	3
4680	206	3	1
4682	149	3	4
4683	27	4	3
4683	117	3	4
4683	149	4	3
4683	186	3	1
4684	58	3	4
4686	237	4	2
4687	140	3	1
4687	194	3	1
4688	95	3	4
4691	75	2	4
4691	101	2	4
4692	12	2	1
4693	12	1	2
4693	102	4	2
4693	108	4	3
4693	226	4	3
4693	284	3	1
4694	104	3	1
4695	196	4	2
4699	36	2	4
4699	131	4	3
4701	53	2	4
4701	263	2	4
4702	79	1	2
4703	79	2	1
4703	208	2	4
4703	230	1	2
4703	285	2	1
4704	164	1	3
4704	196	2	4
4706	77	4	3
4706	161	2	1
4707	161	1	2
4709	34	4	2
4709	151	1	3
4711	105	2	4
4711	269	3	1
4713	290	3	4
4716	247	3	1
4717	159	4	3
4717	252	2	1
4721	211	2	1
4723	25	4	3
4724	49	3	4
4726	80	2	1
4726	135	2	1
4730	249	3	1
4733	73	3	1
4733	221	2	4
4734	221	4	2
4734	272	4	2
4736	183	2	4
4740	247	3	1
4741	279	3	1
4743	172	2	1
4743	200	4	3
4743	279	1	3
4744	176	3	1
4752	62	1	2
4753	30	3	4
4754	61	2	4
4754	183	2	4
4754	216	3	1
4754	222	2	4
4755	61	4	2
4756	198	4	2
4757	204	3	1
4757	211	2	1
4758	204	1	3
4759	107	2	1
4759	156	2	1
4759	183	2	4
4760	107	1	2
4760	189	2	1
4761	156	1	2
4763	187	4	3
4764	120	2	1
4764	187	3	4
4764	274	1	2
4765	12	2	1
4769	148	3	1
4769	198	4	3
4770	148	1	3
4775	195	1	2
4776	105	2	4
4776	267	2	4
4778	86	1	3
4780	83	1	3
4780	227	2	1
4783	280	2	4
4784	98	1	2
4784	280	4	2
4787	204	3	1
4788	204	1	3
4788	235	2	1
4788	264	4	2
4790	41	1	2
4790	83	3	1
4790	122	1	2
4790	166	1	2
4790	227	1	2
4790	254	3	4
4793	228	4	3
4796	123	2	4
4796	271	2	4
4799	17	3	1
4802	255	2	4
4804	149	3	1
4806	282	1	3
4808	17	3	4
4811	81	2	4
4813	64	3	4
4815	29	3	1
4816	29	1	3
4816	153	2	1
4816	220	1	3
4817	153	1	2
4817	216	3	4
4819	95	3	1
4820	95	1	3
4820	141	1	2
4822	14	2	1
4824	113	3	1
4824	136	4	3
4827	13	3	1
4829	45	2	1
4832	42	4	2
4836	88	1	3
4839	25	4	3
4839	175	4	3
4841	154	2	1
4841	188	3	1
4842	188	1	3
4843	277	4	3
4844	190	1	3
4844	277	3	4
4846	79	1	3
4848	16	3	1
4849	83	1	3
4851	32	3	1
4851	64	3	1
4851	66	3	4
4851	83	3	1
4852	38	2	4
4852	81	4	2
4852	267	4	2
4854	134	1	2
4854	213	4	2
4856	65	1	2
4856	213	2	4
4856	262	3	4
4858	265	2	1
4859	90	2	1
4860	90	1	2
4860	146	4	3
4860	156	2	1
4861	115	4	3
4861	188	3	1
4863	115	3	4
4863	141	1	2
4864	49	4	3
4864	171	4	3
4864	247	3	1
4865	247	1	3
4867	139	1	3
4870	185	4	3
4872	39	2	4
4874	2	4	3
4875	2	3	4
4875	283	3	4
4877	154	2	4
4881	150	1	3
4881	156	2	1
4883	25	4	2
4885	101	4	2
4885	154	4	2
4885	172	2	1
4888	137	2	1
4891	94	3	1
4893	73	3	4
4897	125	4	3
4898	43	4	2
4898	125	3	4
4898	179	2	1
4899	135	2	1
4899	197	3	1
4900	94	1	3
4900	99	1	3
4900	128	4	3
4902	270	1	2
4902	277	4	2
4903	254	3	1
4905	253	1	2
4906	150	1	2
4906	182	4	2
4909	145	3	4
4910	32	3	4
4910	87	4	2
4910	145	4	3
4912	72	4	3
4913	274	2	1
4914	259	4	2
4914	266	2	1
4919	41	1	3
4922	149	3	1
4923	27	4	3
4924	70	2	4
4928	90	1	2
4933	61	2	1
4937	193	3	1
4937	290	3	1
4938	290	1	3
4939	193	1	3
4940	44	1	3
4941	265	2	4
4942	111	2	4
4949	196	4	3
4949	278	3	1
4950	46	4	2
4950	196	3	4
4955	47	2	1
4955	89	2	1
4956	47	1	2
4957	119	4	3
4957	183	4	2
4959	64	3	4
4959	217	4	3
4959	225	3	4
4962	175	4	3
4964	210	4	3
4967	63	4	3
4968	231	4	2
4969	131	4	3
4972	37	2	1
4972	277	2	1
4973	277	1	2
4977	192	4	2
4978	189	2	4
4982	29	3	1
4982	155	3	1
4983	269	3	4
4986	20	2	1
4987	20	1	2
4987	203	4	3
4987	233	2	1
4989	72	3	4
4990	4	4	2
4990	39	2	4
4990	72	4	3
4993	76	4	3
4993	96	2	1
4993	156	2	1
4997	68	4	2
4998	232	1	3
5000	223	1	2
5001	76	4	3
5001	111	2	4
5001	223	2	1
5002	28	2	4
5003	139	3	4
5004	247	3	1
5004	272	4	2
5005	101	2	1
5007	173	4	2
5010	116	3	1
5010	173	2	4
5010	194	3	1
5012	70	2	1
5015	265	2	4
5016	12	2	1
5017	12	1	2
5017	58	3	4
5019	178	1	3
5020	129	1	2
5021	71	1	2
5022	56	2	4
5025	93	4	3
5026	80	2	1
5026	93	3	4
5026	256	2	4
5026	290	3	1
5027	80	1	2
5027	190	1	2
5028	72	3	1
5028	120	1	2
5030	119	4	3
5032	21	3	1
5033	21	1	3
5033	131	4	3
5033	201	4	2
5035	129	1	3
5036	160	4	3
5037	145	4	3
5039	14	2	1
5042	224	4	3
5046	187	4	2
5047	227	2	1
5048	236	2	1
5050	273	3	1
5054	162	2	4
5055	202	4	3
5058	290	1	3
5059	122	1	3
5062	123	2	1
5064	172	1	3
5065	124	4	3
5068	162	2	1
5068	179	2	1
5069	106	3	1
5069	179	1	2
5070	106	1	3
5070	172	1	2
5073	147	3	1
5073	161	2	1
5074	161	1	2
5077	174	2	1
5078	203	4	3
5080	219	4	2
5080	283	3	1
5081	24	1	3
5081	74	4	3
5081	203	3	4
5081	224	4	2
5082	197	3	1
5083	147	1	3
5084	66	3	4
5084	259	2	1
5085	66	4	2
5085	199	1	2
5086	66	2	4
5086	125	4	3
5086	152	4	2
5086	203	4	3
5091	216	3	1
5092	64	3	1
5094	12	2	4
5095	125	4	3
5096	125	3	4
5096	232	1	3
5098	225	3	1
5099	115	4	2
5103	28	2	1
5104	18	4	2
5104	28	1	2
5107	75	2	1
5109	67	1	2
5110	13	3	1
5110	45	2	1
5110	63	4	2
5110	65	1	3
5112	115	2	4
5112	156	2	1
5112	209	1	2
5114	219	4	2
5115	43	4	2
5115	219	2	4
5115	255	2	1
5117	112	2	4
5118	72	3	1
5118	157	1	2
5118	182	2	3
5119	26	1	2
5119	104	3	4
5119	216	3	1
5121	244	2	1
5122	275	1	2
5126	56	2	4
5126	256	2	1
5127	56	4	2
5128	70	2	4
5129	277	2	1
5132	158	1	3
5134	75	2	1
5135	75	1	2
5135	171	4	2
5137	35	2	1
5137	54	4	3
5137	264	4	3
5138	62	2	1
5140	150	2	1
5140	290	3	1
5141	103	2	4
5143	218	2	4
5146	93	4	2
5149	73	3	4
5150	51	1	2
5152	213	4	3
5154	190	1	2
5155	60	1	2
5155	101	2	1
5157	282	1	3
5160	117	3	4
5161	45	2	1
5161	55	3	1
5161	117	4	3
5161	140	3	4
5161	199	1	2
5162	203	4	3
5165	12	2	1
5167	25	4	3
5168	25	3	4
5168	71	1	3
5169	228	4	2
5170	104	4	3
5174	164	1	2
5178	6	2	1
5179	6	1	2
5179	76	4	3
5179	234	3	4
5181	81	2	1
5182	81	1	2
5182	188	3	4
5182	288	1	2
5184	96	2	1
5185	96	1	2
5185	101	1	3
5188	86	3	1
5190	110	2	4
5192	83	1	3
5192	226	4	2
5193	201	4	3
5196	180	2	4
5196	253	2	1
5196	267	4	3
5197	75	1	2
5197	253	1	2
5197	267	3	4
5198	180	4	2
5200	50	3	1
5200	194	3	1
5201	62	2	4
5201	194	1	3
5201	275	2	1
5202	275	1	2
5203	208	2	4
5204	50	1	3
5205	37	2	1
5207	264	4	3
5208	204	3	1
5211	35	2	4
5211	40	3	4
5211	110	4	2
5212	35	4	2
5212	193	3	1
5212	195	2	4
5212	224	4	3
5218	281	1	3
5220	12	2	1
5220	23	4	3
5221	12	1	2
5222	23	3	4
5225	17	3	1
5225	46	4	3
5228	78	2	1
5228	174	2	1
5228	259	2	4
5229	289	3	4
5230	167	1	3
5231	244	1	2
5232	41	1	3
5232	132	1	2
5234	89	2	4
5235	84	1	2
5235	89	4	2
5237	69	4	3
5239	44	1	2
5241	112	2	4
5242	67	1	3
5242	112	4	2
5242	214	2	4
5243	120	1	3
5244	174	2	4
5247	21	3	4
5247	132	1	3
5247	208	2	4
5247	274	1	2
5248	30	3	1
5248	275	2	4
5249	275	4	2
5255	185	4	2
5256	20	2	4
5257	90	2	4
5258	90	4	2
5258	177	4	2
5259	172	1	2
5262	124	4	2
5262	199	2	1
5262	212	4	3
5263	244	1	3
5264	258	2	1
5267	48	3	4
5268	48	4	3
5268	91	3	4
5268	221	2	1
5268	247	3	4
5270	130	2	4
5273	10	3	1
5273	76	4	3
5273	153	2	4
5275	220	1	2
5276	158	3	4
5280	267	4	2
5281	160	4	2
5287	27	4	3
5288	77	3	4
5291	8	3	1
5291	55	3	1
5291	77	4	3
5294	248	3	4
5295	94	3	1
5295	225	3	4
5295	235	2	4
5295	248	4	3
5295	252	2	1
5295	284	3	1
5297	115	4	2
5297	288	1	2
5300	188	3	1
5300	207	3	1
5301	188	1	3
5303	118	4	3
5304	171	4	2
5305	44	1	3
5307	191	1	3
5307	241	4	3
5309	264	4	3
5310	126	1	3
5310	166	1	2
5310	204	3	1
5310	264	3	4
5313	232	1	3
5315	82	1	2
5315	144	3	1
5315	275	2	4
5316	24	1	2
5316	287	3	1
5318	98	1	3
5318	210	3	1
5321	73	3	4
5322	5	3	4
5325	33	4	3
5326	20	2	1
5326	33	3	4
5326	35	2	4
5326	148	3	4
5328	38	2	4
5330	214	2	4
5331	153	2	4
5332	277	2	1
5334	128	4	3
5334	221	2	4
5335	128	3	4
5336	181	1	3
5338	199	1	2
5341	95	3	1
5341	258	2	1
5342	258	1	2
5344	175	4	2
5346	95	1	3
5349	1	1	3
5350	107	1	3
5351	45	2	1
5351	106	3	4
5353	150	2	4
5354	150	4	2
5354	159	4	2
5358	253	2	1
5359	21	3	1
5359	191	1	3
5359	253	1	2
5362	46	4	3
5362	255	2	4
5363	42	4	3
5363	130	2	4
5364	73	3	4
5365	73	4	3
5365	167	1	3
5365	283	3	1
5370	238	1	3
5372	165	4	3
5373	46	4	2
5373	56	2	1
5373	199	1	2
5373	227	2	1
5375	199	1	2
5376	68	4	2
5376	250	2	4
5378	106	3	1
5378	217	4	3
5380	289	3	1
5381	9	2	1
5381	48	3	4
5381	199	2	1
5382	48	4	2
5382	211	1	2
5382	277	2	1
5383	84	1	3
5383	86	3	4
5383	277	1	2
5384	116	3	1
5387	279	3	4
5389	77	3	1
5392	138	4	3
5393	70	2	4
5394	267	2	1
5396	221	2	1
5398	199	1	2
5399	76	4	3
5399	111	2	1
5399	199	2	1
5401	256	2	1
5406	270	2	4
5407	139	3	4
5407	270	4	2
5409	149	3	4
5412	259	2	1
5413	183	4	2
5413	259	1	2
5414	118	4	3
5414	275	2	1
5416	10	3	1
5416	75	2	1
5416	131	4	2
5416	197	3	4
5417	284	3	4
5419	93	4	2
5419	194	3	1
5419	284	4	3
5422	176	3	4
5426	246	1	2
5427	33	4	2
5427	40	3	4
5427	192	4	2
5427	263	2	1
5428	9	2	4
5428	17	3	1
5428	252	2	4
5432	34	2	1
5433	261	1	2
5434	47	2	4
5434	242	1	2
5434	261	2	1
5435	150	2	4
5437	150	4	2
5437	176	4	2
5437	256	2	1
5438	155	3	4
5441	208	2	1
5442	6	2	4
5444	30	3	4
5444	279	3	1
5444	284	3	1
5446	53	2	4
5446	74	4	3
5446	155	4	3
5446	229	1	3
5447	53	4	2
5447	84	1	2
5447	145	4	3
5447	273	3	4
5449	289	3	4
5450	114	3	1
5450	267	1	2
5454	45	2	1
5455	8	3	4
5455	45	1	2
5460	176	3	4
5461	98	1	2
5461	176	4	3
5461	227	2	4
5464	276	2	1
5465	81	2	4
5469	76	4	2
5470	179	2	4
5472	81	4	2
5472	229	1	2
5476	236	2	1
5476	248	3	1
5477	138	4	2
5477	205	1	2
5477	236	1	2
5477	248	1	3
5479	109	3	1
5481	69	4	3
5481	258	2	1
5482	206	3	1
5484	93	4	2
5485	3	2	4
5485	59	4	3
5485	150	2	1
5485	206	1	3
5485	208	2	4
5485	246	1	3
5485	260	3	1
5486	186	3	1
5487	274	1	2
5488	110	2	1
5489	117	3	4
5489	174	2	4
5493	153	2	4
5493	179	2	4
5494	153	4	2
5495	25	4	3
5495	248	3	1
5497	117	4	3
5498	117	3	4
5498	273	3	4
5500	218	2	4
5501	212	4	3
5501	214	2	1
5502	214	1	2
5503	45	1	3
5503	218	4	2
5505	1	1	3
5507	14	2	1
5508	47	2	4
5509	47	4	2
5509	112	2	4
5509	189	2	4
5511	84	1	2
5513	8	3	4
5516	89	2	4
5516	177	4	3
5517	68	4	3
5518	41	1	2
5518	68	3	4
5519	15	2	4
5520	15	4	2
5520	137	1	3
5520	184	2	4
5524	89	2	1
5524	267	2	1
5525	89	1	2
5528	46	4	3
5528	250	2	4
5529	250	4	2
5531	259	2	1
5532	227	4	2
5532	259	1	2
5533	160	4	3
5534	45	1	2
5534	160	3	4
5535	2	4	2
5535	260	3	1
5540	153	2	1
5540	221	2	4
5541	153	1	2
5543	196	4	2
5544	221	4	2
5545	268	2	4
5547	58	3	4
5548	46	3	4
5550	56	2	4
5552	93	4	2
5552	256	2	4
5555	98	2	1
5556	98	1	2
5556	113	3	4
5558	10	3	4
5561	147	3	4
5562	272	4	3
5563	152	4	2
5563	272	3	4
5564	280	2	4
5566	32	3	1
5570	63	4	3
5570	180	2	4
5571	180	4	2
5572	63	3	4
5573	249	1	3
5576	254	1	3
5578	152	4	3
5582	5	4	3
5582	156	2	1
5585	129	1	3
5587	110	2	1
5588	28	2	4
5588	80	2	4
5589	28	4	2
5590	130	2	4
5590	197	3	1
5591	130	4	2
5592	194	3	1
5592	214	2	1
5593	57	4	2
5593	194	1	3
5594	13	3	4
5594	137	1	2
5594	163	2	1
5596	197	1	3
5598	78	2	4
5599	46	4	3
5601	37	2	1
5601	150	2	4
5602	150	4	2
5604	3	2	4
5604	239	3	1
5605	3	4	2
5605	84	1	2
5607	4	4	3
5608	4	3	4
5608	59	4	3
5608	67	1	3
5610	53	2	4
5612	10	3	1
5614	199	2	1
5615	139	3	4
5615	199	1	2
5618	38	4	2
5618	137	1	3
5618	268	2	1
5619	158	1	3
5620	35	2	4
5620	46	4	3
5620	278	3	4
5621	228	4	2
5624	147	3	1
5624	175	4	3
5625	175	3	4
5626	147	1	3
5630	180	2	1
5631	54	4	2
5631	178	1	2
5631	180	1	2
5632	125	4	3
5632	208	2	1
5634	227	2	1
5636	51	1	2
5636	121	3	1
5636	227	1	2
5637	36	4	3
5639	193	3	1
5640	138	4	3
5640	162	2	1
5641	142	3	1
5641	163	2	4
5642	120	1	3
5642	142	1	3
5642	163	4	2
5642	184	2	4
5642	223	1	3
5646	108	4	3
5650	43	4	3
5651	169	3	1
5651	197	3	4
5655	91	3	1
5655	214	2	4
5656	108	3	4
5656	282	1	2
5659	164	1	2
5661	130	2	1
5661	150	2	4
5662	41	1	2
5664	115	4	3
5664	264	4	3
5665	115	3	4
5666	12	2	1
5668	48	3	1
5671	222	2	1
5672	238	1	3
5673	117	3	4
5673	156	2	4
5673	161	2	4
5674	161	4	2
5675	183	4	3
5676	47	2	4
5676	183	3	4
5676	188	3	4
5677	133	2	1
5677	180	2	4
5679	124	4	2
5679	209	1	2
5682	184	2	4
5685	91	3	1
5685	184	4	3
5686	159	4	2
5686	184	4	2
5688	195	2	4
5691	251	2	4
5692	197	3	4
5692	251	4	2
5694	233	2	1
5694	234	3	1
5697	18	4	3
5697	45	2	1
5698	18	3	4
5698	45	1	2
5698	169	3	4
5698	278	3	4
5699	203	4	3
5700	70	2	1
5700	141	1	3
5701	257	1	3
5704	273	3	4
5705	58	3	4
5705	89	2	4
5705	157	1	2
5705	273	4	3
5707	63	4	3
5709	193	3	1
5710	195	4	2
5712	152	4	2
5713	281	1	2
5714	264	4	2
5716	277	2	4
5720	221	2	1
5721	98	1	3
5721	221	1	2
5722	258	2	4
5723	57	4	2
5724	19	2	4
5724	280	2	4
5725	280	4	2
5727	19	4	2
5729	14	2	1
5730	53	2	1
5730	57	2	4
5730	257	1	3
5733	10	3	1
5735	40	3	4
5738	97	4	3
5739	97	3	4
5739	287	3	4
5741	28	2	4
5742	28	4	2
5742	106	3	4
5743	42	4	3
5746	282	1	3
5750	110	2	4
5750	235	2	4
5751	55	3	4
5752	55	4	3
5752	136	4	3
5752	238	1	2
5753	170	2	1
5753	236	2	4
5753	251	2	4
5755	34	2	4
5757	29	3	1
5760	136	4	2
5762	25	4	2
5762	34	4	2
5762	175	4	2
5766	238	1	2
5767	282	3	1
5768	124	4	2
5768	282	1	3
5771	275	1	3
5772	269	3	1
5774	29	3	4
5774	269	1	3
5775	77	3	4
5775	227	2	4
5776	77	4	3
5776	100	1	2
5776	144	3	4
5776	151	1	3
5776	227	4	2
5777	37	2	4
5777	66	3	4
5777	137	1	3
5778	44	1	2
5780	137	3	1
5781	92	1	2
5782	143	1	2
5782	225	3	1
5786	108	4	2
5786	163	2	4
5786	271	2	4
5787	271	4	2
5788	163	4	2
5790	73	3	4
5792	190	1	3
5795	171	4	3
5796	151	1	3
5796	171	3	4
5798	247	3	4
5799	85	1	3
5799	247	4	3
5799	280	2	1
5801	31	2	4
5802	135	2	1
5803	151	1	3
5805	141	1	3
5806	8	3	4
5806	141	3	1
5806	198	3	1
5809	61	2	1
5813	188	3	1
5814	245	1	3
5816	19	2	4
5816	84	1	2
5816	245	3	1
5819	265	2	4
5820	147	3	1
5822	209	1	3
5826	12	2	4
5830	213	4	2
5832	12	4	2
5832	112	2	1
5832	216	3	4
5833	117	3	4
5834	117	4	3
5834	135	2	4
5834	274	1	2
5835	86	3	4
5836	71	1	3
5838	118	4	3
5838	252	2	4
5838	259	2	4
5839	34	2	4
5842	169	3	1
5847	262	3	4
5848	167	1	2
5849	23	4	3
5850	23	3	4
5850	61	2	4
5850	111	2	4
5850	181	1	3
5851	61	4	2
5857	8	3	1
5857	125	4	3
5858	170	2	4
5861	2	4	3
5861	189	2	1
5862	189	1	2
5863	170	4	2
5863	184	2	4
5863	242	1	2
5865	78	2	4
5865	208	2	1
5866	78	4	2
5867	208	1	3
5868	8	3	4
5871	61	2	4
5872	61	4	2
5872	122	1	3
5873	161	2	4
5875	118	3	4
5875	228	4	2
5876	39	2	4
5876	118	4	3
5876	162	2	4
5878	271	2	1
5879	152	4	3
5879	161	4	2
5879	245	1	2
5881	251	2	4
5883	113	3	4
5883	243	1	2
5885	271	2	1
5886	215	1	2
5886	271	1	2
5890	146	4	3
5891	68	4	2
5893	155	3	4
5893	174	2	1
5896	131	4	3
5896	259	4	3
5897	131	3	4
5897	183	4	3
5897	284	3	1
5899	51	1	3
5902	86	3	1
5903	86	1	3
5903	223	1	3
5903	233	2	4
5906	89	2	1
5906	217	4	2
5909	262	3	4
5910	153	2	4
5911	121	3	1
5912	109	3	4
5914	61	2	4
5914	97	4	2
5914	113	3	4
5914	199	1	2
5914	246	1	2
5917	30	3	4
5919	109	4	3
5919	149	3	4
5919	246	1	2
5920	186	3	4
5920	187	4	2
5922	267	4	3
5923	199	1	2
5924	11	2	1
5924	124	4	3
5926	158	1	2
5927	159	4	2
5930	138	4	3
5932	176	3	1
5934	123	2	4
5934	138	3	4
5934	199	1	2
5935	57	4	2
5935	201	4	3
5938	57	4	3
5942	193	3	1
5944	57	3	4
5944	58	3	4
5948	205	1	3
[truncated: 4,252 more rows]
