# Supplementary material for: Fitness cost of reassortment in human influenza
Source: PLoS Pathog. 2017 Nov 7;13(11):e1006685. doi: 10.1371/journal.ppat.1006685 (PMC5675378; doi:10.1371/journal.ppat.1006685)
Supplement: S1 Code — (ZIP) [file ppat.1006685.s009.zip › code/test_files/seqs_test.txt]

3743
AGCTGCTGCTCCAACGGTACGAGATATTGGCGTCCTCCCGATTATTCGACAGATGCTGGACGTGAGATTCATGTCTGCAGCAAAAATACCGACGACTAGATCCTTGCGTCTCGAGGGTCTGACTTAGTAATCCACTCGAAAGAGGTTGGAATCTGCAGTTTCCAGAAAGTCCTTCATACCCTCCTTTACGGTTGATGTGTTGCGAGACATTTTCGGCCTATCATGGCTAATACGACTAGGTAATAATATCCCCGCCATTGTGCTCCCAGACTGAACTTGCAAGGCTGAAT
3747
ATCTGCTGCTCCACCGGTACGAGATATCGGCGTCCTCCCGATTACTCGAAAACTGCTGTACGTGAGATTCATGTCTGCACAAAAAATACCAACGGCTAGATTCGCGCGTCCCGATGAGTCGACTTAGTCCTCCACTCGAGAGAGGTTGGAATCTGCAATTTCCATAAAGCTCTCCGTACCCTCCTGTGCGATGGACGTGTTGCGAGACATTTTCAGTCGACCATGTCTAATACGCTTAGGTACCAATGGCCCAGCCACTGTGCTCTCCGACTGAACTTGCAAGACGGAAT
3752
ATCTGCTGCTCCACCGGTACGAGATATCGGCGTTCTCCCGATTACTCGGAAACTGCTGTACGTGAGATTCATGTCTGCACCAAAAATACCGACGGCTAGATTCGCGCGGCCCGATGGTTCGACTTAGTACTACACTCGAGAGAGGTTGGAATCTGCAATTCCCATAAAGCTCTCCGTACCCTCCTGTGCGATTGATGTGTTTCGAGACATCTTCAGTCTACCATGTCTAATACGCATAGGTAACAATGGCACAGCCACTGTGTTCCCCGACTGAACTTGCAAGGCGGAAT
3757
ATCTGCTGCTCCACCGGTACGAGATATCGGCGTTCTCCCGATTACTCGGAAACTGCTGTACGTGAGATTCAGGTCTGCACCAAAAATACCGACGGCTAGATTCGCGCGGCCCGATGGTTCGACTTAGTACTACACTCGAGAGAGGTTGGAATCTGCAATTCCCATAAAGCTCTCCGTACCCTCCTGTGCGATTGATGTGTTTCGAGACAGCTTCAGTCTACCATGTCTAATACGCCTAGGTAACAATGGCACAGCCACTGTGCTCCCCGACTGAACTTGCAAGGCGGAAT
3756
ATCTGCTGCTCCACCGGTACGAGATATCGGCGTTCTCCCGATTACTCGGAAACTGCTGTACGTGAGATTCAGGTCTGCACCAAAAATACCGACGGCTAGATTCGCGCGGCCCGATGGTTCGACTTAGTACTACACTCGAGAGAGGTTGGAATCTGCAATTCCCATAAAGCTCTCCGTACCCTCCTGTGCGATTGATGTGTTTCGAGACAGCTTCAGTCTACCATGTCTAATACGCCTAGGTAACAATGGCACAGCCACTGTGCTCCCCGACTGAACTTGCAAGGCGGAAT
3759
ATCTGCTGCTCCACCGGTACGAGATATCGGCGTTCTCCCGATTACTCGGAAACTGCTGTACGTGAGATTCAGGTCTGCACCAAAAATACCGACGGCTAGATTCGCGCGGCCCGATGGTTCGACTTAGGACTACACTCGAGAGAGGTTGGAATCTGTAATTCCCATAAAGCTCTCCGTACCCTCCTGTGCGATTGATGTGTTTCGAGACATCTTCAGTCTACCATGTCTAATACGCCTAGGTAACAATGGCACAGCCACTGTGCTCCCCGACTGAACTTGCAAGGCGGAAT
3758
ATCTGCTGCTCCACCGGTACGAGATATCGGCGTTCTCCCGATTACTCGGAAACTGCTGTACGTGAGATTCAGGTCTGCACCAAAAATACCGACGGCTAGATTCGCGCGGCCCGATGGTTCGACTTAGGACTACACTCGAGAGAGGTTGGAATCTGCAATTCCCATAAAGCTCTCCGTACCCTCCTGTGCGATTGATGTGTTTCGAGACATCTTCAGTCTACCATGTCTAATACGCCTAGGTAACAATGGCACAGCCACTGTGCTCCCCGACTGAACTTGCAAGGCGGAAT
3755
ATCTGCTGCTCCACCGGTACGAGATATCGGCGTTCTCCCGATTACTCGGAAACTGCTGTACGTGAGATTCAGGTCTGCACCAAAAATACCGACGGCTAGATTCGCGCGGCCCGATGGTTCGACTTAGGACTACACTCGAGAGAGGTTGGAATCTGCAATTCCCATAAAGCTCTCCGTACCCTCCTGTGCGATTGATGTGTTTCGAGACAGCTTCAGTCTACCATGTCTAATACGCCTAGGTAACAATGGCACAGCCACTGTGCTCCCCGACTGAACTTGCAAGGCGGAAT
3754
ATCTGCTGCTCCACCGGTACGAGATATCGGCGTTCTCCCGATTACTCGGAAACTGCTGTACGTGAGATTCAGGTCTGCACCAAAAATACCGACGGCTAGATTCGCGCGGCCCGATGGTTCGACTTAGTACTACACTCGAGAGAGGTTGGAATCTGCAATTCCCATAAAGCTCTCCGTACCCTCCTGTGCGATTGATGTGTTTCGAGACATCTTCAGTCTACCATGTCTAATACGCCTAGGTAACAATGGCACAGCCACTGTGCTCCCCGACTGAACTTGCAAGGCGGAAT
3753
ATCTGCTGCTCCACCGGTACGAGATATCGGCGTTCTCCCGATTACTCGGAAACTGCTGTACGTGAGATTCAGGTCTGCACCAAAAATACCGACGGCTAGATTCGCGCGGCCCGATGGTTCGACTTAGTACTACACTCGAGAGAGGTTGGAATCTGCAATTCCCATAAAGCTCTCCGTACCCTCCTGTGCGATTGATGTGTTTCGAGACATCTTCAGTCTACCATGTCTAATACGCCTAGGTAACAATGGCACAGCCACTGTGCTCCCCGACTGAACTTGCAAGGCGGAAT
3751
ATCTGCTGCTCCACCGGTACGAGATATCGGCGTTCTCCCGATTACTCGGAAACTGCTGTACGTGAGATTCAGGTCTGCACCAAAAATACCGACGGCTAGATTCGCGCGGCCCGATGGTTCGACTTAGTACTACACTCGAGAGAGGTTGGAATCTGCAATTCCCATAAAGCTCTCCGTACCCTCCTGTGCGATTGATGTGTTTCGAGACATCTTCAGTCTACCATGTCTAATACGCATAGGTAACAATGGCACAGCCACTGTGCTCCCCGACTGAACTTGCAAGGCGGAAT
3761
ATCTGCTGCTCCACCGGTACGAGATATCGGCGTTCTCCCGATTACTCGGAAACTGCTGTACGTGAGATTCATGTCTGCACCAAAAATACCGACGGCTAGATTCGCGCGGCCCGATGGTTCGACTTAGTACTACACTCGAGAGAGGTTGGAATCTGCAATTCCCATAAAGCTCTCCGTACCCTCCTGTGCGGTTGATGTGTTTCGAGACATCTTCAGTCTACCATGTCTAATACGCCTAGGTAACAATGGCACAGCCACTGTGCTCCCCGACTGAACTTGCAAGGCGGAAT
3764
ATCTGCTGCTCCATCGGTACGAGATATCGGCGTTCTCCCGATTACTCGGAAACTGCTGTACTTGAGATTCATGTCTGCACCAAAAATACCGACGGCTAGATTCGCACGGCCCGATGGTTCGATTTAGTACTACACTCGAGAGAGGTTGGAATCTGCAATTCCCATAAAGCTCTCCGTACCCTCCTGTGCGATTGATGTGTTTCGAGACATCTTCAGTCTACCATGTCTAATACGCCTAGGTAACAATGGCACAGCCACTGTGCTCCCCGACTGACCTTGCAAGGCGGAAT
3767
ATCTGCTGCTCCACCGGTACGAGATATCGGCGTTCTCCCGATTACTCGGAAACTGCTGTACTTGAGATTCATGTCTGCACCAAAAATACCGACGGCTAGATTCGCACGGCCCGATGGTTCGACTTAGTACTACACTCGAGAGAGGTTGGAATCTGCAATTCCCATAAAGCTCTCCGTACCCTCCTGTGCGATTGATGTGGTTCGAGACATCTTCAGTCTACCATGTCTAATACGCCTAGGTAACAATGGAACAGCCACTGTGCTCCCCGACTGAACTTGCAAGGCGGAAT
3766
ATCTGCTGCTCCACCGGTACGAGATATCGGCGTTCTCCCGATTACTCGGAAACTGCTGTACTTGAGATTCATGTCTGCACCAAAAATACCGACGGCTAGATTCGCACGGCCCGATGGTTCGACTTAGTACTACACTCGAGAGAGGTTGGAATCTGCAATTCCCATAAAGCTCTCCGTACCCTCCTGTGCGATTGATGTGGTTCGAGACATCTTCAGTCTACCATGTCTAATACGCCTAGGTAACAATGGCACAGCCACTGTGCTCCCCGACTGAACTTGCAAGGCGGAAT
3765
ATCTGCTGCTCCACCGGTACGAGATATCGGCGTTCTCCCGATTACTCGGAAACTGCTGTACTTGAGATTCATGTCTGCACCAAAAATACCGACGGCTAGATTCGCACGGCCCGATGGTTCGACTTAGTACTACACTCGAGAGAGGTTGGAATCTGCAATTCCCATAAAGCTCTCCGTACCCTCCTGTGCGATTGATGTGGTTCGAGACATCTTCAGTCTACCATGTCTAATACGCCTAGGTAACAATGGCACAGCCACTGTGCTCCCCGACTGAACTTGCAAGGCGGAAT
3763
ATCTGCTGCTCCACCGGTACGAGATATCGGCGTTCTCCCGATTACTCGGAAACTGCTGTACTTGAGATTCATGTCTGCACCAAAAATACCGACGGCTAGATTCGCACGGCCCGATGGTTCGACTTAGTACTACACTCGAGAGAGGTTGGAATCTGCAATTCCCATAAAGCTCTCCGTACCCTCCTGTGCGATTGATGTGGTTCGAGACATCTTCAGTCTACCATGTCTAATACGCCTAGGTAACAATGGCACAGCCACTGTGCTCCCCGACTGAACTTGCAAGGCGGAAT
3774
ATCTGCTGCTCCACCGGTACGAGATATCGGCGTTCTCCCGAGTACCCGGAAACTGCTGTACTTGAGATTCATGTCTGCACCAAAAATACCGACGGCTAGATTCGCGCGTCCCGATGGTTCGACTTAGTACTACACTCGAGAGAGGTTGGAATCTGCAATTCCCATAAAGCTCTCCGTACCCTCCTGTGCGATTGATGTGTTTCGAGACATCTTCAGTCTACCATGTCTAATACGCCTAGGTAACAATGGCACAGCCACTGTGCTCCCCGACTGAACTTGCAAGGGGGAAT
3773
ATCTGCTGCTCCACCGGTACGAGATATCGGCGTTCTCCCGAGTACCCGGAAACTGCTGTACTTGAGATTCATGTCTGCACCAAAAATACCGACGGCTAGATTCGCGCGGCCCGATGGTTCGACTTAGTACTACACTCGAGAGAGGTTGGAATCTGCAATTCCCATAAAGCTCTCCGTACCCTCCTGTGCGATTGATGTGTTTCGAGACATCTTCAGTCTACCATGTCTAATACGCCTAGGTAACAATGGCACAGCCACTGTGCTCCCCGACTGAACTTGCAAGGGGGAAT
3772
ATCTGCTGCTCCACCGGTACGAGATATCGGCGTTCTCCCGATTACCCGGAAACTGCTGTACTTGAGATTCATGTCTGCACCAAAAATACCGACGGCTAGATTCGCGCGGCCCGATGGTTCGACTTAGTACTACACTCGAGAGAGGTTGGAATCTGCAATTCCCATAAAGCTCTCCGTACCCTCCTGTGCGATTGATGTGTTTCGAGACATCTTCAGTCTACCATGTCTAATACGCCTAGGTAACAATGGCACAGCCACTGTGCTCCCCGACTGAACTTGCAAGGTGGAAT
3779
ATCTGCTGCTCCAACGGTACGAGATATCGGCGTTCTCCCGATTACTCGGAAACTGCTGTACTTGAGATTCATGTCTGCACCAAAAATACCGACGGCTAGATTCGCGCGGCCCGATGGTTTGACTTAGTACTACACTCGAGAGAGGTTGGAATCTGCAATTCCCATAAAGCTCTCCGTACCCTCCTGTGCGATTGATGTGTTTCGAGACATCTTCAGTCTACCATGTCTAATACGCCTAGATAACAATGGCACAGCCACTGTGCTCCCCGACTGAACTTGCAAGGTGGAAT
3778
ATCTGCTGCTCCACCGGTACGAGATATCGGCGTTCTCCCGATTACTCGGAAACTGCTGTACTTGAGATTCATGTCTGCACCAAAAATACCGACGGCTAGATTCGCGCGGCCCGATGGTTTGACTTAGTACTACACTCGAGAGAGGTTGGAATCTGCAATTCCCATAAAGCTCTCCGTACCCTCCTGTGCGATTGATGTGTTTCGAGACATCTTCAGTCTACCATGTCTAATACGCCTAGGTAACAATGGCACAGCCACTGTGCTCCCCGACTGAACTTGCAAGGTGGAAT
3777
ATCTGCTGCTCCACCGGTACGAGATATCGGCGTTCTCCCGATTACTCGGAAACTGCTGTACTTGAGATTCATGTCTGCACCAAAAATACCGACGGCTAGATTCGCGCGGCCCGATGGTTTGACTTAGTACTACACTCGAGAGAGGTTGGAATCTGCAATTCCCATAAAGCTCTCCGTACCCTCCTGTGCGATTGATGTGTTTCGAGACATCTTCAGTCTACCATGTCTAATACGCCTAGGTAACAATGGCACAGCCACTGTGCTCCCCGACTGAACTTGCAAGGTGGAAT
3783
ATCTGCTGCTCCACAGGTACGAGACATCGGCGTTCTCCCGATTACTCGGAAACTGCTGTACTTGAGATTCATGTCTGCACCAAAAATACCGACGGCTAGATTCGCGCGGCCCGATGGTTTGACTTAGTACTACACTCGAGAGAGGTTGGAATCTGCAATTCCCATAAAGCTCTCAGTACCCTCCTGTGCGCTTGATGTGTTTCGAGACATCTTCAATCTACCATGTCTAATACGCCTAGGTAACAATGGCACAGCCACTGTGCTCCCCGACTGAACTTGCAAGGTGGAAT
3782
ATCTGCTGCTCCACAGGTACGAGACATCGGCGTTCTCCCGATTACTCGGAAACTGCTGTACTTGAGATTCATGTCTGCACCAAAAATACCGACGGCTAGATTCGCGCGGCCCGATGGTTTGACTTAGTACTACACTCGAGAGAGGTTGGAATCTGCAATTCCCATAAAGCTCTCAGTACCCTCCTGTGCGATTGATGTGTTTCGAGACATCTTCAATCTACCATGTCTAATACGCCTAGGTAACAATGGCACAGCCACTGTGCTCCCCGACTGAACTTGCAAGGTGGAAT
3784
ATCTGCTGCTCCACCGGTACGAGACATCGGCGTTCTCCCGATTACTCGGAAACTGCTGTACTTGAGATTCATGTCTGCACCAAAAATACCGACGGCTAGATTCGCGCGGCCCGATGGTTTGACTTAGTACTACACTCGAGAGAGGTTGGAATCTGCAATTCCCATAAAGCTCTCCGTACCCTCCTGTGCGATTGATGTGTTTCGAGACATCTTCAGTCTACCATGTCTAATACGCCTAGGTAACAATGGCACAGCCACTGTGCTCCCCGACTGAACTTGCAAGGTGGAAT
3781
ATCTGCTGCTCCACCGGTACGAGACATCGGCGTTCTCCCGATTACTCGGAAACTGCTGTACTTGAGATTCATGTCTGCACCAAAAATACCGACGGCTAGATTCGCGCGGCCCGATGGTTTGACTTAGTACTACACTCGAGAGAGGTTGGAATCTGCAATTCCCATAAAGCTCTCCGTACCCTCCTGTGCGATTGATGTGTTTCGAGACATCTTCAGTCTACCATGTCTAATACGCCTAGGTAACAATGGCACAGCCACTGTGCTCCCCGACTGAACTTGCAAGGTGGAAT
3780
ATCTGCTGCTCCACCGGTACGAGATATCGGCGTTCTCCCGATTACTCGGAAACTGCTGTACTTGAGATTCATGTCTGCACCAAAAATACCGACGGCTAGATTCGCGCGGCCCGATGGTTTGACTTAGTACTACACTCGAGAGAGGTTGGAATCTGCAATTCCCATAAAGCTCTCCGTACCCTCCTGTGTGATTGATGTGTTTCGAGACATCTTCAGTCTACCATGTCTAATACGCCTAGGTAACAATGGCACAGCCACTGTGCTCCCCGACTGAACTTGCAAGGTGGAAT
3776
ATCTGCTGCTCCACCGGTACGAGATATCGGCGTTCTCCCGATTACTCGGAAACTGCTGTACTTGAGATTCATGTCTGCACCAAAAATACCGACGGCTAGATTCGCGCGGCCCGATGGTTTGACTTAGTACTACACTCGAGAGAGGTTGGAATCTGCAATTCCCATAAAGCTCTCCGTACCCTCCTGTGCGATTGATGTGTTTCGAGACATCTTCAGTCTACCATGTCTAATACGCCTAGGTAACAATGGCACAGCCACTGTGCTCCCCGACTGAACTTGCAAGGTGGAAT
3775
ATCTGCTGCTCCACCGGTACGAGATATCGGCGTTCTCCCGATTACTCGGAAACTGCTGTACTTGAGATTCATGTCTGCACCAAAAATACCGACGGCTAGATTCGCGCGGCCCGATGGTTTGACTTAGTACTACACTCGAGAGAGGTTGGAATCTGCAATTCCCATAAAGCTCTCCGTACCCTCCTGTGCGATTGATGTGTTTCGAGACATCTTCAGTCTACCATGTCTAATACGCCTAGGTAACAATGGCACAGCCACTGTGCTCCCCGACTGAACTTGCAAGGTGGAAT
3771
ATCTGCTGCTCCACCGGTACGAGATATCGGCGTTCTCCCGATTACTCGGAAACTGCTGTACTTGAGATTCATGTCTGCACCAAAAATACCGACGGCTAGATTCGCGCGGCCCGATGGTTTGACTTAGTACTACACTCGAGAGAGGTTGGAATCTGCAATTCCCATAAAGCTCTCCGTACCCTCCTGTGCGATTGATGTGTTTCGAGACATCTTCAGTCTACCATGTCTAATACGCCTAGGTAACAATGGCACAGCCACTGTGCTCCCCGACTGAACTTGCAAGGTGGAAT
3770
ATCTGCTGCTCCACCGGTACGAGATATCGGCGTTCTCCCGATTACTCGGAAACTGCTGTACTTGAGATTCATGTCTGCACCAAAAATACCGACGGCTAGATTCGCGCGGCCCGATGGTTCGACTTAGTACTACACTCGAGAGAGGTTGGAATCTGCAATTCCCATAAAGCTCTCCGTACCCTCCTGTGCGATTGATGTGTTTCGAGACATCTTCAGTCTACCATGTCTAATACGCCTAGGTAACAATGGCACAGCCACTGTGCTCCCCGACTGAACTTGCAAGGTGGAAT
3787
ATCTGCTGCTCCACCGGTACGAGATATCGGCGTTCTCCCGATTACTCGGAAACTGCTGTACTTGAGATTCATGTCTGCACCAAAAATACCGACGGCTAGATTCGCGCGGCCCGATGGTTCGACTTAGTACTACACTCGAGAGAGGTTGGAATCTGCAATTCCCATAAAGCTCTCCGTACCCTCCTGTGCGATTGATGTGTTTCGAGACATCTTCAGTCTACCATGTCTAATACGCCTAGGTAACAATGGCAAAGCCACTGTGCTCCTCGACTGAACTTGCAAGGTGGAAT
3786
ATCTGCTGCTCCACCGGTACGAGATATCGGCGTTCTCCCGATTACTCGGAAACTGCTGTACTTGAGATTCATGTCTGCACCAAAAATACCGACGGCTAGATTCGCGCGGCCCGATGGTTCGACTTAGTACTACACTCGAGAGAGGTTGGAATCTGCAATTCCCATAAAGCTCTCCGTACCCTCCTGTGCGATTGATGTGTTTCGAGACATCTTCAGTCTACCATGTCTAATACGCCTAGGTAACAATGGCAAAGCCACTGTGCTCCCCGACTGAACTTGCAAGGTGGAAT
3785
ATCTGCTGCTCCACCGGTACGAGATATCGGCGTTCTCCCGATTACTCGGAAACTGCTGTACTTGAGATTCATGTCTGCACCAAAAATACCGACGGCTAGATTCGCGCGGCCCGATGGTTCGACTTAGTACTACACGCGAGAGAGGTTGGAATCTGCAATTCCCATAAAGCTCTCCGTACCCTCCTGTGCGATTGATGTGTTTCGAGACATCTTCAGTCTACCATGTCTAATACGCCTAGGTAACAATGGCAAAGCCACTGTGCTCCCCGACTGAACTTGCAAGGTGGAAT
3769
ATCTGCTGCTCCACCGGTACGAGATATCGGCGTTCTCCCGATTACTCGGAAACTGCTGTACTTGAGATTCATGTCTGCACCAAAAATACCGACGGCTAGATTCGCGCGGCCCGATGGTTCGACTTAGTACTACACTCGAGAGAGGTTGGAATCTGCAATTCCCATAAAGCTCTCCGTACCCTCCTGTGCGATTGATGTGTTTCGAGACATCTTCAGTCTACCATGTCTAATACGCCTAGGTAACAATGGCACAGCCACTGTGCTCCCCGACTGAACTTGCAAGGTGGAAT
3768
ATCTGCTGCTCCACCGGTACGAGATATCGGCGTTCTCCCGATTACTCGGAAACTGCTGTACTTGAGATTCATGTCTGCACCAAAAATACCGACGGCTAGATTCGCGCGGCCCGATGGTTCGACTTAGTACTACACTCGAGAGAGGTTGGAATCTGCAATTCCCATAAAGCTCTCCGTACCCTCCTGTGCGATTGATGTGTTTCGAGACATCTTCAGTCTACCATGTCTAATACGCCTAGGTAACAATGGCACAGCCACTGTGCTCCCCGACTGAACTTGCAAGGTGGAAT
3762
ATCTGCTGCTCCACCGGTACGAGATATCGGCGTTCTCCCGATTACTCGGAAACTGCTGTACTTGAGATTCATGTCTGCACCAAAAATACCGACGGCTAGATTCGCACGGCCCGATGGTTCGACTTAGTACTACACTCGAGAGAGGTTGGAATCTGCAATTCCCATAAAGCTCTCCGTACCCTCCTGTGCGATTGATGTGTTTCGAGACATCTTCAGTCTACCATGTCTAATACGCCTAGGTAACAATGGCACAGCCACTGTGCTCCCCGACTGAACTTGCAAGGTGGAAT
3760
ATCTGCTGCTCCACCGGTACGAGATATCGGCGTTCTCCCGATTACTCGGAAACTGCTGTACGTGAGATTCATGTCTGCACCAAAAATACCGACGGCTAGATTCGCGCGGCCCGATGGTTCGACTTAGTACTACACTCGAGAGAGGTTGGAATCTGCAATTCCCATAAAGCTCTCCGTACCCTCCTGTGCGATTGATGTGTTTCGAGACATCTTCAGTCTACCATGTCTAATACGCCTAGGTAACAATGGCACAGCCACTGTGCTCCCCGACTGAACTTGCAAGGCGGAAT
3750
ATCTGCTGCTCCACCGGTACGAGATATCGGCGTTCTCCCGATTACTCGGAAACTGCTGTACGTGAGATTCATGTCTGCACCAAAAATACCGACGGCTAGATTCGCGCGGCCCGATGGTTCGACTTAGTACTACACTCGAGAGAGGTTGGAATCTGCAATTCCCATAAAGCTCTCCGTACCCTCCTGTGCGATTGATGTGTTTCGAGACATCTTCAGTCTACCATGTCTAATACGCCTAGGTAACAATGGCACAGCCACTGTGCTCCCCGACTGAACTTGCAAGGCGGAAT
3789
ATCTGCTGCTCCACCGGTACGAGATATCGGCGTGCTCCCGATTACTCGGAAACTGCTGTACGTGAGATTCATGTCTGCACCAAAAATACCGACGGCTAGATTCGCGCGGCCCGATGGTTCGACTTAGTACTACACTCGAGAGAGGTTGGAATCTGCAATTCCCATAAAGCTCTCCGTACCCTCCTGTGCGATTGATGTGTTTCGAGACATCTTCAGTCTACCATGTCTAATACGCCTAGGTAACAATGGCACAGCCACTGTGCTCCCCGACTGAACTTGCAAGGCGGAAT
3788
ATCTGCTGCGCCACCGGTACGAGATATCGGCGTGCTCCCGATTACTCGGAAACTGCTGTACGTGAGATTCATGTCTGCACCAAAAATACCGACGGCTAGATTCGCGCGGCCCGATGGTTCGACTTAGTACTACACTCGAGAGAGGTTGGAATCTGCAATTCCCATAAAGCTCTCCGTACCCTCCTGTGCGATTGATGTGTTTCGAGACATCTTCAGTCTACCATGTCTAATACGCCTAGGTAACAATGGCACAGCCACTGTGCTCCCCGACTGAACTTGCAAGGCGGAAT
3749
ATCTGCTGCTCCACCGGTACGAGATATCGGCGTTCTCCCGATTACTCGGAAACTGCTGTACGTGAGATTCATGTCTGCACCAAAAATACCGACGGCTAGATTCGCGCGGCCCGATGGTTCGACTTAGTACTACACTCGAGAGAGGTTGGAATCTGCAATTCCCATAAAGCTCTCCGTACCCTCCTGTGCGATTGATGTGTTTCGAGACATCTTCAGTCTACCATGTCTAATACGCCTAGGTAACAATGGCACAGCCACTGTGCTCCCCGACTGAACTTGCAAGGCGGAAT
3792
ATCTGCTGCTCCACCGGTCCGAGATATCGGCGTTCTCCCGATTACTCGAAAGCTGCTGTACGTGAGATTCATGTCTGCACCAAAAATACCGACGGCTAGATTCGCGCGGCCCGATGGTTCGACTTAGTACTACACTCGAGAGAGGTTGGAATCCGCAATTCCCATAAAGCTCTCCGTACCCTCCTGTGCGATGGATGTGTCTTGAGACATCTTCAGTCTACCATGTCTAATACGCTTAGGTAACAATGGCCCAGCCACTGTGCTCCCCGACTGAACTTGCAAGGCGGAAT
3791
ATCTGCTGCTCCACCGGTCCGAGATATCGGCGTTCTCCCGATTACTCGAAAGCTGCTGTACGTGAGATTCATGTCTGCACCAAAAATACCGACGGCTAGATTCGCGCGGCCCGATGGTTCGACTTAGTACTACACTCGAGAGAGGTTGGAATCCGCAATTCCCATAAAGCTCTCCGTACCCTCCTGTGCGATGGATGTGTCTTGAGACATCTTCAGTCTACCATGTCTAATACGCTTAGGTAACAATGGCCCAGCCACTGTGCTCCCCGACTGAACTTGCAAGGCGGAAT
3795
ATCTGCTGCTCCGCCGGTCCGAGATATCGGCGTTCTCCCGATTACTCGGAAACTGCTGTACGTGAGATTCATGTCTGCACCAAAAATACCGACGGCTAAATTCGCGCTGCCCGATGGTTCGACTTAGTACTACACTCGAGAGAGGTTGGAATCCGCAATTCCCATAAAGCTCTCCGTACCCTCCTGTGCGATGGATGTGTTTTGAGACATCTTCAGTCTACCATGTCTAATACGCCTAGGTAACAATGGCCCAGCCACTGTGCTCCCCGACTGAACTTGCAAGGCGGAAT
3798
ATCTGCTGCTCCGCCGGTCCGAGATATCGGCGTTCTCCCGATTACTCGGAAACTGCTGTACGTGAGATTCATGTCTGCACCAAAAATACCGACGGCTAAATTCGCGCTGCCCGATGGTTCGACTTAGTACTACACTCGAGAGAGGTTGGAATCCGCAATTCCCATAAAGCTCTCCGTACCCTCCTGTGCGATGGATGTGTTTTGAGACATTTTCAGTCTACCATGTCTAATACGCCTAGGTAACAATGGCCCAGCCACTGTGCTCCCCGACTGAACTTGCAAGGCGGAAT
3808
ATCTGCTGCTCCGCCGGTCCGAGATATCGGCGTTCTCCCGATTACTCGGAAACTGCTGTACGTTAGATTCATGTCTGCATCAAAAATACCGACGGCTAAATTCGCGCTGCCCGATGGTTCGACTTAGTACTACACTCTAGAGAGGTTGGAATCCGCAATTACCATAAAGCTCTCCGTACTCTCCTGTGCGATGGATGTGTTTTGAGACATATTCAGTCTACCATGTCTAATACGCCTAGGTAACAATGGCCCAGCCACTGTGCTCCCCGACTGAACTTGCAAGGCGGAAT
3807
ATCTGCTGCTCCGCCGGTCCGAGATATCGGCGTTCTCCCGATTACTCGGAAACTGCTGTACGTTAGATTCATGTCTGCATCAAAAATACCGACGGCTAAATTCGCGCTGCCCGATGGTTCGACTTAGTACTACACTCTAGAGAGGTTGGAATCCGCAATTACCATAAAGCTCTCCGTACTCTCCTGTGCGATGGATGTGTTTTGAGACATATTCAGTCTACCATGTCTAATACGCCTAGGTAACAATGGCCCAGCCACTGTGCTCCCCGACTGAACTTGCAAGGCGGAAT
3806
ATCTGCTGCTCCGCCGGTCCGAGATATCGGCGTTCTCCCGATTACTCGGAAACTGCTGTACGTTAGATTCATGTCTGCATCAAAAATACCGACGGCTAAATTCGCGCTGCCCGATGGTTCGACTTAGTACTACACTCTAGAGAGGTTGGAATCCGCAATTACCATAAAGCTCTCCGTACTCTCCTGTGCGATGGATGTGTTTTGAGACATATTCAGTCTACCATGTCTAATACGCCTAGGTAACAATGGCCCAGCCACTGTGCTCCCCGACTGAACTTGCAAGGCGGAAT
3805
ATCTGCTGCTCCGCCGGTCCGAGATATCGGCGTTCTCCCGATTACTCGGAAACTGCTGTACGTGAGATTCATGTCTGCATCAAAAATACCGACGGCTAAATTCGCGCTGCCCGATGGTTCGACTTAGTACTACACTCTAGAGAGGTTGGAATCCGCAATTACCATAAAGCTCTCCGTACCCTCCTGTGCGATGGATGTGTTTTGAGACATATTCAGTCTACCATGTCTAATACGCCTAGGTAACAATGGCCCAGCCACTGTGCTCCCCGACTGAACTTGCAAGGCGGAAT
3811
ATCTGCTGCTCCGCCGGTCCGAGATATCGGCGTTCTCCCGATTACTCGGAAACTGCTGTACGTGAGATTCATGTCTGCATCAAAAATACCGACGGCTAAATTCGCGCTGCCCGATGGTTCGACTTAGTACTACACTCTAGAGAGGTTGGAATCCGCAATTCCCATAAAGCTCTCCGTACCCTCCTGTGCGATGGATGTGTTTTGAGACATATTCAGTCTACCATGTCTAATACGCCTAGGTAACAATGGCCCAGCCACTGTGCTCCCCGACTGAACTTGCAAGGCGGAAT
3810
ATCTGCTGCTCCGCCGGTCCGAGATATCGGCGTTCTCCCGATTACTCGGAAACTGCTGTACGTGAGATTCATGTCTGCATCAAAAATACCGACGGCTAAATTCGCGCTGCCCGATGGTTCGACTTAGTACTACACTCTAGAGAGGTTGGAATCCGCAATTCCCATAAAGCTCTCCGTACCCTCCTGTGCGATGGATGTGTTTTGAGACATATTCAGTCTACCATGTCTAATACGCCTAGGTAACAATGGCCCAGCCACTGTGCTCCCCGACTGAACTTGCAAGGCGGAAT
3813
ATCTGCTGCTCCGCCGGTCCGAGATATCGGCGTTCTCCCGATTACTCGGAAACTGCTGTACGTGAGATTCATGTCTGCATCAAAAATACCGACGGCTAAATTCGCGCTGCCCGATGGTTCGACTTAGTACTACACTCTAGAGAGGTTGGAATCCGCAATTCCCATAAAGCTCTCCGTACCCTCCTGTGCGATGGATGTGTTTTGAGACATATTCAGTCTACCATGTCTAATACGCCTAGGTAACAATGGTCCAGCCACTGTGCTCCCCGACTGAACTTGCAAGGCGGAAT
3812
ATCTGCTGCTCCGCCGGTCCGAGATATCGGCGTTCTCCCGATTACTCGGAAACTGCTGTAAGTGAGATTCATGTCTGCATCAAAAATACCGACGGCTAAATTCGCGCTGCCCGATGGTTCGACTTAGTACTACACTCTAGAGAGGTTGGAATCCGCAATTCCCATAAAGCTCTCCGTACCCTCCTGTGCGATGGATGTGTTTTGAGACATATTCAGTCTACCATGTCTAATACGCCTAGGTAACAATGGTCCAGCCACTGTGCTCCCCGACTGAACTTGCAAGGCGGAAT
3809
ATCTGCTGCTCCGCCGGTCCGAGATATCGGCGTTCTCCCGATTACTCGGAAACTGCTGTACGTGAGATTCATGTCTGCATCAAAAATACCGACGGCTAAATTCGCGCTGCCCGATGGTTCGACTTAGTACTACACTCTAGAGAGGTTGGAATCCGCAATTCCCATAAAGCTCTCCGTACCCTCCTGTGCGATGGATGTGTTTTGAGACATATTCAGTCTACCATGTCTAATACGCCTAGGTAACAATGGCCCAGCCACTGTGCTCCCCGACTGAACTTGCAAGGCGGAAT
3804
ATCTGCTGCTCCGCCGGTCCGAGATATCGGCGTTCTCCCGATTACTCGGAAACTGCTGTACGTGAGATTCATGTCTGCATCAAAAATACCGACGGCTAAATTCGCGCTGCCCGATGGTTCGACTTAGTACTACACTCTAGAGAGGTTGGAATCCGCAATTCCCATAAAGCTCTCCGTACCCTCCTGTGCGATGGATGTGTTTTGAGACATATTCAGTCTACCATGTCTAATACGCCTAGGTAACAATGGCCCAGCCACTGTGCTCCCCGACTGAACTTGCAAGGCGGAAT
3803
ATCTGCTGCTCCGCCGGTCCGAGATATCGGCGTTCTCCCGATTACTCGGAAACTGCTGTACGTGAGATTCATGTCTGCATCAAAAATACCGACGGCTAAATTCGCGCTGCCCGATGGTTCGACTTAGTACTACACTCTAGAGAGGTTGGAATCCGCAATTCCCATAAAGCTCTCCGTACCCTCCTGTGCGATGGATGTGTTTTGAGACATCTTCAGTCTACCATGTCTAATACGCCTAGGTAACAATGGCCCAGCCACTGTGCTCCCCGACTGAACTTGCAAGGCGGAAT
3802
ATCTGCTGCTCAGCCGGTCCGAGATATCGGCGTTCTCCCGATTACTCGGAAACTGCTGTACGTGAGATTCATGTCTGCATCAAAAATACCGACGGCTAAATTCGCGCTGCCCGATGGTTCGACTTAGTACTACACTCTAGAGAGGTTGGAATCCGCAATTCCCATAAAGCTCTCCGTACCCTCCTGTGCGATGGATGTGTTTTGAGACATCTTCAGTCTACCATGTCTAATACGCCTAGGTAACAATGGCCCAGCCACTGTGCTCCCCGACTGAACTTGCAAGGCGGAAT
3801
ATCTGCTGCTCCGCCGGTCCGAGATATCGGCGTTCTCCCGATTACTCGGAAACTGCTGTACGTGAGATTCATGTCTGCACCAAAAATACCGACGGCTAAATTCGCGCTGCCCGATGGTTCGACTTAGTACTACACTCTAGAGAGGTTGGAATCCGCAATTCCCATAAAGCTCTCCGTACCCTCCTGTGCGATGGATGTGTTTTGAGACATCTTCAGTCTACCATGTCTAATACGCCTAGGTAACAATGGCCCAGCCACTGTGCTCCCCGACTGAACTTGCAAGGCGGAAT
3819
ATCTGCTGCTTCGCCGGTCCGAGATATCGGCGTTCTCCCGATTACTCGGAAACTGCTATACGTGAGATTCATGTCTGCACCAAAAATACCGACGGCTAAATTCGCGCTGCCCGATGGTTCGACTTAGTACTACACTCTAGAGAGGTTGGAATCCGCAATTCCCATAAAGCTCTCCGTACCCTCCTGTGCGATGGATGTGTTTTGGGACACCTTCAGTCTACCATGTCTAATACGCCTAGGTAACAATGGCCCAGCCACTGTGCTCCCCGACTGAACTCGCAAGGCGGAAT
3818
ATCTGCTGCTTCGCCGGTCCGAGATATCGGCGTTCTCCCGATTACTCGGAAACTGCTATACGTGAGATTCATGTCTGCACCAAAAATACCGACGGCTAAATTCGCGCTGCCCGATGGTTCGACTTAGTACTACACTCTAGAGAGGTTGGAATCCGCAATTCCCATAAAGCTCTCCGTACCCTCCTGTGCGATGGATGTGTTTTGGGACACCTTCAGTCTACCATGTCTAATACGCCTAGGTAACAATGGCCCAGCCACTGTGCTCCCCGACTGAACTCGCAAGGCGGAAT
3817
ATCTGCTGCTCCGCCGGTCCGAGATATCGGCGTTCTCCCGATTACTCGGAAACTGCTGTACGTGAGATTCATGTCTGCACCAAAAATACCGACGGCTAAATTCGCGCTGCCCGATGGTTCGACTTAGTACTACACTCTAGAGAGGTTGGAATCCGCAATTCCCATAAAGCTCTCCGTACCCTCCTGTGCGATGGATGTGTTTTGGGACATCTTCAGTCTACCATGTCTAATACGCCTAGGTAACAATGGCCCAGCCACTGTGCTCCCCGACTGAACTCGCAAGGCGGAAT
3816
ATCTGCTGCTCCGCCGGTCCGAGATATCGGCGTTCTCCCGATTACTCGGAAACTGCTGTACGTGAGATTCATGTCTGCACCAAAAATACCGACGGCTAAATTCGCGCTGCCCGATGGTTCGACTTAGTACTACACTCTAGAGAGGTTGGAATCCGCAATTCCCATAAAGCTCTCCGTACCCTCCTGTGCGATGGATGTGTTTTGGGACATCTTCAGTCTACCATGTCTAATACGCCTAGGTAACAATGGCCCAGCCACTGTGCTCCCCGACTGAACTTGCAAGGCGGAAT
3815
ATCTGCTGCTCCGCCGGTCCGAGATATCGGCGTTCTCCCGATTACTCGGAAACTGCTGTACGTGAGATTCATGTCTGCACCAAAAATACCGACGGCTAAATTCGCGCTGCCCGATGGTTCGACTTAGTACTACACTCTAGAGAGGTTGGAATCCGCAATTCCCATAAAGCTCTCCGTACCCTCCTGTGCGATGGATGTGTTTTGGGACATCTTCAGTCTACCATGTCTAATACGCCTAGGTAACAATGGCCCAGCCACTGTGCTCCCCGACTGAACTTGCAAGGCGGAAT
3824
ATCTGCTGCTCCGCCGGTCCGAGATATCGGCGTTCTCCCGATTACTCGGAAACTGCTGTACGTGAGATTCATGTCTGCACCAAAAATACCGACGGCTAAATTCGCGCTGCCTGATGGTTCGACTTAGTACTACACTCTAGAGAGGTTGGAATCCGCAATTCCCATAAAGCTCTCCGTACCCTCCTGTGCGATGGATGTGTTTTGAGACATCTTCAGTCTACCATGTCTAATACGCCTAGGTAACAATGGCCCAGCTACTGTGCGCCCCGACTGAACTTGCAAGGCGGAAT
3827
ATCTGCTGCTCCGCCGGTCCAAGATATCGGCGTTCTCCCGATTACTCGGAAACTGCTGTACGTGAGATTCATGTCTGCACCAAAAATACCGACGGCTAAATTCGCGCTGCCCGATGGTTCGACTTAGTACTACACTCTAGAGAGGTTGGAATCCGCAATTCCCATAAAGCTCTCCGTACCCTCCTGTGCGATGGATGTGTTTTGAGACATCTTCAGTCTACCATGTCTAATACGCCTAGGTAACAATGGCCCAGCTACTGTGCGCCCCGACTGAACTTGCAAGGCGGAAT
3828
ATCTGCTGCTCCGCCGGTCCGAGATATCGGCGTTCTCCCGATTACTCGGAAACTGCTGTACGTGAGATTCATGTCTGCACCAAAAATACCGACGGCTAAATTCGCGCTGCCCGATGGTTCGACTTAGTACTACACTCTAGAGAGGTTGGAATCCGCAATTCCCATAAAGCTATCCGTACCCTCCTGTGCGATGGATGTGTTTTGAGACATCTTCAGTCTACCATGTCTAATACGCCTAGGTAACAATGGCCCAGCTACTGTACGCCCCGACTGAACTTGCAAGGCGGAAT
3826
ATCTGCTGCTCCGCCGGTCCGAGATATCGGCGTTCTCCCGATTACTCGGAAACTGCTGTACGTGAGATTCATGTCTGCACCAAAAATACCGACGGCTAAATTCGCGCTGCCCGATGGTTCGACTTAGTACTACACTCTAGAGAGGTTGGAATCCGCAATTCCCATAAAGCTCTCCGTACCCTCCTGTGCGATGGATGTGTTTTGAGACATCTTCAGTCTACCATGTCTAATACGCCTAGGTAACAATGGCCCAGCTACTGTGCGCCCCGACTGAACTTGCAAGGCGGAAT
3825
ATCTGCTGCTCCGCCGGTCCGAGATATCGGCGTTCTCCCGATTACTCGGAAACTGCTGTACGTGAGATTCATGTCTGCACCAAAAATACCGACGGCTAAATTCGCGCTGCCCGATGGTTCGACTTAGTACTACACTCTAGAGAGGTTGGAATCCGCAATTCCCATAAAGCTCTCCGTACCCTCCTGTGCGATGGATGTGTTTTGAGACATCTTCAGTCTACCATGTCTAATACGCCTAGGTAACAATGGCCCAGCTACTGTGCGCCCCGACTGAACTTGCAAGGCGGAAT
3823
ATCTGCTGCTCCGCCGGTCCGAGATATCGGCGTTCTCCCGATTACTCGGAAACTGCTGTACGTGAGATTCATGTCTGCACCAAAAATACCGACGGCTAAATTCGCGCTGCCCGATGGTTCGACTTAGTACTACACTCTAGAGAGGTTGGAATCCGCAATTCCCATAAAGCTCTCCGTACCCTCCTGTGCGATGGATGTGTTTTGAGACATCTTCAGTCTACCATGTCTAATACGCCTAGGTAACAATGGCCCAGCTACTGTGCGCCCCGACTGAACTTGCAAGGCGGAAT
3822
ATCTGCTGCTCCGCCGGTCCGAGATATCGGCGTTCTCCCGATTACTCGGAAACTGCTGTACGTGAGATTCATGTCTGCACCAAAAATACCGACGGCTAAATTCGCGCTGCCCGATGGTTCGACTTAGTACTACACTCTAGAGAGGTTGGAATCCGCAATTCCCATAAAGCTCTCCGTACCCTCCTGTGCGATGGATGTGTTTTGAGACATCTTCAGTCTACCATGTCTAATACGCCTAGGTAACAATGGCCCAGCTACTGTGCGCCCCGACTGAACTTGCAAGGCGGAAT
3821
ATCTGCTGCTCCGCCGGTCCGAGATATCGGCGTTCTCCCGATTACTCGGAAACTGCTGTACGTGAGATTCATGTCTGCACCAAAAATACCGACGGCTAAATTCGCGCTGCCCGATGGTTCGACTTAGTACTACACTCTAGAGAGGTTGGAATCCGCAATTCCCATAAAGCTCTCCGTACCCTCCTGTGCGATGGATGTGTTTTGAGACATCTTCAGTCTACCATGTCTAATACGCCTAGGTAACAATGGCCCAGCTACTGTGCTCCCCGACTGAACTTGCAAGGCGGAAT
3835
ATCTGCTGCTCCGCCGGTCCGAGATATCGGCGTTCTCCCGATTACTCGGAAACTGCTGTACGTGAGATTCATGTCTGCACCAAAAATACCTACGGCTAAATTCGCGCTGCCCGGTGGTTCGGCTTAGTACTACACTCTAGAGAGGTTGGAATCCGCAATTCCCATAAAGCTCTCCGTACCCTCCTGTGCGATGGATGTGTTTTGAGACATCTTCAGTCTACCATGTCTAATACGCCTAGGTAACAATGGCCCAGCCACTGTACTCCCCGACTGAACTTGCAAGGCGGAAT
3838
ATCTGCTGCTCCGCCGGTCCGAGATATCAGCGTTCTCCCGATTACTCGGAAACTGCGGTACGTGAGATTCATGTCTGCACCAAAAATATCGACGGCTAAATTCGCGCTGCCCGGTGGTTCGGCTTAGTACTACACTCTAGAGAGGTTGGAATTAGCAATTCCCATAAAGCTCTCCGTACCCTCCTGTGCGATGGATGTGTTTTGAGACATCTTCAGTCTACCATGTCTAATACGCCTAGGTAACAATGGCCCAGCCACTGTGCTCCCCGACTGAACTTGCAAGGCGGAAT
3837
ATCTGCTGCTCCGCCGGTCCGAGATATCGGCGTTCTCCCGATTACTCGGAAACTGCGGTACGTGAGATTCATGTCTGCACCAAAAATACCGACGGCTAAATTCGCGCTGCCCGGTGGTTCGGCTTAGTACTACACTCTAGAGAGGTTGGAATTCGCAATTCCCATAAAGCTCTCCGTACCCTCCTGTGCGATGGATGTGTTTTGAGACATCTTCAGTCTACCATGTCTAATACGCCTAGGTAACAATGGCCCAGCCACTGTGCTCCCCGACTGAACTTGCAAGGCGGAAT
3843
ATCTGCTGCTCCGCCGGTCCGAGATATCGGCGTTCTCCCGATTACTCGGAAACTGCGGTACGTGAGATTCATGTCTGCACCAAAAATACCGACGGCTAAATTCGCGCTGCCCGGTGGTTCGGCTTAGTACTACACTCTAGAGAGGTTGGAATCCGCAATTCCCATAAAGCTCTCCGTACCCTCCTGTGCGATGGATGTGTTTTGAGACATCTTCAGTCTACCATGTCTAATACACCTAGGTAACAATGGCCCAGCCACTGTGCTCCCCGACTGAACTTGCAAGGCGGAAT
3842
ATCTGCTGCTCCGCCGGTCCGAGATATCGGCGTTCTCCCGATTACTCGGAAACTGCGGTACGTGAGATTCATGTCTGCACCAAAAATACCGACGGCTAAATTCGCGCTGCCCGGTGGTTCGGCTTAGTACTACACTCTAGAGAGGTTGGAATCCGCAATTCCCATAAAGCTCTCCGTACCCTCCTGTGCGATGGATGTGTTTTGAGACATCTTCAGTCTACCATGTCTAATACACCTAGGTAACAATGGCCCAGCCACTGTGCTCCCCGACTGAACTTGCAAGGCGGAAT
3841
ATCTGCTGCTCCGCCGGTCCGAGATATCGGCGTTCTCCCGATTACTCGGAAACTGCGGTACGTGAGATTCATGTCTGCACCAAAAATACCGACGGCTAAATTCGCGCTGCCCGGTGGTTCGGCTTAGTACTACACTCTAGAGAGGTTGGAATCCGCAATTCCCATAAAGCTCTCCGTACCCTCCTGTGCGATGGATGTGTTTTGAGACATCTTCAGTCTACCATGTCTAATACACCTAGGTAACAATGGCCCAGCCACTGTGCTCCCCGACTGAACTTGCAAGGCGGAAT
3840
ATCTGCTGCTCCGCCGGTCCGAGATATCGGCGTTCTCCCGATTACTCGGAAACTGCGGTACGTGAGATTCATGTCTGCACCAAAAATACCGACGGCTAAATTCGCGCTGCCCGGTGGTTCGGCTTAGTACTACACTCTAGAGAGGTTGGAATCCGCAATTCCCATAAAGCTCTCCGTACCCTCCTGTGCGATGGATGTGTTTTGAGACATCTTCAGTCTACCATGTCTAATACACCTAGGTAACAATGGCCCAGCCACTGTGCTCCCCGACTGAACTTGCAAGGCGGAAT
3839
ATCTGCTGCTCCGCCGGTCCGAGATATCGGCGTTCTCCCGATTACTCGGAAACTGCGGTACGTGAGATTCATGTCTGCACCAAAAATACCGACGGCTAAATTCGCGCTGCCCGGTGGTTCGGCTTAGTACTACACTCTAGAGAGGTTGGAATCCGCAATTCCCATAAAGCTCTCCGTACCCTCCTGTGCGATGGATGTGTTTTGAGACATCTTCAGTCTACCATGTCTAATACGCCTAGGTAACAATGGCCCAGCCACTGTGCTCCCCGACTGAACTTGCAAGGCGGAAT
3836
ATCTGCTGCTCCGCCGGTCCGAGATATCGGCGTTCTCCCGATTACTCGGAAACTGCGGTACGTGAGATTCATGTCTGCACCAAAAATACCGACGGCTAAATTCGCGCTGCCCGGTGGTTCGGCTTAGTACTACACTCTAGAGAGGTTGGAATCCGCAATTCCCATAAAGCTCTCCGTACCCTCCTGTGCGATGGATGTGTTTTGAGACATCTTCAGTCTACCATGTCTAATACGCCTAGGTAACAATGGCCCAGCCACTGTGCTCCCCGACTGAACTTGCAAGGCGGAAT
3834
ATCTGCTGCTCCGCCGGTCCGAGATATCGGCGTTCTCCCGATTACTCGGAAACTGCGGTACGTGAGATTCATGTCTGCACCAAAAATACCGACGGCTAAATTCGCGCTGCCCGGTGGTTCGGCTTAGTACTACACTCTAGAGAGGTTGGAATCCGCAATTCCCATAAAGCTCTCCGTACCCTCCTGTGCGATGGATGTGTTTTGAGACATCTTCAGTCTACCATGTCTAATACGCCTAGGTAACAATGGCCCAGCCACTGTGCTCCCCGACTGAACTTGCAAGGCGGAAT
3833
ATCTGCTGCTCCGCCGGTCCGAGATATCGGCGTTCTCCCGATTACTCGGAAACTGCTGTACGTGAGATTCATGTCTGCACCAAAAATACCGACGGCTAAATTCGCGCTGCCCGGTGGTTCGGCTTAGTACTACACTCTAGAGAGGTTGGAATCCGCAATTCCCATAAAGCTCTCCGTACCCTCCTGTGCGATGGATGTGTTTTGAGACATCTTCAGTCTACCATGTCTAATACGCCTAGGTAACAATGGCCCAGCCACTGTGCTCCCCGACTGAACTTGCAAGGCGGAAT
3832
ATCTGCTGCTCCGCCGGTCCGAGATATCGGCGTTCTCCCGATTACTCGGAAACTGCTGTACGTGAGATTCATGTCTGCACCAAAAATACCGACGGCTAAATTCGCGCTGCCCGGTGGTTCGGCTTAGTACTACACTCTAGAGAGGTTGGAATCCGCAATTCCCATAAAGCTCTCCGTACCCTCCTGTGCGATGGATGTGTTTTGAGACATCTTCAGTCTACCATGTCTAATACGCCTAGGTAACAATGGCCCAGCCACTGTGCTCCCCGACTGAACTTGCAAGGCGGAAT
3831
ATCTGCTGCTCCGCCGGTCCGAGATATCGGCGTTCTCCCGATTACTCGGAAACTGCTGTACGTGAGATTCATGTCTGCACCAAAAATACCGACGGCTAAATTCGCGCTGCCCGGTGGTTCGACTTAGTACTACACTCTAGAGAGGTTGGAATCCGCAATTCCCATAAAGCTCTCCGTACCCTCCTGTGCGATGGATGTGTTTTGAGACATCTTCAGTCTACCATGTCTAATACGCCTAGGTAACAATGGCCCAGCCACTGTGCTCCCCGACTGAACTTGCAAGGCGGAAT
3844
ATCTGCTGCTCCGCCGGTCCGAGATATCGGCGTTCTCCCGATTACTCGGAAACTGCTGTACGTGAGATTCATGTCTGCACCAAAAATACCGACGGCTAAATTCGCGCTGCCCGGTGGTTCGACTTAGTACTACACTCTAGAGAGGTTGGAATCCGCAATTCCCATAAAGCTCTCCGTACCCTCCTGTGCGATGGATGTGTTTTGAGACATCTTCAGTCTACCATGTCTAATACGCCTAGGTAACAATGGCCCAGCCACTGTGCTCCCCGACTGAACTTGCAAGGCGGAAT
3830
ATCTGCTGCTCCGCCGGTCCGAGATATCGGCGTTCTCCCGATTACTCGGAAACTGCTGTACGTGAGATTCATGTCTGCACCAAAAATACCGACGGCTAAATTCGCGCTGCCCGGTGGTTCGACTTAGTACTACACTCTAGAGAGGTTGGAATCCGCAATTCCCATAAAGCTCTCCGTACCCTCCTGTGCGATGGATGTGTTTTGAGACATCTTCAGTCTACCATGTCTAATACGCCTAGGTAACAATGGCCCAGCCACTGTGCTCCCCGACTGAACTTGCAAGGCGGAAT
3855
ATCTGCTGCTCCGTCGGTCCGAGATATCGGCGTTCTCCCGATTACTCGGAAACTGCTGTACGGGAGATTCATGTCTGCACCAAAAATACCGACGGCTAAATTCGCGCTGCCCGGTGGTTCGACTTAGTACTACACTCTAGAGCGGTTGGGATCCGCAATTCCCATAAAGCTCTCCGTACACTCCTGTGCGATGGATGTGTTTTGAGACATCTTCAGTCTACCATGTCTAATACGCCTAGGTAACAATGGCCCAGCCACTGGGCTCCCCGACTGAACTTGCAAGGCGGAGT
3854
ATCTGCTGCTCCGTCGGTCCGAGATATCGGCGTTCTCCCGATTACTCGGAAACTGCTGTACGGGAGATTCATGTCTGCACCAAAAATACCGACGGCTAAATTCGCGCTGCCCGGTGGTTCGACTTAGTACTACACTCTAGAGAGGTTGGGATCCGCAATTCCCATAAAGCTCTCCGTACACTCCTGTGCGATGGATGTGTTTTGAGACATCTTCAGTCTACCATGTCTAATACGCCTAGGTAACAATGGCCCAGCCACTGGGCTCCCCGACTGAACTTGCAAGGCGGAGT
3853
ATCTGCTGCTCCGTCGGTCCGAGATATCGGCGTTCTCCCGATTACTCGGAAACTGCTGTACGGGAGATTCATGTCTGCACCAAAAATACCGACGGCTAAATTCGCGCTGCCCGGTGGTTCGACTTAGTACTACACTCTAGAGAGGTTGGGATCCGCAATTCCCATAAAGCTCTCCGTACACTCCTGTGCGATGGATGTGTTTTGAGACATCTTCAGTCTACCATGTCTAATACGCCTAGGTAACAATGGCCCAGCCACTGGGCTCCCCGACTGAACTTGCAAGGCGGAGT
3852
ATCTGCTGCTCCGTCGGTCCGAGATCTCGGCGTTCTCCCGATTACTCGGAAACTGCTGTACGTGAGATTCATGTCTGCACCAAAAATACCGACGGCTAAATTCGCGCTGCCCGGTGGTTCGACTTAGTACTACACTCTAGAGAGGTTGGAATCCGCAATTCCCATAAAGCTCTCCGTACACTCCTGTGCGATGGATGTGTTTTGAGACATCTTCAGTCTACCATGTCTAATACGCCTAGGTAACAATGGCCCAGCCACTGGGCTCCCCGACTGAACTTGCAAGGCGGAGT
3851
ATCTGCTGCTCCGTCGGTCCGAGATATCGGCGTTCTCCCGATTACTCGGAAACTGCTGTACGTGAGATTCATGTCTGCACCAAAAATACCGACGGCTAAATTCGCGCTGCCCGGTGGTTCGACTTAGTACTACACTCTAGAGAGGTTGGAATCCGCAATTCCCATAAAGCTCTCCGTACACTCCTGTGCGATGGATGTGTTTTGAGACATCTTCAGTCTACCATGTCTAATACGCCTAGGTAACAATGGCCCAGCCACTGGGCTCCCCGACTGAACTTGCAAGGCGGAGT
3850
ATCTGCTGCTCCGTCGGTCCGAGATATCGGCGTTCTCCCGATTACTCGGAAACTGCTGTACGTGAGATTCATGTCTGCACCAAAAATACCGACGGCTAAATTCGCGCTGCCCGGTGGTTCGACTTAGTACTACACTCTAGAGAGGTTGGAATCCGCAATTCCCATAAAGCTCTCCGTACCCTCCTGTGCGATGGATGTGTTTTGAGACATCTTCAGTCTACCATGTCTAATACGCCTAGGTAACAATGGCCCAGCCACTGGGCTCCCCGACTGAACTTGCAAGGCGGAGT
3864
ATCTGCTGCTCCGCCGGTCCGAGATATCGGCGTTCTCCCGATTACTCGGAAACTGCTGTACGTGAGATTCATGTCTGCACCAAAAATACCGATGGCTAAGTTCGCGCTGCCCGGTGGTTCGACTTAGTACTACACTCTAGAGAAGTTGGAATCCGCAATTCCCATAAAGCTCTCCGTACCCTCCTGTGCGATGGATGTGTTTTGAGACATCTTCAGTCTACCATGTCTAATACGCCTAGGTAACGATGGCCCAGCCACTGGGCTCCCCGACTGAACTTGCAAGGCGGAGT
3868
ATCTGCTGCTCCGCCGGTCCGAGATATCGGCGTTCTCCCGATTACTCGGAAACTGCTGTACGTGAGATTCATGTCTGCACCAAAAATACCGATGGCTAAGTTCGCGCTGCCCGGTGGTTCGACTTAGGACTACACTCTAGAGAAGTTGGAATCCGCAATTCCCATAAAGCTCTCCGTACCCTCCTGTGCAATGGATGTGTTTTGAGACATCTTCAGTCTACCATGTCTAATACGCCTAGGTAACGATGGCCCAGCCACTGGGCTCCCCGACTGAACTTGCAAGGCGGAGT
3873
ATCTGCTGCTCCGCTGGTCCGAGATATCGGCGTTCTCCCGATTACTCGGAAACTGCTGTACGTGAGATGCAGGTCTGCACCAAAAATCCCGATGACTAAGTGCACGCTGCCCGGTGGTTCGACTTAGTACTACACTCTAGAGAAGTTGGAATCCGCAATTCCCATAAAGCTCTCCGTACCCTCCTGTGCAATGGATGTGTTTTGAGACATCTTCAGTCTACCATGTCTAATACGCCTAGGTAACGATGGCCCGGCCACTGGGCTCCCCGACTGAACTTGCAAGGCGGAGT
3878
ATCTGCTGCGCCGCCGGTCCGAGAGATCGGCGTTCTCCCGATTACTCGGAAACTGCTGTACGTGAGATTCATGTCTGCACCAAAAATACCGATGGCTAAGTTCACGCTGCCCGGTGGTTCGACTTAGTACTACACTCTAGAGAAGTTGGAATCCGCAATTCCCATAAAGCTCTCCGTACCCTCCTGTGCAATGGATGTGTTTTGAGACATCTTCAGTCTACCATGTCTAATACGCCTAGGTAACGATGGCCCGGCCACTGGGCTCCCCGACTGAACTTGCAAGGCGGAGT
3879
ATCTGCTGCTCCGCCGGTCCGAGATATCGGCGTTCTCCCGATTACTCGGAAACTGCTGTACGTGAGATTCATGTCTGCACCAAAAATACCGATGGCTAGGTTCACGCTGCCCGGTGGTTCGACTTAGTACTACACTCTAGAGAAGTTGGAATCCGCAATTCCCATAAAGCTCTCCGTACCCTCCTGTGCAATGGATGTGTTTTGAGACATCTTCAGTCTACCATGTCTAATACGCCTAGGTAACGATGGCCCGGCCACTGGGCTCCCCGACTGAACTTGCAAGGCGGAGT
3877
ATCTGCTGCTCCGCCGGTCCGAGATATCGGCGTTCTCCCGATTACTCGGAAACTGCTGTACGTGAGATTCATGTCTGCACCAAAAATACCGATGGCTAGGTTCACGCTGCCCGGTGGTTCGACTTAGTACTACACTCTAGAGAAGTTGGAATCCGCAATTCCCATAAAGCTCTCCGTACCCTCCTGTGCAATGGATGTGTTTTGAGACATCTTCAGTCTACCATGTCTAATACGCCTAGGTAACGATGGCCCGGCCACTGGGCTCCCCGACTGAACTTGCAAGGCGGAGT
3876
ATCTGCTGCTCCGCCGGTCCGAGATATCGGCGTTCTCCCGATTACTCGGAAACTGCTGTACGTGAGATTCATGTCTGCACCAAAAATACCGATGGCTAAGTTCACGCTGCCCGGTGGTTCGACTTAGTACTACACTCTAGAGAAGTTGGAATCCGCAATTCCCATAAAGCTCTCCGTACCCTCCTGTGCAATGGATGTGTTTTGAGACATCTTCAGTCTACCATGTCTAATACGCCTAGGTAACGATGGCCCGGCCACTGGGCTCCCCGACTGAACTTGCAAGGCGGAGT
3882
ATCTGCTGCTCCGCCGGTCCGAGATATCGGCGTTCTCCCGATTACTCGGAAACTGCTGTACGTGAGATTCATGTCTGCACCAAAAATACCGATGGCTAAGTTCACGCTGCCCGGTGGTTCGACTTAGTACTACACTCTAGAGAAGTTGGAATCCGCAATTCCCATAAAGCTCTCCGTACCCTCCTGTGCAATGGATGTGTTTTGAGACATCTTCAGTCTACCATGTCTAATACGCCTAGGTAACGATGGCCCGGCCACTGGGCTCCCCGACTGAACTTGCAAGGCAGAGT
3881
ATCTGCTGCTCCGCCGGTCCGAGATATCGGCGTTCTCCCGATTACTCGGAAACTGCTGTACGTGAGATTCATGTCTGCACCAAAAATACCGATGGCTAAGTTCACGCTGCCCGGTGGTTCGACTTAGTACTACACTCTAGAGAAGTTGGAATCCGCAATTCCCATAAAGCTCTCCGTACCCTCCTGTGCAATGGATGTGTTTTGAGACATCTTCAGTCTACCATGTCTAATACGCCTAGGTAACGATGGCCCGGCCACTGGGCTCCCCGACTGAACTTGCAAGGCAGAGT
3893
ATCTGCTGCTCCGCCGGTCCGAGATATCGGCGTTCTCCCGATTACTCGGAAACTGCTGTACGTGAGATTCATGTCTGTACCAAAAATACAGATGGCTAAGTTCACGCTGCCCGGTGGTTCGACTTAGTACTACACTCTAGAGAAGTTGGAATCCGCACTTCCCATAAAGCTCTCCGTACCCTCCTGTGCAATGGATGTGTTTTGAGACATCTTCAGTCTACCGTTTCTAATACGCCTAGGTAACGATGGCCCGGCCACTGGGCTCCCCGACTGAACTTGCAAGGCGAAGT
3902
ATCTGTTGCTCCGCCGGTCCGAGATATCGGCGTTCTCCCGATTACTCGGAAACTGCTGTACGTGAGATTCATGTCTGCACCAAAAATACAGATGGCTAAGTTCACTCTGCCCGGTGGTTCGACTTAGTACTACACTCTAGAGAAGTTGGAATCCGCACTTCCCATAAAGCTCTCCGTACCATCCTGTTCAATGGATGTGTTTTGAGACATCTTCAGTCTACCGTTTCTAATACGCCTAGGTAACGATGGCCCGGCCACTGGGCTCCCCGCCTGAACTTGCAAGGCGTAGT
3908
ATCTGCTGCTCCGCCGGTCCGAGATATCGGCGTTCTCCCGATTACTCGGAAACTGCTGTACGTGAGATTCATGTCTGCACCAAAAATACAGATGGCTAAGTTCACTCTGCCCGGTGGTTCGACTTAGTACTACACTCTAGAGAAGTTGGAATCCGCACTTCCCATAAAGATCTCCGTACCCTCCTGTTCAATGGATGTGTTTTGAGACATCTTCAGTCTACCGTTTCTAATACGCCTCGGTAACGATGGCCCGGCCACTGGGCTCCCCGCCTGAACTTGCAAGGCGTAGT
3911
ATCTGCTGCTCCGCCGGTCCGAGATATCGGCGTTCTCCCGATTACTCGGAAACTGCTGTACGTGAGATTCATGTCTGCACCAAAAATACAGATGGCTAAGTTCACTCTGCCCGGTGGTTCGACTTAGTACTACACTCTAGAGAAGTTGGAATCCGCACTTCCCATAAAGATCTCCGTACCCTTCTGTTCAATGGATGTGTTTTGAGACATCTTCAGTCTACCATTTCTAATACGCCTAGGTAACGATGGCCCGGCCACTGGGCTCCCCGCCTGAACTTGCAAGGCGTAGT
3910
ATCTGCTGCTCCGCCGGTCCGAGATATCGGCGTTCTCCCGATTACTCGGAAACTGCTGTACGTGAGATTCATGTCTGCACCAAAAATACAGATGGCTAAGTTCACTCTGCCCGGTGGTTCGACTTAGTACTACACTCTAGAGAAGTTGGAATCCGCACTTCCCATAAAGATCTCCGTACCCTTCTGTTCAATGGATGTGTTTTGAGACATCTTCAGTCTACCGTTTCTAATACGCCTAGGTAACGATGGCCCGGCCACTGGGCTCCCCGCCTGAACTTGCAAGGCGTAGT
3909
ATCTGCTGCTCCGCCGGTCCGAGATATCGGCGTTCTCCCGATTACTCGGAAACTGCTGTACGTGAGATTCATGTCTGCACCAAAAATACAGATGGCTAAGTTCACTCTGCCCGGTGGTTCGACTTAGTACTACACTCTAGAGAAGTTGGAATCCGCACTTCCCATAAAGATCTCCGTACCCTTCTGTTCAATGGATGTGTTTTGAGACATCTTCAGTCTACCGTTTCTAATACGCCTAGGTAACGATGGCCCGGCCACTGGGCTCCCCGCCTGAACTTGCAAGGCGTAGT
3907
ATCTGCTGCTCCGCCGGTCCGAGATATCGGCGTTCTCCCGATTACTCGGAAACTGCTGTACGTGAGATTCATGTCTGCACCAAAAATACAGATGGCTAAGTTCACTCTGCCCGGTGGTTCGACTTAGTACTACACTCTAGAGAAGTTGGAATCCGCACTTCCCATAAAGATCTCCGTACCCTTCTGTTCAATGGATGTGTTTTGAGACATCTTCAGTCTACCGTTTCTAATACGCCTAGGTAACGATGGCCCGGCCACTGGGCTCCCCGCCTGAACTTGCAAGGCGTAGT
3906
ATCTGCTGCTCCGCCGGTCCGAGATATCGGCGTTCTCCCGATTACTCGGAAACTGCTGTACGTGAGATTCATGTCTGCACCAAAAATACAGATGGCTAAGTTCACTCTGCCCGGTGGTTCGACTTAGTACTACACTCTAGAGAAGTTGGAATCCGCACTTCCCATAAAGATCTCCGTACCCTCCTGTTCAATGGATGTGTTTTGAGACATCTTCAGTCTACCGTTTCTAATACGCCTAGGTAACGATGGCCCGGCCACTGGGCTCCCCGCCTGAACTTGCAAGGCGTAGT
3913
ATCTGCTGCTCCGCCGGTCCGAGATATCGGCGTTCTCCCGATTACTCGGAAACTGTTGTACGTGAGATTCATGTCTGCACCAAAAATACAGATGGCTAAGTTCACTCTGCCCGGTGGTTCGACTTAGTACTACACTCTAGAGAAGTTGGAATCCGCACTTCCCATAAAGATCTCCGTACCCTCCTGTTCAATGGATGTGTTTTGAGACATCTTCAGTCTACCGTTTCTAATACGCCTAGGTAACGATGGCCCGGTCACTGGGCTCCCCGCCTGAACTTGCAAGGCGTAGT
3912
ATCTGCTGCTCCGCCGGTCCGAGATATCGGCGTTCTCCCGATTACTCGGAAACTGCTGTACGTGAGATTCATGTCTGCACCAAAAATACAGATGGCTAAGTTCACTCTGCCCGGTGGTTCGACTTAGTACTACACTCTAGAGAAGTTGGAATCCGCACTTCCCATAAAGATCTCCGTACCCTCCTGTTCAATGGATGTGTTTTGAGACATCTTCAGTCTACCGTTTCTAATACGCCTAGGTAACGATGGCCCGGCCACTGGGCTCCCCGCCTGAACTTGCAAGGTGTAGT
3905
ATCTGCTGCTCCGCCGGTCCGAGATATCGGCGTTCTCCCGATTACTCGGAAACTGCTGTACGTGAGATTCATGTCTGCACCAAAAATACAGATGGCTAAGTTCACTCTGCCCGGTGGTTCGACTTAGTACTACACTCTAGAGAAGTTGGAATCCGCACTTCCCATAAAGATCTCCGTACCCTCCTGTTCAATGGATGTGTTTTGAGACATCTTCAGTCTACCGTTTCTAATACGCCTAGGTAACGATGGCCCGGCCACTGGGCTCCCCGCCTGAACTTGCAAGGCGTAGT
3904
ATCTGCTGCTCCGCCGGTCCGAGATATCGGCGTTCTCCCGATTACTCGGAAACTGCTGTACGTGAGATTCATGTCTGCACCAAAAATACAGATGGCTAAGTTCACTCTGCCCGGTGGTTCGACTTAGTACTACACTCTAGAGAAGTTGGAATCCGCACTTCCCATAAAGGTCTCCGTACCCTCCTGTTCAATGGATGTGTTTTGAGACATCTTCAGTCTACCGTTTCTAATACGCCTAGGTAACGATGGCCCGGCCACTGGGCTCCCCGCCTGAACTTGCAAGGCGTAGT
3918
ACCTGCTGCTCCGCCGGTCCGAGATATCGGCGTTCTCCCGATTACTCGGAAACTGCTGTACGTGAGATTCATGTCCGCACCAAAAATACAGATGGCTAAGTTCACTCTGCCCGGTGGTTCGACTTAGTACTACACTCTAGAGAAGTTGGAATCCGCACTTCCCATAAAGCTCTCCGTACCCTCCTGTTCAATGGATGTGTTTTGAGACATCTTCAGTCTACCGTTTCTAATACGCCTAGGTAACGATGGCCCGGCCACTGGGCTCCCCGCCTGAACTTGCAAGGCGTAGT
3919
ATCTGCTGCTCCGCCGGTCCGAGATATCGGCGTTCTCCCGATTACTCGGAAACTGCTGTACGTGAGATTCATGTCCGCACCAAAAATACAGATGGCTAAGTTCACTCTGCCCGGTGGTTCGACTTAGTACTACACTCTAGAGAAGTTGGAATCCGCACTTCCCATAAAGCTCTCCGTACCCTCCTGTTCAATGGATGTGTTTTGAGACATCTTCAGTCTACCGTTTCTAATACGCCTAGGTAACGATGGCCCGGCCACTGGGCTCCCCGCCTGAACTTGCAAGGCGTAGT
3917
ATCTGCTGCTCCGCCGGTCCGAGATATCGGCGTTCTCCCGATTACTCGGAAACTGCTGTACGTGAGATTCATGTCCGCACCAAAAATACAGATGGCTAAGTTCACTCTGCCCGGTGGTTCGACTTAGTACTACACTCTAGAGAAGTTGGAATCCGCACTTCCCATAAAGCTCTCCGTACCCTCCTGTTCAATGGATGTGTTTTGAGACATCTTCAGTCTACCGTTTCTAATACGCCTAGGTAACGATGGCCCGGCCACTGGGCTCCCCGCCTGAACTTGCAAGGCGTAGT
3916
ATCTGCTGCTCCGCCGGTCCGAGATATCGGCGTTCTCCCGATTACTCGGAAACTGCTGTACGTGAGATTCATGTCTGCACCAAAAATACAGATGGCTAAGTTCACTCTGCCCGGTGGTTCGACTTAGTACTATACTCTAGAGAAGTTGGAATCCGCACTTCCCATAAAGCTCTCCGTACCCTCCTGTTCAATGGATGTGTTTTGAGACATCTTCAGTCTACCGTTTCTAATACGCCTAGGTAACGATGGCCCGGCCACTGGGCTCCCCGCCTGAACTTGCAAGGCGTAGT
3921
ATCTGCTGCTCCGCCGGTCCGAGATATCGGCGTTCTCCCGATTACTCGGAAACTGCTGTACGTGAGATTCATGTCTGCACCAAAAATACAGATGGCTAAGTTCACTCTGCCCGGGGGTTCGACTTAGTACTACACTCTAGAGAAATTGGAATCCGCACTTCCCATAAAGCTCTCCGTACCCTCCTGTTCAATGGATGTGTTTTGAGACATCTTCAGTCTACCGTTTCTAATACGCCTAGGTAACGATGGCCCGGCCACTGGGCTCCCCGCCTGAACTTGCAAGGCGTAGT
3920
ATCTGCTGCTCCGCCGGTCCGAGATATCGGCGTTCTCCCGATTACTCGGAAACTGCTGTACGTGAGATTCATGTCTGCACCAAAAATACAGATGGCTAAGTTCACTCTGCCCGGTGGTTCGACTTAGTACTACACTCTAGAGAAGTTGGAATCCGCACTTCCCATAAAGCTCTCCGTACCCTCCTGTTCAATGGATGTGTTTTGAGACATCTTCAGTCTACCGTTTCTAATACGCCTAGGTAACGATGGCCCGGCCACTGGGCTCCCCGCCTGAACTTGCAAGGCGTAGT
3915
ATCTGCTGCTCCGCCGGTCCGAGATATCGGCGTTCTCCCGATTACTCGGAAACTGCTGTACGTGAGATTCATGTCTGCACCAAAAATACAGATGGCTAAGTTCACTCTGCCCGGTGGTTCGACTTAGTACTACACTCTAGAGAAGTTGGAATCCGCACTTCCCATAAAGCTCTCCGTACCCTCCTGTTCAATGGATGTGTTTTGAGACATCTTCAGTCTACCGTTTCTAATACGCCTAGGTAACGATGGCCCGGCCACTGGGCTCCCCGCCTGAACTTGCAAGGCGTAGT
3926
ATCTGCTGCTCCGCCGGTCCGAGATATCGGCGTTCTCCCGATTACTCGGAAACTGCTGTACGTGAGATTCATGTCTGCACCAAAAATACAGATGGCTAAGTTCACTCTGCCCGGTGGTTCGACTTAGTACTACACTCTAGAGAAGTTGGAATCCGCACTTCCCATAAAGCTCTCCGTACCCTCCTGTTCAATGGATGTGTTTTGAGACATCTTCAGTCTACCGTTTCTACTACGCCTAGGTAACGATGGCCCGGCCACTGGGCTCCCCGCCTGAACTTGCAAGGCGTAGT
3928
ATCTGCTGCTCCGCCGGTCCGAGATATCGGCGTTCTCCCGATTACTCGGAAACTGCTGTACGTGAGATTCATGTCTGCACCAAGAATACAGATGGCTAAGTTCACTCTGCCCGGTGGTTCGACTTAGTACTACACTCTAGAGAAGTTGGAATCCGCACTTCCCATAAAGCTCTCCGTACCCTCCTGTTCAATGGATGTGTTTTGAGACATCTTCAGTCTACCGTTTCTACTACGCCTAGGTAACGATGGCCCGGCCACTGGGCTCCCCGCCTGAACTTGCAAGGCGTAGT
3929
ATCTGCTGCTCCGCCGGTCCGAGATATCGGCGTTCTCCCGATTACTCGGAACCTGCTGTACGTGAGATTCATGTCTGCACCAAGAATACAGATGGCTAAGTTCACTCTGCCCGGTGGTTCGACTTAATACTACACTCTAGAGAAGTTGGAATCCGCACTTCCCATAAAGCTCTCCGTACCCTCCTGTTCAATGGATGTGTTTTGATACATCTTCAGTCTACCGTTTCTACTACGCCTAGGTAACGATGGCCCGGCCACTGGGCTCCCCGCCTGAACTTGCAAGGCGTAGT
3927
ATCTGCTGCTCCGCCGGTCCGAGATATCGGCGTTCTCCCGATTACTCGGAAACTGCTGTACGTGAGATTCATGTCTGCACCAAGAATACAGATGGCTAAGTTCACTCTGCCCGGTGGTTCGACTTAGTACTACACTCTAGAGAAGTTGGAATCCGCACTTCCCATAAAGCTCTCCGTACCCTCCTGTTCAATGGATGTGTTTTGAGACATCTTCAGTCTACCGTTTCTACTACGCCTAGGTAACGATGGCCCGGCCACTGGGCTCCCCGCCTGAACTTGCAAGGCGTAGT
3925
ATCTGCTGCTCCGCCGGTCCGAGATATCGGCGTTCTCCCGATTACTCGGAAACTGCTGTACGTGAGATTCATGTCTGCACCAAAAATACAGATGGCTAAGTTCACTCTGCCCGGTGGTTCGACTTAGTACTACACTCTAGAGAAGTTGGAATCCGCACTTCCCATAAAGCTCTCCGTACCCTCCTGTTCAATGGATGTGTTTTGAGACATCTTCAGTCTACCGTTTCTACTACGCCTAGGTAACGATGGCCCGGCCACTGGGCTCCCCGCCTGAACTTGCAAGGCGTAGT
3924
ATCTGCTGCTCCGCCGGTCCGAGATATCGGCGTTCTCCCGATTACTCGGAAACTGCTGTACGTGAGATTCATGTCTGCACCAAAAATACAGATGGCTAAGTTCACTCTGCCCGGTGGTTCGACTTAGTACTACACTCTAGAGAAGTTGGAATCCGCACTTCCCATAAAGCTCTACGTACCCTCCTGTTCAATGGATGTGTTTTGAGACATCTTCAGTCTACCGTTTCTAATACGCCTAGGTAACGATGGCCCGGCCACTGGGCTCCCCGCCTGAACTTGCAAGGCGTAGT
3931
ATCTGCTGCTCCGCCGGTCCGAGATATCGGCGTTCTCCCGATTACTCGGAAACTGCTGTACGTGAGATTCATGTCTGCACCAAAAATACAGATGGCTAAGTTCACTCTGCCCGGTGGTTCGACTTAGTACTACACTCTAGAGAAGTTGGAATCCGCACTTCCCATAAAGCTCTCCGTACCCTCCTGTTAAATGGATGTGTTTTGAGACATCTTCAGTCTACCGTTCCTAATACGCCTAGGTAACGATGGCCCGGCCACTGGGCTCCCCGCCTGAACTTGCAAGGCGTAGT
3930
ATCTGCTGCTCCGCCGGTCCGAGATATCGGCGTTCTCCCGATTACTCGGAAACTGCTGTACGTGAGATTCATGTCTGCACCAAAAATACAGATGGCTAAGTTCACTCTGCCCGGTGGTTCGACTTAGTACTACACTCTAGAGAAGTTGGAATCCGCACTTCCCATAAAGCTCTCCGTACCCTCCTGTTAAATGGATGTGTTTTGAGACATCTTCAGTCTACCGTTTCTAATACGCCTAGGTAACGATGGCCCGGCCACTGGGCTCCCCGCCTGAACTTGCAAGGCGTAGG
3923
ATCTGCTGCTCCGCCGGTCCGAGATATCGGCGTTCTCCCGATTACTCGGAAACTGCTGTACGTGAGATTCATGTCTGCACCAAAAATACAGATGGCTAAGTTCACTCTGCCCGGTGGTTCGACTTAGTACTACACTCTAGAGAAGTTGGAATCCGCACTTCCCATAAAGCTCTCCGTACCCTCCTGTTCAATGGATGTGTTTTGAGACATCTTCAGTCTACCGTTTCTAATACGCCTAGGTAACGATGGCCCGGCCACTGGGCTCCCCGCCTGAACTTGCAAGGCGTAGT
3936
ATCTGCTGCTCCGCCGGTCCGAGATATCGGCGTTCTCCCGATTACTCGAAAACTGCTGTACGTGAGATTCATGTCTGCACCAAAAATACAGATGGCTAAGTTCACTCTGCCCGCTGGTTCGACTTAGTACTACACTCTAGAGAAGTTGGAATCCGCACTTCCCATAAAGCTCTCCGTACCCTCCTGTTCAATGGATGTGTTTTGAGACATCTTCAGTCTACCGTTTCTAATACGCCTAGGTAACGATGGCCCGGCCACTGGGCTCCCCGCCTAAACTTGCAAGGCGTAGT
3935
ATCTGCTGCTCCGCCGGTCCGAGATATCGGCGTTCTCCCGATTACTCGAAAACTGCTGTACGTGAGATTCATGTCTGCACCAAAAATACAGATGGCTAAGTTCACTCTGCCCGCTGGTTCGACTTAGTACTACACTCTAGAGAAGTTGGAATCCGCACTTCCCATAAAGCTCTCCGTACCCTCCTGTTCAATGGATGTGTTTTGAGACATCTTCAGTCTACCGTTTCTAATACGCCTAGGTAACGATGGCCCGGCCACTGGGCTCCCCGCCTGAACTTGCAAGGCGTAGT
3934
ATCTGCTGCTCCGCCGGTCCGAGATATCGGCGTTCTCCCGATTACTCGAAAACTGCTGTACGTGAGATTCATGTCTGCACCAAAAATACAGATGGCTAAGTTCACTCTGCCCGTTGGTTCGACTTAGTACTACACTCTAGAGAAGTTGGAATCCGCACTTCCCATAAAGCTCTCCGTACCCTCCTGTTCAATGGATGTGTTTTGAGACATCTTCAGTCTACCGTTTCTAATACGCCTAGGTAACGATGGCCCGGCCACTGGGCTCCCCGCCTGAACTTGCAAGGCGTAGT
3933
ATCTGCTGCTCCGCCGGTCCGAGATATCGGCGTTCTCCCGATTATTCGGAAACTGCTGTACGTGAGATTCATGTCTGCACCAAAAATACAGATGGCTAAGTTCACTCTGCCCGGTGGTTCGACTTAGTACTACACTCTAGAGAAGTTGGAATCCGCACTTCCCATAAAGCTCTCCGTACCCTCCTGTTCAATGGATGTGTTTTGAGACATCTTCAGTCTACCGTTTCTAATACGCCTAGGTAACGATGGCCCGGCCACTGGGCTCCCCGCCTGAACTTGCAAGGCGTAGT
3943
ATCTGCTGCTCCGCCGGTTCGAGATATCGGTGTTCTCCCGATTACTCGGAAACTGCTGTACGTGAGATTCATGTCTGCACCAAAAATACAGATGGCTAAGTTCACTCTGCCCGGTGGTTCGACTTAGTACTACACTCTAGAGAAGTTGGAATCCGCACTTCCCATAAAGCTCTCCGTACCCTTCTGTTCAATGGATATGTTTTGAGACATCTTCAGTCTACCGTTTCTAATACGCCTAGGTAACGATGGCACGGCCACTGGGCTCCCCGCCTGAACTTGCAAGGCGTAGT
3942
ATCTGCTGCTCCGCCGGTTCGAGATATCGGCGTTCTCCCGATTACTCGGAAACTGCTGTACGTGAGATTCATGTCTGCACCAAAAATACAGATGGCTAAGTTCACTCTGCCCGGTGGTTCGACTTAGTACTACACTCTAGAGAAGTTGGAATCCGCACTTCCCATAAAGCTCTCCGTACCCTTCTGTTCAATGGATATGTTTTGAGACATCTTCAGTCTACCGTTTCTAATACGCCTAGGTAACGATGGCACGGCCACTGGGCTCCCCGCCTGAACTTGCAAGGCGTAGT
3941
ATCTGCTGCTCCGCCGGTTCGAGATATCGGCGTTCTCCCGATTACTCGGAAACTGCTGTACGTGAGATTCATGTCTGCACCAAAAATACAGATGGCTAAGTTCACTCTGCCCGGTGGTTCGACTTAGTACTACACTCTAGAGAAGTTGGAATCCGCACTTCCCATAAAGCTCTCCGTACCCTTCTGTTCAATGGATATGTTTTGAGACATCTTCAGTCTACCGTTTCTAATACGCCTAGGTAACGATGGCACGGCCACTGGGCTCCCCGCCTGAACTTGCAAGGCGTAGT
3940
ATCTGCTGCTCCGCCGGTTCGAGATATCGGCGTTCTCCCGATTACTCGGAAACTGCTGTACGTGAGATTCATGTCTGCACCAAAAATACAGATGGCTAAGTTCACTCTGCCCGGTGGTTCGACTTAGTACTACACTCTAGAGAAGTTGGAATCCGCACTTCCCATAAAGCTCTCCGTACCCTTCTGTTCAATGGATGTGTTTTGAGACATCTTCAGTCTACCGTTTCTAATACGCCTAGGTAACGATGGCACGGCCACTGGGCTCCCCGCCTGAACTTGCAAGGCGTAGT
3939
ATCTGCTGCTCCGCCGGTTCGAGATATCGGCGTTCTCCCGATTACTCGGAAACTGCTGTACGTGAGATTCATGTCTGCACCAAAAATACAGATGGCTAAGTTCACTCTGCCCGGTGGTTCGACTTAGTACTACACTCTAGAGAAGTTGGAATCCGCACTTCCCATAAAGCTCTCCGTACCCTTCTGTTCAATGGATGTGTTTTGAGACATCTTCAGTCTACCGTTTCTAATACGCCTAGGTAACGATGGCACGGCCACTGGGCTCCCCGCCTGAACTTGCAAGGCGTAGT
3944
ATCTGCTGCTCCGCCGGTTCGAGATATCGGCGTTCTCCCGATTACTCGGAAACTGCTGTACGTGAGATTCATGTCTGCACCAAAAATACAGATGGCTAAGTTCACTCTGCCCGGTGGTTCGACTTAGTACTACACTCTAGAGAAGTTGGAATCCGCACTTCCCATAAAGCTCTCCGTACCCTCCTGTTCAATGGATGTGTTTTGAGACATCTTCAGTCTACCGTTTCTAATACGCCTAGGTAACGATGGCACGGCCACTGGGCTCCCCGCCTGAACTTGCAAGGCGTAGT
3938
ATCTGCTGCTCCGCCGGTTCGAGATATCGGCGTTCTCCCGATTACTCGGAAACTGCTGTACGTGAGATTCATGTCTGCACCAAAAATACAGATGGCTAAGTTCACTCTGCCCGGTGGTTCGACTTAGTACTACACTCTAGAGAAGTTGGAATCCGCACTTCCCATAAAGCTCTCCGTACCCTCCTGTTCAATGGATGTGTTTTGAGACATCTTCAGTCTACCGTTTCTAATACGCCTAGGTAACGATGGCACGGCCACTGGGCTCCCCGCCTGAACTTGCAAGGCGTAGT
3946
ATCTGCTGCTCCGCCGGTCCGAGATATCGGCGTTCTCCCGATTACTCGGAAACTGCTGTACGTAAGATTCATGTCTGCACCAAAAATACAGATGGCTAAGTTCACTCTGCCCGGTGGTTCGACTTAGTACTACACTCTAGAGAAGTTAGAATCCGCACTTCCCATAAAGCTCTCCGTACCCTCCTGTTCAATGGATGTGTTTTGAGACATCTTCAGTCTACCGTTTCTAATACGCCTAGGTAACGATGGCCCGGCCACTAGGCTCCCCGCCTGAACTTGCAAGGCGTAGT
3945
ATCTGCTGCTCCGCCGGTCCGAGATATCGGCGTTCTCCCGATTACTCGGAAACTGCTGTACGTAAGATTCATGTCTGCACCAAAAATACAGATGGCTAAGTTCACTCTGCCCGGTGGTTCGACTTAGTACTACACTCTAGAGAAGTTAGAATCCGCACTTCCCATAAAGCTCTCCGTACCCTCCTGTTCAATGGATGTGTTTTGAGACATCTTCAGTCTACCGTTTCTAATACGCCTAGGTAACGATGGCCCGGCCACTAGGCTCCCCGCCTGAACTTGCAAGGCGTAGT
3937
ATCTGCTGCTCCGCCGGTTCGAGATATCGGCGTTCTCCCGATTACTCGGAAACTGCTGTACGTGAGATTCATGTCTGCACCAAAAATACAGATGGCTAAGTTCACTCTGCCCGGTGGTTCGACTTAGTACTACACTCTAGAGAAGTTGGAATCCGCACTTCCCATAAAGCTCTCCGTACCCTCCTGTTCAATGGATGTGTTTTGAGACATCTTCAGTCTACCGTTTCTAATACGCCTAGGTAACGATGGCACGGCCACTGGGCTCCCCGCCTGAACTTGCAAGGCGTAGT
3932
ATCTGCTGCTCCGCCGGTCCGAGATATCGGCGTTCTCCCGATTACTCGGAAACTGCTGTACGTGAGATTCATGTCTGCACCAAAAATACAGATGGCTAAGTTCACTCTGCCCGGTGGTTCGACTTAGTACTACACTCTAGAGAAGTTGGAATCCGCACTTCCCATAAAGCTCTCCGTACCCTCCTGTTCAATGGATGTGTTTTGAGACATCTTCAGTCTACCGTTTCTAATACGCCTAGGTAACGATGGCCCGGCCACTGGGCTCCCCGCCTGAACTTGCAAGGCGTAGT
3922
ATCTGCTGCTCCGCCGGTCCGAGATATCGGCGTTCTCCCGATTACTCGGAAACTGCTGTACGTGAGATTCATGTCTGCACCAAAAATACAGATGGCTAAGTTCACTCTGCCCGGTGGTTCGACTTAGTACTACACTCTAGAGAAGTTGGAATCCGCACTTCCCATAAAGCTCTCCGTACCCTCCTGTTCAATGGATGTGTTTTGAGACATCTTCAGTCTACCGTTTCTAATACGCCTAGGTAACGATGGCCCGGCCACTGGGCTCCCCGCCTGAACTTGCAAGGCGTAGT
3914
ATCTGCTGCTCCGCCGGTCCGAGATATCGGCGTTCTCCCGATTACTCGGAAACTGCTGTACGTGAGATTCATGTCTGCACCAAAAATACAGATGGCTAAGTTCACTCTGCCCGGTGGTTCGACTTAGTACTACACTCTAGAGAAGTTGGAATCCGCACTTCCCATAAAGCTCTCCGTACCCTCCTGTTCAATGGATGTGTTTTGAGACATCTTCAGTCTACCGTTTCTAATACGCCTAGGTAACGATGGCCCGGCCACTGGGCTCCCCGCCTGAACTTGCAAGGCGTAGT
3903
ATCTGCTGCTCCGCCGGTCCGAGATATCGGCGTTCTCCCGATTACTCGGAAACTGCTGTACGTGAGATTCATGTCTGCACCAAAAATACAGATGGCTAAGTTCACTCTGCCCGGTGGTTCGACTTAGTACTACACTCTAGAGAAGTTGGAATCCGCACTTCCCATAAAGCTCTCCGTACCCTCCTGTTCAATGGATGTGTTTTGAGACATCTTCAGTCTACCGTTTCTAATACGCCTAGGTAACGATGGCCCGGCCACTGGGCTCCCCGCCTGAACTTGCAAGGCGTAGT
3901
ATCTGCTGCTCCGCCGGTCCGAGATATCGGCGTTCTCCCGATTACTCGGAAACTGCTGTACGTGAGATTCATGTCTGCACCAAAAATACAGATGGCTAAGTTCACTCTGCCCGGTGGTTCGACTTAGTACTACACTCTAGAGAAGTTGGAATCCGCACTTCCCATAAAGCTCTCCGTACCCTCCTGTTCAATGGATGTGTTTTGAGACATCTTCAGTCTACCGTTTCTAATACGCCTAGGTAACGATGGCCCGGCCACTGGGCTCCCCGCCTGAACTTGCAAGGCGTAGT
3900
ATCTGCTGCTCCGCCGGTCCGAGATATCGGCGTTCTCCCGATTACTCGGAAACTGCTGTACGTGAGATTCATGTCTGCACCAAAAATACAGATGGCTAAGTTCACTCTGCCCGGTGGTTCGACTTAGTACTACACTCTAGAGAAGTTGGAATCCGCACTTCCCATAAAGCTCTCCGTACCCTCCTGTTCAATGGATGTGTTTTGAGACATCTTCAGTCTACCGTTTCTAATACGCCTAGGTAACGATGGCCCGGCCACTGGGCTCCCCGCCTGAACTTGCAAGGCGTAGT
3899
ATCTGCTGCTCCGCCGGTCCGAGATATCGGCGTTCTCCCGATTACTCGGAAACTGCTGTACGTGAGATTCATGTCTGCACCAAAAATACAGATGGCTAAGTTCACTCTGCCCGGTGGTTCGACTTAGTACTACACTCTAGAGAAGTTGGAATCCGCACTTCCCATAAAGCTCTCCGTACCCTCCTGTGCAATGGATGTGTTTTGAGACATCTTCAGTCTACCGTTTCTAATACGCCTAGGTAACGATGGCCCGGCCACTGGGCTCCCCGCCTGAACTTGCAAGGCGTAGT
3947
ATCTGCTGCTCCACCGGTCCGAGATATCGGCGTTCTCCCGATTACTCGGAAACTGCTGTACGTGAGATTCATGTCTGCACCAAAAATACAGATGGCTAAGTTCACGCTGCCCGGTGGTTCGACTTAGTACTACACTCTAGAGAAGTTGGAATCCGCACTTCCCATAAAGCTCTCCGTACCCTCCTGTGCAATGGATGTGTTTTGAGACATCTTCAGTCTACCGTTTCTAATACGCCTAGGTAACGATGGCCCGGCCACTGGGCTCCCCGCCTGAACTTGCAAGGCGTAGT
3898
ATCTGCTGCTCCACCGGTCCGAGATATCGGCGTTCTCCCGATTACTCGGAAACTGCTGTACGTGAGATTCATGTCTGCACCAAAAATACAGATGGCTAAGTTCACGCTGCCCGGTGGTTCGACTTAGTACTACACTCTAGAGAAGTTGGAATCCGCACTTCCCATAAAGCTCTCCGTACCCTCCTGTGCAATGGATGTGTTTTGAGACATCTTCAGTCTACCGTTTCTAATACGCCTAGGTAACGATGGCCCGGCCACTGGGCTCCCCGCCTGAACTTGCAAGGCGTAGT
3949
ATCTGCTGCTCCGCCGGTCCGAGATATCGGCGTTCTCCCGATTACTCGGAAACTGCTGTACGTGAGATTCATGTCTGCACCAAAAATACAGATGGCTAAGTTCACGCTGCCCGGTGGTTCGACTTAGTACTACACTCTAGAGACGTTGGAATCCGCACTTCCCATAAAGCTCTCCGTACCCTCCTGTGCAATGGATGTGTTTTGAGACATCTTCAGTCTACCGTTTCTAATACGCCTAGGTAACGATGGCCCGGCCACTGGGCTCCCCGCCTGAACTTGCAAGGCGTAGT
3948
ATCTGCTGCTCCGCCGGTCCGAGATATCGGCGTTCTCCCGATTACTCGGAAACTGCTGTACGTGAGATTCATGTCTGCACCAAAAATACAGATGGCTAAGTTCACGCTGCCCGGTGGTTCGACTTAGTACTACACTCTAGAGACGTTGGAATCCGCACTTCCCATAAAGCTCTCCGTACCCTCCTGTGCAATGGATGTGTTTTGAGACATCTTCAGTCTACCGTTTCTAATACGCCTAGGTAACGATGGCCCGGCCACTGGGCTCCCCGCCTGAACTTGCAAGGCGTAGT
3897
ATCTGCTGCTCCGCCGGTCCGAGATATCGGCGTTCTCCCGATTACTCGGAAACTGCTGTACGTGAGATTCATGTCTGCACCAAAAATACAGATGGCTAAGTTCACGCTGCCCGGTGGTTCGACTTAGTACTACACTCTAGAGAAGTTGGAATCCGCACTTCCCATAAAGCTCTCCGTACCCTCCTGTGCAATGGATGTGTTTTGAGACATCTTCAGTCTACCGTTTCTAATACGCCTAGGTAACGATGGCCCGGCCACTGGGCTCCCCGCCTGAACTTGCAAGGCGTAGT
3959
ATCTGCTGCTCCGCCAGTCCGAGATATCGGCGTTCTCCCGATTACTCGGAAACTGCTGTAAGTGAGATTCATGTCTGCACCAAAAATACAGATGGCTAAGTTCACGCTGCCCGGTGGTTCGACTTAGTACTACACTCTAGAGAAGTTGGAATCCGCACTTCCCATAAAGCTCTCCGTACCCTCCTGTGCAATGGATGTGTTTTGAGACATCTTCAGTCTACCGTTTCTAATACGCCTAGGTAACGATGGCCCGGCCCCTGGGCTCCCCGCCTGAACTTGCAAGGCGTAGT
3958
ATCTGCTGCTCCGCCAGTCCGAGATATCGGCGTTCTCCCGATTACTCGGAAACTGCTGTAAGTGAGATTCATGTCTGCACCAAAAATACAGATGGCTAAGTTCACGCTGCCCGGTGGTTCGACTTAGTACTACACTCTAGAGAAGTTGGAATCCGCACTTCCCATAAAGCTCTCCGTACCCTCCTGTGCAATGGATGTGTTTTGAGACATCTTCAGTCTACCGTTTCTAATACGCCTAGGTAACGATGGCCCGGCCCCTGGGCTCCCCGCCTGAACTTGCAAGGCGTAGT
3957
ATCTGCTGCTCCGCCGGTCCGAGATATCGGCGTTCTCCCGATTACTCGGAAACTGCTGTAAGTGAGATTCATGTCTGCACCAAAAATACAGATGGCTAAGTTCACGCTGCCCGGTGGTTCGACTTAGTACTACACTCTAGAGAAGTTGGAATCCGCACTTCCCATAAAGCTCTCCGTACCCTCCTGTGCAATGGATGTGTTTTGAGACATCTTCAGTCTACCGTTTCTAATACGCCTAGGTAACGATGGCCCGGCCCCTGGGCTCCCCGCCTGAACTTGCAAGGCGTAGT
3956
ATCTGCTGCTCCGCCGGTCCGAGATATCGGCGTTCTCCCGATTACTCGGAAACTGCTGTAAGTGAGATTCATGTCTGCACCAAAAATACAGATGGCTAAGTTCACGCTGCCCGGTGGTTCGACTTAGTACTACACTCTAGAGAAGTTGGAATCCGCACTTCCCATAAAGCTCTCCGTACCCTCCTGTGCAATGGATGTGTTTTGAGACATCTTCAGTCTACCGTTTCTAATACGCCTAGGTAACGATGGCCCGGCCCCTGGGCTCCCCGCCTGAACTTGCAAGGCGTAGT
3955
ATCTGCTGCTCCGCCGGTCCGAGATATCGGCGTTCTCCCGATTACTCGGAAACTGCTGTAAGTGAGATTCATGTCTGCACCAAAAATACAGATGGCTAAGTTCACGCTGCCCGGTGGTTCGACTTAGTACTACACTCTAGAGAAGTTGGAATCCGCACTTCCCATAAAGCTCTCCGTACCCTCCTGTGCAATGGATGTGTTTTGAGACATCTTCAGTCTACCGTTTCTAATACGCCTAGGTAACGATGGCCCGGCCACTGGGCTCCCCGCCTGAACTTGCAAGGCGTAGT
3961
ATCTGCTGCTCCGCCGGTCCGAGATATCGGCGTTCTCCCGATTACTCGGAAACTGCTGTAAGTGAGATTCATGTCTGCACCAAAAATACAGATGGCTAAGTTCACGCTGCCCGGTGTTTCGACTTAGTACTACACTCTAGAGAAGTTGGAATCCGCACTTCCCATAAAGCTCTCCGTACCCTCCTGTGCAATGGATGTGTTTTGAGACATCTTCAGTCTACCGTTTCTAATACGCCTAGGTAACGATGGCCCGGCCACTGGGCTCCCCGCCTGAACTTGCAAGGCGTAGT
3960
ATCTGCTGCTCCGCCGGTCCGAGATATCGGCGTTCTCCCGATTACTCGGAAACTGCTGTAAGTGAGATTCATGTCTGAACCAAAAATACAGATGGCTAAGTTCACGCTGCCCGGTGGTTCGACTTAGTACTACACTCTAGAGAAGTTGGAATCCGCACTTCCCATAAAGCTCTCCGTACCCTCCTGTGCAATGGATGTGTTTTGAGACATCTTCAGTCTACCGTTTCTAATACGCCTAGGTAACGATGGCCCGGCCACTGGGCTCCCCGCCTGAACTTGCAAGGCGTAGT
3954
ATCTGCTGCTCCGCCGGTCCGAGATATCGGCGTTCTCCCGATTACTCGGAAACTGCTGTAAGTGAGATTCATGTCTGCACCAAAAATACAGATGGCTAAGTTCACGCTGCCCGGTGGTTCGACTTAGTACTACACTCTAGAGAAGTTGGAATCCGCACTTCCCATAAAGCTCTCCGTACCCTCCTGTGCAATGGATGTGTTTTGAGACATCTTCAGTCTACCGTTTCTAATACGCCTAGGTAACGATGGCCCGGCCACTGGGCTCCCCGCCTGAACTTGCAAGGCGTAGT
3953
ATCTGCTGCTCCGCCGGTCCGAGATATCGGCGTTCTCCCGATTACTCGGAAACTGCTGTAAGTGAGATTCATGTCTGCACCAAAAATACAGATGGCTAAGTTCACGCTGCCCGGTGGTTCGACTTAGTACTACACTCTAGAGAAGTTGGAATCCGCACTTCCCATAAAGCTCTCCGTACCCTCCTGTGCAATGGATGTGTTTTGAGACATCTTCAGTCTACCGTTTCTAATACGCCTAGGTAACGATGGCCCGGCCACTGGGCTCCCCGCCTGAACTTGCAAGGCGTAGT
3952
ATCTGCTGCTCCGCCGGTCCGAGATATCGGCGTTCTCCCGATTACTCGGAAACTGCTGTAAGTGAGATTCATGTCTGCACCAAAAATACAGATGGCTAAGTTCACGCTGCCCGGTGGTTCGACTTAGTACTACACTCTAGAGAAGTTGGAATCCGCACTTCCCATAAAGCTCTCCGTACCCTCCTGTGCAATGGATGTGTTTTGAGACATCTTCAGTCTACCGTTTCTAATACGCCTAGGTAACGATGGCCCGGCCACTGGGCTCCCCGCCTGAACTTGCAAGGCGTAGT
3951
ATCTGCTGCTCCGCCGGTCCGAGATATCGGCGTTCTCCCGATTACTCGGAAACTGCTGTACGTGAGATTCATGTCTGCACCAAAAATACAGATGGCTAAGTTCACGCTGCCCGGTGGTTCGACTTAGTACTACACTCTAGAGAAGTTGGAATCCGCACTTCCCATAAAGCTCTCCGTACCCTCCTGTGCAATGGATGTGTTTTGAGACATCTTCAGTCTACCGTTTCTAATACGCCTAGGTAACGATGGCCCGGCCACTGGGCTCCCCGCCTGAACTTGCAAGGCGTAGT
3971
ATCTGCTGCTCCGCCGGTCCGAGATATCGGCGTTCTCCCGATTACTCGGAAACTGCTGTACGTGAGATTCATGTCTGCACCAAAAATACAGATGGCTAAGTTCACGCTGCCCGGTGGTTCGACTTAGTACTACACTCTAGAGAAGTTGGAATCCGCACTTCCCATAAAGCTCTCCGTACCCTCCTATGCAATGGATGTGTTTTGAGACATCTTCAGTCTATCGTTTCTAATACGCCTAGGTAACGATGGCCCGGCCACTGGGCTCCACGCCTGAACTTGCAAGGCGTAGT
3970
ATCTGCTGCTCCGCCGGTCCGAGATATCGGCGTTCTCCCGATTACTCGGAAACTGCTGTACGTGAGATTCATGTCTGCACCAAAAATACAGATGGCTAAGTTCACGCTGCCCGGTGGTTCGACTTAGTACTACACTCTAGAGAAGTTGGAATCCGCACTTCCCATAAAGCTCTCCGTACCCTCCTATGCAATGGATGTGTTTTGAGACATCTTCAGTCTATCGTTTCTAATACACCTAGGTAACGATGGCCCGGCCACTGGGCTCCACGCCTGAACTTGCAAGGCGTAGT
3969
ATCTGCTGCTCCGCCGGTCCGAGATATCGGCGTTCTCCCGATTACTCGGAAACTGCTGTACGTGAGATTCATGTCTGCACCAAAAATACAGATGGCTAAGTTCACGCTGCCCGGTGGTTCGACTTAGTACTACACTCTAGAGAAGTTGGAATCCGCACTTCCCATAAAGCTCTCCGTACCCTCCTATGCAATGGATGTGTTTTGAGACATCTTCAGTCTATCGTTTCTAATACGCCTAGGTAACGATGGCCCGGCCACTGGGCTCCCCGCCTGAACTTGCAAGGCGTAGT
3968
ATCTGCTGCTCCGCCGGTCCGAGATATCGGCGTTCTCCCGATTACTCGGAAACTGCTGTACGTGAGATTCATGTCTGCACCAAAAATACAGATGGCTAAGTTCACGCTGCCCGGTGGTTCGACTTAGTACTACACTCTAGAGAAGTTGGAATCCGCACTTCCCATAAAGCTCTCCGTACCCTCCTATGCAATGGATGTGTTTTGAGACATCTTCAGTCTATCGTTTCTAATACGCCTAGGTAACGATGGCCCGGCCACTGGGCTCCCCGCCTGAACTTGCAAGGCGTAGT
3967
ATCTGCTGCTCCGCCGGTCCGAGATATCGGCGTTCTCCCGATTACTCGGAAACTGCTGTACGTGAGATTCATGTCTGCACCAAAAATACAGATGGCTAAGTTCACGCTGCCCGGTGGTTCGACTTAGTACTACACTCTAGAGAAGTTGGAATTCGCACTTCCCATAAAGCTCTCCGTACCCTCCTATGCAATGGATGTGTTTTGAGACATCTTCAGTCTATCGTTTCTAATACGCCTAGGTAACGATGGCCCGGCCACTGGGCTCCCCGCCTGAACTTGCAAGGCGTAGT
3976
ATCTGCTGCTCCGCCGGTCCGAGATATCGGCGTTCTCCCGATTACTCGGAAACTGTTGTACGTGAGATTCATGTCTGCACCAAAAATACAGATGGCTAAGTTCACGCTGCCCGGTGGTTCGACTTAGTACTACACTCTAGAGAAGTTGGAATCCGCACTTCCCATAAAGTTCTCCGTACCCTCCTGTGCAATGGATGTGTTTTGAGACATCTTTAGTCTATCGTTTCTAATACGCCTAGGTAACGATGGCCCGGCCACTGGGCTCCCCGCCTGAACTTGCAAGGCGTAGT
3983
ATCTGCTGCTCCGCCGGTCCGAGATATCGGCGTTCTCCCGATTACTCGGAAACTGCTGTACGTGAGATTCATGTCTGCACCAAAAATACAGATGGCTAAGTTCACGCTGCCCGGTGGTTCGACTTAGTACTACACTCTAGAGAAGTTGGAATACGCACTTCCCATAAAGTTCTCCGTACCCTCCTGTGCCATGGATGTGTTTTGAGACATCTTTAGTCTATCGTTTCTAATACGCATAGGTAACGATGGCCCGGCCACTGGGCTCCCCGCCTGAACTTGCAAGGCGTAGT
3982
ATCTGCTGCTCCGCCGGTCCGAGATATCGGCGTTCTCCCGATTACTCGGAAACTGCTGTACGTGAGATTCATGTCTGCACCAAAAATACAGATGGCTAAGTTCACGCTGCCCGGTGGTTCGACTTAGTACTACACTCTAGAGAAGTTGGAATACGCACTTCCCATAAAGTTCTCCGTACCCTCCTGTGCCATGGATGTGTTTTGAGACATCTTTAGTCTATCGTTTCTAATACGCATAGGTAACGATGGCCCGGCCACTGGGCTCCCCGCCTGAACTTGCAAGGCGTAGT
3984
ATCTGCTGCTCCGCCGGTCCGAGATATCGGCGTTCTCCCGATTACTCGGAAACTGCTGTACGTGAGATTCATGTCTGCACCAAAAATACAGATGGCTAAGTTCACGCTGCCCGGTGGTTCGACTTAGTACTACACTCTAGAGAAGTTGGAATACGCACTTCCCATAAAGTTCTCCGTACCCTCCTGTGCCATGGATGTGTTTTGAGACATCTTTAGTCTATCGTTTCTAATACGCCTAGGTAACGATGGCCCGGCCACTGGGCTCCCCGCCTGAACTTGCAAGGCGTAGT
3981
ATCTGCTGCTCCGCCGGTCCGAGATATCGGCGTTCTCCCGATTACTCGGAAACTGCTGTACGTGAGATTCATGTCTGCACCAAAAATACAGATGGCTAAGTTCACGCTGCCCGGTGGTTCGACTTAGTACTACACTCTAGAGAAGTTGGAATACGCACTTCCCATAAAGTTCTCCGTACCCTCCTGTGCCATGGATGTGTTTTGAGACATCTTTAGTCTATCGTTTCTAATACGCCTAGGTAACGATGGCCCGGCCACTGGGCTCCCCGCCTGAACTTGCAAGGCGTAGT
3980
ATCTGCTGCTCCGCCGGTCCGAGATATCGGCGTTCTCCCGATTACTCGGAAACTGCTGTACGTGAGATTCATGTCTGCACCAAAAATACAGATGGCTAAGTTCACGCTGCCCGGTGGTTCGACTTAGTACTACACTCTAGAGAAGTTGGAATCCGCACTTCCCATAAAGTTCTCCGTACCCTCCTGTGCCATGGATGTGTTTTGAGACATCTTTAGTCTATCGTTTCTAATACGCCTAGGTAACGATGGCCCGGCCACTGGGCTCCCCGCCTGAACTTGCAAGGCGTAGT
3979
ATCTGCTGCTCCGCCGGTCCGAGATATCGGCGTTCTCCCGATTACTCGGAAACTGCTGTACGTGAGATTCATGTCTGCACCAAAAATACAGATGGCTAAGTTCACGCTGCCCGGTGGTTCGACTTAGTACTACACTCTAGAGAAGTTGGAATCCGCACTTCCCATAAAATTCTCCGTACCCTCCTGTGCAATGGATGTGTTTTGAGACATCTTTAGTCTATCGTTTCTAATACGCCTAGGTAACGATGGCCCGGCCACTGGGCTCCCCGCCTGAACTTGCAAGGCGTAGT
3978
ATCTGCTGCTCCGCCGGTCCGAGATATCGGCGTTCTCCCGATTACTCGGAAACTGCTGTACGTGAGATTCATGTCTGCACCAAAAATACAGATGGCTAAGTTCACGCTGCCCGGTGGTTCGACTTAGTACTACACTCTAGAGAAGTTGGAATCCGCACTTCCCATAAAGTTCTCCGTACCCTCCTGTGCAATGGATGTGTTTTGAGACATCTTTAGTCTATCGTTTCTAATACGCCTAGGTAACGATGGCCCGGCCACTGGGCTCCCCGCCTGAACTTGCAAGGCGTAGT
3985
ATCTGCTGCTCCGCCGGTCCGAGATATCGGCGTTCTCCCGATTACTCGGAAACTGCTGTACGTGAGATTCATGTCTGCACCAAAAATACAGATGGCTAAGTTCACGCTGCCCGGTGGTTCGACTTAGTACTACACTCTAGAGAAGTTGGAATCCGCACTTCCCATAAAGTTCTCCGTACCCTCCTGTGCAATGGATGTGTTTTGAGACATCTTTAGTCTATCGTTTCTAATACGCCTAGGTAACGATGGCCCGGCCACTGGGCTTCCCGCCTGAACTTGCAAGGCGTAGT
3977
ATCTGCTGCTCCGCCGGTCCGAGATATCGGCGTTCTCCCGATTACTCGGAAACTGCTGTACGTGAGATTCATGTCTGCACCAAAAATACAGATGGCTAAGTTCACGCTGCCCGGTGGTTCGACTTAGTACTACACTCTAGAGAAGTTGGAATCCGCACTTCCCATAAAGTTCTCCGTACCCTCCTGTGCAATGGATGTGTTTTGAGACATCTTTAGTCTATCGTTTCTAATACGCCTAGGTAACGATGGCCCGGCCACTGGGCTCCCCGCCTGAACTTGCAAGGCGTAGT
3975
ATCTGCTGCTCCGCCGGTCCGAGATATCGGCGTTCTCCCGATTACTCGGAAACTGCTGTACGTGAGATTCATGTCTGCACCAAAAATACAGATGGCTAAGTTCACGCTGCCCGGTGGTTCGACTTAGTACTACACTCTAGAGAAGTTGGAATCCGCACTTCCCATAAAGTTCTCCGTACCCTCCTGTGCAATGGATGTGTTTTGAGACATCTTTAGTCTATCGTTTCTAATACGCCTAGGTAACGATGGCCCGGCCACTGGGCTCCCCGCCTGAACTTGCAAGGCGTAGT
3974
ATCTGCTGCTCCGCCGGTCCGAGATATCGGCGTTCTCCCGATTACTCGGAAACTGCTGTACGTGAGATTCATGTCTGCACCAAAAATACAGATGGCTAAGTTCACGCTGCCCGGTGGTTCGACTTAGTACTACACTCTAGAGAAGTTGGAATCCGCACTTCCCATAAAGTTCTCCGTACCCTCCTGTGCAATGGATGTGTTTTGAGACATCTTTAGTCTATCGTTTCTAATACGCCTAGGTAACGATGGCCCGGCCACTGGGCTCCCCGCCTGAACTTGCAAGGCGTAGT
3973
ATCTGCTGCTCCGCCGGTCCGAGATATCGGCGTTCTCCCGATTACTCGGAAACTGCTGTACGTGAGATTCATGTCTGCACCAAAAATACAGATGGCTAAGTTCACGCTGCCCGGTGGTTCGACTTAGTACTACATTCTAGAGAAGTTGGAATCCGCACTTCCCATAAAGCTCTCCGTACCCTCCTGTGCAATGGATGTGTTTTGAGACATCTTCAGTCTATCGTTTCTAATACGCCTAGGTAACGATGGCCCGGCCACTGGGCTCCCCGCCTGAACTTGCAAGGCGTAGT
3972
ATCTGCTGCTCCGCCGGTCCGAGATATCGGCGTTCTCCCGATTACTCGGAAACTGCTGTACGTGAGATTCATGTCTGCACCAAAAATACAGATGGCTAAGTTCACGCTGCCCGGTGGTTCGACTTAGTACTACACTCTAGAGAAGTTGGAATCCGCACTTCCCATAAAGCTCTCCGTACCCTCCTGTGCAATGGATGTGTTTTGAGACATCTTCAGTCTATCGTTTCTAATACGCCTAGGTAACGATGGCCCGGCCACTGGGCTCCCCGCCTGAACTTGCAAGGCGTAGT
3966
ATCTGCTGCTCCGCCGGTCCGAGATATCGGCGTTCTCCCGATTACTCGGAAACTGCTGTACGTGAGATTCATGTCTGCACCAAAAATACAGATGGCTAAGTTCACGCTGCCCGGTGGTTCGACTTAGTACTACACTCTAGAGAAGTTGGAATCCGCACTTCCCATAAAGCTCTCCGTACCCTCCTGTGCAATGGATGTGTTTTGAGACATCTTCAGTCTATCGTTTCTAATACGCCTAGGTAACGATGGCCCGGCCACTGGGCTCCCCGCCTGAACTTGCAAGGCGTAGT
3965
ATCTGCTGCTCCGCCGGTCCGAGATATCGGCGTTCTCCCGATTACTCGGAAACTGCTGTACGTGAGATTCATGTCTGCACCAAAAATACAGATGGCTAAGTTCACGCTGCCCGGTGGTTCGACTTAGTACTACACTCTAGAGAAGTTGGAATCCGCACTTCCCATAAAGCTCTCCGTACCCTCCTGTGCAATGGATGTGTTTTGAGACATCTTCAGTCTATCGTTTCTAATACGCCTAGGTAACGATGGCCCGGCCACTGGGCTCCCCGCCTGAACTTGCAAGGCGTAGT
3964
ATCTGCTGCTCCGCCGGTCCGAGATATCGGCGTTCTCCCGATTACTCGGAAACTGCTGTACGTGAGATTCATGTCTGCACCAAAAATACAGATGGCTAAGTTCACGCTGCCCGGTGGTTCGACTTAGTACTACACTCTAGAGAAGTTGGAATCCGCACTTCCCATAAAGCTCTCCGTACCCTCCTGTGCAATGGATGTGTTTTGAGACATCTTCAGTCTATCGTTTCTAATACGCCTAGGTAACGATGGCCCGGCCACTGGGCTCCCCGCCTGAACTTGCAAGGCGTAGT
3987
ATCTGCTGCTCCGCCGGTCCGAGATATCGGCGTTCTCCCGATTACTCGGGAACTGCTGTACGTGAGATTCATGTCTGCACCAAAAATACAGATGGCTAAGTTCACGCTGCCCGGTGGTTCGACTTAGTACTACACTCTAGAGAAGTTGGAATCCGCACTTCCCATAAAGCTCTCCGTACCCTCCTGTGCAATGGATGTGTTTTGAGACATCTTCAGTCTACCGTTTCTAATACGCCTAGGTAACGATGGCCCGGCCACTGGGCTCCCCGCCTGAACTTGCAAGGCGTAGT
3986
ATCTGCTGCTCCGCCGGTCCGAGATATCGGCGTTCTCCCGATTACTCGGAAACTGCTGTACGTGAGATTCATGTCTGCACCAAAAATACAGATGGCTAAGTTCACGCTGCCCGGTGGTTCGACTTAGTACTACACTCTAGAGAAGTTGGAATCCGCACTTCCCATAAAGCTCTCCGTACCCTCCTGTGCAATGGATGTGTTTTGAGACATCTTCAGTCTACCGTTTCTAATACGCCTAGGTAACGATGGCCCGGCCACTGGGCTCCCCGCCTAAACTTGCAAGGCGTAGT
3963
ATCTGCTGCTCCGCCGGTCCGAGATATCGGCGTTCTCCCGATTACTCGGAAACTGCTGTACGTGAGATTCATGTCTGCACCAAAAATACAGATGGCTAAGTTCACGCTGCCCGGTGGTTCGACTTAGTACTACACTCTAGAGAAGTTGGAATCCGCACTTCCCATAAAGCTCTCCGTACCCTCCTGTGCAATGGATGTGTTTTGAGACATCTTCAGTCTACCGTTTCTAATACGCCTAGGTAACGATGGCCCGGCCACTGGGCTCCCCGCCTGAACTTGCAAGGCGTAGT
3989
ATCTGCTGCTCCGCCGGTCCGAGATATCGGCGTTCTCCCGATTACTCGGAAACCGCTGTACGTGAGATTCATGTCTGCACCAAAAATACAGATGGCTAAGTTCACGCTGCCCGGTGGTTCGACTTAGTACTACACTCTAGAGAAGTTGGCATCCGCACTTCCCATAAAGCTCTCCGTACCCTCCTGTGCAATGGATGTGTTTTGAGACATCTTCAGTCTACCGTTTCTAATACGCCTAGGTAACGATGGCCCGGCCACTGGGCTCCCCGCCTGAACTTGCAAGGCGTAGT
3992
ATCTGCTGCTCCGCCGGTCCGAGATATCGGTGTTCTCCCGATTACTCGGAAACTGCTGTACGTGAGATTCATGTCTGCACCAAAAATACAGATGGCTAAGTTCACGCTGCCCGGTGGTTAGACTTAGTACTACACTCTAGAGAAGTTGGAATCCGCACTTCCCATAAAGCTCTCCGTACCCTCCTGTGCAATGGATTTGTTTTGAGATATCTTCAGTCTACCGTTTCTAATACGCCTAGGTAACGATGGCCCGGCCACTGGGCTCCCCGCCTGAACTTGCAAGGCGTAGT
3996
ATCTGCTGCTCCGCCGGTCCGAGATATCGGCGTTCTCCCGATTACTCGGAAACTGCTGTACGTGAGATTCATGTCTGCACCAAAAATACAGATGGCTAAGTTCACGCTGCCCGGTGGTTCGACTTAGTACTACACTCTAGAGAAGTTGGAATCCGCACTTCCCATAAAGCTCTCCGTGCCCTCCTGTGCAATGGATGTGTTTTGAGATATCTTCAGTCTACCGTTTCTAATACGCCTAGGTAACGATGGCCCGGCCACTGGGCCCCCCGCTTGAACTTGCAAGGCGTAGT
3995
ATCTGCTGCTCCGCCGGTCCGAGATATCGGCGTTCTCCCGATTACTCGGAAACTGCTGTACGTGAGATTCATGTCTGCACCAAAAATACAGATGGCTAAGTTCACGCTGCCCGGTGGTTCGACTTAGTACTACACTCTAGAGAAGTTGGAATCCGCACTTCCCATAAAGCTCTCCGTGCCCTCCTGTGCAATGGATGTGTTTTGAGATATCTTCAGTCTACCGTTTCTAATACGCCTAGGTAACGATGGCCCGGCCACTGGGCTCCCCGCTTGAACTTGCAAGGCGTAGT
3994
ATCTGCTGCTCCGCCGGTCCGAGATATCGGCGTTCTCCCGATTACTCGGAAACTGCTGTACGTGAGATTCATGTCTGCACCAAAAATACAGATGGCTAAGTTCACGCTGCCCGGTGGTTCGACTTAGTACTACACTCTAGAGAAGTTGGAATCCGCACTTCCCATAAAGCTCTCCGTGCCCTCCTGTGCAATGGATGTGTTTTGAGATATCTTCAGTCTACCGTTTCTAATACGCCTAGGTAACGATGGCCCGGCCACTGGGCTCCCCGCTTGAACTTGCAAGGCGTAGT
3993
ATCTGCTGCTCCGCCGGTCCGAGATATCGGCGTTCTCCCGATTACTCGGAAACTGCTGTACGTGAGATTCATGTCTGCACCAAAAATACAGATGGCTAAGTTCACGCTGCCCGGTGGTTCGACTTAGTACTACACTCTAGAGAAGTTGGAATCCGCACTTCCCATAAAGCTCTCCGTGCCCTCCTGTGCAATGGATGTGTTTTGAGATATCTTCAGTCTACCGTTTCTAATACGCCTAGGTAACGATGGCCCGGCCACTGGGCTCCCCGCTTGAACTTGCAAGGCGTAGT
3991
ATCTGCTGCTCCGCCGGTCCGAGATATCGGCGTTCTCCCGATTACTCGGAAACTGCTGTACGTGAGATTCATGTCTGCACCAAAAATACAGATGGCTAAGTTCACGCTGCCCGGTGGTTCGACTTAGTACTACACTCTAGAGAAGTTGGAATCCGCACTTCCCATAAAGCTCTCCGTGCCCTCCTGTGCAATGGATGTGTTTTGAGATATCTTCAGTCTACCGTTTCTAATACGCCTAGGTAACGATGGCCCGGCCACTGGGCTCCCCGCTTGAACTTGCAAGGCGTAGT
3990
ATCTGCTGCTCCGCCGGTCCGAGATATCGGCGTTCTCCCGATTACTCGGAAACTGCTGTACGTGAGATTCATGTCTGCACCAAAAATACAGATGGCTAAGTTCACGCTGCCCGGTGGTTCGACTTAGTACTACACTCTAGAGAAGTTGGAATCCGCACTTCCCATAAAGCTCTCCGTACCCTCCTGTGCAATGGATGTGTTTTGAGATATCTTCAGTCTACCGTTTCTAATACGCCTAGGTAACGATGGCCCGGCCACTGGGCTCCCCGCCTGAACTTGCAAGGCGTAGT
3988
ATCTGCTGCTCCGCCGGTCCGAGATATCGGCGTTCTCCCGATTACTCGGAAACTGCTGTACGTGAGATTCATGTCTGCACCAAAAATACAGATGGCTAAGTTCACGCTGCCCGGTGGTTCGACTTAGTACTACACTCTAGAGAAGTTGGAATCCGCACTTCCCATAAAGCTCTCCGTACCCTCCTGTGCAATGGATGTGTTTTGAGATATCTTCAGTCTACCGTTTCTAATACGCCTAGGTAACGATGGCCCGGCCACTGGGCTCCCCGCCTGAACTTGCAAGGCGTAGT
3962
ATCTGCTGCTCCGCCGGTCCGAGATATCGGCGTTCTCCCGATTACTCGGAAACTGCTGTACGTGAGATTCATGTCTGCACCAAAAATACAGATGGCTAAGTTCACGCTGCCCGGTGGTTCGACTTAGTACTACACTCTAGAGAAGTTGGAATCCGCACTTCCCATAAAGCTCTCCGTACCCTCCTGTGCAATGGATGTGTTTTGAGACATCTTCAGTCTACCGTTTCTAATACGCCTAGGTAACGATGGCCCGGCCACTGGGCTCCCCGCCTGAACTTGCAAGGCGTAGT
3950
ATCTGCTGCTCCGCCGGTCCGAGATATCGGCGTTCTCCCGATTACTCGGAAACTGCTGTACGTGAGATTCATGTCTGCACCAAAAATACAGATGGCTAAGTTCACGCTGCCCGGTGGTTCGACTTAGTACTACACTCTAGAGAAGTTGGAATCCGCACTTCCCATAAAGCTCTCCGTACCCTCCTGTGCAATGGATGTGTTTTGAGACATCTTCAGTCTACCGTTTCTAATACGCCTAGGTAACGATGGCCCGGCCACTGGGCTCCCCGCCTGAACTTGCAAGGCGTAGT
3896
ATCTGCTGCTCCGCCGGTCCGAGATATCGGCGTTCTCCCGATTACTCGGAAACTGCTGTACGTGAGATTCATGTCTGCACCAAAAATACAGATGGCTAAGTTCACGCTGCCCGGTGGTTCGACTTAGTACTACACTCTAGAGAAGTTGGAATCCGCACTTCCCATAAAGCTCTCCGTACCCTCCTGTGCAATGGATGTGTTTTGAGACATCTTCAGTCTACCGTTTCTAATACGCCTAGGTAACGATGGCCCGGCCACTGGGCTCCCCGCCTGAACTTGCAAGGCGTAGT
3895
ATCTGCTGCTCCGCCGGTCCGAGATATCGGCGTTCTCCCGATTACTCGGAAACTGCTGTACGTGAGATTCATGTCTGCACCAAAAATACAGATGGCTAAGTTCACGCTGCCCGGTGGTTCGACTTAGTACTACACTCTAGAGAAGTTGGAATCCGCACTTCCCATAAAGCTCTCCGTACCCTCCTGTGCAATGGATGTGTTTTGAGACATCTTCAGTCTACCGTTTCTAATACGCCTAGGTAACGATGGCCCGGCCACTGGGCTCCCCGCCTGAACTTGCAAGGCGTAGT
3997
ATCTGCTGCTCCGCCGGTCCGAGATATCGGCGTTCTCCCGATTACTCGGAAACTGCTGTACGTGAGATTCATGTCTGCACCAAAAATACAGATGGCTAAGTTCACGCTGCCCGGTGGTTCGACTTAGTACTACACTCTAGAGAAGTTGGAATCCGCACTTCCCATAAAGCTCTCCGTACCCTCCTGTGCAATGGATGTGTTTTGAGACATCCTCAGTCTACCGTTTCTAATACGCCTAGGTAACGATGGCCCGGCCACTGGGCTCCCCGACTGAACTTGCAAGGCGGAGT
3894
ATCTGCTGCTCCGCCGGTCCGAGATATCGGCGTTCTCCCGATTACTCGGAAACTGCTGTACGTGAGATTCATGTCTGCACCAAAAATACAGATGGCTAAGTTCACGCTGCCCGGTGGTTCGACTTAGTACTACACTCTAGAGAAGTTGGAATCCGCACTTCCCATAAAGCTCTCCGTACCCTCCTGTGCAATGGATGTGTTTTGAGACATCCTCAGTCTACCGTTTCTAATACGCCTAGGTAACGATGGCCCGGCCACTGGGCTCCCCGACTGAACTTGCAAGGCGGAGT
3892
ATCTGCTGCTCCGCCGGTCCGAGATATCGGCGTTCTCCCGATTACTCGGAAACTGCTGTACGTGAGATTCATGTCTGCACCAAAAATACAGATGGCTAAGTTCACGCTGCCCGGTGGTTCGACTTAGTACTACACTCTAGAGAAGTTGGAATCCGCACTTCCCATAAAGCTCTCCGTACCCTCCTGTGCAATGGATGTGTTTTGAGACATCTTCAGTCTACCGTTTCTAATACGCCTAGGTAACGATGGCCCGGCCACTGGGCTCCCCGACTGAACTTGCAAGGCGGAGT
4006
ATCTGCTGCTCCGCCGGTCCGCGATATCGGCGTTCTCCCGATTACTCGGAAACTGCTGTACGTGAGATTCATGTCTGCACCAAAAATACAGATGGCTAAGTTCACGCTGCCCGGTGGTTCGACTTAGTACTACACTCTAGAGAAGTTGGAATCCGCACTTCCCATAAAGCTCTCCGTACCCTCCTGTGCAATGGATGTGTTTTGAGACATCTTCAGTCTACCGTTTCTAAGACGCCTAGGTGACGATGGCCCGGCAACTGGGCTCCCCGACTGAACTTGCAAGGCGGAGT
4005
ATCTGCTGCTCCGTCGGTCCGCGATATCGGCGTTCTCCCGATTACTCGGAAACTGCTGTACGTGAGATTCATGTCTGCACCAAAAATACAGATGGCTAAGTTCACGCTGCCCGGTGGTTCGACTTAGTACTACACTCTAGAGAAGTTGGAATCCGCACTTCCCATAAAGCTCTCCGTACCCTCCTGTGCAATGGATGTGTTTTGAGACATCTTCAGTCTACCGTTTCTAAGACGCCTAGGTAACGATGGCCCGGCAACTGGGCTCCCCGACTGAACTTGCAAGGCGGAGT
4011
ATCTGCTGCTCCGCCGGTCCGCGATATCGGCGTTCTCCCGATTACTCGGAAACTGCTGTACGTGAGATTCATGTCTGCCCCAAAAATACAGATGGCTAAGTTCACGCTGCCCGGTGGTTCGACTTAGTACTACACTCTAGAGAAGTTGGAATCCGCACTTCCCATAAAGCTCTCCGTGCCCTCCTTCGCAATGGATGTGTTTTGAGACATCTTCAGTCTACCGTTTCTAAGACGCCTAGGTAACGATGGCCCGGCAACTGGGCTCCCCGACTGGACTTGCAAGGCGGAGT
4010
ATCTGCTGCTCCGCCGGTTCGCGATATCGGCGTTCTCCCGATTACTCGGAAACTGCTGTACGTGAGATTCATGTCTGCACCAAAAATACAGATGGCTAAGTTCACGCTGCCCGGTGGTTCGACTTAGTACTACACTCTAGAGAAGTTGGAATCCGCACTTCCCATAAAGCTCTCCGTGCCCTCCTTCGCAATGGATGTGTTTTGAGACATCTTCAGTCTACCGTTTCTAAGACGCCTAGGTAACGATGGCCCGGCAACTGGGCTCCCCGACTGAACTTGCAAGGCGGAGT
4009
ATCTGCTGCTCCGCCGGTCCGCGATATCGGCGTTCTCCCGATTACTCGGAAACTGCTGTACGTGAGATTCATGTCTGCACCAAAAATACAGATGGCTAAGTTCACGCTGCCCGGTGGTTCGACTTAGTACTACACTCTAGAGAAGTTGGAATCCGCACTTCCCATAAAGCTCTCCGTGCCCTCCTTCGCAATGGATGTGTTTTGAGACATCTTCAGTCTACCGTTTCTAAGACGCCTAGGTAACGATGGCCCGGCAACTGGGCTCCCCGACTGAACTTGCAAGGCGGAGT
4008
ATCTGCTGCTCCGCCGGTCCGCGATATCGGCGTTCTCCCGATTACTCGGAAACTGCTGTACGTGAGATTCATGTCTGCACCAAAAATACAGATGGCTAAGTTCACGCTGCCCGGTGGTTCGACTTAGTACTACACTCTAGAGAAGTTGGAATCCGCACTTCCCATAAAGCTCTCCGTGCCCTCCTTCGCAATGGATGTGTTTTGAGACATCTTCAGTCTACCGTTTCTAAGACGCCTAGGTAACGATGGCCCGGCAACTGGGCTCCCCGACTGAACTTGCAAGGCGGAGT
4007
ATCTGCTGCTCCGCCGGTCCGCGATATCGGCGTTCTCCCGATTACTCGGAAACTGCTGTACGTGAGATTCATGTCTGCACCAAAAATACAGATGGCTAAGTTCACGCTGCCCGGTGGTTCGACTTAGTACTACACTCTAGAGAAGTTGGAATCCGCACTTCCCATAAAGCTCTCCGTGCCCTCCTTCGCAATGGATGTGTTTTGAGACATCTTCAGTCTACCGTTTCTAAGACGCCTAGGTAACGATGGCCCGGCAACTGGGCTCCCCGACTGAACTTGCAAGGCGGAGT
4004
ATCTGCTGCTCCGCCGGTCCGCGATATCGGCGTTCTCCCGATTACTCGGAAACTGCTGTACGTGAGATTCATGTCTGCACCAAAAATACAGATGGCTAAGTTCACGCTGCCCGGTGGTTCGACTTAGTACTACACTCTAGAGAAGTTGGAATCCGCACTTCCCATAAAGCTCTCCGTACCCTCCTGTGCAATGGATGTGTTTTGAGACATCTTCAGTCTACCGTTTCTAAGACGCCTAGGTAACGATGGCCCGGCAACTGGGCTCCCCGACTGAACTTGCAAGGCGGAGT
4003
ATCTGCTGCTCCGCCGGTCCGCGATATCGGCGTTCTCCCGATTACTCGGAAACTGCTGTACGTGAGATTCATGTCTGCACCAAAAATACAGATGGCTAAGTTCACGCTGCCCGGTGGTTCGACTTAGTACTACACTCTAGAGAAGTTGGAATCCGCACTTCCCATAAAGCTCTCCGTACCCTCCTGTGCAATGGATGTGTTTTGAGACATCTTCAGTCTACCGTTTCTAAGACGCCTAGGTAACGATGGCCCGGCAACTGGGCTCCCCGACTGAACTTGCAAGGCGGAGT
4002
ATCTGCTGCTCCGCCGGTCCGCGATATCGGCGTTCTCCCGATTACTCGGAAACTGCTGTACGTGAGATTCATGTCTGCACCAAAAATACAGATGGCTAAGTTCACGCTGCCCGGTGGTTCGACTTAGTACTACACTCTAGAGAAGTTGGAATCCGCACTTCCCATAAAGCTCTCCGTACCCTCCTGTGCAATGGATGTGTTTTGAGACATCTTCAGTCTACCGTTTCTAAGACGCCTAGGTAACGATGGCCCGGCAACTGGGCTCCCCGACTGAACTTGCAAGGCGGAGT
4001
ATCTGCTGCTCCGCCGGTCCGCGATATCGGCGTTCTCCCGATTACTCGGAAACTGCTGTACGTGAGATTCATGTCTGCACCAAAAATACAGATGGCTAAGTTCACGCTGCCCGGTGGTTCGACTTAGTACTACACTCTAGAGAAGTTGGAATCCGCACTTCCCATAAAGCTCTCCGTACCCTCCTGTGCAATGGATGTGTTTTGAGACATCTTCAGTCTACCGTTTCTAAGACGCCTAGGTAACGATGGCCCGGCAACTGGGCTCCCCGACTGAACTTGCAAGGCGGAGT
4000
ATCTGCTGCTCCGCCGGTCCGAGATATCGGCGTTCTCCCGATTACTCGGAAACTGCTGTACGTGAGATTCATGTCTGCACCAAAAATACAGATGGCTAAGTTCACGCTGCCCGGTGGTTCGACTTAGTACTACACTCTAGAGAAGTTGGAATCCGCACTTCCTATAAAGCTCTCCGTACCCTCCTGTGCAATGGATGTGTTTTGAGACATCTTCAGTCTACCGTTTCTAAGACGCCTAGGTAACGATGGCCCGGCAACTGGGCTCCCCGACTGAACTTGCAAGGCGGAGT
4013
ATCTGCTGCTCCGCCGGTCCGAGATATCGGCGTTCTCCCGATTACTCGGAAACTGCTGTACGTGAGATTCATGTCTGCACCAAAAATACAGATGGCTAAGTTCACGCTGCCCGGTGGTTTGACTTAGTACTACACTCTAGAGAAGTTGGAATCCGCACTTCCCATAAAGCTCTCCGTACCCTCCTGTGCAATGGATGTGTTTTGAGACATCTTCAGTCTACCGTTTCTAAAACGCCTAGGTAACGATGGCCCGGCCACTGGGCTCCCCGACTGAACTTGCAAGGCGGAGT
4012
ATCTGCTGCTCCGCCGGTCCGAGATATCGGCGTTCTCCCGATTACTCGGAAACTGCTGTACGTGAGATTCATGTCTGCACCAAAAATACAGATGGCTAAGTTCACGCTGCCCGGTGGTTCGACTTAGTACTACACTCTAGAGAAGTTGGAATCCGCACTTCCCATAAAGCTCTCCGTACCCTCCTGTGCAATGGATGTGTTTTGAGACATCTTCAGTCTACCGTTTCTAAGACGCCTAGGTAACGATGGCCCGGCCACTGGGCTCCCCGACTGAACTTGCAAGGCGGAGT
3999
ATCTGCTGCTCCGCCGGTCCGAGATATCGGCGTTCTCCCGATTACTCGGAAACTGCTGTACGTGAGATTCATGTCTGCACCAAAAATACAGATGGCTAAGTTCACGCTGCCCGGTGGTTCGACTTAGTACTACACTCTAGAGAAGTTGGAATCCGCACTTCCCATAAAGCTCTCCGTACCCTCCTGTGCAATGGATGTGTTTTGAGACATCTTCAGTCTACCGTTTCTAAGACGCCTAGGTAACGATGGCCCGGCCACTGGGCTCCCCGACTGAACTTGCAAGGCGGAGT
4014
ATCTGCTGCTCCGCCGGTCCGAGATATCGGCGTTCTCCCGATTACTCGGAAACTGCTGTACGTGAGATTCATGTCTGCACCAAAAATACAGATGGCTAAGTTCACTCTGCCCGGTGGTTCGACTTAGTACTACACTCTAGAGAAGTTGGAATCCGCACTTCCCATAAAGCTCTCCGTACCCTCCTGTGCAATGGATGTGTTTTGAGACATCTTCAGTCTACCGTTTCTAATACGCCTAGGTAACGATGGCCCGGCCACTGGGCTCCCCGACTGAACTTGCAAGGAGGAGT
3998
ATCTGCTGCTCCGCCGGTCCGAGATATCGGCGTTCTCCCGATTACTCGGAAACTGCTGTACGTGAGATTCATGTCTGCACCAAAAATACAGATGGCTAAGTTCACGCTGCCCGGTGGTTCGACTTAGTACTACACTCTAGAGAAGTTGGAATCCGCACTTCCCATAAAGCTCTCCGTACCCTCCTGTGCAATGGATGTGTTTTGAGACATCTTCAGTCTACCGTTTCTAAGACGCCTAGGTAACGATGGCCCGGCCACTGGGCTCCCCGACTGAACTTGCAAGGCGGAGT
3891
ATCTGCTGCTCCGCCGGTCCGAGATATCGGCGTTCTCCCGATTACTCGGAAACTGCTGTACGTGAGATTCATGTCTGCACCAAAAATACAGATGGCTAAGTTCACGCTGCCCGGTGGTTCGACTTAGTACTACACTCTAGAGAAGTTGGAATCCGCACTTCCCATAAAGCTCTCCGTACCCTCCTGTGCAATGGATGTGTTTTGAGACATCTTCAGTCTACCGTTTCTAATACGCCTAGGTAACGATGGCCCGGCCACTGGGCTCCCCGACTGAACTTGCAAGGCGGAGT
4016
ATCTGCTGCTCCGCCGGGCCGAGATATCGGCGTTCTCCCGATTACTCGGAAACTGCTGTACGTGAGATTCATGTCTGCACCAAAAATACAGATGGCTAAGTTCACGCTGCCCGGTGGTTCGACTTAGTACTACACTCTAGAGAAGTTGGAATCCGCACTTCCCATAAAGCTCTCCGTACCCTCCTGTGCAATGGATGTGTTTTGAGACATCTTCAGTCTACCGTTTCTAATACGCCTAGGTAACGATGGCCCGGCCACTGGGCTCCCCGACTGAACTTGCAAGGCGGAGT
4015
ATCTGCTGCTCCGCCGGTCCGAGATATCGGCGTTCTCCCGATTACTCGGAAACTGCTGTACGTGAGATTCATGTCTGCACCAAAAATACAGATGGCTAAGTTCACGCTGCCCGGTGGTTCGACTTAGTACTACACTCTAGAGAAGTTGGAATCCGCACTTCCCATAAAGCTCTCCGTACCCTCCTGTGCAATGGATGTGTTTTGAGACATCTTCAGTCTACCGTTTCTAATACGCCTAGGTAACGATGGCCCGGCCACTGGGCTCCCCGACTGAACTTGCAAGGCGGAGT
3890
ATCTGCTGCTCCGCCGGTCCGAGATATCGGCGTTCTCCCGATTACTCGGAAACTGCTGTACGTGAGATTCATGTCTGCACCAAAAATACAGATGGCTAAGTTCACGCTGCCCGGTGGTTCGACTTAGTACTACACTCTAGAGAAGTTGGAATCCGCACTTCCCATAAAGCTCTCCGTACCCTCCTGTGCAATGGATGTGTTTTGAGACATCTTCAGTCTACCGTTTCTAATACGCCTAGGTAACGATGGCCCGGCCACTGGGCTCCCCGACTGAACTTGCAAGGCGGAGT
3889
ATCTGCTGCTCCGCCGGTCCGAGATATCGGCGTTCTCCCGATTACTCGGAAACTGCTGTACGTGAGATTCATGTCTGCACCAAAAATACAGATGGCTAAGTTCACGCTGCCCGGTGGTTCGACTTAGTACTACACTCTAGAGAAGTTGGAATCCGCACTTCCCATAAAGCTCTCCGTACCCTCCTGTGCAATGGATGTGTTTTGAGACATCTTCAGTCTACCGTTTCTAATACGCCTAGGTAACGATGGCCCGGCCACTGGGCTCCCCGACTGAACTTGCAAGGCGGAGT
3888
ATCTGCTGCTCCGCCGGTCCGAGATATCGGCGTTCTCCCGATTACTCGGAAACTGCTGTACGTGAGATTCATGTCTGCACCAAAAATACAGATGGCTAAGTTCACGCTGCCCGGTGGTTCGACTTAGTACTACACTCTAGAGAAGTTGGAATCCGCACTTCCCATAAAGCTCTCCGTACCCTCCTGTGCAATGGATGTGTTTTGAGACATCTTCAGTCTACCGTTTCTAATACGCCTAGGTAACGATGGCCCGGCCACTGGGCTCCCCGACTGAACTTGCAAGGCGGAGT
4029
ATCTGCTGCTCCGCCGGTCCGAGATATCGGCGTTCTCCCGATTACTCGGAAACTGCTGGACGTGAGACTCATGTCTGCACCAAAAATACAGATGGCTAAGTTCACGCTGCCCGGTGGTTCGACTTAGTACTACACTCTAGAGAAATTGGAATCCGCACTTCCCATAAAGCTTTCCGTACCCTCCTGTGCAATGGATGTGTTTTGAGACATCTTCAGTCTACCGTGTCTAATACGCCTAGGTAACGATGGCCCGGCCACTGGGCTCCCCTACTGAACTTGCAAGGCGGAGT
4030
ATCTGCTGCTCCGCCGGTCCGAGATATCGGCGTTCTCCCGATTACTCGGAAACTGCTGGACGTGAGACTCATGTCTGCACCAAAAATACAGATGGCTAAGTTCACGCTGCCCGGTGGTTCGACTTAGTACTACACTCTAGAGAAGTTGGAATCCGCACTTCCCATAAAGCTTTCCGTACACTCCTGTGCAATGGATGTGTTTTGAGACATCTTCAGTCTACCGTGTCTAATACGCCTAGGTAACGATGGCCCGGCCACTGGGCTCCCCTACTGAACTTGCAAGGCGGAGT
4028
ATCTGCTGCTCCGCCGGTCCGAGATATCGGCGTTCTCCCGATTACTCGGAAACTGCTGGACGTGAGACTCATGTCTGCACCAAAAATACAGATGGCTAAGTTCACGCTGCCCGGTGGTTCGACTTAGTACTACACTCTAGAGAAGTTGGAATCCGCACTTCCCATAAAGCTTTCCGTACCCTCCTGTGCAATGGATGTGTTTTGAGACATCTTCAGTCTACCGTGTCTAATACGCCTAGGTAACGATGGCCCGGCCACTGGGCTCCCCTACTGAACTTGCAAGGCGGAGT
4027
ATCTGCTGCTCCGCCGGTCCGAGATATCGGCGTTCTCCCGATTACTCGGAAACTGCTGGACGTGAGACTCATGTCTGCACCAAAAATACAGATGGCTAAGTTCACGCTGCCCGGTGGTTCGACTTAGTACTACACTCTAGAGAAGTTGGAATCCGCACTTCCCATAAAGCTTTCCGTACCCTCCTGTGCAATGGATGTGTTTTGAGACATCTTCAGTCTACCGTGTCTAATACGCCTAGGTAACGATGGCCCGGCCACTGGGCTCCCCTACTGAACTTGCAAGGCGGAGT
4026
ATCTGCTGCTCCGCCGGTCCGAGATATCGGCGTTCTCCCGATTACTCGGAAACTGCTGGACGTGAGACTCATGTCTGCACCAAAAATACAGATGGCTAAGTTCACGCTGCCCGGTGGTTCGACTTAGTACTACACTCTAGAGAAGTTGGAATCCGCACTTCCCATAAAGCTTTCCGTACCCTCCTGTGCAATGGATGTGTTTTGAGACATCTTCAGTCTACCGTGTCTAATACGCCTAGGTAACGATGGCCCGGCCACTGGGCTCCCCTACTGAACTTGCAAGGCGGAGT
4025
ATCTGCTGCTCCGCCGGTCCGAGATATAGGCGTTCTCCCGATTACTCGGAAACTGCTGGACGTGAGATTCATGTCTGCACCAAAAATACAGATGGCTAAGTTCACGCTGCCCGGTGGTTCGACTTAGTACTACACTCTAGAGAAGTTGGAATCCGCACTTCCCATAAAGCTTTCCGTACCCTCCTGTGCAATGGATGTGTTTTGAGACATCTTCAGTCTACCGTGTCTAATACGCCTAGGTAACGATGGCCCGGCCACTGGGCTCCCCTACTGAACTTGCAAGGCGGAGT
4024
ATCTGCTGCTCCGCCGGTCCGAGATATCGGCGTTCTCCCGATTACTCGGAAACTGCTGGACGTGAGATTCATGTCTGCACCAAAAATACAGATGGCTAAGTTCACGCTGCCCGGTGGTTCGACTTAGTACTACACTCTAGAGAAGTTGGAATCCGCACTTCCCATAAAGCTTTCCGTACCCTCCTGTGCAATGGATGTGTTTTGAGACATCTTCAGTCTACCGTGTCTAATACGCCTAGGTAACGATGGCCCGGCCACTGGGCTCCCCTACTGAACTTGCAAGGCGGAGT
4023
ATCTGCTGCTCCGCCGGTCCGAGATATCGGCGTTCTCCCGATTACTCGGAAACTGCTGGACGTGAGATTCATGTCTGCACCAAAAATACAGATGGCTAAGTTCACGCTGCCCGGTGGTTCGACTTAGTACTACACTCTAGAGAAGTTGGAATCCGCACTTCCCATAAAGCTTTCCGTACCCTCCTGTGCAATGGATGTGTTTTGAGACATCTTCAGTCTACCGTGTCTAATACGCCTAGGTAACGATGGCCCGGCCACTGGGCTCCCCTACTGAACTTGCAAGGCGGAGT
4022
ATCTGCTGCTCCGCCGGTCCGAGATATCGGCGTTCTCCCGATTACTCGGAAACTGCTGGACGTGAGATTCATGTCTGCACCAAAAATACAGATGACTAAGTTCACGCTGCCCGGTGGTTCGACTTAGTACTACACTCTAGAGAAGTTGGAATCCGCACTTCCCATAAAGCTTTCCGTACCCTCCTGTGCAATGGATGTGTTTTGAGACATCTTCAGTCTACCGTGTCTAATACGCCTAGGTAACGATGGCCCGGCCACTGGGCTCCCCGACTGAACTTGCAAGGCGGAGT
4034
ATCTGCTGCTCCGCCGGTCCGAGATATCGGCGTTCTCCCGATTACTCGGAAACTGCTGGACGTGAGATTCATGTCTGCACCAAAAATACAGATGGCTAAGTTCACGCTGCCCGGTGGTTCGACTTAGTACTACACTCTAGAGAAGTTGGAATCCGCACTTCCCATAAAGCTTTCTGTACCCTCCTGTGCAATGGATGTGTTTTGAGACATCTTCAGTCTACCGTGTCTAATACGCCTAGGTAACGATGGCCCGGCCACTGGGCTCCCCGACTGAACTTGCAAGGCGGAGT
4035
ATCTGCTGCTCCGCCGGTCCGAGATATCGGCGTTCTCCCGATTACTCGGAAACTGCTGGACGTGAGATTCATGTCTACACCAAAAATACAGATGGCTAAGTTCACGCTGCCCGGTGGTTCGACTTAGTACTACACTCTAGAGAAGTTGGAATCCGCACTTCCCATAAAGCTTTCCGTACCCTCCTGTGCAATGGATGTGTTTTGAGACATCTTCAGTCTACCGTGTCTAATACGCCTAGGTAACGATGGCCCGGCCACTGGGCTCCCCGACTGAACTTGCAAGGCGGAGT
4033
ATCTGCTGCTCCGCCGGTCCGAGATATCGGCGTTCTCCCGATTACTCGGAAACTGCTGGACGTGAGATTCATGTCTGCACCAAAAATACAGATGGCTAAGTTCACGCTGCCCGGTGGTTCGACTTAGTACTACACTCTAGAGAAGTTGGAATCCGCACTTCCCATAAAGCTTTCCGTACCCTCCTGTGCAATGGATGTGTTTTGAGACATCTTCAGTCTACCGTGTCTAATACGCCTAGGTAACGATGGCCCGGCCACTGGGCTCCCCGACTGAACTTGCAAGGCGGAGT
4036
ATCTGCTGCTCCGCCGGTCCGAGATATCGGCGTTCTCCCGATTACTCGGAAACTGCTGGACGTGAGATTCATGTCTGCACCAAAAATACAGATGGCTAAGTTCACGCTGTCCGGTGGTTCGACTTAGTACTACACTCTAGAGAAGTTGGAATCCGCACTTCCCATAAAGCTTTCCGTACCCTCCTGTGCAATGGATGTGTTGTGAGACATCTTCAGTCTACCGTGTCTAATACGCCTAGGTAACGATGGCCCGGCCACTGGGCTCCCCGACTGAACTTGCAAGGCGGAGT
4032
ATCTGCTGCTCCGCCGGTCCGAGATATCGGCGTTCTCCCGATTACTCGGAAACTGCTGGACGTGAGATTCATGTCTGCACCAAAAATACAGATGGCTAAGTTCACGCTGCCCGGTGGTTCGACTTAGTACTACACTCTAGAGAAGTTGGAATCCGCACTTCCCATAAAGCTTTCCGTACCCTCCTGTGCAATGGATGTGTTTTGAGACATCTTCAGTCTACCGTGTCTAATACGCCTAGGTAACGATGGCCCGGCCACTGGGCTCCCCGACTGAACTTGCAAGGCGGAGT
4031
ATCTGCTGCTCCGCCGGTCCGAGATATCGGCGTTCTCCCGATTACTCGGAAACTGCTGGACGTGAGATTCATGTCTGCACCAAAAATACAGATGGCTAAGTTCACGCTGCCCGGTGGTTCGACTTAGTACTACACTCTAGAGAAGTTGGAATCCGCACTTCCCATAAAGCTTTCCGTACCCTCCTGTGCAATGGATGTGTTTTGAGACATCTTCAGTCTACCGTGTCTAATACGCCTAGGTAACGATGGCCCGGCCACTGGGCTCCCCGACTGAACTTGCAAGGCGGAGT
4021
ATCTGCTGCTCCGCCGGTCCGAGATATCGGCGTTCTCCCGATTACTCGGAAACTGCTGGACGTGAGATTCATGTCTGCACCAAAAATACAGATGGCTAAGTTCACGCTGCCCGGTGGTTCGACTTAGTACTACACTCTAGAGAAGTTGGAATCCGCACTTCCCATAAAGCTTTCCGTACCCTCCTGTGCAATGGATGTGTTTTGAGACATCTTCAGTCTACCGTGTCTAATACGCCTAGGTAACGATGGCCCGGCCACTGGGCTCCCCGACTGAACTTGCAAGGCGGAGT
4020
ATCTGCTGCTCCGCCGGTCCGAGATATCGGCGTTCTCCCGATTACTCGGAAACTGCTGGACGTGAGATTCATGTCTGCACCAAAAATACAGATGGCTAAGTTCACGCTGCCCGGTGGTTCGACTTAGTACTACACTCTAGAGAAGTTGGAATCCGCACTTCCCATAAAGCTTTCCGTACCCTCCTGTGCAATGGATGTGTTTTGAGACATCTTCAGTCTACCGTGTCTAATACGCCTAGGTAACGATGGCCCGGCCACTGGGCTCCCCGACTGAACTTGCAAGGCGGAGT
4043
ATCTGCTGCTCCGCCGGTCCGAGATATCGGCGTTCTCCCGATTACTCGGAAACTGCTGTACGTGAGATTCATGTCTGCACCAACAATACAGATGGCTAAGTTCACGCTGCCCGGTGGTTCGACTTAGTACTACACTCTAGAGAAGTTGGAATCCGCACTTCCCATAAAGCTTTCCGTACCCTCCTGTGCAATGGATGTGTTTTGAGACATCTTCAGTCTACCGTGTCTAATACGCCTAGGTAACGATGGCCCGGCCACTGGGCTCCCCGACTGAACTTGCAAGGCGGAAT
4042
ATCTGCTGCTCCGCCGGTCCGAGATATCGGCGTTCTCCCGATTACTCGGAAACTGCTGTACGTGAGATTCATGTCTGCACCAACAATACAGATGGCTAAGTTCACGCTGCCCGGTGGTTCGACTTAGTACTACACTCTAGAGAAGTTGGAATCCGCACTTCCCATAAAGCTTTCCGTACCCTCCTGTGCAATGGATGTGTTTTGAGACATCTTCAGTCTACCGTGTCTAATACGCCTAGGTAACGATGGCCCGGCCACTGGGCTCCCCGACTGAACTTGCAAGGCGGAAT
4041
ATCTGCTGCTCCGCCGGTCCGAGATATCGGCGTTCTCCCGATTACTCGGAAACTGCTGTACGTGAGATTCATGTCTGCACCAACAATACAGATGGCTAAGTTCACGCTGCCCGGTGGTTCGACTTAGTACTACACTCTAGAGAAGTTGGAATCCGCACTTCCCATAAAGCTTTCCGTACCCTCCTGTGCAATGGATGTGTTTTGAGACATCTTCAGTCTACCGTGTCTAATACGCCTAGGTAACGATGGCCCGGCCACTGGGCTCCCCGACTGAACTTGCAAGGCGGAAT
4045
ATCTGCTGCTCCGCCGGTCCGAGATATCGGCGTTCTCCCGATTACTCGGGAACTGCTGTACGTGAGATTCATGTCTGCACAAACAATACAGATGGCTAAGTTCACGCTGCCCGGTGGTTCGACTTAGTACTACACTCTAGAGAAGTTGGAATCCACACTTCCCATAAAGCTTTCCGTACCCTCCTGTGCAATGGATGTGTTTTGAGACATCTTCAGTCTACCGTGTCGAATACGCCTAGGTAACGATGGCCCGGCCACTGGGCTCCCCGACTGAACTTGCAAGGCGGAGT
4049
ATCTGCTGCTCCGCCGGTCCGAGATATCGGCGTTCTCCCGATTACTCGGAAACTGCTGTACGTGAGATTCATGTCTGCACCAACAATACAGATGGCTAAGTTCACGCTGCCCGGTGTTTCGACTTAGTACTACACTCTAGAGAAGTTGGAATCCACACTTCCCATAAAGCTTTCCGTACCCTCCTGTGCAATGGATGTGTTTTGAGACATCTTCAGTCTACCGTGTCGAATACGCATAGGTAACGATGGCCCGGCCACTGGGCTCCCCGACTGAACTTGCAAGGCGGAGT
4048
ATCTGCTGCTCCGCCGGTCCGAGATATCGGCGTTCTCCCGATTACTCGGAAACTGCTGTACGTGAGATTCATGTCTGCACCAACAATACAGATGGCTAAGTTCACGCTGCCCGGTGGTTCGACTTAGTACTACACTCTAGAGAAGTTGGAATCCACACTTCCCATAAAGCTTTCCGTACCCTCCTGTGCAATGGATGTGTTTTGAGACATCTTCAGTCTACCGTGTCGAATACGCATAGGTAACGATGGCCCGGCCACTGGGCTCCCCGACTGAACTTGCAAGGCGGAGT
4056
ATCCGCTGCTCCGCCGGTACGAGATATCGGCGTTCTCCCGATTACTCGGAAACTGCTGTACGTGAGACTCATGTCTGCACCAACAATACAGAGGGCTAAGTTCACGCTGCCCGGTGGTTCGACTTAGTACGACACTCTAGAGAAGTTGGAATCCACACTTCCCATAAAGCTTTACGTACCCTCCTGTGCAATGGACGTGTTTTGAGACATCTTCAGTCTACCGTGTCGAATACGCATAGGTAACGATGGCCCGGCCACTGGGCTCCCCGACTGAACTTGCAAGGCGGAGT
4055
ATCTGCTGCTCCGCCGGTACGAGATATCGGCGTTCTCCCGATTACTCGGAAACTGCTGTACGTGAGACTCATGTCTGCACCAACAATACAGAGGGCTAAGTTCACGCTGCCCGGTGGTTCGACTTAGTACGACACTCTAGAGAAGTTGGAATCCACACTTCCCATAAAGCTTTACGTACCATCCTGTGCAATGGATGTGTTTTGAGACATCTTCAGTCTACCGTGTCGAATACGCATAGGTAACGATGGCCCGGCCACTGGGCTCCCCGACTGAACTTGCAAGGCGGAGT
4054
ATCTGCTGCTCCGCCGGTACGAGATATCGGCGTTCTCCCGATTACTCGGAAACTGCTGTACGTGAGACTCATGTCTGCACCAACAATACAGAGGGCTAAGTTCACGCTGCCCGGTGGTTCGACTTAGTACGACACTCTAGAGAAGTTGGAATCCACACTTCCCATAAAGCTTTACGTACCCTCCTGTGCAATGGATGTGTTTTGAGACATCTTCAGTCTACCGTGTCGAATACGCATAGGTAACGATGGCCCGGCCACTGGGCTCCCCGACTGAACTTGCAAGGCGGAGT
4058
ATCTGCTGCTCCGCCGGTACGAGATATCGGCGTTCTCCCGATTACTCGGAAACTGCTGTACGTGAGACTCATGTCTGCACCAAAAATACAGAGGGCTAAGTTTACGCTGCCCGGTGGTTCGACTTAGTACGACACTCTAGAGAAGTTGGAATCCACACTTCCCATAAAGCTTTACGTACCCTCCTGTGCAATGGATGTGTTTTGAGACATCTTCAGTCTACCGTGTCGAATACGCATAGGTAACGATGGCCCGGCCACTGGGCTCCCCGACTGAACTTGCAAGGCGGAGT
4062
ATCTGCTGCTCCGCCGGTACGAGAGATCGGCGTTCTCCCGATTACTCGGAAACTGCTGTACGTGAGACTCATGCCTGCACCAACAATACAGAGGGCTAAGTTTACGCTGCCCGGTGGTTCGACTTAGTACGACACTCTAGAAAAGTTGGAATCCACACTTCCCATAAAGCTGTACGTACCCTTCTGTGCAATGGATGTGTTTTGAGACATCTTCAGTCTACCGGGTCGAATACGCATAGGTAACGATGGCCCGGCCACTGGGCTCCCCGACTGAACTTGCAAGGCGGAGT
4061
ATCTGCTGCTCCGCCGGTACGAGAGATCGGCGTTCTCCCGATTACTCGGAAACTGCTGTACGTGAGACTCATGTCTGCACCAACAATACAGAGGGCTAAGTTTACGCTGCCCGGTGGTTCGACTTAGTACGACACTCTAGAAAAGTTGGAATCCACACTTCCCATAAAGCTGTACGTACCCTTCTGTGCAATGGATGTGTTTTGAGACATCTTCAGTCTACCGTGTCGAATACGCATAGGTAACGATGGCCCGGCCACTGGGCTCCCCGACTGAACTTGCAAGTCGGAGT
4060
ATCTGCTGCTCCGCCGGTACGAGAGATCGGCGTTCTCCCGATTACTCGGAAACTGCTGTACGTGAGACTCATGTCTGCACCAACAATACAGAGGGCTAAGTTTACGCTGCCCGGTGGTTCGACTTAGTACGACACTCTAGAAAAGTTGGAATCCACACTTCCCATAAAGCTGTACGTACCCTCCTGTGCAATGGATGTGTTTTGAGACATCTTCAGTCTACCGTGTCGAATACGCATAGGTAACGATGGCCCGGCCACTGGGCTCCCCGACTGAACTTGCAAGGCGGAGT
4069
ATCTGCTGCTCCGCCGGTAAGAGATATCGGCGTTCTCCCGATTACTCGGAAACTGCTGCACGTGAGACTCATGTATGCGCCAACAATACAGAGGGCTAAGTTGACGCTGCCCGGTGGTTCGACTTAGTACGACACTCTAGAGAAGTCGGAATCCACACTTCCCATAAAGCTGTACGTACCCTTCTGTGCAATGGATGTGTTTTGAGACATTTTCAGTCTACCGTGTCGACTACGCATAGGTAACGATGGCCCGGCCACTGGGCTCCCCGACTGAACGTGCAAGGCGGAGT
4068
ATCTGCTGCTCCGCCGGTAAGAGATATCGGCGTTCTCCCGATTACTCGGAAACTGCTGCACGTGAGACTCATGTATGCGCCAACAATACAGAGGGCTAAGTTGACGCTGCCCGGTGGTTCGACTTAGTACGACACTCTAGAGAAGTCGGAATCCACACTTCCCATAAAGCTGTACGTACCCTTCTGTGCAATGGATGTGTTTTGAGACATTTTCAGTCTACCGTGTCGAATACGCATAGGTAACGATGGCCCGGCCACTGGGCTCCCCGACTGAACGTGCAAGGCGGAGT
4067
ATCTGCTGCTCCGCCGGTAAGAGATATCGGCGTTCTCCCGATTACTCGGAAACTGCTGCACGTGAGACTCATGTATGCGCCAACAATACAGAGGGCTAAGTTGACGCTGCCCGGTGGTTCGACTTAGTACGACACTCTAGAGAAGTCGGAATCCACACTTCCCATAAAGCTGTACGTACCCTTCTGTGCAATGGATGTGTTTTGAGACATTTTCAGTCTACCGTGTCGAATACGCATAGGTAACGATGGCCCGGCCACTGGGCTCCCCGACTGAACGTGCAAGGCGGAGT
4070
ATCTGCTGCTCCGCCGGTAAGAGATATCGGCGTTCTCCCGATTACTCGGAAACTGCTGCACGTGAGACTCATGTCTGCGCCAACAATACAGAGGGCTAAGTTGACGCTGCCCGGTGGTTCGACTTAGTACGACACTCTAGAGAAGTCGGAATCCACACTTCCCATAAAGCTGTACGTACCCTTCTGTGCAATGGATGTGTTTTGAGACATTTTCAGTCTACCGTGTCGAATACGCATAGGTAACGATGGCCCGGCCACTGGGCTCCCCGACTGAACTTGCAAGGCGGAGT
4066
ATCTGCTGCTCCGCCGGTAAGAGATATCGGCGTTCTCCCGATTACTCGGAAACTGCTGCACGTGAGACTCATGTCTGCGCCAACAATACAGAGGGCTAAGTTGACGCTGCCCGGTGGTTCGACTTAGTACGACACTCTAGAGAAGTCGGAATCCACACTTCCCATAAAGCTGTACGTACCCTTCTGTGCAATGGATGTGTTTTGAGACATTTTCAGTCTACCGTGTCGAATACGCATAGGTAACGATGGCCCGGCCACTGGGCTCCCCGACTGAACTTGCAAGGCGGAGT
4076
ATCTGCTGCTCCGCCGGTACGAGATATCGGCGTTCTCCCGATTACTCGGAAACTGCTGTACGTGAGACTCATGTCTGCGCCAACAATACAGAGGGCTAAGTCTACGCTGCCCGGTGGTTCGACTTAGTACGACACTCTAGAGAAGTTGGAATCCACACTTCCCATAAAGCTGTACGTAGCCTTCTGTGCACTGGATGTGTTTTGAGACATTTTCAGTCTACCGTGTCGAATACGTATAGGTAACGATGGCCCGGCCACTGGGCTCCCCGACTGAACTTGCAAGGCGGAGT
4075
ATCTGCTGCTCCGCCGGTACGAGATATCGGCGTTCTCCCGATTACTCGGAAACTGCTGTACGTGAGACTCATGTCTGCGCCAACAATACAGAGGGCTAAGTTTACGCTGCCCGGTGGTTCGACTTAGTACGACACTCTAGAGAAGTTGGAATCCACACTTCCCATAAAGCTGTACGTAACCTTCTGTGCACTGGATGTGTTTTGAGACATTTTCAGTCTACCGTGTCGAATACGCATAGGTAACGATGGCCCGGCCACTGGGCTCCCCGACTGAACTTGCAAGGCGGAGT
4082
ATCTGCTGCTCCGCCGGTACGAGATATCGGCGTTCTCCCGATTACTCGGAAACTGCTGTACGTGAGACTCATGTCTGCGCCAACAATACAGAGGGCTAAGTTTACGCTGCCCGGTGGTTCGACTTAGTACGACACTCTAGAGAAGTTGGAATCCACACTTCCCATAAAGCTGTACGTAACCTTCTGTGCACTGTATGTGTTTTGAGACATTTTCAGTCTACCGTGTCGAATACGCATAGGTAACGATGGCCCGGCCACTGGGCTCCCCTACGGAACTTGCAAGGCGGAGT
4081
ATCTGCTGCTCCGCCGGTACGAGATATCGGCGTTCTCCCGATTACTCGGAAACTGCTGTACGTGAGACTCATGTCTGCGCCAACAATACAGAGGGCTAAGTTTACGCTGCCCGGTGGTTCGACTTAGTACGACACTCTAGAGAAGTTGGAATCCACACTTCCCATAAAGCTGTACGTAACCTTCTGTGCACTGTATGTGTTTTGAGACATTTTCAGTCTACCGTGTCGAATACGCATAGGTAACGATGGCCCGGCCACTGGGCTCCCCTACGGAACTTGCAAGGCGGAGT
4083
ATCTTCTGCTCCGCCGGTACGAGATATCGGCGTTCTCCCGATTACTCGGAAACTGCTGTACGTGAGACTCATGTCTGCGCCAACAATACAGAGGGCTAAGTTTACGCTGCCCGGTGGTTCGACTTAGTACGACACTCTAGAGAAGTTGGAATCCACACTTCCCATAAAGCTGTACGTAACCTTCTGTGCACTGGATGTGTTTTGAGACATTTTCAGTCTACCGTGTCGAATACGCATAGGTAACGATGGCCCGGCCACTGGGCTCCCCTACGGAACTTGCAAGGCGGAGT
4080
ATCTGCTGCTCCGCCGGTACGAGATATCGGCGTTCTCCCGATTACTCGGAAACTGCTGTACGTGAGACTCATGTCTGCGCCAACAATACAGAGGGCTAAGTTTACGCTGCCCGGTGGTTCGACTTAGTACGACACTCTAGAGAAGTTGGAATCCACACTTCCCATAAAGCTGTACGTAACCTTCTGTGCACTGGATGTGTTTTGAGACATTTTCAGTCTACCGTGTCGAATACGCATAGGTAACGATGGCCCGGCCACTGGGCTCCCCTACGGAACTTGCAAGGCGGAGT
4079
ATCTGCTGCTCCGCCGGTACGAGATATCGGCGTTCTCCCGATTACTCGGAAACTGCTGTACGTGAGACTCATGTCTGCGCCAACAATACAGAGGGCTAAGTTTACGCTGCCCGGTGGTTCGACTTAGTACGACACTCTAGAGAAGTTGGAATCCACACTTCCCATAAAGCTGTACGTAACCTTCTGTGCACTGGATGTGTTTTGAGACATTTTCAGTCTACCGTGTCGAATACGCATAGGTAACGATGGCCCGGCCACTGGGCTCCCCTACGGAACTTGCAAGGCGGAGT
4078
ATCTGCTGCTCCGCCGGTACGAGATATCGGCGTTCTCCCGATTACTCGGAAACTGCTGTACGTGAGACTCATGTCTGCGCCAACAATACAGAGGGCTAAGTTTACGCTGCCCGGTGGTTCGACTTAGTACGACACTCTAGAGAAGTTGGAATCCACACTTCCCATAAAGCTGTACGTAACCTTCTGTGCACTGGATGTGTTTTGAGACATTTTCAGTCTACCGTGTCGAATACGCATAGGTAACGATGGCCCGGCCACTGGGCTCCCCTACGGAACTTGCAAGGCGGAGT
4077
ATCTGCTGCTCCGCCGGTACGAGATATCGGCGTTCTCCCGATTACTCGGAAACTGCTGTACGTGAGACTCATGTCTGCGCCAACAATACAGAGGGCTAAGTTTACGCTGCCCGGTGGTTCGACTTAGTACGACACTCTAGAGAAGTTGGAATCCACACTTCCCATAAAGCTGTACGTAACCTTCTGTGCACTGGATGTGTTTTGAGACATTTTCAGTCTACCGTGTCGAATACGCATAGGTAACGATGGCCCGGCCACTGGGCTCCCCTACGGAACTTGCAAGGCGGAGT
4074
ATCTGCTGCTCCGCCGGTACGAGATATCGGCGTTCTCCCGATTACTCGGAAACTGCTGTACGTGAGACTCATGTCTGCGCCAACAATACAGAGGGCTAAGTTTACGCTGCCCGGTGGTTCGACTTAGTACGACACTCTAGAGAAGTTGGAATCCACACTTCCCATAAAGCTGTACGTAACCTTCTGTGCACTGGATGTGTTTTGAGACATTTTCAGTCTACCGTGTCGAATACGCATAGGTAACGATGGCCCGGCCACTGGGCTCCCCGACTGAACTTGCAAGGCGGAGT
4073
ATCTGCTGCTCCGCCGGTACGAGATATCGGCGTTCTCCCGATTACTCGGAAACTGCTGTACGTGAGACTCATGTCTGCGCCAACAATACAGAGGGCTAAGTTTACGCTGCCCGGTGGTTCGACTTAGTACGACACTCTAGAGAAGTTGGAATCCACACTTCCCATAAAGCTGTACGTAACCTTCTGTGCACTGGATGTGTTTTGAGACATTTTCAGTCTACCGTGTCGAATACGCATAGGTAACGATGGCCCGGCCACTGGGCTCCCCGACTGAACTTGCAAGGCGGAGT
4085
ATCTGCTGCTCCGCCGGTACGAGATATCGGCGTTCTCCCGATTACTCGGAAACTGCTGTACGTGAGACTCATATCTGCGCCAACAATACAGAGGTCTAAGTTTACGCTGCCCGGTGGTTCGACTTAGTACGACACTCTAGAGAAGTTGGAATCCACACTTCCCATAAAGCTGTACGTAACCTTCTGTGCACTGGATGTGTTTTGAGACATTTTCAGTCTACCGTGTCGAATACGCATAGGTAATGATGGCCCGGCCACCGGGCTCCCCGACTGAACTTGCAAGGCGGAGT
4084
ATCTGCTGCTCCGCCGGTACGAGATATCGGCGTTCTCCCGATTACTCGGAAACTGCTGTACGTGAGACTCATGTCTGCGCCAACAATACAGAGGGCTAAGTTTACGCTGCCCGGTGGTTCGACTTAGTACGACACTCTAGAGAAGTTGGAATCCACACTTCCCATAAAGCTGTACGTAACCTTCTGTGCACTGGATGTGTTTTGAGACATTTTCAGTCTACCGTGTCGAATACGCATAGGTAACGATGGCCCGGCCACCGGGCTCCCCGACTGAACTTGCAAGGCGGAGT
4072
ATCTGCTGCTCCGCCGGTACGAGATATCGGCGTTCTCCCGATTACTCGGAAACTGCTGTACGTGAGACTCATGTCTGCGCCAACAATACAGAGGGCTAAGTTTACGCTGCCCGGTGGTTCGACTTAGTACGACACTCTAGAGAAGTTGGAATCCACACTTCCCATAAAGCTGTACGTAACCTTCTGTGCACTGGATGTGTTTTGAGACATTTTCAGTCTACCGTGTCGAATACGCATAGGTAACGATGGCCCGGCCACTGGGCTCCCCGACTGAACTTGCAAGGCGGAGT
4090
ATCTGCTGCTCCGCCGGTACGAGATATCGGCGTTCTCCCGATTACTCGGAAACTGCTGTACGTGAGACTCATGTCTGCGCCAACAATACAGAGGGCTAAGTTTACGCTGCCCGGTGGTTCGACTTAGTACGACACTCTAGAGAAGTTTGAATCCACACTTCCCATAAAGCTGTACGTACCCTTCTGTGCAATGGATGTGTTTTGAGACATTTTCAGTCTACCGTGTCGAATACGCATAAGTAACGATGGCCCGGCCACTGGGCTCCCCGACTGAACTTGCAAGGCGGAGT
4089
ATCTGCTGCTCCGCCGGTACGAGATATCGGCGTTCTCCCGATTACTCGGAAACTGCTGTACGTGAGACTCATGTCTGCGCCAACAATACAGAGGGCTAAGTTTACGCTGCCCGGTGGTTCGACTTAGTACGACACTCTAGAGAAGTTTGAATCCACACTTCCCATAAAGCTGTACGTACCCTTCTGTGCAATGGATGTGTTTTGAGACATTTTCAGTCTACCGTGTCGAATACGCATAAGTAACGATGGCCCGGCCACTGGGCTCCCCGACTGAACTTGCAAGGCGGAGT
4088
ATCTGCTGCTCCGCCGGTACGAGATATCGGCGTTCTCCCGATTACTCGGAAACTGCTGTACGTGAGACTCATGTCTGCGCCAACAATACAGAGGGCTAAGTTTACGCTGCCCGGTGGTTCGACTTAGTATGACACTCTAGAGAAGTTTGAATCCACACTTCCCATAAAGCTGTACGTACCCTTCTGTGCAATGGATGTGTTTTGAGACATTTTCAGTCTACCGTGTCGAATACGCATAAGTAACGATGGCCCGGCCACTGGGCTCCCCGACTGAACTTGCAAGGCGGAGT
4087
ATCTGCTGCTCCGCCGGTACGAGATATCGGCGTTCTCCCGATTACTCGGAAACTGCTGTACGTGAGACTCATGTCTGCGCCAACAATACAGAGGGCTAAGTTTACGCTGCCCGGTGGTTCGACTTAGTACGACACTCTAGAGAAGTTTGAATCCACACTTCCCATAAAGCTGTACGTACCCTTCTGTGCAATGGATGTGTTTTGAGACATTTTCAGTCTACCGTGTCGAATACGCATAGGTAACGATGGCCCGGCCACTGGGCTCCCCGACTGAACTTGCAAGGCGGAGT
4091
ATCTGCTGCTCCGCCGGTACGAGATATCGGCGTTCTCCCGATTACTCGGAAACTGCTGTACGTGAGACTCAGGTCTGCGCCAACAATACAGAGGGCTAAGTTTACGCTGCCCGGTGGTTCGACTTAGTACGACACTCTAGAGAAGTTTGAATCCACACTTCCCATAAAGCTGTACGTACCCTTCTGTGCAATGGGTGTGTTTTGAGACATTTTCAGTCTACCGTGTCGAATACGCATAGGTAACGATGGCCCGGCCACTGGGCTCCCCGACTGAACTTGCAAGGCGGAGT
4086
ATCTGCTGCTCCGCCGGTACGAGATATCGGCGTTCTCCCGATTACTCGGAAACTGCTGTACGTGAGACTCATGTCTGCGCCAACAATACAGAGGGCTAAGTTTACGCTGCCCGGTGGTTCGACTTAGTACGACACTCTAGAGAAGTTTGAATCCACACTTCCCATAAAGCTGTACGTACCCTTCTGTGCAATGGATGTGTTTTGAGACATTTTCAGTCTACCGTGTCGAATACGCATAGGTAACGATGGCCCGGCCACTGGGCTCCCCGACTGAACTTGCAAGGCGGAGT
4071
ATCTGCTGCTCCGCCGGTACGAGATATCGGCGTTCTCCCGATTACTCGGAAACTGCTGTACGTGAGACTCATGTCTGCGCCAACAATACAGAGGGCTAAGTTTACGCTGCCCGGTGGTTCGACTTAGTACGACACTCTAGAGAAGTTTGAATCCACACTTCCCATAAAGCTGTACGTACCCTTCTGTGCAATGGATGTGTTTTGAGACATTTTCAGTCTACCGTGTCGAATACGCATAGGTAACGATGGCCCGGCCACTGGGCTCCCCGACTGAACTTGCAAGGCGGAGT
4065
ATCTGCTGCTCCGCCGGTACGAGATATCGGCGTTCTCCCGATTACTCGGAAACTGCTGTACGTGAGACTCATGTCTGCGCCAACAATACAGAGGGCTAAGTTTACGCTGCCCGGTGGTTCGACTTAGTACGACACTCTAGAGAAGTTGGAATCCACACTTCCCATAAAGCTGTACGTACCCTTCTGTGCAATGGATGTGTTTTGAGACATTTTCAGTCTACCGTGTCGAATACGCATAGGTAACGATGGCCCGGCCACTGGGCTCCCCGACTGAACTTGCAAGGCGGAGT
4064
ATCTGCTGCTCCGCCGGTACGAGATATCGGCGTTCTCCCGATTACTCGGAAACTGCTGTACGTGAGACTCATGTCTGCGCCAACAATACAGAGGGCTAAGTTTACGCTGCCCGGTGGTTCGACTTAGTACGACACTCTAGAGAAGTTGGAATCCACACTTCCCATAAAGCTGTACGTACCCTCCTGTGCAATGGATGTGTTTTGAGACATTTTCAGTCTACCGTGTCGAATACGCATAGGTAACGATGGCCCGGCCACTGGGCTCCCCGACTGAACTTGCAAGGCGGAGT
4063
ATCTGCTGCTCCGCCGGTACGAGATATCGGCGTTCTCCCGATTACTCGGAAACTGCTGTACGTGAGACTCATGTCTGCACCAACAATACAGAGGGCTAAGTTTACGCTGCCCGGTGGTTCGACTTAGTACGACACTCTAGAGAAGTTGGAATCCACACTTCCCATAAAGCTGTACGTACCCTCCTGTGCAATGGATGTGTTTTGAGACATCTTCAGTCTACCGTGTCGAATACGCATAGGTAACGATGGCCCGGCCACTGGGCTCCCCGACTGAACTTGCAAGGCGGAGT
4059
ATCTGCTGCTCCGCCGGTACGAGATATCGGCGTTCTCCCGATTACTCGGAAACTGCTGTACGTGAGACTCATGTCTGCACCAACAATACAGAGGGCTAAGTTTACGCTGCCCGGTGGTTCGACTTAGTACGACACTCTAGAGAAGTTGGAATCCACACTTCCCATAAAGCTGTACGTACCCTCCTGTGCAATGGATGTGTTTTGAGACATCTTCAGTCTACCGTGTCGAATACGCATAGGTAACGATGGCCCGGCCACTGGGCTCCCCGACTGAACTTGCAAGGCGGAGT
4057
ATCTGCTGCTCCGCCGGTACGAGATATCGGCGTTCTCCCGATTACTCGGAAACTGCTGTACGTGAGACTCATGTCTGCACCAAAAATACAGAGGGCTAAGTTTACGCTGCCCGGTGGTTCGACTTAGTACGACACTCTAGAGAAGTTGGAATCCACACTTCCCATAAAGCTGTACGTACCCTCCTGTGCAATGGATGTGTTTTGAGACATCTTCAGTCTACCGTGTCGAATACGCATAGGTAACGATGGCCCGGCCACTGGGCTCCCCGACTGAACTTGCAAGGCGGAGT
4053
ATCTGCTGCTCCGCCGGTACGAGATATCGGCGTTCTCCCGATTACTCGGAAACTGCTGTACGTGAGACTCATGTCTGCACCAACAATACAGAGGGCTAAGTTCACGCTGCCCGGTGGTTCGACTTAGTACGACACTCTAGAGAAGTTGGAATCCACACTTCCCATAAAGCTTTACGTACCCTCCTGTGCAATGGATGTGTTTTGAGACATCTTCAGTCTACCGTGTCGAATACGCATAGGTAACGATGGCCCGGCCACTGGGCTCCCCGACTGAACTTGCAAGGCGGAGT
4052
ATCTGCTGCTCCGCCGGTACGAGATATCGGCGTTCTCCCGATTACTCGGAAACTGCTGTACGTGAGACTCATGTCTGCACCAACAATACAGAGGGCTAAGTTCACGCTGCCCGGTGGTTCGACTTAGTACGACACTCTAGAGAAGTTGGAATCCACACTTCCCATAAAGCTTTCCGTACCCTCCTGTGCAATGGATGTGTTTTGAGACATCTTCAGTCTACCGTGTCGAATACGCATAGGTAACGATGGCCCGGCCACTGGGCTCCCCGACTGAACTTGCAAGGCGGAGT
4051
ATCTGCTGCTCCGCCGGTCCGAGATATCGGCGTTCTCCCGATTACTCGGAAACTGCTGTACGTGAGATTCATGTCTGCACCAACAATACAGAGGGCTAAGTTCACGCTGCCCGGTGGTTCGACTTAGTACGACACTCTAGAGAAGTTGGAATCCACACTTCCCATAAAGCTTTCCGTACCCTCCTGTGCAATGGATGTGTTTTGAGACATCTTCAGTCTACCGTGTCGAATACGCATAGGTAACGATGGCCCGGCCACTGGGCTCCCCGACTGAACTTGCAAGGCGGAGT
4050
ATCTGCTGCTCCGCCGGTCCGAGATATCGGCGTTCTCCCGATTACTCGGAAACTGCTGTACGTGAGATTCATGTCTGCACCAACAATACAGAGGGCTAAGTGCACGCTGCCCGGTGGTTCGACTTAGTACGACACTCTAGAGAAGTTGGAATCCACACTTCCCATAAAGCTTTCCGTACCCTCCTGTGCAATGGATGTGTTTTGAGACATCTTCAGTCTACCGTGTCGAATACGCATAGGTAACGATGGCCCGGCCACTGGGCTCCCCGAATGAACTTGCAAGGCGGAGT
4047
ATCTGCTGCTCCGCCGGTCCGAGATATCGGCGTTCTCCCGATTACTCGGAAACTGCTGTACGTGAGATTCATGTCTGCACCAACAATACAGATGGCTAAGTTCACGCTGCCCGGTGGTTCGACTTAGTACTACACTCTAGAGAAGTTGGAATCCACACTTCCCATAAAGCTTTCCGTACCCTCCTGTGCAATGGATGTGTTTTGAGACATCTTCAGTCTACCGTGTCGAATACGCATAGGTAACGATGGCCCGGCCACTGGGCTCCCCGACTGAACTTGCAAGGCGGAGT
4046
ATCTGCTGCTCCGCCGGTCCGAGATATCGGCGTTCTCCCGATTACTCGGAAACTGCTGTACGTGAGATTCATGTCTGCACCAACAATACAGATGGCTAAGTTCACGCTGCCCGGTGGTTCGACTTAGTACTACACTCTAGAGAAGTTGGAATCCACACTTCCCATAAAGCTTTCCGTACCCTCCTGTGCAATGGATGTGTTTTGAGACATCTTCAGTCTACCGTGTCGAATACGCCTAGGTAACGATGGCCCGGCCACTGGGCTCCCCGACTGAACTTGCAAGGCGGAGT
4044
ATCTGCTGCTCCGCCGGTCCGAGATATCGGCGTTCTCCCGATTACTCGGAAACTGCTGTACGTGAGATTCATGTCTGCACCAACAATACAGATGGCTAAGTTCACGCTGCCCGGTGGTTCGACTTAGTACTACACTCTAGAGAAGTTGGAATCCACACTTCCCATAAAGCTTTCCGTACCCTCCTGTGCAATGGATGTGTTTTGAGACATCTTCAGTCTACCGTGTCGAATACGCCTAGGTAACGATGGCCCGGCCACTGGGCTCCCCGACTGAACTTGCAAGGCGGAGT
4040
ATCTGCTGCTCCGCCGGTCCGAGATATCGGCGTTCTCCCGATTACTCGGAAACTGCTGTACGTGAGATTCATGTCTGCACCAACAATACAGATGGCTAAGTTCACGCTGCCCGGTGGTTCGACTTAGTACTACACTCTAGAGAAGTTGGAATCCGCACTTCCCATAAAGCTTTCCGTACCCTCCTGTGCAATGGATGTGTTTTGAGACATCTTCAGTCTACCGTGTCTAATACGCCTAGGTAACGATGGCCCGGCCACTGGGCTCCCCGACTGAACTTGCAAGGCGGAAT
4039
ATCTGCTGCTCCGCCGGTCCGAGATATCGGCGTTCTCCCGATTACTCGGAAACTGCTGTACGTGAGATTCATGTCTGCACCAACAATACAGATGGCTAAGTTCACGCTGCCCGGTGGTTCGACTTAGTACTACACTCTAGAGAAGTTGGAATCCGCACTTCCCATAAAGCTTTCCGTACCCTCCTGTGCAATGGATGTGTTTTGAGACATCTTCAGTCTACCGTGTCTAATACGCCTAGGTAACGATGGCCCGGCCACTGGGCTCCCCGACTGAACTTGCAAGGCGGAGT
4038
ATCTGCTGCTTCGCCGGTCCGAGATATCGGCGTTCTCCCGATTACTCGGAAACTGCTGTACGTGAGATTCATGTCTGCACCAAAAATACAGATGGCTAAGTTCACGCTGCCCGGTGGTTCGACTTAGTACTACACTCTAGAGAAGTTGGAATCCGCACTTCCCATAAAGCTTTCCGTACCCTCCTGTGCAATGGATGTGTTTTGAGACATCTTCAGTCTACCGTGTCTAATACGCCTAGGTAACGATGGCCCGGCCACTGGGCTCCCCGACTGAACTTGCAAGGCGGAGT
4037
ATCTGCTGCTCCGCCGGTCCGAGATATCGGCGTTCTCCCGATTACTCGGAAACTGCTGTACGTGAGATTCATGTCTGCACCAAAAATACAGATGGCTAAGTTCACGCTGCCCGGTGGTTCGACTTAGTACTACACTCTAGAGAAGTTGGAATCCGCACTTCCCATAAAGCTTTCCGTACCCTCCTGTGCAATGGATGTGTTTTGAGACATCTTCAGTCTACCGTGTCTAATACGCCTAGGTAACGATGGCCCGGCCACTGGGCTCCCCGACTGAACTTGCAAGGCGGAGT
4019
ATCTGCTGCTCCGCCGGTCCGAGATATCGGCGTTCTCCCGATTACTCGGAAACTGCTGTACGTGAGATTCATGTCTGCACCAAAAATACAGATGGCTAAGTTCACGCTGCCCGGTGGTTCGACTTAGTACTACACTCTAGAGAAGTTGGAATCCGCACTTCCCATAAAGCTTTCCGTACCCTCCTGTGCAATGGATGTGTTTTGAGACATCTTCAGTCTACCGTGTCTAATACGCCTAGGTAACGATGGCCCGGCCACTGGGCTCCCCGACTGAACTTGCAAGGCGGAGT
4018
ATCTGCTGCTCCGCCGGTCCGAGATATCGGCGTTCTCCCGATTACTCGGAAACTGCTGTACGTGAGATTCATGTCTGCACCAAAAATACAGATGGCTAAGTTCACGCTGCCCGATGGTTCGACTTAGTACTACACTCTAGAGAAGTTGGAATCCGCACTTCCCATAAAGCTTTCCGTACCCTCCTGTGCAATGGATGTGTTTTGAGACATCTTCAGTCTACCGTGTCTAATACGCCTAGGTAACGATGGCCCGGCCACTGGGCTCCCCGACTGAACTTGCAAGGCGGAGT
4094
ATCTGCTGCTCCGCCGGTCCGAGATATCGGCGTTCTCCCGATTACTCGGAAACTGCTGTACGTGAGATTCATGTCTGCACCAAAAATACAGATGGCTAAGTTCACGCTGCCCGGTGGTTCGACTTAGTACTACATTCTAGAGAAGTTGGAATCCGCACTTCCCATAAAGCTCTCCGTACCCTCCTGTGCAATGGATGTGTTTTGAGACATCTTCAGTCTACCGTGTCTAATACGCCTAGGTAACGATGGCCCGGCCACTGGGCTCCCCGACTGAACTTGCAAGGCGGAGT
4098
ATCTGCTGCTCCGCCGGTCCGAGATATCGGCGTTCTCCCGATTACTCGGAAACTGCTGTACGTGAGATTCATGTCTGCACCAAAAATACAGATGGCTAAGTTCACGCTGCCCGGTGGTTCGACTTAGTACTACACTCTAGAGAAGTTGGAATTCGCACTTCCCATAAAGCTCTCCGTACCCTCCTGTGCAATGGATGTGTTTTGAGACATCTTCAGTCTACCTTGTCTAATACGCCTAGGTAACGATGGCCCGGCCACTGGGCTCCCCGACTGAACTTGCAAGGCGGAGT
4100
ATCTGCTGCTCCGCCGGTCCGAGATATCGGCGTTCTCCCGATTACTCGGAAACTGCTGTACGTGAGATTCATGTCTGCACCAAAAATACATATGGCTAAGTTCACGCTGCCCGGTGGTTCGACTTAGTACTACACTCTAGAGAAGTTGGAATTCGCACTTCCCATAAAGCTCTCCGTACCCTCCTGTGCAATGGATGTGTTTTGAGACATCTTCAGTCTACCGTGTCTAATACGCCTAGGTAACGATGGCCCGGCCACTGGGCTCCCCGACTGAACTTGCAAGGCGGAGT
4102
ATCTGCTGCTCCGCCGGTCCGAGATATCGGCGTTCTCCCGATTACTCGGAAACTGCTGTACGTGAGATTCATGTCTGCACCAAAAATACAGATGGCTAAGTTCACGCTGCCCGGTGGTTCGACTTAGTACTACACTCTAGAGAAGTTGGAATTCGCACTTCCCATAAAGCTCTCCGTACCCTCCTGTGCAATGGATGTGTTTTGAGACATCTTCAGTCTACCGTGTCTAATACGCCTAGGTCACGATGGCCCGGCCACTGGGCTCCCCGACTGAACTTGCAAGGCGGAGT
4101
ATCTGCTGCTCCGCCGGTCCGAGATATCGGCGTTCTCCCGATTACTCGGAAACTGCTGTACGTGAGATTCATGTCTGCACCAAAAATACAGATGGCTAAGTTCACGCTGCCCGGTGGTTCGACTTAGTACTACACTCTAGAGAAGTTGGAATTCGCACTTCCCATAAAGCTCTCCGTACCCTCCTGTGCAATGGATGTGTTTTGAGACATCTTCAGTCTACCGTGTCTAATACGCCTAGGTCACGATGGCCCGGCCACTGGGCTCCCCGACTGAACTTGCAAGGCGGAGT
4099
ATCTGCTGCTCCGCCGGTCCGAGATATCGGCGTTCTCCCGATTACTCGGAAACTGCTGTACGTGAGATTCATGTCTGCACCAAAAATACAGATGGCTAAGTTCACGCTGCCCGGTGGTTCGACTTAGTACTACACTCTAGAGAAGTTGGAATTCGCACTTCCCATAAAGCTCTCCGTACCCTCCTGTGCAATGGATGTGTTTTGAGACATCTTCAGTCTACCGTGTCTAATACGCCTAGGTAACGATGGCCCGGCCACTGGGCTCCCCGACTGAACTTGCAAGGCGGAGT
4097
ATCTGCTGCTCCGCCGGTCCGAGATATCGGCGTTCTCCCGATTACTCGGAAACTGCTGTACGTGAGATTCATGTCTGCACCAAAAATACAGATGGCTAAGTTCACGCTGCCCGGTGGTTCGACTTAGTACTACACTCTAGAGAAGTTGGAATTCGCACTTCCCATAAAGCTCTCCGTACCCTCCTGTGCAATGGATGTGTTTTGAGACATCTTCAGTCTACCGTGTCTAATACGCCTAGGTAACGATGGCCCGGCCACTGGGCTCCCCGACTGAACTTGCAAGGCGGAGT
4107
ATCTGCTGCTCCGCCGGTCCGAGATATCGGCGTTCTCCCGATTACTCGGAAACTGCTGTACGTGAGATTCATGTCTGCACCAAAAATACAGATGGCTAAGTTCACGCTGCCCGGTGGTTCGACTTAGTACTACACTCTAGAGAAATTGGACTCCGCACTTCCCATAAAGTTCTCCGTACCCTCCTGTGCAATGGATGTGTTTTGAGATATCTTCATTCTACCGTGTCTAATACGCCTAGGTAACGATGGCCCGGCCACTGGGCTCCCCGACTGGACTTGCAAGGCGGAGT
4108
ATCTGCTGCTCCGCCGGTCCGAGATATCGGCGTTCTCCCGATTACTCGGAAACTGCTGTACGTGAGATTCATGTCTGCACCAAAAATACAGATGGCTAAGTTCACGCTGCCCGGTGGTTCGACTTAGTACTACACTCTAGAGAAATTGGACTCCGCACTTCCCATAAAGTTCTCCGTACCCTCCTGTGCAATGGATGTGTTTTGAGACATCTTCATTCTACCGTGTCTAATACGCCTAGGTAACGATGGCCCGGCCACTGGGCTCCCCGACTGAACTTGCAAGGCGGAGT
4106
ATCTGCTGCTCCGCCGGTCCGAGATATCGGCGTTCTCCCGATTACTCGGAAACTGCTGTACGTGAGATTCATGTCTGCACCAAAAATACAGATGGCTAAGTTCACGCTGCCCGGTGGTTCGACTTAGTACTACACTCTAGAGAAATTGGACTCCGCACTTCCCATAAAGTTCTCCGTACCCTCCTGTGCAATGGATGTGTTTTGAGACATCTTCATTCTACCGTGTCTAATACGCCTAGGTAACGATGGCCCGGCCACTGGGCTCCCCGACTGAACTTGCAAGGCGGAGT
4112
ATCTGCTGCTCCGCCGGTCCGAGATATCGGCGTTCTCCCGATTACTCGGAAACTGCTGTACGTGAGATTCATGTCTGCACCAAAAATACAGATGGCTAAGTTCACGCTGCCCGGTGGTTCGACTTAGTACTACACTCTAGAGAAGTTGGACTCCGCACTTCCCATAAAGTTCTCCGTACCCTCCTGTGCAATGGATGTGTTTTGAGACATCTTCATTCTACCGTGTCTAATACGCCTAGGGAACGATGGCCCGGCCACTGGGCTCACAGACTGAACTTGCAAGGCGGAGT
4111
ATCTGCTGCTCCGCCGGTCCGAGATATCGGCGTTCTCCCGATTACTCGGAAACTGCTGTACGTGAGATTCATGTCTGCACCAAAAATACAGATGGCTAAGTTCACGCTGCCCGGTGGTTCGACTTAGTACTACACTCTAGAGAAGTTGGACTCCGCACTTCCCATAAAGTTCTCCGTACCCTCCTGTGCAATGGATGTGTTTTGAGACATCTTCATTCTACCGTGTCTAATACGCCTAGGTAACGATGGCCCGGCCACTGGGCTCACAGACTGAACTTGCAAGGCGGAGT
4110
ATCTGCTGCTCCGCCGGTCCGAGATATCGGCGTTCTCCCGATTACTCGGAAACTGCTGTACGTGAGATTCATGTCTGCACCAAAAATACAGATGGCTAAGTTCACGCTGCCCGGTGGTTCGACTTAGTACTACACTCTAGAGAAGTTGGACTCCGCACTTCCCATAAAGTTCTCCGTACCCTCCTGTGCAATGGATGTGTTTTGAGACATCTTCATTCTACCGTGTCTAATACGCCTAGGTAACGATGGCCCGGCCACTGGGCTCACAGACTGAACTTGCAAGGCGGAGT
4109
ATCTGCTGCTCCGCCGGTCCGAGATATCGGCGTTCTCCCGATTACTCGGAAACTGCTGTACGTGAGATTCATGTCTGCACCAAAAATACAGATGGCTAAGTTCACGCTGCCCGGTGGTTCGACTTAGTACTACACTCTAGAGAAGTTGGACTCCGCACTTCCCATAAAGTTCTCCGTACCCTCCTGTGCAATGGATGTGTTTTGAGACATCTTCATTCTACCGTGTCTAATACGCCTAGGTAACGATGGCCCGGCCACTGGGCTCCCAGACTGAACTTGCAAGGCGGAGT
4105
ATCTGCTGCTCCGCCGGTCCGAGATATCGGCGTTCTCCCGATTACTCGGAAACTGCTGTACGTGAGATTCATGTCTGCACCAAAAATACAGATGGCTAAGTTCACGCTGCCCGGTGGTTCGACTTAGTACTACACTCTAGAGAAATTGGACTCCGCACTTCCCATAAAGTTCTCCGTACCCTCCTGTGCAATGGATGTGTTTTGAGACATCTTCATTCTACCGTGTCTAATACGCCTAGGTAACGATGGCCCGGCCACTGGGCTCCCAGACTGAACTTGCAAGGCGGAGT
4104
ATCTGCTGCTCCGCCGGTCCGAGATATCGGCGTTCTCCCGATTACTCGGAAACTGCTGTACGTGAGATTCATGTCTGCACCAAAAATACAGATGGCTAAGTTCACGCTGCCCGGTGGTTCGACTTAGTACTACACTCTAGAGAAGTTGGACTCCGCACTTCCCATAAAGTTCTCCGTACCCTCCTGTGCAATGGATGTGTTTTGAGACATCTTCATTCTACCGTGTCTAATACGCCTAGGTAACGATGGCCCGGCCACTGGGCTCCCCGACTGAACTTGCAAGGCGGAGT
4103
ATCTGCTGCTCCGCCGGTCCGAGATATCGGCGTTCTCCCGATTACTCGGAAACTGCTGTACGTGAGATTCATGTCTGCACCAAAAATACAGATGGCTAAGTTCACGCTGCCCGGTGGTTCGACTTAGTACTACACTCTAGAGAAGTTGGACTCCGCACTTCCCATAAAGTTCTCCGTACCCTCCTGTGCAATGGATGTGTTTTGAGACATCTTCATTCTACCGTGTCTAATACGCCTAGGTAACGATGGCCCGGCCACTGGGCTCCCCGACTGAACTTGCAAGGCGGAGT
4096
ATCTGCTGCTCCGCCGGTCCGAGATATCGGCGTTCTCCCGATTACTCGGAAACTGCTGTACGTGAGATTCATGTCTGCACCAAAAATACAGATGGCTAAGTTCACGCTGCCCGGTGGTTCGACTTAGTACTACACTCTAGAGAAGTTGGAATTCGCACTTCCCATAAAGCTCTCCGTACCCTCCTGTGCAATGGATGTGTTTTGAGACATCTTCAGTCTACCGTGTCTAATACGCCTAGGTAACGATGGCCCGGCCACTGGGCTCCCCGACTGAACTTGCAAGGCGGAGT
4121
ATCTGCTGCTCCGCCGGTCCGAGATATCGGCGTTCTCCCGATTACTCGGAAACTGCTGTACGTGAGATTCATGTCTGCACCAAAAATACAGATGGCTAAGTTCACGATGCCCGGTGGTTCGACTTAGTACTACACTCTAGAGAAGTTGGAATCCGCGCTTCCCATAAAGCTCTCCGTACCCTCCTGTGCAATGGATGTGTTTTGAGACATCTTCAGTCTACCGTGTATAATACGCCTGAGTAACGATGGCCCGGCCAATGGGCTCCCCGACTGAACTTGCAAGGCGGAGT
4120
ATCTGCTGCTCCGCCGGTCCGAGATATCGGCGTTCTCCCGATTACTCGGAAACTGCTGTACGTGAGATTCATGTCTGCACCAAAAATACAGATGGCTAAGTTCACGATGCCCGGTGGTTCGACTTAGTACTACACTCTAGAGAAGTTGGAATCCGCGCTTCCCATAAAGCTCTCCGTACCCTCCTGTGCAATGGATGTGTTTTGAGACATCTTCAGTCTACCGTGTATAATACGCCTGAGTAACGATGGCCCGGCCAATGGGCTCCCCGACTGAACTTGCAAGGCGGAGT
4122
ATCTGCTGCTCCGCCGGTCCGAGATATCGGCGTTCTCCCGATTACTCGGAAACTGCTGTACGTGAGATTCATGTCTGCACCAAAAATACAGATGGCTAAGTTCACGATGCCCGGTGGTTCGACTTAGTACTACACTCTAGAGAAGTTGGAATCCGCGCTTCCCATAAAGCTCTCCGTACCCTCCTGTGCAATGGATGTGTTTTGAGACATCTTCAGTCTACCGTGTATAATACGCCTAAGTAACGATGGCCCGGCCACTGGGCTCCCCGACTGAACTTGCAAGGCGGAGT
4119
ATCTGCTGCTCCGCCGGTCCGAGATATCGGCGTTCTCCCGATTACTCGGAAACTGCTGTACGTGAGATTCATGTCTGCACCAAAAATACAGATGGCTAAGTTCACGATGCCCGGTGGTTCGACTTAGTACTACACTCTAGAGAAGTTGGAATCCGCGCTTCCCATAAAGCTCTCCGTACCCTCCTGTGCAATGGATGTGTTTTGAGACATCTTCAGTCTACCGTGTATAATACGCCTAAGTAACGATGGCCCGGCCACTGGGCTCCCCGACTGAACTTGCAAGGCGGAGT
4118
ATCTGCTGCTCCGCCGGTCCGAGATATCGGCGTTCTCCCGATTACTCGGAAACTGCTGTACGTGAGATTCATGTCTGCACCAAAAATACAGATGGCTAAGTTCACGATGCCCGGTGGTTCGACTTAGTACTACACTCTAGAGAAGTTGGAATCCGCACTTCCCATAAAGCTCTCCGTACCCTCCTGTGCAATGGATGTGTTTTGAGACATCTTCAGTCTACCGTGTATAATACGCCTAAGTAACGATGGCCCGGCCACTGGGCTCCCCGACTGAACTTGCAAGGCGGAGT
4117
ATCTGCTGCTCCGCCGGTCCGAGATATCGGCGTTCTCCCGATTACTCGGAAACTGCTGTACGTGAGATTCATGTCTGCACCAAAAATACAGATGGCTAAGTTCACGATGCCCGGTGGTTCGACTTAGTACTACACTCTAGAGAAGTTGGAATCCGCACTTCCCATAAAGCTCTCCGTACCCTCCTGTGCAATGGATGTGTTTTGAGACATCTTCAGTCTACCGTGTATAATACGCCTAAGTAACGATGGCCCGGCCACTGGGCTCCCCGACTGAACTTGCAAGGCGGAGT
4116
ATCTGCTGCTCCGCCGGTCCGAGATATCGGCGTTCTCCCGATTACTCGGAAACTGCTGTACGTGAGATTCATGTCTGCACCAAAAATACAGATGGCTAAGTTCACGATGCCCGGTGGTTCGACTTAGTACTACACTCTAGAGAAGTTGGAATCCGCACTTCCCATAAAGCTCTCCGTACCCTCCTGTGCAATGGATGTGTTTTGAGACATCTTCAGTCTACCGTGTATAATACGCCTAAGTAACGATGGCCCGGCCACTGGGCTCCCCGACTGAACTTGCAAGGCGGAGT
4123
ATCTGCTGCTCCGCCGGTCCGAGATATCGGCGTTCTCCCGATTACTCGGAAACTGCTGTACGTGAGATTCATGTCTGCACCAAAAATACAGATGGCTAAGTTCACGATGCCCGGTGGTTCGACTTAGTACTACACTCTAGAGAAGTTGGAATCCGCACTTCCCATAAAGCTCTCCGTACCCTCCTGTGCAATGGATGTGTTTTGAGACATCTTCAGTCTACCGTGTATAATACGCCTAGGTAACGATGGCCCGGCCACTGGGCTCCCCGACTGAACTTGCAAGGCGGAGT
4115
ATCTGCTGCTCCGCCGGTCCGAGATATCGGCGTTCTCCCGATTACTCGGAAACTGCTGTACGTGAGATTCATGTCTGCACCAAAAATACAGATGGCTAAGTTCACGATGCCCGGTGGTTCGACTTAGTACTACACTCTAGAGAAGTTGGAATCCGCACTTCCCATAAAGCTCTCCGTACCCTCCTGTGCAATGGATGTGTTTTGAGACATCTTCAGTCTACCGTGTATAATACGCCTAGGTAACGATGGCCCGGCCACTGGGCTCCCCGACTGAACTTGCAAGGCGGAGT
4114
ATCTGCTGCTCCGCCGGTCCGAGATATCGGCGTTCTCCCGATTACTCGGAAACTGCTGTACGTGAGATTCATGTCTGCACCAAAAATACAGATGGCTAAGTTCACGATGCCCGGTGGTTCGACTTAGTACTACACTCTAGAGAAGTTGGAATCCGCACTTCCCATAAAGCTCTCCGTACCCTCCTGTGCAATGGATGTGTTTTGAGACATCTTCAGTCTACCGTGTATAATACGCCTAGGTAACGATGGCCCGGCCACTGGGCTCCCCGACTGAACTTGCAAGGCGGAGT
4113
ATCTGCTGCTCCGCCGGTCCAAGATATCGGCGTTCTCCCGATTACTCGGAAACTGCTGTACGTGAGATTCATGTCTGCACCAAAAATACAGATGGCTAAGTTCACGCTGCCCGGTGGTTCGACTTAGTACTACACTCTAGAGAAGTTGGAATCCGCACTTCCCATAAAGCTCTCCGTACCCTCCTGTGCAATGGATGTGTTTTGAGACATCTTCAGTCTACCGTGTATAATACGCCTAGGTAACGATGGCCCGGCCACTGGGCTCCCCGACTGAACTTGCAAGGCGGAGT
4095
ATCTGCTGCTCCGCCGGTCCGAGATATCGGCGTTCTCCCGATTACTCGGAAACTGCTGTACGTGAGATTCATGTCTGCACCAAAAATACAGATGGCTAAGTTCACGCTGCCCGGTGGTTCGACTTAGTACTACACTCTAGAGAAGTTGGAATCCGCACTTCCCATAAAGCTCTCCGTACCCTCCTGTGCAATGGATGTGTTTTGAGACATCTTCAGTCTACCGTGTCTAATACGCCTAGGTAACGATGGCCCGGCCACTGGGCTCCCCGACTGAACTTGCAAGGCGGAGT
4093
ATCTGCTGCTCCGCCGGTCCGAGATATCGGCGTTCTCCCGATTACTCGGAAACTGCTGTACGTGAGATTCATGTCTGCACCAAAAATACAGATGGCTAAGTTCACGCTGCCCGGTGGTTCGACTTAGTACTACACTCTAGAGAAGTTGGAATCCGCACTTCCCATAAAGCTCTCCGTACCCTCCTGTGCAATGGATGTGTTTTGAGACATCTTCAGTCTACCGTGTCTAATACGCCTAGGTAACGATGGCCCGGCCACTGGGCTCCCCGACTGAACTTGCAAGGCGGAGT
4092
ATCTGCTGCTCCGCCGGTCCGAGATATCGGCGTTCTCCCGATTACTCGGAAACTGCTGTACGTGAGATTCATGTCTGCACCAAAAATACAGATGGCTAAGTTCACGCTGCCCGGTGGTTCGACTTAGTACTACACTCTAGAGAAGTTGGAATCCGCACTTCCCATAAAGCTCTCCGTACCCTCCTGTGCAATGGATGTGTTTTGAGACATCTTCAGTCTACCGTGTCTAATACGCCTAGGTAACGATGGCCCGGCCACTGGGCTCCCCGACTGAACTTGCAAGGCGGAGT
4017
ATCTGCTGCTCCGCCGGTCCGAGATATCGGCGTTCTCCCGATTACTCGGAAACTGCTGTACGTGAGATTCATGTCTGCACCAAAAATACAGATGGCTAAGTTCACGCTGCCCGGTGGTTCGACTTAGTACTACACTCTAGAGAAGTTGGAATCCGCACTTCCCATAAAGCTCTCCGTACCCTCCTGTGCAATGGATGTGTTTTGAGACATCTTCAGTCTACCGTGTCTAATACGCCTAGGTAACGATGGCCCGGCCACTGGGCTCCCCGACTGAACTTGCAAGGCGGAGT
3887
ATCTGCTGCTCCGCCGGTCCGAGATATCGGCGTTCTCCCGATTACTCGGAAACTGCTGTACGTGAGATTCATGTCTGCACCAAAAATACAGATGGCTAAGTTCACGCTGCCCGGTGGTTCGACTTAGTACTACACTCTAGAGAAGTTGGAATCCGCACTTCCCATAAAGCTCTCCGTACCCTCCTGTGCAATGGATGTGTTTTGAGACATCTTCAGTCTACCGTGTCTAATACGCCTAGGTAACGATGGCCCGGCCACTGGGCTCCCCGACTGAACTTGCAAGGCGGAGT
3886
ATCTGCTGCTCCGCCGGTCCGAGATATCGGCGTTCTCCCGATTACTCGGAAACTGCTGTACGTGAGATTCATGTCTGCACCAAAAATACAGATGGCTAAGTTCACGCTGCCCGGTGGTTCGACTTAGTACTACACTCTAGAGAAGTTGGAATCCGCACTTCCCATAAAGCTCTCCGTACCCTCCTGTGCAATGGATGTGTTTTGAGACATCTTCAGTCTACCGTGTCTAATACGCCTAGGTAACGATGGCCCGGCCACTGGGCTCCCCGACTGAACTTGCAAGGCGGAGT
3885
ATCTGCTGCTCCGCCGGTCCGAGATATCGGCGTTCTCCCGATTACTCGGAAACTGCTGTACGTGAGATTCATGTCTGCACCAAAAATACCGATGGCTAAGTTCACGCTGCCCGGTGGTTCGACTTAGTACTACACTCTAGAGAAGTTGGAATCCGCACTTCCCATAAAGCTCTCCGTACCCTCCTGTGCAATGGATGTGTTTTGAGACATCTTCAGTCTACCGTGTCTAATACGCCTAGGTAACGATGGCCCGGCCACTGGGCTCCCCGACTGAACTTGCAAGGCGGAGT
3884
ATCTGCTGCTCCGCCGGTCCGAGATATCGGCGTTCTCCCGATTACTCGGAAACTGCTGTACGTGAGATTCATGTCTGCACCAAAAATACCGATGGCTAAGTTCACGCTGCCCGGTGGTTCGACTTAGTACTACACTCTAGAGAAGTTGGAATCCGCACTTCCCATAAAGCTCTCCGTACCCTCCTGTGCAATGGATGTGTTTTGAGACATCTTCAGTCTACCGTGTCTAATACGCCTAGGTAACGATGGCCCGGCCACTGGGCTCCCCGACTGAACTTGCAAGGCGGAGT
3883
ATCTGCTGCTCCGCCGGTCCGAGATATCGGCGTTCTCCCGATTACTCGGAAACTGCTGTACGTGAGATTCATGTCTGCACCAAAAATACCGATGGCTAAGTTCACGCTGCCCGGTGGTTCGACTTAGTACTACACTCTAGAGAAGTTGGAATCCGCACTTCCCATAAAGCTCTCCGTACCCTCCTGTGCAATGGATGTGTTTTGAGACATCTTCAGTCTACCATGTCTAATACGCCTAGGTAACGATGGCCCGGCCACTGGGCTCCCCGACTGAACTTGCAAGGCGGAGT
3880
ATCTGCTGCTCCGCCGGTCCGAGATATCGGCGTTCTCCCGATTACTCGGAAACTGCTGTACGTGAGATTCATGTCTGCACCAAAAATACCGATGGCTAAGTTCACGCTGCCCGGTGGTTCGACTTAGTACTACACTCTAGAGAAGTTGGAATCCGCAATTCCCATAAAGCTCTCCGTACCCTCCTGTGCAATGGATGTGTTTTGAGACATCTTCAGTCTACCATGTCTAATACGCCTAGGTAACGATGGCCCGGCCACTGGGCTCCCCGACTGAACTTGCAAGGCGGAGT
3875
ATCTGCTGCTCCGCCGGTCCGAGATATCGGCGTTCTCCCGATTACTCGGAAACTGCTGTACGTGAGATTCATGTCTGCACCAAAAATACCGATGGCTAAGTTCACGCTGCCCGGTGGTTCGACTTAGTACTACACTCTAGAGAAGTTGGAATCCGCAATTCCCATAAAGCTCTCCGTACCCTCCTGTGCAATGGATGTGTTTTGAGACATCTTCAGTCTACCATGTCTAATACGCCTAGGTAACGATGGCCCGGCCACTGGGCTCCCCGACTGAACTTGCAAGGCGGAGT
3874
ATCTGCTGCTCCGCCGGTCCGAGATATCGGCGTTCTCCCGATTACTCGGAAACTGCTGTACGTGAGATTCATGTCTGCACCAAAAATACCGATGGCTAAGTTCACGCTGCCCGGTGGTTCGACTTAGTACTACACTCTAGAGAAGTTGGAATCCGCAATTCCCATAAAGCTCTCCGTACCCTCCTGTGCAATGGATGTGTTTTGAGACATCTTCAGTCTACCATGTCTAATACGCCTAGGTAACGATGGCCCGGCCACTGGGCTCCCCGACTGAACTTGCAAGGCGGAGT
3872
ATCTGCTGCTCCGCCGGTCCGAGATATCGGCGTTCTCCCGATTACTCGGAAACTGCTGTACGTGAGATTCATGTCTGCACCAAAAATACCGATGGCTAAGTTCACGCTGCCCGGTGGTTCGACTTAGTACTACACTCTAGAGAAGTTGGAATCCGCAATTCCCATAAAGCTCTCCGTACCCTCCTGTGCAATGGATGTGTTTTGAGACATCTTCAGTCTACCATGTCTAATACGCCTAGGTAACGATGGCCCGGCCACTGGGCTCCCCGACTGAACTTGCAAGGCGGAGT
3871
ATCTGCTGCTCCGCCGGTCCGAGATATCGGCGTTCTCCCGATTACTCGGAAACTGCTGTACGTGAGATTCATGTCTGCACCAAAAATACCGATGACTAAGTTCACGCTGCCCGGTGGTTCGACTTAGTACTACACTCTAGAGAAGTTGGAATCCGCAATTCCCATAAAGCTCTCCGTACCCTCCTGTGCAATGGATGTGTTTTGAGACATCTTCAGTCTACCATGTCTAATACGCCTAGGTAACGATGGCCCGGCCACTGGGCTCCCCGACTGAACTTGCAAGGCGGAGT
4127
ATCTGCTGCTCCGCCGGTCCGAGACATCGGCGTTCTCCCGATTACTCGGAAACTGCTGTACGTGAGATTCATGTCTGCACCAAAAATACCGATGACTAAGTTCACGCTGCCCGGTGGTTCGACTTAGTACTACACTCTAGAGAAGTTGGAATCCGCGATTCCCATAAAGCTCTCCGTACCCTCCTGTGCAATGGATGTGTTTTGAGACATCTTCAGTCTACCATGTCTAATACGCCTAGGTAACGATGGCCCGGCCACTGGGCTCCCCGACTGAACTTGCAAGGCGGAGT
4126
ATCTGCTGCTCCGCCGGTCCGAGACATCGGCGTTCTCCCGATTACTCGGAAACTGCTGTACGTGAGATTCATGTCTGCACCAAAAATACCGATGACTAAGTTCACGCTGCCCGGTGGTTCGACTTAGTACTACACTCTAGAGAAGTTGGAATCCGCAATTCCCATAAAGCTCTCCGTACCCTCCTGTGCAATGGATGTGTTTTGAGACATCTTCAGTCTACCATGTCTAATACGCCTAGGTAACGATGGCCCGGCCACTGGGCTCCCCGACTGAACTTGCAAGGCGGAGT
4128
ATCTGCTGCTCCGCCGGTCCGAGACATCGGCGTTCTCCCGATTACTTGGAAACTGCTGTACGTGAGATTCATGTCTGCACCAAAAATACCGATGACTAAGTTCACGCTGCCCGGTGGTTCGACTTAGTACTACACTCTAGAGAAGTTGGAATCCGCAATTCCCATAAAGCTCTCCGTACCCTCCTGTGCAATGGATGTGTTTTGAGACATCTTCAGTCTACCATGTCTAATACGCCTAGGTAACGATGGCCCGGCCACTGGGCTCCCCGACTGAACTTGCAAGGCGGAGT
4125
ATCTGCTGCTCCGCCGGTCCGAGACATCGGCGTTCTCCCGATTACTCGGAAACTGCTGTACGTGAGATTCATGTCTGCACCAAAAATACCGATGACTAAGTTCACGCTGCCCGGTGGTTCGACTTAGTACTACACTCTAGAGAAGTTGGAATCCGCAATTCCCATAAAGCTCTCCGTACCCTCCTGTGCAATGGATGTGTTTTGAGACATCTTCAGTCTACCATGTCTAATACGCCTAGGTAACGATGGCCCGGCCACTGGGCTCCCCGACTGAACTTGCAAGGCGGAGT
4124
ATCTGCTGCTCCGCCGGTCCGAGATATCGGCGTTCTCCCGATTACTCGGAAACTGCTGTACGTGAGATTCATGTCTGCACCAAAAATACCGATGACTAAGTTCACGCTGCCCGGTGGTTCGACTTAGTACTACACTCTAGAGAAGTTGGAATCCGCAATTCCCATAAAGCTCTCCGTACCCTCCTGTGCAATGGATGTGTTTTGAGACATCTTCAGTCTACCATGTCTAATACGCCTAGGTAACGATGGCCCGGCCACTGGGCTCCCCGACTGAACTTGCAAGGCGGAGT
3870
ATCTGCTGCTCCGCCGGTCCGAGATATCGGCGTTCTCCCGATTACTCGGAAACTGCTGTACGTGAGATTCATGTCTGCACCAAAAATACCGATGACTAAGTTCACGCTGCCCGGTGGTTCGACTTAGTACTACACTCTAGAGAAGTTGGAATCCGCAATTCCCATAAAGCTCTCCGTACCCTCCTGTGCAATGGATGTGTTTTGAGACATCTTCAGTCTACCATGTCTAATACGCCTAGGTAACGATGGCCCGGCCACTGGGCTCCCCGACTGAACTTGCAAGGCGGAGT
3869
ATCTGCTGCTCCGCCGGTCCGAGATATCGGCGTTCTCCCGATTACTCGGAAACTGCTGTACGTGAGATTCATGTCTGCACCAAAAATACCGATGACTAAGTTCACGCTGCCCGGTGGTTCGACTTAGTACTACACTCTAGAGAAGTTGGAATCCGCAATTCCCATAAAGCTCTCCGTACCCTCCTGTGCAATGGATGTGTTTTGAGACATCTTCAGTCTACCATGTCTAATACGCCTAGGTAACGATGGCCCAGCCACTGGGCTCCCCGACTGAACTTGCAAGGCGGAGT
3867
ATCTGCTGCTCCGCCGGTCCGAGATATCGGCGTTCTCCCGATTACTCGGAAACTGCTGTACGTGAGATTCATGTCTGCACCAAAAATACCGATGGCTAAGTTCGCGCTGCCCGGTGGTTCGACTTAGGACTACACTCTAGAGAAGTTGGAATCCGCAATTCCCATAAAGCTCTCCGTACCCTCCTGTGCAATGGATGTGTTTTGAGACATCTTCAGTCTACCATGTCTAATACGCCTAGGTAACGATGGCCCAGCCACTGGGCTCCCCGACTGAACTTGCAAGGCGGAGT
3866
ATCTGCTGCTCCGCCGGTCCGAGATATCGGCGTTCTCCCGATTACTCGGAAACTGCTGTACGTGAGATTCATGTCTGCACCAAAAATACCGATGGCTAAGTTCGCGCTGCCCGGTGGTTCGACTTAGTACTACACTCTAGAGAAGTTGGAATCCGCAATTCCCATAAAGCTCTCCGTACCCTCCTGTGCAATGGATGTGTTTTGAGACATCTTCAGTCTACCATGTCTAATACGCCTAGGTAACGATGGCCCAGCCACTGGGCTCCCCGACTGAACTTGCAAGGCGGAGT
4132
ATCTGCTGCTCCGCCGGTCCGAGATATCGGCGTTCTCCCGATTACTCGGAAACTGCTGTACGTGAAATTCATGTCTGCACCAAAAATACCGATGGCTAAGTTCGCGCTGCCCGGTGGTTCGACTTAGTACTACACTCTAGAGAAGTTGGAATCCGCAATTCCCATAAAGCTCTCCGTACCCTCCTGTGCGATGGATGTGTTTTGAGACATCTTCAGTCTACCATGTCTAATACGCCTAGATAACGATGGCCCAGCCACTGGGCTCCCCGACTGAACTTGCAAGGCGGAGT
4131
ATCTGCTGCTCCGCCGGTCCGAGATATCGGCGTTCTCCCGATTACTCGGAAACTGCTGTACGTGAAATTCATGTCTGCACCAAAAATACCGATGGCTAAGTTCGCGCTGCCCGGTGGTTCGACTTAGTACTACACTCTAGAGAAGTTGGAATCCGCAATTCCCATAAAGCTCTCCGTACCCTCCTGTGCGATGGATGTGTTTTGAGACATCTTCAGTCTACCATGTCTAATACGCCTAGATAACGATGGCCCAGCCACTGGGCTCCCCGACTGAACTTGCAAGGCGGAGT
4130
ATCTGCTGCTCCGCCGGTCCGAGATATCGGCGTTCTCCCGATTACTCGGAAACTGCTGTACGTGAGATTCATGTCTGCACCAAAAATACCGATGGCTAAGTTCGCGCTGCCCGGTGGTTCGACTTAGTACTACACTCTAGAGAAGTTGGAATCCGCAATTCCCATAAAGCTCTCCGTACCCTCCTGTGCGATGGATGTGTTTTGAGACATCTTCAGTCTACCATGTCTAATACGCCTAGATAACGATGGCCCAGCCACTGGGCTCCCCGACTGAACTTGCAAGGCGGAGT
4129
ATCTGCTGCTCCGCCGGTCCGAGATATCGGCGTTCTCCCGATTACTCGGAAACTGCTGTACGTGAGATTCATGTCTGCACCAAAAATACCGATGGCTAAGTTCGCGCTGCCCGGTGGTTCGACTTAGTACTACACTCTAGAGAAGTTGGAATCCGCAATTCCCATAAAGCTCTCCGTACCCTCCTGTGCGATGGATGTGTTTTGAGACATCTTCAGTCTACCATGTCTAATACGCCTAGATAACGATGGCCCAGCCACTGGGCTCCCCGACTGAACTTGCAAGGCGGAGT
3865
ATCTGCTGCTCCGCCGGTCCGAGATATCGGCGTTCTCCCGATTACTCGGAAACTGCTGTACGTGAGATTCATGTCTGCACCAAAAATACCGATGGCTAAGTTCGCGCTGCCCGGTGGTTCGACTTAGTACTACACTCTAGAGAAGTTGGAATCCGCAATTCCCATAAAGCTCTCCGTACCCTCCTGTGCGATGGATGTGTTTTGAGACATCTTCAGTCTACCATGTCTAATACGCCTAGGTAACGATGGCCCAGCCACTGGGCTCCCCGACTGAACTTGCAAGGCGGAGT
3863
ATCTGCTGCTCCGCCGGTCCGAGATATCGGCGTTCTCCCGATTACTCGGAAACTGCTGTACGTGAGATTCATGTCTGCACCAAAAATACCGATGGCTAAGTTCGCGCTGCCCGGTGGTTCGACTTAGTACTACACTCTAGAGAAGTTGGAATCCGCAATTCCCATAAAGCTCTCCGTACCCTCCTGTGCGATGGATGTGTTTTGAGACATCTTCAGTCTACCATGTCTAATACGCCTAGGTAACGATGGCCCAGCCACTGGGCTCCCCGACTGAACTTGCAAGGCGGAGT
4144
ATCTGCTGCTCCGCCGGTCCGAGATATCGGCGTTCTCCCGATTAATCGGAAACTGCTGTACGTGAGATTCATGTCTGCACCAAAAATACCGATGGATCGGTTCGCGCTGCCCGGTGTTTCGACTTAGTACTACACTCTAGAGAAGTTGGAATCCGCAATTCCCATAAAGCTCTCCGTACCCTCCTGTGCGATGGATGTGTTTTGAGACATTTTCAGTCTACCATGTCTAATACGCCTAGGTAACGATGGCCCAGCCACTTGGCTCCCCGACTGAACTTGCAAGGCGGAGT
4143
ATCTGCTGCTCCGCCGGTCCGAGATATCGGCGTTCTCCCGATTAATCGGAAACTGCTGTACGTGAGATTCATGTCTGCACCAAAAATACCGATGGATCGGTTCGCGCTGCCCGGTGTTTCGACTTAGTACTACACTCTAGAGAAGTTGGAATCCGCAATTCCCATAAAGCTCTCCGTACCCTCCTGTGCGATGGATGTGTTTTGAGACATTTTCAGTCTACCATGTCTAATACGCCTAGGTAACGATGGCCCAGCCACTTGGCTCCCCGACTGAACTTGCAAGGCGGAGT
4145
ATCTGCTGCTCCGCCGGTCCGAGATATCGGCGTTCTCCCGATTAATCGGAAACTGCTGTACGTGAGATTCATGTCTGCACCAAAAATACCGATGGATCAGTTCGCGCTGCCCGGTGTTTCGACTTAGTACTACACTCTAGAGAAGTTGGAATCCGCAATTCCCATAAAGCTCTCCGTACCCTCCTGTGCGATGGATGTGTTTTGAGACATTTTCAGTCTACCATGTCTAATACGCCTAGGTAACGATGGCCCAGCCACTTGGCTCCCCGACTGAACTTGCAAGGCGGAGT
4142
ATCTGCTGCTCCGCCGGTCCGAGATATCGGCGTTCTCCCGATTAATCGGAAACTGCTGTACGTGAGATTCATGTCTGCACCAAAAATACCGATGGATCAGTTCGCGCTGCCCGGTGTTTCGACTTAGTACTACACTCTAGAGAAGTTGGAATCCGCAATTCCCATAAAGCTCTCCGTACCCTCCTGTGCGATGGATGTGTTTTGAGACATTTTCAGTCTACCATGTCTAATACGCCTAGGTAACGATGGCCCAGCCACTTGGCTCCCCGACTGAACTTGCAAGGCGGAGT
4141
ATCTGCTGCTCCGCCGGTCCGAGATATCGGCGTTCTCCCGATTAATCGGAAACTGCTGTACGTGAGATTCATGTCTGCACCAAAAATACCGATGGCTCAGTTCGCGCTGCCCGGTGTTTCGACTTAGTACTACACTCTAGAGAAGTTGGAATCCGCAATTCCCATAAAGCTCTCCGTACCCTCCTGTGCGATGGATGTGTTTTGAGACATTTTCAGTCTACCATGTCTAATACGCCTAGGTAACGATGGCCCAGCCACTTGGCTCCCCGACTGAACTTGCAAGGCGGAGT
4140
ATCTGCTGCTCCGCCGGTCCGAGATATCGGCGTTCTCCCGATTAATCGGAAACTGCTGTACGTGAGATTCATGTCTGCACCAAAAATACCGATGGCTAAGTTCGCGCTGCCCGGTGTTTCGACTTAGTACTACACTCTAGAGAAGTTGGAATCCGCAATTCCCATAAAGCTCTCCGTACCCTCCTGTGCGATGGATGTGTTTTGAGACATTTTCAGTCTACCATGTCTAATACGCCTAGGTAACGATGGCCCAGCCAATTGGCTCCCCGACTGAACTTGCAAGGCGGAGT
4139
ATCTGCTGCTCCGCCGGTCCGAGATATCGGCGTTCTCCCGATTACTCGGAAACTGCTGTACGTGAGATTCATGTCTGCACCAAAAATACCGATGGCTACGTTCGCGCTGCCCGGTGTTTCGACTTAGTACTACACTCTAGAGAAGTTGGAATCCGCAATTCCCATAAAGCTCTCCGTACCCTCCTGTGCGATGGATGTGTTTTGAGACATCTTCAGTCTACCATGTCTAATACGCCTAGGTAACGATGGCCCAGCCACTGGGCTCCCCGACTGAACTTGCAAGGCGGAGT
4138
ATCTGCTGCTCCGCCGGTCCGAGATATCGGCGTTCTCCCGATTACTCGGAAACTGCTGTACGTGAGATTCATGTCTGCACCAAAAATATCGATGGCTAAGTTCGCGCTGCCCGGTGGTTCGACTTAGTACTACACTCTAGAGAAGTTGGAATCCGCAATTCCCATAAAGCTCTCCGTACCCTCCTGTGCGATGGATGTGTTTTGAGACATCTTCAGTCTACCATGTCTAATACGCCTAGGTAACGATGGCCCAGCCACTGGGCTCCCCGACTGAACTTGCAAGGCGGAGT
4137
ATCTGCTGCTCCGCCGGTCCGAGATATCGGCGTTCTCCCGATTACTCGGAAACTGCTGTACGTGAGATTCATGTCTGCACCAAAAATACCGATGGCTAAGTTCGCGCTGCCCGGTGGTTCGACTTAGTACTACACTCTAGAGAAGTTGGAATCCGCAATTCCCATAAAGCTCTCCGTACCCTCCTGTGCGATGGATGTGTTTTGAGACATCTTCAGTCTACCATGTCTAATACGCCTAGGTAACGATGGCCCAGCCACTGGGCTCCCCGACTGAACTTGCAAGGCGGAGT
4146
ATCTGCTGCTCCGCCGGTCCGAGATATCGGCGTTCTCCCGATTACTCGGAAACTGCTGTACGTGAGATTCATGTCTGCACCAAAAATACCGATGGCTAAGTTCGCGCTGCCCGGTGGTTCGACTTAGTACTACACTCTAGAGAAGTTGGAATCCGCAATTCCCATAAAGCTCTCCGTACCCTCCTGTGCGATGGATGTGTTTTGAGACATCTTCAGTCGACCATGTCTAATACGCCTAGGTAACGATGGCCCAGCCACTGGGCTCCCCGACTGAACTTGCAAGGCGGAGT
4136
ATCTGCTGCTCCGCCGGTCCGAGATATCGGCGTTCTCCCGATTACTCGGAAACTGCTGTACGTGAGATTCATGTCTGCACCAAAAATACCGATGGCTAAGTTCGCGCTGCCCGGTGGTTCGACTTAGTACTACACTCTAGAGAAGTTGGAATCCGCAATTCCCATAAAGCTCTCCGTACCCTCCTGTGCGATGGATGTGTTTTGAGACATCTTCAGTCTACCATGTCTAATACGCCTAGGTAACGATGGCCCAGCCACTGGGCTCCCCGACTGAACTTGCAAGGCGGAGT
4155
ATCTGCTGCTCCGCCGGTCCGAGATATCGGCGTTCTCCCGATTACTCGGAAACTGCTGTACGTGAGATTCATGTCTGCACCAAAAATACCGATGGCTAAGTTCGCGCTGCCCTGTGGTTCGACTTAGTACTACACTCTAGAGAAGTTGGAATCCGCAATTCCCATAAAGCTCTCCGTACCCTCCTGTGCGATGGATGTGTTTTGAGACATCTTCAGTCTACCATGTCTAATACGCCTAGGTAACGATAGCCCAGCCACTGGGCTCCCCGACTGAACTTGCAAGGCGGAGT
4161
ATCTGCTGCTCCGCCGGTCCGAGATATCGGCGTTCTCCCGATTACTCGGAAACTGCTGTACGTGAGATTCAGGTCTGCACCAAAAATACCGATGGCTAAGTTCGCGCTGCCCTGTGGTTCGACTTAGTACTACGCTCTAGAGAAGTTGGAATCCGCAATTCCCATAAAGCTCTACGTACCCTCCTGTGCAATGGATGTGTTTTGAGACATCTTCAGTCTACCATGTCTAATACGCCGAGGTAACGATAGCCCAGCCACTGGGCTCCCCGACTGAACTTGCAAGGCGGGGT
4160
ATCTGCTGCTCCGCCGGTCCGAGATATCGGCGTTCTCCCGATTACTCGGAAACTGCTGTACGTGAGATTCATGTCTGCACCAAAAATACCGATGGCTAAGTTCGCGCTGCCCTGTGGTTCGACTTAGTACTACGCTCTAGAGAAGTTGGAATCCGCAATTCCCATAAAGCTCTACGTACCCTCCTGTGCAATGGATGTGTTTTGAGACATCTTCAGTCTACCATGTCTAATACGCCTAGGTAACGATAGCCCAGCCACTGGGCTCCCCGACTGAACTTGCAAGGCGGGGT
4159
ATCTGCTGCTCCGCCGGTCCGAGATATCGGCGTTCTCCCGATTACTCGGAAACTGCTGTACGTGAGATTCATGTCTGCACCAAAAATACCGATGGCTAAGTTCGCGCTGCCCTGTGGTTCGACTTAGTACTACGCTCTAGAGAAGTTGGAATCCGCAATTCCCATAAAGCTCTCCGTACCCTCCTGTGCAATGGATGTGTTTTGAGACATCTTCAGTCTACCATGTCTAATACGCCTAGGTAACGATAGCCCAGCCACTGGGCTCCCCGACTGAACTTGCAAGGCGGGGT
4158
ATCTGCTGCTCCGCCGGTCCGAGATATCGGCGTTCTCCCGATTACTCGGAAACTGCTGTACGTGAGATTCATGTCTGCACCAAAAATACCGATGGCTAAGTTCGCGCTGCCCTGTGGTTCGACTTAGTACTACGCTCTAGAGAAGTTGGAATCCGCAATTCCCATAAAGCTCTCCGTACCCTCCTGTGCAATGGATGTGTTTTGAGACATCTTCAGTCTACCATGTCTAATACGCCTAGGTAACGATAGCCCAGCCACTGGGCTCCCCGACTGAACTTGCAAGGCGGGGT
4157
ATCTGCTGCTCCGCCGGTCCGAGATATCGGCGTTCTCCCGATTACTCGGAAACTGCTGTACGTGAGATTCATGTCTGCACCAAAAATACCGATGGCTAAGTTCGCGCTGCCCTGTGGTTCGACTTAGTACTACGCTCTAGAGAAGTTGGAATCCGCAATTCCCATAAAGCTCTCCGTACCCTCCTGTGCAATGGATGTGTTTTGAGACATCTTCAGTCTACCATGTCTAATACGCCTAGGTAACGATAGCCCAGCCACTGGGCTCCCCGACTGAACTTGCAAGGCGGAGT
4156
ATCTGCTGCTCCGCCGGTCCGAGATATCGGCGTTCTCCCGATTACTCGGAAACTGCTGTACGTGAGATTCATGTCTGCACCAAAAATACCGATGGCTAAGTTCGCGCTGCCCTGTGGTTCGACTTAGTACTACGCTCTAGAGAAGTTGGAATCCGCAATTCCCATAAAGCTCTCCGTACCCTCCTGTGCAATGGATGTGTTTTGAGACATCTTCAGTCTACCATGTCTAATACGCCTAGGTAACGATAGCCCAGCCACTGGGCTCCCCGACTGAACTTGCAAGGCGGAGT
4154
ATCTGCTGCTCCGCCGGTCCGAGATATCGGCGTTCTCCCGATTACTCGGAAACTGCTGTACGTGAGATTCATGTCTGCACCAAAAATACCGATGGCTAAGTTCGCGCTGCCCTGTGGTTCGACTTAGTACTACACTCTAGAGAAGTTGGAATCCGCAATTCCCATAAAGCTCTCCGTACCCTCCTGTGCGATGGATGTGTTTTGAGACATCTTCAGTCTACCATGTCTAATACGCCTAGGTAACGATAGCCCAGCCACTGGGCTCCCCGACTGAACTTGCAAGGCGGAGT
4164
ATCTGCTGCTCCGCCGGTCCGAGATATAGGCGTTCTCCCGATTACTCGGAAACTGATGTACGTGAGATTCATGTCTGCACCAAAAATACCGATGGCTAAGTTCGCGCTGCCCGGTGGTTCGACGTAGTACTACACTCTAGAGAAGTTGGAATCCGCAATTCCCATAAAGCTCTCCGTACCTTCCTGTGCGATGGATGTATTTTGAGACATCTTCAGTCTACCATGTCTAATACGCCTAGGTAACAATAGCCCAGCCACTGGGCTCCCCGACTGAACTTGCAAGGCGGAGT
4163
ATCTGCTGCTCCGCCGGTCCGAGATATCGGCGTTCTCCCGATTACTCGGAAACTGATGTACGTGAGATTCATGTCTGCACCAAAAATACCGATGGCTAAGTTCGCGCTGCCCGGTGGTTCGACGTAGTACTACACTCTAGAGAAGTTGGAATCCGCAATTCCCATAAAGCTCTCCGTACCTTCCTGTGCGATGGATGTATTTTGAGACATCTTCAGTCTACCATGTCTAATACGCCTAGGTAACGATAGCCCAGCCACTGGGCTCCCCGACTGAACTTGCAAGGCGGAGT
4165
ATCTGCTGCTCCGCCGGTCCGAGATATCGGCGTTCTCCCGATTACTCGGAAACTGATGTACGTGAGATTCATGTCTGCACCAAAAATACCGATGGCTAAGTTCGCGCTGCCCGGTGGTTCGACGTAGTACTACACTCTAGAGAAGTTGGAATCCGCAATTCCCATAAAGCTATCCGTACCTTCCTGTGCAATGGATGTATTTTGAGACATCTTCAGTCTACCATGTCTAATACGCCTGGGTAACGATAGCCCAGCCACTGGGCTCCCCGACTGAACTTGCAAGGCGGAGT
4162
ATCTGCTGCTCCGCCGGTCCGAGATATCGGCGTTCTCCCGATTACTCGGAAACTGATGTACGTGAGATTCATGTCTGCACCAAAAATACCGATGGCTAAGTTCGCGCTGCCCGGTGGTTCGACGTAGTACTACACTCTAGAGAAGTTGGAATCCGCAATTCCCATAAAGCTCTCCGTACCTTCCTGTGCGATGGATGTATTTTGAGACATCTTCAGTCTACCATGTCTAATACGCCTAGGTAACGATAGCCCAGCCACTGGGCTCCCCGACTGAACTTGCAAGGCGGAGT
4153
ATCTGCTGCTCCGCCGGTCCGAGATATCGGCGTTCTCCCGATTACTCGGAAACTGCTGTACGTGAGATTCATGTCTGCACCAAAAATACCGATGGCTAAGTTCGCGCTGCCCTGTGGTTCGACTTAGTACTACACTCTAGAGAAGTTGGAATCCGCAATTCCCATAAAGCTCTCCGTACCCTCCTGTGCGATGGATGTGTTTTGAGACATCTTCAGTCTACCATGTCTAATACGCCTAGGTAACGATAGCCCAGCCACTGGGCTCCCCGACTGAACTTGCAAGGCGGAGT
4174
ATCTGCTGCTCCGCCGGTCCGAGATATCGGCGTTCTCCCGATTACTCGGAAACTGCTGTACGTGAGATTCATGTCTGCACTAAAAATACCGATGGCTAAGTTCGCGCTGCCCGGTGGTTCGATTTAGTACTACACTCTAGAGAAGTTGGAATCCGCAATTCCCATAAAGCTCTCCGTACACTCCTGTGCAATGGATGTGTTTTGAGACATCTTCAGTCTACCATGTCTAATACGCCTAGGTAACGATAGCCCAGCCACTGGGCTCCCCGACTAAACTTGCAAGGCGGAGT
4173
ATCTGCTGCTCCGCCGGTCCGAGATATCGGCGTTCTCCCGATTACTCGGAAACTGCTGTACGTGAGATTCATGTCTGCACTAAAAATACCGATGGCTAAGTTCGCGCTGCCCGGTGGTTCGATTTAGTACTACACTCTAGAGAAGTTGGAATCCGCAATTCCCATAAAGCTCTCCGTACCCTCCTGTGCAATGGATGTGTTTTGAGACATCTTCAGTCTACCATGTCTAATACGCCTAGGTAACGATAGCCCAGCCACTGGGCTCCCCGACTAAACTTGCAAGGCGGAGT
4172
ATCTGCTGCTCCGCCGGTCCGAGATATCGGCGTTCTCCCGATTACTCGGAAACTGCTGTACGTGAGATTCATGTCTGCACCAGAAATACCGATGGCTAAGTTCGCGCTGCCCGGTGGTTCGATTTAGTACTACACTCTAGAGAAGTTGGAATCCGCAATTCCCATAAAGCTCTCCGTACCCTCCTGTGCAATGGATGTGTTTTGAGACATCTTCAGTCTACCATGTCTAATACGCCTAGGTAACGATAGCCCAGCCACTGGGCTCCCCGACTGAACTTGCAAGGCGGAGT
4176
ATCTGCTGCTCCGCCGGTCCGAGGTATCGGCGTTCTCCCGATTACTCGGAAACTGCTGTACGTGAGATTCATGTCTGCACCAAAAATACCGATGGCTAAGTTCGCGCTGCCCGGTGGTTCGATTTAGTACTACACTCTAGAGAAGTTGGAATCCGCAATTCCCATAAAGCTCTCCGTACCCTCCTGTGCAATGGATGTGTTTTGAGACATCTTCAGTCTACCATGTCTAATACGCCTAGGTAACGATAGCCCAGCCACTGGGCTCCCCGACTGAACTTGCAAGGCGGAGT
4175
ATCTGCTGCTCCGCCGGTCCGAGATATCGGCGTTCTCCCGATTACTCGGAAACTGCTGTACGTGAGATTCATGTCTGCACCAAAAATACCGATGGCTAAGTTCGCGCTGCCCGGTGGTTCGATTTAGTACTACACTCTAGAGAAGTTGGAATCCGCAATTCCCATAAAGCTCTCCGTACCCTCCTGTGCAATGGATGTGTTTTGAGACATCTTCAGTCTACCATGTCTAATACGCCTAGGTAACGATAGCCCAGCCACTGGGCTCCCCGACTGAACTTACAAGGCGGAGT
4171
ATCTGCTGCTCCGCCGGTCCGAGATATCGGCGTTCTCCCGATTACTCGGAAACTGCTGTACGTGAGATTCATGTCTGCACCAAAAATACCGATGGCTAAGTTCGCGCTGCCCGGTGGTTCGATTTAGTACTACACTCTAGAGAAGTTGGAATCCGCAATTCCCATAAAGCTCTCCGTACCCTCCTGTGCAATGGATGTGTTTTGAGACATCTTCAGTCTACCATGTCTAATACGCCTAGGTAACGATAGCCCAGCCACTGGGCTCCCCGACTGAACTTGCAAGGCGGAGT
4178
ATCTGCTGCTCCGCCGGTCCGAGATATCGGCGTTCTCCCGATTACTCGGAAACTGCTGTACGTGAAATTCATGTCTGCACCAAAAATACCGATGGCTAAGTTCGCGCTGCCCGGTGGTTCGATTTAGTACTACACTCTAGAGAAGTTGGAATCCGCAATTCCCATAAAGCTCTCCGTACCCTCCTGTGCAATGGATGTGTTTTGAGACATCTTCAGTCTACCATGTCTAATACGCCTAGGTAACGATAGCCCAGCCACTGGGCTCCCCGACTGAACTTGCAAGGCGGAGT
4177
ATCTGCTGCTCCGCCGGTCCGAGATATCGGCGTTCTCCCGATTACTCGGAAACTGCTGTACGTGAAATTCATGTCTGCACCAAAAATACCGATGGCTAAGTTCGCGCTGCCCGGTGGTTCGATTTAGTACTACACTCTAGAGAAGTTGGAATCCGCAATTCCCATAAAGCTCTCCGTACCCTCCTGTGCAATGGATGTGTTTTGAGACATCTTCAGTCTACCATGTCTAATACGCCTAGGTAACGATAGCCCAGCCACTGGGCTCCCCGACTGAACTTGCAAGGCGGAGT
4170
ATCTGCTGCTCCGCCGGTCCGAGATATCGGCGTTCTCCCGATTACTCGGAAACTGCTGTACGTGAGATTCATGTCTGCACCAAAAATACCGATGGCTAAGTTCGCGCTGCCCGGTGGTTCGATTTAGTACTACACTCTAGAGAAGTTGGAATCCGCAATTCCCATAAAGCTCTCCGTACCCTCCTGTGCAATGGATGTGTTTTGAGACATCTTCAGTCTACCATGTCTAATACGCCTAGGTAACGATAGCCCAGCCACTGGGCTCCCCGACTGAACTTGCAAGGCGGAGT
4169
ATCTGCTGCTCCGCCGGTCCGAGATATCGGCGTTCTCCCGATTACTCGGAAACTGCTGTACGTGAGATTCATGTCTGCACCAAAAATACCGATGGCTAAGTTCGCGCTGCCCGGTGGTTCGATTTAGTACTACACTCTAGAGAAGTTGGAATCCGCAATTCCCATAAAGCTCTCCGTACCCTCCTGTGCAATGGATGTGTTTTGAGACATCTTCAGTCTACCATGTCTAATACGCCTAGGTAACGATAGCCCAGCCACTGGGCTCCCCGACTGAACTTGCAAGGCGGAGT
4168
ATCTGCTGCTCCGCCGGTCCGAGATATCGGCGTTCTCCCGATTACTCGGAAACTGCTGTACGTGAGATTCATGTCTGCACCAAAAATACCGATGGCTAAGTTCGCGCTGCCCGGTGGTTCGATTTAGTACTACACTCTAGAGAAGTTGGAATCCGCAATTCCCATAAAGCTCTCCGTACCCTCCTGTGCAATGGATGTGTTTTGAGACATCTTCAGTCTACCATGTCTAATACGCCTAGGTAACGATAGCCCAGCCACTGGGCTCCCCGACTGAACTTGCAAGGCGGAGT
4179
ATCTGCTGCTCCGCCGGTCCGAGATATCGGCGTTCTCCCGATTACTCGGAAACTGCTGTACGTGAGATTCATGTCTGCACCAAAAATACCGATGGCTAAGTTCGCGCTGCCCGGTGGTTCGATTTAGTACTACACTCTAGAGAAGTTGGAATCCGCAATTCCCATAAAGCTCTCCGTACCCTCCTGTGCGATGGATGTGTTTTGAGACATCTTCAGTCTACCATGTCTAATACGCCTAGGTAACGATAGCCCAGCCACTGGGCTCCCCGACTGAACTTGCAAGGCGGAGT
4167
ATCTGCTGCTCCGCCGGTCCGAGATATCGGCGTTCTCCCGATTACTCGGAAACTGCTGTACGTGAGATTCATGTCTGCACCAAAAATACCGATGGCTAAGTTCGCGCTGCCCGGTGGTTCGATTTAGTACTACACTCTAGAGAAGTTGGAATCCGCAATTCCCATAAAGCTCTCCGTACCCTCCTGTGCGATGGATGTGTTTTGAGACATCTTCAGTCTACCATGTCTAATACGCCTAGGTAACGATAGCCCAGCCACTGGGCTCCCCGACTGAACTTGCAAGGCGGAGT
4166
ATCTGCTGCTCCGCCGGTCCGAGATATCGGCGTTCTCCCGATTACTCGGAAACTGCTGTACGTGAAATTCATGTCTGCACCAAAAATACCGATGGCTAAGTTCGCGCTGCCCGGTGGTTCGATTTAGTACTACACTCTAGAGAAGTTGGAATCCGCAATTCCCATAAAGCTCTCCGTACCCTCCTGTGCGATGGATGTGTTTTGAGACATCTTCAGTCTACCATGTCTAATACGCCTAGGTAACGATAGCCCAGCCACTGGGCTCCCCGACTGAACTTGCAAGGCGGAGT
4152
ATCTGCTGCTCCGCCGGTCCGAGATATCGGCGTTCTCCCGATTACTCGGAAACTGCTGTACGTGAGATTCATGTCTGCACCAAAAATACCGATGGCTAAGTTCGCGCTGCCCGGTGGTTCGACTTAGTACTACACTCTAGAGAAGTTGGAATCCGCAATTCCCATAAAGCTCTCCGTACCCTCCTGTGCGATGGATGTGTTTTGAGACATCTTCAGTCTACCATGTCTAATACGCCTAGGTAACGATAGCCCAGCCACTGGGCTCCCCGACTGAACTTGCAAGGCGGAGT
4151
ATCTGCTGCTCCGCCGGTCCGAGATATCGGCGTTCTCCCGATTACTCGGAAACTGCTGTACGTGAGATTCATGTCTGCACCAAAAATACCGATGGCTAAGTTCGCGCTGCCCGGTGGTTCGACTTAGTACTACACTCTAGAGAAGTTGGAATCCGCAATTCCCATAAAGCTCTCCGTACCCTCCTGTGCGATGGATGTGTTTTGAGACATCTTCAGTCTACCATGTCTAATACGCCTAGGTAACGATAGCCCAGCCACTGGGCTCCCCGACTGAACTTGCAAGGCGGAGT
4180
ATCTGCTGCTCCGCCGGTCCGAGATATCGGCGTTCTCCCGATTACTCGGAAACTGCTGTACGTGAGATTCATGCCTGCACCAAAAATACCGATGGCTAAGTTCGCGCTGCCCGGTGGTTCGACTTAGTACTACACTCTAGAGAAGTTGGAATCCGCAATTCCCATAAAGCTCTCCGTACCCTCCTGTGCGATGGATGTGTTTTGAGACATCTTCAGTCTACCATGTCTAATACGCCTAGGTAACGATAGCCCAGCCACTGGGCTCCCCGACTGAACTTGCAAGGCGGAGT
4150
ATCTGCTGCTCCGCCGGTCCGAGATATCGGCGTTCTCCCGATTACTCGGAAACTGCTGTACGTGAGATTCATGTCTGCACCAAAAATACCGATGGCTAAGTTCGCGCTGCCCGGTGGTTCGACTTAGTACTACACTCTAGAGAAGTTGGAATCCGCAATTCCCATAAAGCTCTCCGTACCCTCCTGTGCGATGGATGTGTTTTGAGACATCTTCAGTCTACCATGTCTAATACGCCTAGGTAACGATAGCCCAGCCACTGGGCTCCCCGACTGAACTTGCAAGGCGGAGT
4149
ATCTGCTGCTCCGCCGGTCCGAGATATCGGCGTTCTCCCGATTACTCGGAAACTGCTGTACGTGAGATTCATGTCTGCACCAAAAATACCGATGGCTAAGTTCGCGCTGCCCGGTGGTTCGACTTAGTACTACACTCTAGAGAAGTTGGAATCCGCAATTCCCATAAAGCTCTCCGTACCCTCCTGTGCGATGGATGTGTTTTGAGACATCTTCAGTCTACCATGTCTAATACGCCTAGGTAACGATAGCCCAGCCACTGGGCTCCCCGACTGAACTTGCAAGGCGGAGT
4148
ATCTGCTGCTCCGCCGGTCCGAGATATCGGCGTTCTCCCGATTACTCGGAAACTGCTGTACGTGAGATTCATGTCTGCACCAAAAATACCGATGGCTAAGTTCGCGCTGCCCGGTGGTTCGACTTAGTACTACACTCTAGAGAAGTTGGAATCCGCAATTCCCATAAAGCTCTCCGTACCCTCCTGTGCGATGGATGTGTTTTGAGACATCTTCAGTCTACCATGTCTAATACGCCTAGGTAACGATAGCCCAGCCACTGGGCTCCCCGACTGAACTTGCAAGGCGGAGT
4184
ATCTGCTGCTCCGCCGGTCCGAGATATCGGCGTGCTCCCGATTACTCGGAAACTGCTGTACGTGAGATTCATGTCTGCACCAAAAATACCGATGGCCAAGTTCGCGCTGCCCGGTGGTTCGACTTAGTACTACACTCTAGAGAAGTTGGAATCCGCAATTCCCATACAGCTCTCCGTACCCTCCTGTGCGATGGATGTGTTTTGAGACATCTTCAGTCTACCATGTCTAATACGCCTAGGTAACGATGGCCCAGCCACTGGGCTCCCCGACTGAACTTGCAAGGCGGAGT
4189
ATCCGCTGCTCCGCCGGTCCGAGATATCGGCGTTCTCCCGATTATTCGGAAACTGCTGTACGTGAGATTCATGTCTGCACCAAAAATACCGATGGCTAAGTTCGCGCTGCCCGGTGGTTCGACTTAGTACTACACTCTAGAGAAGTTGGAATCCGCAATTCCCATACAGCTCTCCGTACCCTCCTGTGCGATGGATGTGTTTTGAGACATCTTCAGTCTACCATGTCTAATACGCCTAGGTAACGATGGCCCAGCCACTGGGCTCCCCGACTGAACTTGCAAGGCGAAGT
4188
ATCCGCTGCTCCGCCGGTCCGAGATATTGGCGTTCTCCCGATTACTCGGAAACTGCTGTACGTGAGATTCATGTCTGCACCAAAAATACCGATGGCTAAGTTCGCGCTGCCCGGTGGTTCGACTTAGTACTACACTCTAGAGAAGTTGGAATCCGCAATTCCCATACAGCTCTCCGTACCCTCCTGTGCGATGGATGTGTTTTGAGACATCTTCAGTCTACCATGTCTAATACGCCTAGGTAACGATGGCCCAGCCACTGGGCTCCCCGACTGAACTTGCAAGGCGGAGT
4187
ATCCGCTGCTCCGCCGGTCCGAGATATCGGCGTTCTCCCGATTACTCGGAAACTGCTGTACGTGAGATTCATGTCTGCACCAAAAATACCGATGGCTAAGTTCGCGCTGCCCGGTGGTTCGACTTAGTACTACACTCTAGAGAAGTTGGAATCCGCAATTCCCATACAGCTCTCCGTACCCTCCTGTGCGATGGATGTGTTTTGAGACATCTTCAGTCTACCATGTCTAATACGCCTAGGTAACGATGGCCCAGCCACTGGGCTCCCCGACTGAACTTGCAAGGCGGAGT
4186
ATCCGCTGCTCCGCCGGTCCGAGATATCGGCGTTCTCCCGATTACTCGGAAACTGCTGTACGTGAGATTCATGTCTGCACCAAAAATACCGATGGCTAAGTTCGCGCTGCCCGGTGGTTCGACTTAGTACTACACTCTAGAGAAGTTGGAATCCGCAATTCCCATACAGCTCTCCGTACCCTCCTGTGCGATGGATGTGTTTTGAGACATCTTCAGTCTACCATGTCTAATACGCCTAGGTAACGATGGCCCAGCCACTGGGCTCCCCGACTGAACTTGCAAGGCGGAGT
4192
ATCCGCTGCTCCGCCGGTCCGAGATATCGGCGTTCTCCCGATTACTCGGAAACTGCTGTACGTGAGATTCATGTCTGCACCAAAAATACCGATGGCTAAGTTCGCGCTGCCCGGTGGTTCGACTTAGTACTACACTCTAGAGAAGTTGGAATCCGCAATTCCCATACAGCTATCCGTACCCTCCTGTGCGATGGATGTGTTTTGAGACATCTTCAGTCTACCATGTCTAATACGCCTAGGTAACGATGGCCCAGCCACTGGGCTCCCCGACTGAACTTGCAAGTCGGAGT
4195
ATCCGCTGCTCCGCCGGTCCGAGATATCGGCGTTCTCCCGATTACTCGGAAACTGCTGTACGTGAGATTCATGTCTGCACCAAAAATACCGATGGCTAAGTTCGCGCTGCCCGGTGGTTCGACTTAGTAATACACTCTAGAGAAGTTGGAATCCGCAATTCCCATACAGCTATCCGTACCCTCCTGTGCAATGGATGTGTTTTGAGACATCTTCAGTCTACCATGTCTAATACGCCTAGGTAACGATGGCCCAGCCACTGGGCTCCCCGACTGAACTTGCAAGTCGGAGT
4194
ATCCGCTGCTCCGCCGGTCCGAGATATCGGCGTTCTCCCGATTACTCGGAAACTGCTGTACGTGAGATTCATGTCTGCACCAAAAATACCGATGGCTAAGTTCGCGCTGCCCGGTGGTTCGACTTAGTACTACACTCTAGAGAAGTTGGAATCCGCAATTCCCATACAGCTATCCGTACCCTCCTGTGCAATGGATGTGTTTTGAGACATCTTCAGTCTACCATGTCTAATACGCCTAGGTAACGATGGCCCAGCCACTGGGCTCCCCGACTGAACTTGCAAGTCGGAGT
4198
ATCCGCTGCTCCGCCGGTCCGAGATATCGGCGTTCTCCCGATTACTCGGAAACTGCTGTACGTGAGATTCATGTCTGCACCAAAAATACCGATGGCTAAGTTCGCGCTGCCCGGTGGTTCGACTTAGTACTACACTCTAGAGAAGTTGGAATCCGCAATTCCCATACAGCTATCCGTACCCTCCTGTGCAATGGATGTGTTTTGAGACATCTTCAGTCTACCATGTCTAATACGCCTAGGTAACGATGGCCCAGCCACTGGGCTCCCCGACTTAACTTGCAAGTCGGAGT
4197
ATCCGCTGCTCCGCCGGTCCGAGATATCGGCGTTCTCCCGATTACTCGGAAACTGCTGTACGTGAGATTCATGTCTGCACCAAAAATACCGATGGCTAAGTTCGCGCTGCCCGGTGGTTCGACTTAGTACTACACTCTAGAGAAGTTGGAATCCGCAATTCCCATACAGCTATCCGTACCCTCCTGTGCAATGGATGTGTTTTGAGACATCTTCAGTCTACCATGTCTAATACGCCTAGGTAACGATGGCCCAGCCACTGGGCTCCCCGACTTAACTTGCAAGTCGGAGT
4201
ATCCGCTGCTCCGCCGGTCCGAGATATCGGCGTTCTCCCGATTACTCGGAAACTGCTGTACGTGAGATTCATGTCTGCACCAAAAATACCGATGGCTAAGTTCGCGCTGCCCGGTGGTTCGACTTAGTACTACACTCTAGAGAAGTTGGAATCCGCAATTCCCATACAGCTATCCGTACCATCCTGTGCAATGGATGTGTTTTGAGACATCTTCAGTCTACCATGTCTAATACGCCTAGGTAGCGATGGCCAAGCCACTGGGCTCCCCGACTGAACTTGCAAGTCGGAGT
4205
ATCCGCTGCTCCGCCGGTCCGAGATATCGGCGTTCTCCCGATTACTCGGAAACTGCTGTACGTGAGATTCATTTCTGCACCAAAAATACCGATGGCTAAGTTCGCGCTGCCCGATGGTTCGACTTAGTACTACACTCTAGAGAAGTTGGAATCCGCAATTCCCATACAGCTATCCGTACCATCCTGTGCAATGGATGGGTTTTGAGACATCTTCAGTCTACCATGTCTAATACGCCTAGGTAACGATGGCCAAGCCACTGGGCTCCCCGACTGAACTTGCAAGTCGGCGT
4204
ATCCGCTGCTCCGCCGGTCCGAGATATCGGCGTTCTCCCGATTACTCGGAAACTGCTGTACGTGAGATTCATGTCTGCACCAAAAATACCGATGGCTAAGTTCGCGCTGCCCGATGGTTCGACTTAGTACTACACTCTAGAGAAGTTGGAATCCGCAATTCCCATACAGCTATCCGTACCATCCTGTGCAATGGATGTGTTTTGAGACATCTTCAGTCTACCATGTCTAATACGCCTAGGTAACGATGGCCAAGCCACTGGGCTCCCCGACTGAACTTGCAAGTCGGCGT
4203
ATCCGCTGCTCCGCCGGTCCGAGATATCGGCGTTCTCCCGATTACTCGGAAACTGCTGTACGTGAGATTCATGTCTGCACCAAAAATACCGATGGCTAAGTTCGCGCTGCCCGGTGGTTCGACTTAGTACTACACTCTAGAGAAGTTGGAATCCGCAATTCCCATACAGCTATCCGTACCATCCTGTGCAATGGATGTGTTTTGAGACATCTTCAGTCTACCATGTCTAATACGCCTAGGTAACGATGGCCAAGCCACTGGGCTCCCCGACTGAACTTGCAAGTCGGCGT
4202
ATCCGCTGCTCCGCCGGTCCGAGATATCGGCGTTCTCCCGATTACTCGGAAACTGCTGTACGTGAGATTCATGTCTGCACCAAAAATACCGATGGCTAAGTTCGCGCTGCCCGGTGGTTCGACTTAGTACTACACTCTAGAGAAGTTGGAATCCGCAATTCCCATACAGCTATCCGTACCATCCTGTGCAATGGATGTGTTTTGAGACATCTTCAGTCTACCATGTCTAATACGCCTAGGTAACGATGGCCAAGCCACTGGGCTCCCCGACTGAACTTGCAAGTCGGAGT
4200
ATCCGCTGCTCCGCCGGTCCGAGATATCGGCGTTCTCCCGATTACTCGGAAACTGCTGTACGTGAGATTCATGTCTGCACCAAAAATACCGATGGCTAAGTTCGCGCTGCCCGGTGGTTCGACTTAGTACTACACTCTAGAGAAGTTGGAATCCGCAATTCCCATACAGCTATCCGTACCATCCTGTGCAATGGATGTGTTTTGAGACATCTTCAGTCTACCATGTCTAATACGCCTAGGTAACGATGGCCAAGCCACTGGGCTCCCCGACTGAACTTGCAAGTCGGAGT
4199
ATCCGCTGCTCCGCCGGTCCGAGATATCGGCGTTCTCCCGATTACTCGGAAACTGCTGTACGTGAGATTCATGTCTGCACCAAAAATACCGATGGCTAAGTTCGCGCTGCCCGGTGGTTCGACTTAGTACTACACTCTAGAGAAGTTGGAATCCGCAATTCCCATACAGCTATCCGTAACATCCTGTGCAATGGATGTGTTTTGAGACATCTTCAGTCTACCATGTCTAATACGCCTAGGTAACGATGGCCAAGCCACTGGGCTCCCCGACTGAACTTGCAAGTCGGAGT
4196
ATCCGCTGCTCCGCCGGTCCGAGATATCGGCGTTCTCCCGATTACTCGGAAACTGCTGTACGTGAGATTCATGTCTGCACCAAAAATACCGATGGCTAAGTTCGCGCTGCCCGGTGGTTCGACTTAGTACTACACTCTAGAGAAGTTGGAATCCGCAATTCCCATACAGCTATCCGTACCCTCCTGTGCAATGGATGTGTTTTGAGACATCTTCAGTCTACCATGTCTAATACGCCTAGGTAACGATGGCCAAGCCACTGGGCTCCCCGACTGAACTTGCAAGTCGGAGT
4193
ATCCGCTGCTCCGCCGGTCCGAGATATCGGCGTTCTCCCGATTACTCGGAAACTGCTGTACGTGAGATTCATGTCTGCACCAAAAATACCGATGGCTAAGTTCGCGCTGCCCGGTGGTTCGACTTAGTACTACACTCTAGAGAAGTTGGAATCCGCAATTCCCATACAGCTATCCGTACCCTCCTGTGCAATGGATGTGTTTTGAGACATCTTCAGTCTACCATGTCTAATACGCCTAGGTAACGATGGCCCAGCCACTGGGCTCCCCGACTGAACTTGCAAGTCGGAGT
4191
ATCCGCTGCTCCGCCGGTCCGAGATATCGGCGTTCTCCCGATTACTCGGAAACTGCTGTACGTGAGATTCATGTCTGCACCAAAAATACCGATGGCTAAGTTCGCGCTGCCCGGTGGTTCGACTTAGTACTACACTCTAGAGAAGTTGGAATCCGCAATTCCCATACAGCTATCCGTACCCTCCTGTGCGATGGATGTGTTTTGAGACATCTTCAGTCTACCATGTCTAATACGCCTAGGTAACGATGGCCCAGCCACTGGGCTCCCCGACTGAACTTGCAAGTCGGAGT
4190
ATCCGCTGCTCCGCCGGTCCGAGATATCGGCGTTCTCCCGATTACTCGGAAACTGCTGTACGTGAGATTCATGTCTGCACCAAAAATACCGATGGCTAAGTTCGCGCTGCCCGGTGGTTCGACTTAGTACTACACTCTAGAGAAGTTGGAATCCGCAATTCCCATACAGCTCTCCGTACCCTCCTGTGCGATGGATGTGTTTTGAGACATCTTCAGTCTACCATGTCTAATACGCCTAGGTAACGATGGCCCAGCCACTGGGCTCCCCGACTGAACTTGCAAGTCGGAGT
4185
ATCCGCTGCTCCGCCGGTCCGAGATATCGGCGTTCTCCCGATTACTCGGAAACTGCTGTACGTGAGATTCATGTCTGCACCAAAAATACCGATGGCTAAGTTCGCGCTGCCCGGTGGTTCGACTTAGTACTACACTCTAGAGAAGTTGGAATCCGCAATTCCCATACAGCTCTCCGTACCCTCCTGTGCGATGGATGTGTTTTGAGACATCTTCAGTCTACCATGTCTAATACGCCTAGGTAACGATGGCCCAGCCACTGGGCTCCCCGACTGAACTTGCAAGGCGGAGT
4183
ATCCGCTGCTCCGCCGGTCCGAGATATCGGCGTTCTCCCGATTACTCGGAAACTGCTGTACGTGAGATTCATGTCTGCACCAAAAATACCGATGGCTAAGTTCGCGCTGCCCGGTGGTTCGACTTAGTACTACACTCTAGAGAAGTTGGAATCCGCAATTCCCATACAGCTCTCCGTACCCTCCTGTGCGATGGATGTGTTTTGAGACATCTTCAGTCTACCATGTCTAATACGCCTAGGTAACGATGGCCCAGCCACTGGGCTCCCCGACTGAACTTGCAAGGCGGAGT
4182
ATCTGCTGCTCCGCCGGTCCGAGATATCGGCGTTCTCCCGATTACTCGGAAACTGCTGTACGTGAGATTCATGTCTGCACCAAAAATACCGATGGCTAAGTTCGCGCTGCCCGGTGGTTCGACTTAGTACTACACTCTAGAGAAGTTGGAATCCGCAATTCCCATACAGCTCTCCGTACCCTCCTGTGCGATGGATGTGTTTTGAGACATCTTCAGTCTACCATGTCTAATACGCCTAGGTAACGATGGCCCAGCCACTGGGCTCCCCGACTGAACTTGCAAGGCGGAGT
4181
ATCTGCTGCTCCGCCGGTCCGAGATATCGGCGTTCTCCCGATTACTCGGAAACTGCTGTACGTGAGATTCATGTCTGCACCAAAAATACCGATGGCTAAGTTCGCGCTGCCCGGTGGTTCGACTTAGTACTACACTCTAGAGAAGTTGGAATCCGCAATTCCCATAAAGCTCTCCGTACCCTTCTGTGCGATGGATGTGTTTTGAGACATCTTCAGTCTACCATGTCTAATACGCCTAGGTAACGATGGCCCAGCCACTGGGCTCCCCGACTGAACTTGCAAGGCGGAGT
4147
ATCTGCTGCTCCGCCGGTCCGAGATATCGGCGTTCTCCCGATTACTCGGAAACTGCTGTACGTGAGATTCATGTCTGCACCAAAAATACCGATGGCTAAGTTCGCGCTGCCCGGTGGTTCGACTTAGTACTACACTCTAGAGAAGTTGGAATCCGCAATTCCCATAAAGCTCTCCGTACCCTCCTGTGCGATGGATGTGTTTTGAGACATCTTCAGTCTACCATGTCTAATACGCCTAGGTAACGATGGCCCAGCCACTGGGCTCCCCGACTGAACTTGCAAGGCGGAGT
4135
ATCTGCTGCTCCGCCGGTCCGAGATATCGGCGTTCTCCCGATTACTCGGAAACTGCTGTACGTGAGATTCATGTCTGCACCAAAAATACCGATGGCTAAGTTCGCGCTGCCCGGTGGTTCGACTTAGTACTACACTCTAGAGAAGTTGGAATCCGCAATTCCCATAAAGCTCTCCGTACCCTCCTGTGCGATGGATGTGTTTTGAGACATCTTCAGTCTACCATGTCTAATACGCCTAGGTAACGATGGCCCAGCCACTGGGCTCCCCGACTGAACTTGCAAGGCGGAGT
4209
ATCTGCTGCTCCGCCGGTCCGAGATATCGGCGTTCTCCCGATTACTCGGAAACTGCTGTACGGGAGATTCATGTCTGCACCAAAAATACCGATGGCTAAGTTCGCGCTGCCCGGTGGTTCGACTTAGCACTACACTCTAGAGAAGTTGGAATCCGAAATTCCCATAAAGCTCTCCGTACCCTCCTGTGCGATGGATGTGTTTTGAGACATCTTCAGTCTACCATGTCTAATACGCCTAGGTAACGATGGCCCAGCCACTGGGCTCCCCGACTGAACTTGCAAGGCGGAGT
4210
ATCTGCTGCTCCGCCGGTCCGAGATATCGGCGTTCTCCCGATTACTCGGAAACTGCTGTACGGGAGATTCATGTCTGCACCAAAAATACCGATGGCTAAGTTCGCGCTGACCGGTGGTTCGACTTAGCACTACACTCTAGAGAAGTTGGAATCCGAAATTCCCATAAAGCTCTCCGTACCCTCCTGTGCGATGGATGTGTTTTGAGACATCTTCAGTCTACCATGTCTAATACGCCTAGGTAACGATGGCCCAGCCACTGGGCTCCCCGACTGAACTTGCAAGGCGGAGT
4208
ATCTGCTGCTCCGCCGGTCCGAGATATCGGCGTTCTCCCGATTACTCGGAAACTGCTGTACGGGAGATTCATGTCTGCACCAAAAATACCGATGGCTAAGTTCGCGCTGCCCGGTGGTTCGACTTAGCACTACACTCTAGAGAAGTTGGAATCCGAAATTCCCATAAAGCTCTCCGTACCCTCCTGTGCGATGGATGTGTTTTGAGACATCTTCAGTCTACCATGTCTAATACGCCTAGGTAACGATGGCCCAGCCACTGGGCTCCCCGACTGAACTTGCAAGGCGGAGT
4207
ATCTGCTGCTCCGCCGGTCCGAGATATCGGCGTTCTCCCGATTACTCGGAAACTGCTGTACGGGAGATTCATGTCTGCACCAAAAATACCGATGGCTAAGTTCGCGCTGCCCGGTGGTTCGACTTAGCACTACACTCTAGAGAAGTTGGAATCCGAAATTCCCATAAAGCTCTCCGTACCCTCCTGTGCGATGGATGTGTTTTGAGACATCTTCAGTCTACCATGTCTAATACGCCTAGGTAACGATGGCCCAGCCACTGGGCTCCCCGACTGAACTTGCAAGGCGGAGT
4206
ATCTGCTGCTCCGCCGGTCCGAGATATCGGCGTTCTCCCGATTACTCGGAAACTGCTGTACGTGAGATTCATGTCTGCACCAAAAATACCGATGGCTAAGTTCGCGCTGCCCGGTGGTTCGACTTATTACTACACTCTAGAGAAGTTGGAATCCGCAATTCCCATAAAGCTCTCCGTACCCTCCTGTGCGATGGATGTGTTTTGAGACATCTTCAGTCTACCATGTCTAATACGCCTAGGTAACGATGGCCCAGCCACTGGGCTCCCCGACTGAACTTGCAAGGCGGAGT
4134
ATCTGCTGCTCCGCCGGTCCGAGATATCGGCGTTCTCCCGATTACTCGGAAACTGCTGTACGTGAGATTCATGTCTGCACCAAAAATACCGATGGCTAAGTTCGCGCTGCCCGGTGGTTCGACTTAGTACTACACTCTAGAGAAGTTGGAATCCGCAATTCCCATAAAGCTCTCCGTACCCTCCTGTGCGATGGATGTGTTTTGAGACATCTTCAGTCTACCATGTCTAATACGCCTAGGTAACGATGGCCCAGCCACTGGGCTCCCCGACTGAACTTGCAAGGCGGAGT
4133
ATCTGCTGCTCCGCCGGTCCGAGATATCGGCGTTCTCCCGATTACTCGGAAACTGCTGTACGTGAGATTCATGTCTGCACCAAAAATACCGATGGCTAAGTTCGCGCTGCCCGGTGGTTCGACTTAGTACTACACTCTAGAGAAGTTGGAATCCGCAATTCCCATAAAGCTCTCCGTACCCTCCTGTGCGATGGATGTGTTTTGAGACATCTTCAGTCTACCATGTCTAATACGCCTAGGTAACGATGGCCCAGCCACTGGGCTCCCCGACTGAACTTGCAAGGCGGAGT
3862
ATCTGCTGCTCCGCCGGTCCGAGATATCGGCGTTCTCCCGATTACTCGGAAACTGCTGTACGTGAGATTCATGTCTGCACCAAAAATACCGATGGCTAAGTTCGCGCTGCCCGGTGGTTCGACTTAGTACTACACTCTAGAGAAGTTGGAATCCGCAATTCCCATAAAGCTCTCCGTACCCTCCTGTGCGATGGATGTGTTTTGAGACATCTTCAGTCTACCATGTCTAATACGCCTAGGTAACGATGGCCCAGCCACTGGGCTCCCCGACTGAACTTGCAAGGCGGAGT
4211
ATCTGCTGCTCCGCCGGTCCGAGATATCGGCGTTCTCCCGATTACTCGGAAACTGCTGTACGTGAGATTCATGTCTGCACCAAAAATACCGATGGCTAAGTTCGCGCTGCCCGGTGGTTCGACTTAGTACTACACTCTAGAGAAGTTGGAATCCGCAATTCCCATAAAGCTCTCCGTACCCTCCTGTGCGATGGATGTGTTTTGAGACATCTTCAGTCTAACATGTCTAATACGCCTAGGTAACGATGGCCCAGCCACTGGGCTCCCCGACTGAACTTGCAAGGCGGAGT
3861
ATCTGCTGCTCCGCCGGTCCGAGATATCGGCGTTCTCCCGATTACTCGGAAACTGCTGTACGTGAGATTCATGTCTGCACCAAAAATACCGATGGCTAAGTTCGCGCTGCCCGGTGGTTCGACTTAGTACTACACTCTAGAGAAGTTGGAATCCGCAATTCCCATAAAGCTCTCCGTACCCTCCTGTGCGATGGATGTGTTTTGAGACATCTTCAGTCTACCATGTCTAATACGCCTAGGTAACGATGGCCCAGCCACTGGGCTCCCCGACTGAACTTGCAAGGCGGAGT
3860
ATCTGCTGCTCCGCCGGTCCGAGATATCGGCGTTCTCCCGATTACTCGGAAACTGCTGTACGTGAGATTCATGTCTGCACCAAAAATACCGATGGCTAAGTTCGCGCTGCCCGGTGGTTCGACTTAGTACTACACTCTAGAGAGGTTGGAATCCGCAATTCCCATAAAGCTCTCCGTACCCTCCTGTGCGATGGATGTGTTTTGAGACATCTTCAGTCTACCATGTCTAATACGCCTAGGTAACGATGGCCCAGCCACTGGGCTCCCCGACTGAACTTGCAAGGCGGAGT
3859
ATCTGCTGCTCCGCCGGTCCGAGATATCGGCGTTCTCCCGATTACTCGGAAACTGCTGTACGTGAGATTCATGTCTGCACCAAAAATACCGATGGCTAAATTCGCGCTGCCCGGTGGTTCGACTTAGTACTACACTCTAGAGAGGTTGGAATCCGCAATTCCCATAAAGCTCTCCGTACCCTCCTGTGCGATGGATGTGTTTTGAGACATCTTCAGTCTACCATGTCTAATACGCCTAGGTAACGATGGCCCAGCCACTGGGCTCCCCGACTGAACTTGCAAGGCGGAGT
3858
ATCTGCTGCTCCGCCGGTCCGAGATATCGGCGTTCTCCCGATTACTCGGAAACTGCTGTACGTGAGATTCATGTCTGCACCAAAAATACCGATGGCTAAATTCGCGCTGCCCGGTGGTTCGACTTAGTACTACACTCTAGAGAGGTTGGAATCCGCAATTCCCATAAAGCTCTCCGTACCCTCCTGTGCGATGGATGTGTTTTGAGACATCTTCAGTCTACCATGTCTAATACGCCTAGGTAACGATGGCCCAGCCACTGGGCTCCCCGACTGAACTTGCAAGGCGGAGT
3857
ATCTGCTGCTCCGCCGGTCCGAGATATCGGCGTTCTCCCGATTACTCGGAAACTGCTGTACGTGAGATTCATGTATGCACCAAAAATACCGATGGCTAAATTCGCGCTGCCCGGTGGTTCGACTTAGTACTACACTCTAGAGAGGTTGGAATCCGCAATTCCCATAAAGCTCTCCGTACCCTCCTGTGCGATGGATGTGTTTTGAGACATCTTCAGTCTACCATGTCTAATACGCCTAGGTAACAATGGCCCAGCCACTGGGCTCCCCGACTGAACTTGCAAGGCGGAGT
4223
ATCGGCTGCTCCGCCGGTCCGAGGTATCGGCGTTCTCCCGATTACTCGGAAACTGCTTTACGTGAGATTCATGTCTGCACCAAAAATACCGATGGCTAAATTCGCGCTGCCCGGTGGTTCGACTTAGTACTACACTCTAGAGAGGTGGGAATCCGCAATTCCCATGAAGCTCCCCGTACCCTCCTGTGCAATGGATGTGTTTTGAGACATCTTCAGTCTACCATGTCTAATACGCCTAGGTAACAATGGCCCAGACACTGGGCTCCCCGACTGAACTTGCAAGGCGGAGT
4222
ATCGGCTGCTCCGTCGGTCCGAGGTATCGGCGTTCTCCCGATTACTCGGAAACTGCTTTACGTGAGATTCATGTCTGCACCAAAAATACCGATGGCTAAATTCGCGCTGCCCGGTGGTTCGACTTAGTACTACACTCTAGAGAGGTGGGAATCCGCAATTCCCATGAAGCTCCCCGTACCCTCCTGTGCAATGGATGTGTTTTGAGACATCTTCAGTCTACCATGTCTAATACGCCTAGGTAACAATGGCCCAGACACTGGGCTCCCCGACTGAACTTGCAAGGCGGAGT
4221
ATCTGCTGCTCCGCCGGTCCGAGGTATCGGCGTTCTCCCGATTACTCGGAAACTGCTTTACGTGAGATTCATGTCTGCACCAAAAATACCGATGGCTAAATTCGCGCTGCCCGGTGGTTCGACTTAGTACTACACTCTAGAGAGGTGGGAATCCGCAATTCCCATGAAGCTCCCCGTACCCTCCTGTGCAATGGATGTGTTTTGAGACATCTTCAGTCTACCATGTCTAATACGCCTAGGTAACAATGGCCCAGACACTGGGCTCCCCGACTGAACTTGCAAGGCGGAGT
4230
ATCTGCTGCTCCGCCGGTCCGAGGTATCGGCGTTCTCCCGATTACTCGGAAACTGCTGTACGTGAGATTCATGTCTGCACCAAAAATAACGATGGCTAAATTCGCGCTGCCCGGTGGTTCGACTTAGTACTACACTCTAGAGAGGTGGGAATCCGCAATTCCCATGAAGCTCCCCGTACCCTCCTGTGCAATGGATGTGTTTTGAGACATCTTCAGTCTACCATGTATAATACGCCTAGGTAACAATGGCCCAGACACTGGGCTCCCCGACTGAACTCGCAAGGCGGAGT
4229
ATCTGCTGCTCCGCCGGTCCGAGGTATCGGCGTTCTCCCGATTACTCGGAAACTGCTGTACGTGAGATTCATGTCTGCACCAACAATAACGATGGCTAAATTCGCGCTGCCCGGTGGTTCGACTTAGTACTACACTCTAGAGAGGTGGGAATCCGCAATTCCCATGAAGCTCCCCGTACCCTCCTGTGCAATGGATGTGTTTTGAGACATCTTCAGTCTACCATGTCTAATACGCCTAGGTAACAATGGCCCAGACACTGGGCTCCCCGACTGAACTTGCAAGGCGGAGT
4231
ATCTGCTGCTCCGCCGGTCCGAGGTATCGGCGTTCTCCCGATTACTCGGAAACTGCTGGACGTGAGATTCATGTCTGCACCAAAAATAACGATGGCTAAATTCGCGCTGCCCGGTGGTTCGACTTAGTACTACACTCTAGAGAGGTGGGAATCCGCAATTCCCATGAAGCTCCCCGTACCCTCCTGTGCAATGGATGTGTTTTGAGACATCTTCAGTCTACCATGTCTAATACGCCTAGGTAACAATGGCCCAGACACTGGGCTCCCCGACTGAACTTGCAAGGCGGAGT
4228
ATCTGCTGCTCCGCCGGTCCGAGGTATCGGCGTTCTCCCGATTACTCGGAAACTGCTGTACGTGAGATTCATGTCTGCACCAAAAATAACGATGGCTAAATTCGCGCTGCCCGGTGGTTCGACTTAGTACTACACTCTAGAGAGGTGGGAATCCGCAATTCCCATGAAGCTCCCCGTACCCTCCTGTGCAATGGATGTGTTTTGAGACATCTTCAGTCTACCATGTCTAATACGCCTAGGTAACAATGGCCCAGACACTGGGCTCCCCGACTGAACTTGCAAGGCGGAGT
4233
ATCTTCTGCTCCGCCGGTCCGAGGTATCGGCGTTCTCCCGATTACTCGGAAACTGCTGTACGTGAGATTCATGTCTGCACCGAAAATAACGATGGCTAAATTCGCGCTGCCCGGTGGTTCGACTTAGTACTACACTCTAGAGAGGTGGGAATCCGCAATTCCCATGAAGCTCCCCGTACCCTCCTGTGCAATGGATGTGTTTTGAGACATCTTCAGTCTACCATGTCTAATACGCCTAGGTAACAATGGCCCAGACACTGGGCTCCCCGACTGAACTTGCAAGGCGGAGT
4232
ATCTGCTGCTCCGCCGGTCCGAGGTATCGGCGTTTTCCCGATTACTCGGAAACTGCTGTACGTGAGATTCATGTCTGCACCAAAAATAACGATGGCTAAATTCGCGCTGCCCGGTGGTTCGACTTAGTACTACACTCTAGAGAGGTGGGAATCCGCAATTCCCATGAAGCTCCCCGTACCCTCCTGTGCAATGGATGTGTTTTGAGACATCTTCAGTCTACCATGTCTAATACGCCTAGGTAACAATGGCCCAGACACTGGGCTCCCCGACTGAACTTGCAAGGCGGAGT
4227
ATCTGCTGCTCCGCCGGTCCGAGGTATCGGCGTTCTCCCGATTACTCGGAAACTGCTGTACGTGAGATTCATGTCTGCACCAAAAATAACGATGGCTAAATTCGCGCTGCCCGGTGGTTCGACTTAGTACTACACTCTAGAGAGGTGGGAATCCGCAATTCCCATGAAGCTCCCCGTACCCTCCTGTGCAATGGATGTGTTTTGAGACATCTTCAGTCTACCATGTCTAATACGCCTAGGTAACAATGGCCCAGACACTGGGCTCCCCGACTGAACTTGCAAGGCGGAGT
4226
ATCTGCTGCTCCGCCGGTCCGAGGTATCGGCGTTCTCCCGATTACTCGGAAACTGCTGTACGTGAGATTCATGTCTGCACCAAAAATAACGATGGCTAAATTCGCGCTGCCCGGTGGTTCGACTTAGTACTACACTCTAGAGAGGTGGGAATCCGCAATTCCCATGAAGCTCCCCGTACCCTCCTGTGCAATGGATGTGTTTTGAGACATCTTCAGTCTACCATGTCTAATACGCCTAGGTAACAATGGCCCAGACACTGGGCTCCCCGACTGAACTTGCAAGGCGGAGT
4225
ATCTGCTGCTCCGCCGGTCCGAGGTATCGGCGTTCTCCCGATTACTCGGAAACTGCTGTACGTGAGATTCATGTCTGCACCAAAAATAACGATGGCTAAATTCGCGCTGCCCGGTGGTTCGACTTAGTACTACACTCTAGAGAGGTGGGAATCCGCAATTCCCATGAAGCTCCCCGTACCCTCCTGTGCAATGGATGTGTTTTGAGACATCTTCAGTCTACCATGTCTAATACGCCTAGGTAACAATGGCCCAGACACTGGGCTCCCCGACTGAACTTGCAAGGCGGAGT
4224
ATCTGCTGCTCCGCCGGTCCGAGGTATCGGCGTTCTCCCGATTACTCGGAAACTGCTGTACGTGAGATTCATGTCTGCACCAAAAATACCGATGGCTAAATTCGCGCTGCCCGGTGGTTCGACTTAGTACTACACTCTAGAGAGGTGGGAATCCGCAATTCCCATGAAGCTCCCCGTACCCTCCTGTGCAATGGATGTGTTTTGAGACATCTTCAGTCTACCATGTCTAATACGCCTAGGTAACAATGGCCCAGACACTGGGCTCCCCGACTGAACTTGCAAGGCGGAGT
4220
ATCTGCTGCTCCGCCGGTCCGAGGTATCGGCGTTCTCCCGATTACTCGGAAACTGCTGTACGTGAGATTCATGTCTGCACCAAAAATACCGATGGCTAAATTCGCGCTGCCCGGTGGTTCGACTTAGTACTACACTCTAGAGAGGTGGGAATCCGCAATTCCCATGAAGCTCCCCGTACCCTCCTGTGCAATGGATGTGTTTTGAGACATCTTCAGTCTACCATGTCTAATACGCCTAGGTAACAATGGCCCAGACACTGGGCTCCCCGACTGAACTTGCAAGGCGGAGT
4219
ATCTGCTGCTCCGCCGGTCCGAGGTATCGGCGTTCTCCCGATTACTCGGAAACTGCTGTACGTGAGATTCATGTCTGCACCAAAAATACCGATGGCTAAATTCGCGCTGCCCGGTGGTTCGACTTAGTACTACACTCTAGAGAGGTGGGAATCCGCAATTCCCATGAAGCTCCCCGTACCCTCCTGTGCGATGGATGTGTTTTGAGACATCTTCAGTCTACCATGTCTAATACGCCTAGGTAACAATGGCCCAGACACTGGGCTCCCCGACTGAACTTGCAAGGCGGAGT
4218
ATCTGCTGCTCCGCCGGTCCGAGGTATCGGCGTTCTCCCGATTACTCGGAAACTGCTGTACGTGAGATTCATGTCTGCACCAAAAATACCGATGGCTAAATTCGCGCTGCCCGGTGGTTCGACTTAGTACTACACTCTAGAGAGGTGGGAATCCGCAATTCCCATGAAGCTCTCCGTACCCTCCTGTGCGATGGATGTGTTTTGAGACATCTTCAGTCTACCATGTCTAATACGCCTAGGTAACAATGGCCCAGACACTGGGCTCCCCGACTGAACTTGCAAGGCGGAGT
4217
ATCTGCTGCTCCGCCGGTCCGAGGTATCGGCGTTCTCCCGATTACTCGGAAACTGCTGTACGTGAGATTCATGTCTGCACCAAAAATACCGATGGCTAAATTCGCGCTGCCCGGTGGTTCGACTTAGTACTACACTCTAGAGAGGTGGGAATCCGCAATTCCCATGAAGCTCTCCGTACCCTCCTGTGCGATGGATGTGTTTTGAGACATCTTCAGTCTACCATGTCTAATACGCCTAGGTAACAATGGCCCAGACACTGGGCTCCCCGACTGAACTTGCAAGGCGGAGT
4216
ATCTGCTGCTCCGCCGGTCCGAGATATCGGCGTTCTCCCGATTACTCGGAAACTGCTGTACGTGAGATTCATGTCTGCACCAAAAATACCGATGGCTAAATTCGCGCTGCCCGGTGGTTCGACTTAGTACTACACTCTAGAGAGGTGGGAATCCGCAATTCCCATGAAGCTCTCCGTACCCTCCTGTGCGATGGATGTGTTTTGAGACATCTTCAGTCTACCATGTCTAATACGCCTAGGTAACAATGGCCCAGACACTGGGCTCCCCGACTGAACTTGCAAGGCGGAGT
4215
ATCTGCTGCTCCGCCGGTCCGAGATATCGGCGTTCTCCCGATTACTCGGAAACTGCTGTACGTGAGATTCATGTCTGCACCAAAAATACCGATGGCTAAATTCGCGCTGCCCGGTGGTTCGACTTAGTACTACACTCTAGAGAGGTGGGAATCCGCAATTCCCATGAAGCTCTCCGTACCCTCCTGTGCGATGGATGTGTTTTGAGACATCTTCAGTCTACCATGTCTAATACGCCTAGGTAACAATGGCCCAGCCACTGGGCTCCCCGACTGAACTTGCAAGGCGGAGT
4237
ATCTGCTGCTCCGCCGGTCCGAGATATCGGCGTTCTCCCGATTACTCGGAAACTGCTGTACGTGAGATTCATGTCTGCACCAAAAATACCGATGGCTAAATTCGCGCTGCCCGGTGGTTCGACTTAGTACTACACTCTAGAGAGGTGGGAATCCGCAATTCCCATAAAGCTTTCCGTACCCTCCTGTGCGATGGATGTGTTTTGAGACATCTTCAGTCTACCATGTCTAATACGCCTAGGTAACAATGGCCCAGCCACTGGGCTCCCCGACTGAACTTGCAAGGCGGAGT
4236
ATCTGCTGCTCCGCCGGTCCGAGATATCGGCGTTCTCCCGATTACTCGGAAACTGCTGTACGTGAGATTCATGTCTGCACCAAAAATACCGATGGCTAAATTCGCGCTGCCCGGTGGTTCGACTTAGTACTACACTCTAGAGAGGTGGGAATCCGCAATTCCCATAAAGCTTTCCGTACCCTCCTGTGCGATGGATGTGTTTTGAGACATCTTCAGTCTACCATGTCTAATACGCCTAGGTAACAATGGCCCAGCCACTGGGCTCCCCGACTGAACTTGCAAGGCGGAGT
4245
ATCTGCTGCTCCGCCGGTCCGAGATATCGGCGTTCTCCCGATTACTCGGAAACTGCTGTACGTGAGATTCATGTCTGCACCAAAAATACCGATGGCTAAATTCGCGCTGCCCGGTGGTTCGACTTAGTACTACACTCTAGAGAGGTGGGAATCCGCAATTCCCACAAAGCTCTCCGTACCCTCCTGTGCAATGGATGTGTTTTGAGACATCTTCAGTCTACCATGTCTAATACGCCTAGGTAACAAGGGCCCAGCCACTGGGCTCCCCGACTGAACTGGCAAGGCGGAGG
4244
ATCTGCTGCTCCGCCGGTCCGAGATATCGGCGTTCTCCCGATTACTCGGAAACTGCTGTACGTGAGATTCATGTCTGCACCAAAAATACCGATGGCTAAATTCGCGCTGCCCGGTGGTTCGACTTAGTACTACACTCTAGAGAGGTGGGAATCCGCAATTTCCATAAAGCTCTCCGTACCCTCCTGTGCAATGGATGTGTTTTGAGACATCTTCAGTCTACCATGTCTAATACGCCTAGGTAACAAGGGCCCAGCCACTGGGCTCCCCGACTGAACTGGCAAGGCGGAGG
4247
ATCTGCTGCTCCGCCGGTCCGAGATATCGGCGTTCTCCCGATTACTCGGAAACTGCTGTATGTGAGATTCATGTCTGCACCAAAAATACCGATGGCTAAATTCGCGCTGCCCGGTGGTTCGACTTAGTACTACACTCTAGAGAGGTGGGAATCCGCAATTCCCATAAAGCTCTCCGTACCCTCCTGTGCAATGGATGTGTTTTGAGACATCTTCAGTCTACCATGTCTAATACGCCTAGGTAACAAGGGCCTAGCCACTGGGCTCCCCGACTGAACTGGCAAGGCGGAGG
4253
ATCTGCTGCTCCGCCGGTCCGAGATATCGGCGTTCTCCCGATTACTCGGAAACTGCTGTACGTGAGATTCATGTCTGCACCAAAAATACAGATGGCTAAATTCGCGCTGCCCGGTGGTTCGACTTAGTACTACACTCTAGAGAGTTGGGAATCCGCAATTCCCATAAAGCTCTCCGTACCCTCCTGTGCAATGGATGTGTTTTGAGACATCTTCAGTCTACCATGTCTAATACGCCTAGGTAACAAGGGCCCAGCCACTGGGCTCCCCGACTGAACTGGCAAGGCGGAGG
4252
ATCTGCTGCTCCGCCGGTCCGAGATATCGGCGTTCTCCCGATTACTCGGAAACTGCTGTACGTGAGATTCATGTCTGCACCAAAAATACAGATGGCTAAATTCGCGCTGCCCGGTGGTTCGACTTAGTACTACACTCTAGAGAGTTGGGAATCCGCAATTCCCATAAAGCTCTCCGTACCCTCCTGTGCAATGGATGTGTTTTGAGACATCTTCAGTCTACCATGTCTAATACGCCTAGGTAACAAGGGCCCAGCCACTGGGCTCCCCGACTGAACTGGCAAGGCGGAGG
4251
ATCTGCTGCTCCGCCGGTCCGAGATATCGGCGTTCTCCCGATTACTCGGAAACTGCTGTACGTGAGATTCATGTCTGCACCAAAAATACAGATGGCTAAATTCGCGCTGCCCGGTGGTTCGACTTAGTACTACACTCTAGAGAGTTGGGAATCCGCAATTCCCATAAAGCTCTCCGTACCCTCCTGTGCAATGGATGTGTTTTGAGACATCTTCAGTCTACCATGTCTAATACGCCTAGGTAACAAGGGCCCAGCCACTGGGCTCCCCGACTGAACTGGCAAGGCGGAGG
4250
ATCTGCTGCTCCGCCGGTCCGAGATATCGGCGTTCTCCCGATTACTCGGAAACTGCTGTACGTGAGATTCATGTCTGCACCAAAAATACAGATGGCTAAATTCGCGCTGCCCGGTGGTTCGACTTAGTACTACACTCTAGAGAGTTGGGAATCCGCAATTCCCATAAAGCTCTCCGTACCCTCCTGTGCAATGGATGTGTTTTGAGACATCTTCAGTCTACCATGTCTAATACGCCTAGGTAACAAGGGCCCAGCCACTGGGCTCCCCGACTGAACTGGCAAGGCGGAGG
4249
ATCTGCTGCTCCGCCGGTCCGAGATATCGGCGTTCTCCCGATTACTCGGAAACTGCTGTACGTGAGATTCATGTCTGCACCAAAAATACCGATGGCTAAATTCGCGCTGCCCGGTGGTTCGACTTAGTACTACACTCTAGAGAGTTGGGAATCCGCAATTCCCATAAAGCTCTCCGTACCCTCCTGTGCAATGGATGTGTTTTGAGACATCTTCAGTCTACCATGTCTAATACGCCTAGGTAACAAGGGCCCAGCCACTGGGCTCCCCGACTGAACTGGCAAGGCGGAGG
4248
ATCTGCTGCTCCGCCGGTCCGAGATATCGGCGTTCTCCCGATTACTCGGAAACTGCTGTACGTGAGATTCATGTCTGCACCAAAAATACCGATGGCTAAATTCGCGCTGCCCGGTGGTTCGACTTAGTACTACACTCTAGAGAGGTGGGAATCCGCAATTCCCATAAAGCTCTCCGTACCCTCCTGTGCAATGGATGTGTTTTGAGACATCTTCAGTCTACCATGTCTAATACGCCTAGGTAACAAGGGCCCAGCCACTGGGCTCCCCGACTGAACTGGCAAGGCGGAGG
4246
ATCTGCTGCTCCGCCGGTCCGAGATATCGGCGTTCTCCCGATTACTCGGAAACTGCTGTACGTGAGATTCATGTCTGCACCAAAAATACCGATGGCTAAATTCGCGCTGCCCGGTGGTTCGACTTAGTACTACACTCTAGAGAGGTGGGAATCCGCAATTCCCATAAAGCTCTCCGTACCCTCCTGTGCAATGGATGTGTTTTGAGACATCTTCAGTCTACCATGTCTAATACGCCTAGGTAACAAGGGCCCAGCCACTGGGCTCCCCGACTGAACTGGCAAGGCGGAGG
4243
ATCTGCTGCTCCGCCGGTCCGAGATATCGGCGTTCTCCCGATTACTCGGAAACTGCTGTACGTGAGATTCATGTCTGCACCAAAAATACCGATGGCTAAATTCGCGCTGCCCGGTGGTTCGACTTAGTACTACACTCTAGAGAGGTGGGAATCCGCAATTCCCATAAAGCTCTCCGTACCCTCCTGTGCAATGGATGTGTTTTGAGACATCTTCAGTCTACCATGTCTAATACGCCTAGGTAACAAGGGCCCAGCCACTGGGCTCCCCGACTGAACTGGCAAGGCGGAGG
4242
ATCTGCTGCTCCGCCGGTCCGAGATATCGGCGTTCTCCCGATTACTCGGAAACTGCTGTACGTGAGATTCATGTCTGCACCAAAAATACCGATGGCTAAATTCGCGCTGCCCGGTGGTTCGACTTAGTACTACACTCTAGAGAGGTGGGAATCCGCAATTCCCATAAAGCTCTCCGTACCCTCCTGTGCAATGGATGTGTTTTGAGACATCTTCAGTCTACCATGTCTAATACGCCTAGGTAACAAGGGCCCAGCCACTGGGCTCCCCGACTGAACTGGCAAGGCGGAGG
4256
ATCTGCTGCTCCGCCGGTCCGAGATATCGGCGTTCTCCCGATTACTCGGAAACTGCTGTACGTGAGATTCATGTCTGCACCAAAAATAACGATGGCTAAATTCGCGCTGCCCGGTGGTTCGACTTAGTACGACACTCTAGAGAGGTGGGAATCCGCAATTCCCATAAAGCTCTCCGTACCCTCCTGTGCAATGGATGTGTTTTGAGACATCTTCAGTCTACCATGTCTAATACGCCTAGGTAACAAGGGCCCAGCCACTGGGCTCCCCGACTGAACTGGCAAGGCGGAGG
4255
ATCTGCTGCTCCGCCGGTCCGAGATATCGGCGTTCTCCCGATTACTCGGAAACTGCTGTACGTGAGATTCATGTCTGCACCAAAAATAACGATGGCTAAATTCGCGCTGCCCGGTGGTTCGACTTAGTACGACACTCTAGAGAGGTGGGAATCCGCAATTCCCATAAAGCTCTCCGTACCCTCCTGTGCAATGGATGTGTTTTGAGACATCTTCAGTCTACCATGTCTAATACGCCTAGGTAACAAGGGCCCAGCCACTGGGCTCCCCGACTGAACTGGCAAGGCGGAGG
4268
ATCTGCTGCTCCACCGGTCCGATATATCAGCGTTCTCCCGATTACTCGGAAACTGCTGTACATGAGATTCAGGTCTGCACCAAAAATACCGATGGCTAAATTCGCGCTGCCCGGTGATTCGACTTAGTACTACACTCTAGAGAGGTGGGAATCCGCAATTCCCATAAAGCTCTCTGTACCATCCTGTGCAATGGATGTGTTTTGAGGCATCTTCAGTCTACCATGTCTAATACGCCTAGGTAACAAGGGCCCAGCCACTGGGCTCCCCGACTGAACGGGCAAGGCGGAGG
4267
ATCTGCTGCTCCACCGGTCCGATATATCGGCGTTCTCCCGATTACTCGGAAACTGCTGTACATGAGATTCATGTCTGCACCAAAAATACCGATGGCTAAATTCGCGCTGCCCGGTGATTCGACTTAGTACTACACTCTAGAGAGGTGGGAATCCGCAATTCCCATAAAGCTCTCTGTACCATCCTGTGCAATGGATGTGTTTTGAGGCATCTTCAGTCTACCATGTCTAATACGCCTAGGTAACAAGGGCCCAGCCACTGGGCTCCCCGACTGAACGGGCAAGGCGGAGG
4269
ATCTGCTGCTCCACCGGTCCGATATATCGGCGTTCTCCCGATTACTCGGAAACTGCTGTACATGAGATTCATGTCTGCACCAAAAATACCGATGGCTAAATTCGCGCTGCCCGGTGGTTCGACTTAGTACTACACTCTAGAGAGGTGGGAATCCGCAATTCCCATAAAGCTCTCTGTACCATCCTGTGCAATGGATGTGTTTTGAGGCATCTTCAGTCTACCATGTCTAATACGCCTAGGTAACAAGGGCCCAGCCACTGGGCTCCCCGACTGAACGGGCAAGGCGGAGG
4266
ATCTGCTGCTCCACCGGTCCGATATATCGGCGTTCTCCCGATTACTCGGAAACTGCTGTACATGAGATTCATGTCTGCACCAAAAATACCGATGGCTAAATTCGCGCTGCCCGGTGGTTCGACTTAGTACTACACTCTAGAGAGGTGGGAATCCGCAATTCCCATAAAGCTCTCTGTACCATCCTGTGCAATGGATGTGTTTTGAGGCATCTTCAGTCTACCATGTCTAATACGCCTAGGTAACAAGGGCCCAGCCACTGGGCTCCCCGACTGAACGGGCAAGGCGGAGG
4270
ATCTGCTGCTCCACCGGTCCGATATATCGGCGTTCTCCCGATTACTCGGAAACTGCTGTACATGAGATTCATGTCTGCACCAAAAATACCGATGGCTAAATTCGCGCTGCCCAGTGGTTCGACTTAGTACTACACTCTAGAGAGGTGGGAATCCGCAATTCCCATAAAGCTCTCTGTACCATCCTGTGCAATGGATGTGTTTTGAGGCATCTTCAGTCTACCATGTCTAATACGCCTAGGTAACAAGGGCCCAGCCACTGGGCTCCCCGACTGAACGGGCAAGGCGGAGG
4265
ATCTGCTGCTCCACCGGTCCGATATATCGGCGTTCTCCCGATTACTCGGAAACTGCTGTACATGAGATTCATGTCTGCACCAAAAATACCGATGGCTAAATTCGCGCTGCCCGGTGGTTCGACTTAGTACTACACTCTAGAGAGGTGGGAATCCGCAATTCCCATAAAGCTCTCTGTACCATCCTGTGCAATGGATGTGTTTTGAGGCATCTTCAGTCTACCATGTCTAATACGCCTAGGTAACAAGGGCCCAGCCACTGGGCTCCCCGACTGAACGGGCAAGGCGGAGG
4264
ATCTGCTGCTCCACCGGTCCGATATATCGGCGTTCTCCCGATTACTCGGAAACTGCTGTACATGAGATTCATGTCTGCACCAAAAATACCGATGGCTAAATTCGCGCTGCCCGGTGGTTCGACTTAGTACTACACTCTAGAGAGGTGGGAATCCGCAATTCCCATAAAGCTCTCTGTACCATCCTGTGCAATGGATGTGTTTTGAGGCATCTTCAGTCTACCATGTCTAATACGCCTAGGTAACAAGGGCCCAGCCACTGGGCTCCCCGACTGAACGGGCAAGGCGGAGG
4263
ATCTGCTGCTCCACCGGTCCGATATATCGGCGTTCTCCCGATTACTCGGAAACTGCTGTACATGAGATTCATGTCTGCACCAAAAATACCGATGGCTAAATTCGCGCTGCCCGGTGGTTCGACTTAGTACTACACTCTAGAGAGGTGGGAATCCGCAATTCCCATAAAGCTCTCTGTACCATCCTGTGCAATGGATGTGTTTTGAGGCATCTTCAGTCTACCATGTCTAATACGCCTAGGTAACAAGGGCCCAGCCACTGGGCTCCCCGACTGAACGGGCAAGGCGGAGG
4262
ATCTGCTGCTCCACCGGTCCGATATATCGGCGTTCTCCCGATTACTCGGAAACTGCTGTACATGAGATTCATGTCTGCACCAAAAATACCGATGGCTAAATTCGCGCTGCCCGGTGGTTCGACTTAGTACTACACTCTAGAGAGGTGGGAATCCGCAATTCCCATAAAGCTCTCTGTACCATCCTGTGCAATGGATGTGTTTTGAGGCATCTTCAGTCTACCATGTCTAATACGCCTAGGTAACAAGGGCCCAGCCACTGGGCTCCCCGACTGAACGGGCAAGGCGGAGG
4261
ATCTGCTGCTCCACCGGTCCGATATATCGGCGTTCTCCCGATTACTCGGAAACTGCTGTACATGAGATTCATGTCTGCACCAAAAATACCGATGGCTAAATTCGCGCTGCCCGGTGGTTCGACTTAGTACTACACTCTAGAGAGGTGGGAATCCGCAATTCCCATAAAGCTCTCTGTACCATCCTGTGCAATGGATGTGTTTTGAGGCATCTTCAGTCTACCATGTCTAATACGCCTAGGTAACAAGGGCCCAGCCACTGGGCTCCCCGACTGAACTGGCAAGGCGGAGG
4260
ATCTGCTGCTCCACCGGTCCGATATATCGGCGTTCTCCCGATTACTCGGAAACTGCTGTACATGAGATTCATGTCTGCACCAAAAATACCGATGGCTAAATTCGCGCTGCCCGGTGGTTCGACTTAGTACTACACTCTAGAGAGGTGGGAATCCGCAATTCCCATAAAGCTCTCTGTACCATCCTGTGCAATGGATGTGTTTTGAGGCATCTTCAGTCTACCATGTCTAATACGCCTAGGTAACAAGGGCCCAGCCACTGGGCTCCCCGACTGAACTGGCAAGGCGGAGG
4276
ATCTGCTGCTCCGCCGGTCCGATATATCGGCGCTCTCCCGATTACTCGGGAACTGCTGTACATGAGATTCATGTCTGCACCAAAAATACCGATGGCTAAATTCGCGCTGCCCGGTGGTTCGACTTAGTACTACACTCTAGAGAGGTGGGAATCCGCAATTCCCATAAAGCTCTCTGTACCATCCTGTGCAATGGATGTGTTTTGAGGCATCTTCAGTCTACCATGTCTAATACGCCTAGGTAACAAGGGCCCAGCCACTGGGCTCCCCGACTGAACTGGCAAGGCGGAGG
4275
ATCTGCTGCTCCGCCGGTCCGATATATCGGCGCTCTCCCGATTACTCGGGAACTGCTGTACATGAGATTCATGTCTGCACCAAAAATACCGATGGCTAAATTCGCGCTGCCCGGTGGTTCGACTTAGTACTACACTCTAGAGAGGTGGGAATCCGCAATTCCCATAAAGCTCTCTGTACCATCCTGTGCAATGGATGTGTTTTGAGGCATCTTCAGTCTACCATGTCTAATACGCCTAGGTAACAAGGGCCCAGCCACTGGGCTCCCCGACTGAACTGGCAAGGCGGAGG
4284
ATCTGCTGCTCCGCCGGTCCGATATATCGGCGTCCTCCCGATTACTCGGGAACTGCTGTACATGAGATTCATGTCTGCACCAAAAATACCGATGGCTAAATTCGCGCTGCCCGGTGGTTCGACTTAGTACTACACTCTAGAGAGGTGGGAATCCGCAATTCCCATAAAGCTCTCTGTACCATCCTGTGCAATGGATGTGTTTTGAAGCATCTTCGGTCTACCATGTCTAATACGCCTAGGTAACAAGGGCCCAGCCACTGAGCTCCCCGACTGAACTGGCAAGGCGGAGG
4283
ATCTGCTGCTCCGCCGGTCCGATATATCGGCGTCCTCCCGATTACTCGGGAACTGCTGTACATGAGATTCATGTCTGCACCAAAAATACCGATGGCTAAATTCGCGCTGCCCGGTGGTTCGACTTAGTACTACACTCTAGAGAGGTGGGAATCCGCAATTCCCATAAAGCTCTCTGTACCATCCTGTGCAATGGATGTGTTTTGAAGCATCTTCAGTCTACCATGTCTAATACGCCTAGGTAACAAGGGCCCAGCCACTGAGCTCCCCGACTGAACTGGCAAGGCGGAGG
4293
ATCTGCTGCTCCGCCGGTCCGATCTATCGGCGTCCTCCCGATTACTCGGGAACTGCTGTACATGAGATTCATGTCTGCACCAAAAATACCGATGGCTAAATTCGCGCTGCCCGGTGGTTCGACTTAGTACTACACTCTAGAGAGGTGGGAATCCGCAATTCCCATAAAGCTCTCTGTACCATCCTGTGCAATGGATGTGTTTTGAGGCATCTTTAGTCTACCATGTCTAATACGCCTAGGTCACAAGGGCCCAGCCACTGAGCTCCCCGACTGAACTGGCAAGGCGGAAG
4292
ATCTGCTGCTCCGCCGGTCCGATCTATCGGCGTCCTCCCGATTACTCGGGAACTGCTGTACATGAGATTCATGTCTGCACCAAAAATACCGATGGCTAAATTCGCGCTGCCCGGTGGTTCGACTTAGTACTACACTCTAGAGAGGTGGGAATCCGCAATTCCCATAAAGCTCTCTGTACCATCCTGTGCAATGGATGTGTTTTGAGGCATCTTTAGTCTACCATGTCTAATACGCCTAGGTCACAAGGGCCCAGCCACTGAGCTCCCCGACTGAACTGGCAAGGCGGAAG
4301
ATCTGCTGCTCCGCCGGTCCGATCTATCGGCGTCCTCCCGATTACTCGGGAACTGCTGTACATGAGCTTCATGTCTGCACCAAAAATACCGATGGCTAAATTCGCGCTGCCCGGTGGTTCGACTTAGTACTACACTCTAGAGAGGTGGGAATCCGCAATTCCCATAAAGCTCTCTGTACCATCCTGTGCAATGGATGTGTTTTGAGGCATCTTTAGTCTACCATGTCTAATACGCCTAGGTAACAAGGGCCCAGCCACTGAGCTTCCCGACTGAACTGGCAAGGCGGAAG
4300
ATCTGCTGCTCCGCCGGTCCGATCTATCGGCGTCCTCCCGATTACTCGGGAACTGCTGTACATGAGCTTCATGTCTGCACCAAAAATACCGATGGCTAAATTCGCGCTGCCCGGTGGTTCGACTTAGTACTACACTCTAGAGAGGTGGGAATCCGCAATTCCCATAAAGCTCTCTGTACCATCCTGTGCAATGGATGTGTTTTGAGGCATCTTTAGTCTACCATGTCTAATACGCCTAGGTAACAAGGGCCCAGCCACTGAGCTTCCCGACTGAACTGGCAAGGCGGAAG
4299
ATCTGCTGCTCTGCCGGTCCGATCTATCGGCGTCCTCCCGATTACTCGGGAACTGCTGTACATGAGCTTCATGTCTGCACCAAAAATACCGATGGCTAAATTCGCGCTGCCCGGTGGTTCGACTTAGTACTACACTCTAGAGAGGTGGGAATCCGCAATTCCCATAAAGCTCTCTGTACCATCCTGTGCAATGGATGTGTTTTGAGGCATCTTTAGTCTACCATGTCTAATACGCCTAGGTAACAAGGGCCCAGCCACTGAGCTTCCCGACTGAACTGGCAAGGCGGAAG
4298
ATCTGCTGCTCCGCCGGTCCGATCTATCGGCGTCCTCCCGATTACTCGGGAACTGCTGTACATGAGCTTCATGTCTGCACCAAAAATACCGATGGCTAAATTCGCGCTGCCCGGTGGTTCGACTTAGTACTACACTCTAGAGAGGTGGGAATCCGCAATTCCCATAAAGCTCTCTGTACCATCCTGTGCAATGGATGTGTTTTGAGGCATCTTTAGTCTACCATGTCTAATACGCCTAGGTAACAAGGGCCCAGCCACTGAGCTCCCCGACTGAACTGGCAAGGCGGAAG
4305
ATCTGCTGCTCCGCCGGTCCGATCTATCGGCGTCCTCCCGATTACTCGGGAACTGCTGTACATGAGCTTCATGTCTGCACCAAAAATACCGATGGCTAAATTCGCGCTGCCCGGTGGTTCGACTTAGTACTACACTCTAGAGAGGTGGGAATCCGCAATTCCCATAAAGCTCTCTGTACCATCCTGCGCAATGGATGTGTTTTGAGGCATCTTTAGTCTACCATGTCTAATACGCCTAGGTAACAAGGGCCCAGCCACTGAGCTCCCCGACTGAACTGGCAAGGCGGAAG
4313
ATCTGCTGCTCCGCCGGTCCGATCTATCGGCGTCCTCCCGACTACTCGGGAACTGCTGTACATGAGCTTCATGTCTGCACCAAAAATACCGATGGCTAAATTCGCGCTACCCGGTGGTGCGACTTAGTACTACACTCTAGGGAGGTGGGAATCCGCAATTCCCATAAAGCTCTCTGTCCCATTCTGTGCACTGGATGTGTTTTGAGGCATCTCTAGTCTACCATATCTAATACGCCTAGGTAACAAGGGCCAAGCCACTGAGCTCCCCGACTGAACTGGCAAGGCGAAAG
4314
ATCTGCTGCTCCGCCGGTCCGATCTATCGACGTCCTCCCGACTACTCGGGAACTGCTGTACATGAGCTTCATGTCTGCACCAAAAATACCGATGGCTAAATTCGCGCTACCCGGTGGTTCGACTTAGTACTACACTCTAGGGAGGTGGGAATCCGCAATTCCCATAAAGCTCTCTGTACCATTCTGTGCACTGGATGTGTTTTGAGGCATCTCTAGTCTACCATGTCTAATACGCCTAGGTAACAAGGGCCAAGCCACTGAGCTCCCCGACTGAACTGGCAAGGCGAAAG
4312
ATCTGCTGCTCCGCCGGTCCGATCTATCGACGTCCTCCCGACTACTCGGGAACTGCTGTACATGAGCTTCATGTCTGCACCAAAAATACCGATGGCTAAATTCGCGCTACCCGGTGGTTCGACTTAGTACTACACTCTAGGGAGGTGGGAATCCGCAATTCCCATAAAGCTCTCTGTACCATTCTGTGCACTGGATGTGTTTTGAGGCATCTCTAGTCTACCATGTCTAATACGCCTAGGTAACAAGGGCCAAGCCACTGAGCTCCCCGACTGAACTGGCAAGGCGAAAG
4311
ATCTGCTGCTCCGCCGGTCCGATCTATCGGCGTCCTCCCGACTACTCGGGAACTGCTGTACATGAGCTTCATGTCTGCACCAAAAATACCGATGGCTAAATTCGCGCTACCCGGTGGTTCGACTTAGTACTACACTCTAGGGAGGTGGGAATCCGCAATTCCCATAAAGCTCTCTGTACCATTCTGTGCACTGGATGTGTTTTGAGGCATCTCTAGTCTACCATGTCTAATACGCCTAGGTAACAAGGGCCAAGCCACTGAGCTCCCCGACTGAACTGGCAAGGCGGAAG
4310
ATCTGCTGCTCCGCCGGTCCGATCTATCGGCGTCCTCCCGATTACTCGGGAACTGCTTTACATGAGCTTCATGTCTGCACCAAAAATACCGATGGCTAAATTCGCGCTACCCGGTGGTTCGACTTAGTACTACACTCTAGAGAGGTGGGAATCCGCAATTCCCATAAAGCTCTCTGTACCATCCTGTGCAATGGATGTGTTTTGAGGCATCTTTAGTCTACCATGTCTAATACGCCTAGGTAACAAGGGCCAAGCCACTGAGCTCCCCGACTGAACTGGCAAGGCGGAAG
4309
ATCTGCTGCTCCGCCGGTCCGATCTATCGGCGTCCTCCCGATTACTCGGGAACTGCTTTACATGAGCTTCATGTCTGCACCAAAAATACCGATGGCTAAATTCGCGCTACCCGGTGGTTCGACTTAGTACTACACTCTAGAGAGGTGGGAATCCGCAATTCCCATAAAGCTCTCTGTACCATCCTGTGCAATGGATGTGTTTTGAGGCATCTTTAGTCTACCATGTCTAATACGCCTAGGTAACAAGGGCCCAGCCACTGAGCTCCCCGACTGAACTGGCAAGGCGGAAG
4308
ATCTGCTGCTCCGCCGGTCCGATCTATCGGCGTCCTCCCGATTACTCGGGAACTGCTTTACATGAGCTTCATGTCTGCACCAAAAATACCGATGGCTAAATTCGCGCTACCCGGTGGTTCGACTTAGTACTACACTCTAGAGAGGTGGGAATCCGCAATTCCCATAAAGCTCTCTGTACCATCCTGTGCAATGGATGTGTTTTGAGGCATCTTTAGTCTACCATGTCTAATACGCCTAGGTAACAAGGGCCCAGCCACTGAGCTCCCCGACTGAACTGGCAAGGCGGAAG
4307
ATCTGCTGCTCCGCCGGTCCGATCTATCGGCGTCCTCCCGATTACTCGGGAACTGCTGTACATGAGCTTCATGTCTGCACCAAAAATACCGATGGCTAAATTCGCGCTACCCGGTGGTTCGACTTAGTACTACACTCTAGAGAGGTGGGAATCCGCAATTCCCATAAAGCTCTCTGTACCATCCTGTGCAATGGATGTGTTTTGAGGCATCTTTAGTCTACCATGTCTAATACGCCTAGGTAACAAGGGCCCAGCCACTGAGCTCCCCGACTGAACTGGCAAGGCGGAAG
4306
ATCTGCTGCTCCGCCGGTCCGATCTATCGGCGTCCTCCCGATTACTCGGGAACTGCTGTACATGAGCTTCATGTCTGCACCAAAAATACCGATGGCTAAATTCGCGCTACCCGGTGGTTCGACTTAGTACTACACTCTAGAGAGGTGGGAATCCGCAATTCCCATAAAGCTCTCTGTACCATCCTGTGCAATGGATGTGTTTTGAGGCATCTTTAGTCTACCATGTCTAATACGCCTAGGTAACAAGGGCCCAGCCACTGAGCTCCCCGACTGAACTGGCAAGGCGGAAG
4304
ATCTGCTGCTCCGCCGGTCCGATCTATCGGCGTCCTCCCGATTACTCGGGAACTGCTGTACATGAGCTTCATGTCTGCACCAAAAATACCGATGGCTAAATTCGCGCTACCCGGTGGTTCGACTTAGTACTACACTCTAGAGAGGTGGGAATCCGCAATTCCCATAAAGCTCTCTGTACCATCCTGTGCAATGGATGTGTTTTGAGGCATCTTTAGTCTACCATGTCTAATACGCCTAGGTAACAAGGGCCCAGCCACTGAGCTCCCCGACTGAACTGGCAAGGCGGAAG
4303
ATCTGCTGCTCCGCCGGTCCGATCTATCGGCGTCCTCCCGATTACTCGGGAACTGCTGTACATGAGCTTCATGTCTGCACCAAAAATACCGATGGCTAAATTCGCGCTGCCCGGTGGTTCGACTTAGTACTACACTCTAGAGAGGTGGGAATCCGCAATTCCCATAAAGCTCTCTGTACCATCCTGTGCAATGGATGTGTTTTGAGGCATCTTTAGTCTACCATGTCTAATACGCCTAGGTAACAAGGGCCCAGCCACTGAGCTCCCCGACTGAACTGGCAAGGCGGAAG
4318
ATCTGCTGCTCCGCCGGTCCGATCTATCGGCGTCCTCCCGATTACTCGGGAACTGCTGTACATGAGCTTCATGTCTGCACCAAAAATACCGATGGCTAAATTCGCGCTGCCCGGTGGTTCGACTTAGTACGACACTCTAGAGAGGTGGGAATCCGCAATTCCCATAAAGCTCTCTGTACCATCCTGTGCAATGGATGTGTTTTGAGGCATCTTTAGTCTACCATGTCTAATACGCCTAGGTAACAAGGGCCCAGCCACTGAGCTCCCCGACTGAACTGGCAAGGCGGAAG
4317
ATCTGCTGCTCCGCCGGTCCGATCTATCGGCGTCCTCCCGATTACTCGGGAACTGCTGTACATGAGCTTCATGTCTGCACCAAAAATACCGATGGCTAAATTCGCGCTGCCCGGTGGTTCGACTTAGTACGACACTCTAGAGAGGTGGGAATCCGCAATTCCCATAAAGCTCTCTGTACCATCCTGTGCAATGGATGTGTTTTGAGGCATCTTTAGTCTACCATGTCTAATACGCCTAGGTAACAAGGGCCCAGCCACTGAGCTCCCCGACTGAACTGGCAAGGCGGAAG
4316
ATCTGCTGCTCCGCCGGTCCGATCTATCGGCGTCCTCCCGATTACTCGGGAACTGCTGTACATGAGCTTCATGTCTGCACCAAAAATACCGATGGCTAAATTCGCGCTGCCCGGTGGTTCGACTTAGTACGACACTCTAGAGAGGTGGGAATCCGCAATTCCCATAAAGCTCTCTGTACCATCCTGTGCAATGGATGTGTTTTGAGGCATCTTTAGTCTACCATGTCTAATACGCCTAGGTAACAAGGGCCCAGCCACTGAGCTCCCCGACTGAACTGGCAAGGCGGAAG
4320
ATCTGCTGCTCCGCCGGTCCGATCTATCGGCGTCCTCCCGATTACTCGGGCACTGCTGTACATGAGCTTCATGTCTGCACCAAAAATACCGATGGCTAAATTCGCGCTGCCCGGTGGTTCGACTTAGTACTACACTCTAGAGAGGTGGGAATCCGCAATTCCCATAAAGCTCTCTGTACCATCCTGTGCAATGGATGTGTTTTGAGGCATCTTTAGTCTACCATGTCTAATACGCCTAGGTAACAAGGGCCCAGCCACTGAGCTCCCCGACTGAACTGGCAAGGCGGAAG
4322
ATCTGCTGCTCCGCCGGTCCGATCTATCGGCGTCCTCCCGATTACTCGGGAACTGCTGTACACGAGCTTCATATCTGCACCAAAAATACCGATGGCTAAATTCGCGCTGCCCGGTGGTTCGACTTAGTACTACACTCTAGAGAGGTGGGAATCCGCAATTCCCATAAAGCTCTCTGTACCATCCTGTGCAATGGATGTGTTTTGAGGCATCTTTAGTCTACCATGTCTAATACGCCTAGGTAACAAGGGCCCAGCCACTGAGCTCCCCGACTGAACTGGCAAGGCGGAAG
4321
ATCTGCTGCTCCGCCGGTCCGATCTATCGGCGTCCTCCCGATTACTCGGGAACTGCTGTACATGAGCTTCATATCTGCACCAAAAATACCGATGGCTAAATTCGCGCTGCCCGGTGGTTCGACTTAGTACTACACTCTAGAGAGGTGGGAATCCGCAATTCCCATAAAGCTCTCTGTACCATCCTGTGCAATGGATGTGTTTTGAGGCATCTTTAGTCTACCATGTCTAATACGCCTAGGTAACAAGGGCCCAGCCACTGAGCTCCCCGACTGAACTGGCAAGGCGGAAG
4319
ATCTGCTGCTCCGCCGGTCCGATCTATCGGCGTCCTCCCGATTACTCGGGAACTGCTGTACATGAGCTTCATATCTGCACCAAAAATACCGATGGCTAAATTCGCGCTGCCCGGTGGTTCGACTTAGTACTACACTCTAGAGAGGTGGGAATCCGCAATTCCCATAAAGCTCTCTGTACCATCCTGTGCAATGGATGTGTTTTGAGGCATCTTTAGTCTACCATGTCTAATACGCCTAGGTAACAAGGGCCCAGCCACTGAGCTCCCCGACTGAACTGGCAAGGCGGAAG
4315
ATCTGCTGCTCCGCCGGTCCGATCTATCGGCGTCCTCCCGATTACTCGGGAACTGCTGTACATGAGCTTCATGTCTGCACCAAAAATACCGATGGCTAAATTCGCGCTGCCCGGTGGTTCGACTTAGTACTACACTCTAGAGAGGTGGGAATCCGCAATTCCCATAAAGCTCTCTGTACCATCCTGTGCAATGGATGTGTTTTGAGGCATCTTTAGTCTACCATGTCTAATACGCCTAGGTAACAAGGGCCCAGCCACTGAGCTCCCCGACTGAACTGGCAAGGCGGAAG
4302
ATCTGCTGCTCCGCCGGTCCGATCTATCGGCGTCCTCCCGATTACTCGGGAACTGCTGTACATGAGCTTCATGTCTGCACCAAAAATACCGATGGCTAAATTCGCGCTGCCCGGTGGTTCGACTTAGTACTACACTCTAGAGAGGTGGGAATCCGCAATTCCCATAAAGCTCTCTGTACCATCCTGTGCAATGGATGTGTTTTGAGGCATCTTTAGTCTACCATGTCTAATACGCCTAGGTAACAAGGGCCCAGCCACTGAGCTCCCCGACTGAACTGGCAAGGCGGAAG
4297
ATCTGCTGCTCCGCCGGTCCGATCTATCGGCGTCCTCCCGATTACTCGGGAACTGCTGTACATGAGCTTCATGTCTGCACCAAAAATACCGATGGCTAAATTCGCGCTGCCCGGTGGTTCGACTTAGTACTACACTCTAGAGAGGTGGGAATCCGCAATTCCCATAAAGCTCTCTGTACCATCCTGTGCAATGGATGTGTTTTGAGGCATCTTTAGTCTACCATGTCTAATACGCCTAGGTAACAAGGGCCCAGCCACTGAGCTCCCCGACTGAACTGGCAAGGCGGAAG
4323
ATCTGCTGCTCCGCCGGTCCGAGCTATCGGCGTCCTCCCGAGTACTCGGGAACTGCTGTACATGAGCTTCATGTCTGCACCAAAAATACCGATGGCTAAATTCGCGCTGCCCGGTGGTTCGACTTAGTACTACACTCTAGAGAGGTGGGAATCCGCAATTCCCATAAAGCTCTCTGTACCATCCTGTGCAATGGATGTGTTTTGAGGCATCTTTAGTCTACCATGTCTAATACGCCTAGGTAACAAGGGCCCAGCCACTGAGCTCCCCGACTGAACTGGCAAGGCGGAAG
4296
ATCTGCTGCTCCGCCGGTCCGATCTATCGGCGTCCTCCCGATTACTCGGGAACTGCTGTACATGAGCTTCATGTCTGCACCAAAAATACCGATGGCTAAATTCGCGCTGCCCGGTGGTTCGACTTAGTACTACACTCTAGAGAGGTGGGAATCCGCAATTCCCATAAAGCTCTCTGTACCATCCTGTGCAATGGATGTGTTTTGAGGCATCTTTAGTCTACCATGTCTAATACGCCTAGGTAACAAGGGCCCAGCCACTGAGCTCCCCGACTGAACTGGCAAGGCGGAAG
4295
ATCTGCTGCTCCGCCGGTCCGATCTATCGGCGTCCTCCCGATTACTCGGGAACTGCTGTACATGAGCTTCATGTCTGCACCAAAAATACCGATGGCTAAATTCGCGCTGCCCGGTGGTTCGACTTAGTACTACACTCTAGAGAGGTGGGAATCCGCAATTCCCATAAAGCTCTCTGTACCATCCTGTGCAATGGATGTGTTTTGAGGCATCTTTAGTCTACCATGTCTAATACGCCTAGGTAACAAGGGCCCAGCCACTGAGCTCCCCGACTGAACTGGCAAGGCGGAAG
4294
ATCTGCTGCTCCGCCGGTCCGATCTATCGGCGTCCTCCCGATTACTCGGGAACTGCTGTACATGAGATTCATGTCTGCACCAAAAATACCGATGGCTAAATTCGCGCTGCCCGGTGGTTCGACTTAGTACTACACTCTAGAGAGGTGGGAATCCGCAATTCCCATAAAGCTCTCTGTACCATCCTGTGCAATGGATGTGTTTTGAGGCATCTTTAGTCTACCATGTCTAATACGCCTAGGTAACAAGGGCCCAGCCACTGAGCTCCCCGACTGAACTGGCAAGGCGGAAG
4291
ATCTGCTGCTCCGCCGGTCCGATCTATCGGCGTCCTCCCGATTACTCGGGAACTGCTGTACATGAGATTCATGTCTGCACCAAAAATACCGATGGCTAAATTCGCGCTGCCCGGTGGTTCGACTTAGTACTACACTCTAGAGAGGTGGGAATCCGCAATTCCCATAAAGCTCTCTGTACCATCCTGTGCAATGGATGTGTTTTGAGGCATCTTTAGTCTACCATGTCTAATACGCCTAGGTAACAAGGGCCCAGCCACTGAGCTCCCCGACTGAACTGGCAAGGCGGAAG
4290
ATCTGCTGCTCCGCCGGTCCGATCTATCGGCGTCCTCCCGATTACTCGGGAACTGCTGTACATGAGATTCATGTCTGCACCAAAAATACCGATGGCTAAATTCGCGCTGCCCGGTGGTTCGACTTAGTACTACACTCTAGAGAGGTGGGAATCCGCAATTCCCATAAAGCTCTCTGTACCATCCTGTGCAATGGATGTGTTTTGAGGCATCTTTAGTCTACAATGTCTAATACGCCTAGGTAACAAGGGCCCAGCCACTGAGCTCCCCGACTGAACTGGCAAGGCGGAAG
4289
ATCTGCTGCTCCGCCGGTCCGATCTATCGGCGTCCTCCCGATTACTCGGGAACTGCTGTACATGAGATTCATGTCTGCACCAAAAATACCGATGGCTAAATTCGCGCTGCCCGGTGGTTCGACTTAGTACTACACTCTAGAGAGGTGGGAATCCGCAATTCCCATAAAGCTCTCTGTACCATCCTGTGCAATGGATGTGTTTTGAGGCATCTTTAGTCTACCATGTCTAATACGCCTAGGTAACAAGGGCCCAGCCACTGAGCTCCCCGACTGAACTGGCAAGGCGGAGG
4288
ATCTGCTGCTCCGCCGGTCCGATCTATCGGCGTCCTCCCGATTACTCGGGAACTGCTGTACATGAGATTCATGTCTGCACCAAAAATACCGATGGCTAAATTCGCGCTGCCCGGTGGTTCGACTTAGTACTACACTCTAGAGAGGTGGGAATCCGCAATTCCCATAAAGCTCTCTGTACCATCCTGTGCAATGGATGTGTTTTGAGGCATCTTTAGTCTACCATGTCTAATACGCCTAGGTAACAAGGGCCCAGCCACTGAGCTCCCCGACTGAACTGGCAAGGCGGAGG
4325
ATCTGCTGCTCCGCCGGTCCGATCTATCGGCGTCCTCCCGATTACTCGGGAACTGCTGTACATGAGATTCATGTCTGCACCAAAAATACCGATGGCTAAATTCGCGCTGCCCGGTGGTTCGACTTAGTACTACACTCTAGAGAGGTGGGGATCCGCAATTCCCATAAAGCTCTCTGTACCATCCTGTGCAATGGATGTGTTTTGAGGCATCTTTAGTCTACCATGTCTAATACGCCTAGGTAACAAGGGCCCAGCCACTGAGCTCCCCGACTGAACTGGCAAGGCGGAGG
4324
ATCTGCTGCTCCGCCGGTCCGATCTATCGGCGTCCTCCCGATTACTCGGGAACTGCTGTACATGAGATTCATGTCTGCACCAAAAATACCGATGGCTAAATTCGCGCTGCCCGGTGGTTCGACTTAGTACTACACTCTAGAGAGGTGGGGATCCGCAATTCCCATAAAGCTCTCTGTACCATCCTGTGCAATGGATGTGTTTTGAGGCATCTTTAGTCTACCATGTCTAATACGCCTAGGTAACAAGGGCCCAGCCACTGAGCTCCCCGACTGAACTGGCAAGGCGGAGG
4287
ATCTGCTGCTCCGCCGGTCCGATCTATCGGCGTCCTCCCGATTACTCGGGAACTGCTGTACATGAGATTCATGTCTGCACCAAAAATACCGATGGCTAAATTCGCGCTGCCCGGTGGTTCGACTTAGTACTACACTCTAGAGAGGTGGGAATCCGCAATTCCCATAAAGCTCTCTGTACCATCCTGTGCAATGGATGTGTTTTGAGGCATCTTTAGTCTACCATGTCTAATACGCCTAGGTAACAAGGGCCCAGCCACTGAGCTCCCCGACTGAACTGGCAAGGCGGAGG
4329
ATCTGCTGCGCCGCCGGTCCGATATATCGGCGTCCTCCCGATTACTCGGGAACTGCTGTACATGAGATTCATATCTGCACCAAAAATACCGATGGCTAAATTCGCGCTGCCCGGTGGTTCGACTTAGTACTACACTCTAGAGAGGTGGGAATCCGCAATTCCCATAAAGCTCTCTGTACCATCCTGTGCAATGGATGTATTTTGAGGCATCTTCAGTCTACCATGTCTAATACGCCTAGGTAACAAGGGCCCAGCCACTGAGCTCCCCGACTGAACTGGCAAGGCGGAGG
4336
ATCTGCTGCGCCGCCGGTCCGATGTATCGGCATTCTCCCGATTACTCGGGAACTGCTGTACATGAGATTCATGTCTGCACCAAAAATACCGATGGCTAAATTCGCGCTGCCCGGTGGTTCGACTTAGTACTACACTCTAGAGAGGTGGGAATCCGCAATTCCCATAAAGCTCTCTGTACCATTCTGTGCAATGGATGTATTTTGAGGCATCTTCAGTCTACCACGTCTAATACGCCTAGGTAACAAGGGCCCAGCCACTGAGCTCCCCGACTGAACTGGCAAGGCGGAGG
4335
ATCTGCTGCGCCGCCGGTCCGATGTATCGGCATTCTCCCGATTACTCGGGAACTGCTGTACATGAGATTCATGTCTGCACCAAAAATACCGATGGCTAAATTCGCGCTGCCCGGTGGTTCGACTTAGTACTACACTCTAGAGAGGTGGGAATCCGCAATTCCCATAAAGCTCTCTGTACCATTCTGTGCAATGGATGTATTTTGAGGCATCTTCAGTCTACCACGTCTAATACGCCTAGGTAACAAGGGCCCAGCCACTGAGCTCCCCGACTGAACTGGCAAGGCGGAGG
4341
ATCTGCTGCGCCGCCGGTCCGATATATCGGCATTCTCCCGATTACTCGGGAACTGCTGTGCATGAGATTCATGTCTGCACCAAAAATACCGATGGCTAAATTCGCGCTTCCCGGTGGTTAGACTTAGTACTACACTCTAGAGAGGTGGGAATCCGCAATTCCCATAAAGCTCTCTGTACCATTCTGTGCAATGGATGTATTTTGAGGCATCTTCAGTCTACCACGTCTAATACGCCTAGGTAACAAGGGCCCAGCCACTGAGCTCCCCGACTGAACCGGCAAGGCGGAGG
4359
ATCTGCTGCGCCTACGGTCCGATATATCGGCATTCCCCCGATTACTCGGGAACTGCTGTGCATGAGATGCATGTCTGCACCAACAATACTGATGGCTAAATTCGCGCTTCCCGGTGGTTCGACTTAGTACTACACTCTAGAGAGGTGGGAATCCGCAATTCCCATAAAGCTCTCTGTACCATTCTGTGCAATGGATGTATTTGGAGGCATCTTCAGTCTACCACGTCTAATACGCCTAGGTAACAAGGGCCCAGCCACTGAGCTCCTCGACTGAACCGGCAAGGCGGAGG
4358
ATCTGCTGCGCCTCCGGTCCGATATATCGGCATTCCCCCGATTACTCGGGAACTGCTGTGCATGAGATGCATGTCTGCACCAACAATACTGATGGCTAAATTCGCGCTTCCCGGTGGTTCGACTTAGTACTACACTCTAGAGAGGTGGGAATCCGCAATTCCCATAAAGCTCTCTGTACCATTCTGTGCAATGGATGTATTTGGAGGCATCTTCAGTCTACCACGTCTAATACGCCTAGGTAAAAAGGGCCCAGCCACTGAGCTCCCCGACTGAACCGGCAAGGCGGAGG
4368
ATCTGCTGCGCCTCCGGTCCGATATATCGGCATTCCCCCGATTACTCGGGAACTGCTGTGCATGAGATGCATGTCTGCACCAACACTACTGATGGCTAAATTCGCGCTTCCCGGTGGTTCGACTTAGTACTACACTCTATAGAGGTGGGAATCCGCAATTCCCATAAAGCTCTCTGTACCATTCTGTGCAACGGATGTGTTTGGAGGCATCTTCAGTCTACCACGTCTAATACGCCTAGGTAACAAGGGCCCAGCCACTGAGCTCCCCGACTGAACCGGCAAGGCGGAGG
4367
ATCTGCTGCGCCTCCGGTCCGATATATCGGCATTCCCCCGATTACTCGGGAACTGCTGTGCATGAGATGCATGTCTGCACCAACACTACTGATGGCTAAATTCGCGCTTCCCGGTGGTTCGACTTAGTACTACACTCTAGAGAGGTGGGAATCCGCAATTACCATAAAGCTCTCTGTACCATTCTGTGCAACGGATGTATTTGGAGGCATCTTCAGTCTACCACGTCTAATACGCCTAGGTAACAAGGGCCCAGCCACTGAGCTCCCCGACTGAACCGGCAAGGCGGAGG
4366
ATCTGCTGCGCCTCCGGTCCGATATATCGGCATTCCCCCGATTACTCGGGAACTGCTGTGCATGAGATGCATGTCTGCACCAACACTACTGATGGCTAAATTCGCGCTTCCCGGTGGTTCGACTTAGTACTACACTCTAGAGAGGTGGGAATCCGCAATTCCCATAAAGCTCTCTGTACCATTCTGTGCAACGGATGTATTTGGAGGCATCTTCAGTCTACCACGTCTAATACGCCTAGGTAACAAGGGCCCAGCCACTGAGCTCCCCGACTGAACCGGCAAGGCGGAGG
4365
ATCTGCTGCGCCTCCGGTCCGATATATCGGCATTCCCCCGATTACTCGGGAACTGCTGTGCATGAGATGCATGTCTGCACCAACACTACTGATGGCTAAATTCGCGCTTCCCGGTGGTTCGACTTAGTACTACACTCTAGAGAGGTGGGAATCCGCAATTCCCATAAAGCTCTCTGTACCATTCTGTGCAATGGATGTATTTGGAGGCATCTTCAGTCTACCACGTCTAATACGCCTAGGTAACAAGGGCCCAGCCACTGAGCTCCCCGACTGAACCGGCAAGGCGGAGG
4374
ATCTGCTGCGCCTCCGGTCCGATATATCGGCATTCCCCCGATTACTCGGGAACTGCTGTGCATGAGATGCATGTCTGCACCAACATTACTGGTGGCTAAATTCGCGCTTCCCGGTGGTTCGACTTAGTACTACACTCTAGAGCGGTGGGAATCCGCAATTCCCATAAAGCTCTCTGTACCATTCTGTGCAATGGATATATTTGGAGGCATCTTCAGTCTACCACGTCTAATACGCCTAGGTAACAAGGGCCCAGCCACTGAGCTCCCCGACTGAACCGGCAAGGCGGAGG
4373
ATCTGCTGCGCCTCCGGTCCGATATATCGGCATTCCCCCGATTACTCGGGAACTGCTGTGCATGAGATGCATGTCTGCACCAACACTACTGGTGGCTAAATTCGCGCTTCCCGGTGGTTCGACTTAGTACTACACTCTAGAGAGGTGGGAATCCGCAATTCCCATAAAGCTCTCTGTACCATTCTGTGCAATGGATATATTTGGAGGCATCTTCAGTCTACCACGTCTAATACGCCGAGGTAACAAGGGCCCAGCCACTGAGCTCCCCGACTGAACCGGCAAGGCGGAGG
4372
ATCTGCTGCGCCTCCGGTCCGATATATCGGCATTCCCCCGATTACTCGGGAACTGCTGTGCATGAGATGCATGTCTGCACCAACACTACTGGTGGCTAAATTCGCGCTTCCCGGTGGTTCGACTTAGTACTACACTCTAGAGAGGTGGGAATCCGCAATTCCCATAAAGCTCTCTGTACCATTCTGTGCAATGGATGTATTTGGAGGCATCTTCAGTCTACCACGTCTAATACGCCTAGGTAACAAGGGCCCAGCCACTGAGCTCCCCGACTGAACCGGCAAGGCGGAGG
4385
ATCTGCTGCGCCTCCGGTCCGATATATCGGCCTTCCCCCGATTACTCGGGAACCGCTGTGCATGAGATGCATGGCTGCACCAACACTACTGATGGCTAAATTCGAGCTTCTCGGTGGTTCGACTTAGCACTACACTCTAGAGAGGTGGGAATCCGCAATTCCCATAAAGCTCTCTGTACCATTCTGTGCAATGGATGTATTTGGAGGCATCTTCAGTCTACCACGTCTAATGCGCCTAGGTAACAAGGGCCCAGCCACTGAGCTCCACGACTGAACCGGCAAGGCGGAGG
4384
ATCTGCTGCGCCTCCGGTCCGATATATCGGCATTCCCCCGATTACTCGGGAACCGCTGTGCATGAGATGCATGGCTGCACCAACACTACTGATGGCTAAATTCGAGCTTCTCGGTGGTTCGACTTAGAACTACACTCTAGAGAGGTGGGAATCCGCAATTCCCATAAAGCTCTCTGTACCATTCTGTGCAATGGATGTATTTGGAGGCATCTTCAGTCTACCACGTCTAATACGCCTAGGTAACAAGGGCCCAGCCACTGAGCTCCACGACTGAACCGGCAAGGCGGAGG
4388
ATCTGCTGCGCCTCCGGTCCGATATATCGGCATTCCCCCGATTACTCGGGAACCGCTGTGCATGAGATGCATGGCTGCACCAACACTACTGATGGCTAAATTCGAGCTGCTCGGTGGTTCGACTTAGCACTACACTCTAGGGAGGTGGGAATCCGCAATTCCCATGAAGCTCTCTGTACCATTCTGTGCAATGGATGTATTTGGAGGCATCTTCAGTCTACCACGTCTAATACGCCTAGGTAACAAGGGCCCAGCCACTGAGCTCCCCGACTGAACCGGCAAGGCGGAGG
4387
ATCTGCTGCGCCTCCGGTCCGATATATCGGCATTCCCCCGATTACTCGGGAACCGCTGTGCATGAGATGCATGGCTGCACCAACACTACTGATGGCTAAATTCGAGCTGCTCGGTGGTTCGACTTAGCACTACACTCTAGGGAGGTGGGAATCCGCAATTCCCATGAAGCTCTCTGTACCATTCTGTGCAATGGATGTATTTGGAGGCATCTTCAGTCTACCACGTCTAATACGCCTAGGTAACAAGGGCCCAGCCACTGAGCTCCCCGACTGAACCGGCAAGGCGGAGG
4386
ATCTGCTGCGCCTCCGGTCCGATATATCGGCATTCCCCCGATTACTCGGGAACCGCTGTGCATGAGATGCATGGCTGCACCAACACTACTGATGGCTAAATTCGAGCTGCTCGGTGGTTCGACTTAGCACTACACTCTAGAGAGGTGGGAATCCGCAATTCCCATAAAGCTCTCTGTACCATTCTGTGCAATGGATGTATTTGGAGGCATCTTCAGTCTACCACGTCTAATACGCCTAGGTAACAAGGGCCCAGCCACTGAGCTCCCCGACTGAACCGGCAAGGCGGAGG
4383
ATCTGCTGCGCCTCCGGTCCGATATATCGGCATTCCCCCGATTACTCGGGAACCGCTGTGCATGAGATGCATGGCTGCACCAACACTACTGATGGCTAAATTCGAGCTGCTCGGTGGTTCGACTTAGCACTACACTCTAGAGAGGTGGGAATCCGCAATTCCCATAAAGCTCTCTGTACCATTCTGTGCAATGGATGTATTTGGAGGCATCTTCAGTCTACCACGTCTAATACGCCTAGGTAACAAGGGCCCAGCCACTGAGCTCCACGACTGAACCGGCAAGGCGGAGG
4382
ATCTGCTGCGCCTCCGGTCCGATATATCGGCATTCCCCCGATTACTCGGGAACCGCTGTGCATGAGATGCATGGCTGCACCAACACTACTGATGGCTAAATTCGAGCTTCTCGGTGGTTCGACTTAGCACTACACTCTAGAGAGGTGGGAATCCGCAATTCCCATAAAGCTCTCTGTACCATTCTGTGCAATGGATGTATTTGGAGGCATCTTCAGTCTACCACGTCTAATACGCCTAGGTAACAAGGGCCCAGCCACTGAGCTCCCCGACTGAACCGGCAAGGCGGAGG
4381
ATCTGCTGCGCCTCCGGTCCGATATATCGGCATTCCCCCGATTACTCGGGAACCGCTGTGCATGAGATGCATGGCTGCACCAACACTACTGATGGCTAAATTCGAGCTTCTCGGTGGTTCGACTTAGCACTACACTCTAGAGAGGTGGGAATCCGCAATTCCCATAAAGCTCTCTGTACCATTCTGTGCAATGGATGTATTTGGAGGCATCTTCAGTCTACCACGTCTAATACGCCTAGGTAACAAGGGCCCAGCCACTGAGCTCCCCGACTGAACCGGCAAGGCGGAGG
4380
ATCTGCTGCGCCTCCGGTCCGATATATCGGCATTCCCCCGATTACTCGGGAACCGCTGTGCATGAGATGCATGGCTGCACCAACACTACTGATGGCTAAATTCGAGCTTCCCGGTGGTTCGACTTAGCACTACACTCTAGAGAGGTGGGAATCCGCAATTCCCATAAAGCTCTCTGTACCATTCTGTGCAATGGATGTATTTGGAGGCATCTTCAGTCTACCACGTCTAATACGCCTAGGTAACAAGGGCCCAGCCACTGAGCTCCCCGACTGAACCGGCAAGGCGGAGG
4379
ATCTGCTGCGCCTCCGGTCCGATATATCGGCATTCCCCCGATTACTCGGGAACTGCTGTGCATGAGATGCATGGCTGCACCAACACTACTGATGGCTAAATTCGAGCTTCCCGGTGGTTCGACTTAGCACTACACTCTAGAGAGGTGGGAATCCGCAATTCCCATAAAGCTCTCTGTACCATTCTGTGCAATGGATGTATTTGGAGGCATCTTCAGTCTACCACGTCTAATACGCCTAGGTAACAAGGGCCCAGCCACTGAGCTCCCCGACTGAACCGGCAAGGCGGAGG
4390
ATCTACTGCGCCTCCGGTCCGATATATCGGCATTCCCCCGATTACTCGGGAACTGCTGTGCATGAGATGCATGGCTGCACCAACACTACTGATGGCTAAATTCGAGCTTCCCGGTGGTTCGACTTAGCACTACACTCTAGAGAGGTGGGAATCCGCAATTCCCATAAAGCTCTCTGTACCATTCTGTGCAATGGATGTATTTGGAGGCATCTTCAGTCTACCACGTCTAATACGCCTAGGTAACAAGGGCCCAGCCACTGAGCTCCCCGACTGAACCGGCAAGGCGGAGG
4393
ATCTGCTGCACCTCCGGTCCGATATATCGGCATTCCCCCGATTACTCGGGAACTGCTGTGCATGAGATGCATGGCTGCACCAACACTACTGATGGCTAAATTCGAGCTTCCCGGTGGTTCGACTTAGCACTACACTCTAGAGAGGTGGGAATCCGCAATTCCCATAAAGCTCTCTATACCATTCTGTGCAATGGATGTATTTGGAGGCATCTTCAGTCTACCACGTCTAATACGCCTAGGTAACAAGGGCCCAACCACTGAGCTCCCCGACTGAACCGGCAAGGCAGAGG
4395
ATCTGCTGCGCCTCCGGTCCGATATATCGGCATTCCCCCGATTACTCGGGAACTGCTGTGCATGAGATGCATGGCTGCACCAACACTACTGATGGCTAAATTCGAGCTTCCCGGTGGTTCGACTTAGCACTACACTCTAGAGAGGTGGGAATCCGCAATTCCCATAAAGCTCTCCGTACCATTCTGTGCAATGGATGTATTTGGAGGCATCTTCAGTCTACCACGTCTAATACGCCTAGGTAACAAGGGCCCAGCCACTGAGCTCCCCGACTGAACCGGCAAGGCAGAGG
4394
ATCTGCTGCGCCTCCGGTCCGATATATCGGCATTCCCCCGATTACTCGGGAACTGCTGTGCATGAGATGCATGGCTGCACCAACACTACTGATGGCTAAATTCGAGCTTCCCGGTGGTTCGACTTAGCACTACACTCTAGAGAGGTGGGAATCCGCAATTCCCATAAAGCTCTCTGTACCATTCTGTGCAATGGATGTATTTGGAGGCATCTTCAGTCTACCACGTCTAATACGCCTAGGTAACAAGGGCCCAGCCACTGAGCTCCCCGACTGAACCGGCAAGGCAGAGG
4392
ATCTGCTGCGCCTCCGGTCCGATATATCGGCATTCCCCCGATTACTCGGGAACTGCTGTGCATGAGATGCATGGCTGCACCAACACTACTGATGGCTAAATTCGAGCTTCCCGGTGGTTCGACTTAGCACTACACTCTAGAGAGGTGGGAATCCGCAATTCCCATAAAGCTCTCTGTACCATTCTGTGCAATGGATGTATTTGGAGGCATCTTCAGTCTACCACGTCTAATACGCCTAGGTAACAAGGGCCCAGCCACTGAGCTCCCCGACTGAACCGGCAAGGCAGAGG
4391
ATCTGCTGCGCCTCCGGTCCGATATATCGGCATTCCCCCGATTACTCGGGAACTGCTGTGCATGAGATGCATGGCTGCACCAACACTACTGATGGCTAAATTCGAGCTTCCCGGTGGTTCGACTTAGCACTACACTCTAGAGAGGTGGGAATCCGCAATTCCCATAAAGCTCTCTGTACCATTCTGTGCAATGGATGTATTTGGAGGCATCTTCAGTCTACCACGTCTAATACGCCTAGGTAACAAGGGCCCAGCCACTGAGCTCCCCGACTGAACCGGCAAGGCAGAGG
4389
ATCTGCTGCGCCTCCGGTCCGATATATCGGCATTCCCCCGATTACTCGGGAACTGCTGTGCATGAGATGCATGGCTGCACCAACACTACTGATGGCTAAATTCGAGCTTCCCGGTGGTTCGACTTAGCACTACACTCTAGAGAGGTGGGAATCCGCAATTCCCATAAAGCTCTCTGTACCATTCTGTGCAATGGATGTATTTGGAGGCATCTTCAGTCTACCACGTCTAATACGCCTAGGTAACAAGGGCCCAGCCACTGAGCTCCCCGACTGAACCGGCAAGGCGGAGG
4378
ATCTGCTGCGCCTCCGGTCCGATATATCGGCATTCCCCCGATTACTCGGGAACTGCTGTGCATGAGATGCATGGCTGCACCAACACTACTGATGGCTAAATTCGAGCTTCCCGGTGGTTCGACTTAGCACTACACTCTAGAGAGGTGGGAATCCGCAATTCCCATAAAGCTCTCTGTACCATTCTGTGCAATGGATGTATTTGGAGGCATCTTCAGTCTACCACGTCTAATACGCCTAGGTAACAAGGGCCCAGCCACTGAGCTCCCCGACTGAACCGGCAAGGCGGAGG
4396
ATCTGCTGCGCCTCCGGTCCGATATATCGGCATTCCCCCGATTACTCGGGAACTGCTGTGCATGAGATGCATGGCTGCACCAACACTACTGATGGCTAAATTCGAGCTTCCCGGTGGTTCGACTTAGCACTACACTCTAGAGAGGTGGGAATCCGCAATTCCCATAAAGCTCTCTGTACCATTCTGTGCAATGGATGTATTTGGAGGCATCTTCAGTCTACCACGTCTAATACGCCTAGGTAACAAGGGCCCAGCCACTGAGCTCCCCGACTGAACCGGCAAGGCGGAGG
4377
ATCTGCTGCGCCTCCGGTCCGATATATCGGCATTCCCCCGATTACTCGGGAACTGCTGTGCATGAGATGCATGGCTGCACCAACACTACTGATGGCTAAATTCGAGCTTCCCGGTGGTTCGACTTAGCACTACACTCTAGAGAGGTGGGAATCCGCAATTCCCATAAAGCTCTCTGTACCATTCTGTGCAATGGATGTATTTGGAGGCATCTTCAGTCTACCACGTCTAATACGCCTAGGTAACAAGGGCCCAGCCACTGAGCTCCCCGACTGAACCGGCAAGGCGGAGG
4376
ATCTGCTGCGCCTCCGGTCCGATATATCGGCATTCCCCCGATTACTCGGGAACTGCTGTGCATGAGATGCATGGCTGCACCAACACTACTGATGGCTAAATTCGAGCTTCCCGGTGGTTCGACTTAGCACTACACTCTAGAGAGGTGGGAATCCGCAATTCCCATAAAGCTCTCTGTACCATTCTGTGCAATGGATGTATTTGGAGGCATCTTCAGTCTACCACGTCTAATACGCCTAGGTAACAAGGGCCCAGCCACTGAGCTCCCCGACTGAACCGGCAAGGCGGAGG
4375
ATCTGCTGCGCCTCCGGTCCGATATATCGGCATTCCCCCGATTACTCGGGAACTGCTGTGCATGAGATGCATGTCTGCACCAACACTACTGATGGCTAAATTCGCGCTTCCCGGTGGTTCGACTTAGTACTACACTCTAGAGAGGTGGGAATCCGCAATTCCCATAAAGCTCTCTGTACCATTCTGTGCAATGGATGTAGTTGGAGGCATCTTCAGTCTACCACGTCTAATACGCCTAGGTAACAAGGGCCCAGCCACTGAGCTCCCCGACTGAACCGGCAAGGCGGAGG
4371
ATCTGCTGCGCCTCCGGTCCGATATATCGGCATTCCCCCGATTACTCGGGAACTGCTGTGCATGAGATGCATGTCTGCACCAACACTACTGATGGCTAAATTCGCGCTTCCCGGTGGTTCGACTTAGTACTACACTCTAGAGAGGTGGGAATCCGCAATTCCCATAAAGCTCTCTGTACCATTCTGTGCAATGGATGTATTTGGAGGCATCTTCAGTCTACCACGTCTAATACGCCTAGGTAACAAGGGCCCAGCCACTGAGCTCCCCGACTGAACCGGCAAGGCGGAGG
4398
ATCTGCTGCGCCTCCGGTCCGATATATCGGCATTCCCCCGATTACTCGGGAACTGCTGTGCATGAGATGCATGTCTGCACCAACACTACTGATGGCTAAATTCGCGCTTCCCGGTGGTTCGACTTAGTACTACACTCTAGAGAGGTGGGAATTCGCAATTCCCATAAAGCTCTCTGTACCATTCTGTGCAATGGATGTATTTGGAGGCATCTCCAGTCTACCACGTCTAATACGCCTAGGTAACAAGGGCCCAGCCACTGAGCTCCCCGACTGAACCGGCAAGGCGGAGG
4397
ATCTGCTGCGCCTCCGGTCCGATATATCGGCATTCCCCCGATTACTCGGGGACTGCTGTGCATGAGATGCATGTCTGCACCAACACTACTGATGGCTAAATTCGCGCTTCCCGGTGGTTCGACTTAGTACTACACTCTAGAGAGGTGGGAATCCGCAATTCCCATAAAGCTCTCTGTACCATTCTGTGCAATGGATGTATTTGGAGGCATCTTCAGTCTACCACGTCTAATACGCCTAGGTAACAAGGGCCCAGCCACTGAGCTCCCCGACTGAACCGGCAAGGCGGAGG
4370
ATCTGCTGCGCCTCCGGTCCGATATATCGGCATTCCCCCGATTACTCGGGAACTGCTGTGCATGAGATGCATGTCTGCACCAACACTACTGATGGCTAAATTCGCGCTTCCCGGTGGTTCGACTTAGTACTACACTCTAGAGAGGTGGGAATCCGCAATTCCCATAAAGCTCTCTGTACCATTCTGTGCAATGGATGTATTTGGAGGCATCTTCAGTCTACCACGTCTAATACGCCTAGGTAACAAGGGCCCAGCCACTGAGCTCCCCGACTGAACCGGCAAGGCGGAGG
4369
ATCTGCTGCGCCTCCGGTCCGATATATCGGCATTCCCCCGATTACTCGGGAACTGCTGTGCATGAGATGCATGTCTGCACCAACACTACTGATGGCTAAATTCGCGCTTCCCGGTGGTTCGACTTAGTACTACACTCTAGAGAGGTGGGAATCCGCAATTCCCATAAAGCTCTCTGTACCATTCTGTGCAATGGATGTATTTGGAGGCATCTTCAGTCTACCACGTCTAATACGCCTAGGTAACAAGGGCCCAGCCACTGAGCTCCCCGACTGAACCGGCAAGGCGGAGG
4364
ATCTGCTGCGCCTCCGGTCCGATATATCGGCATTCCCCCGATTACTCGGGAACTGCTGTGCATGAGATGCATGTCTGCACCAACACTACTGATGGCTAAATTCGCGCTTCCCGGTGGTTCGACTTAGTACTACACTCTAGAGAGGTGGGAATCCGCAATTCCCATAAAGCTCTCTGTACCATTCTGTGCAATGGATGTATTTGGAGGCATCTTCAGTCTACCACGTCTAATACGCCTAGGTAACAAGGGCCCAGCCACTGAGCTCCCCGACTGAACCGGCAAGGCGGAGG
4399
ATCTGCTGCGCCTCCGGTCCGATATATCGGCATTCCCCCGATTACTCGGGAACTGCTGTGCATGAGATGCATGTCTGCACCAACACTACTGATGGCTAAATTCGCGCTTCCCGGTGGTTCGACTTAGTACTACACTCTAGAGAGGTGAGAATCCGCAATTCCCATAAAGCTCTCTGTACCATTCTGTGCAATGGATGTATTTGGAGGCATCTTCAGTCTACCACGTCTAATACGCCTAGGTAACAAGGGCCCAGCCACTGAGCTCCCCGACTGAACCGGCAAGGCGGAGG
4363
ATCTGCTGCGCCTCCGGTCCGATATATCGGCATTCCCCCGATTACTCGGGAACTGCTGTGCATGAGATGCATGTCTGCACCAACACTACTGATGGCTAAATTCGCGCTTCCCGGTGGTTCGACTTAGTACTACACTCTAGAGAGGTGGGAATCCGCAATTCCCATAAAGCTCTCTGTACCATTCTGTGCAATGGATGTATTTGGAGGCATCTTCAGTCTACCACGTCTAATACGCCTAGGTAACAAGGGCCCAGCCACTGAGCTCCCCGACTGAACCGGCAAGGCGGAGG
4362
ATCTGCTGCGCCTCCGGTCCGATATATCGGCATTCCCCCGATTACTCGGGAACTGCTGTGCATGAGATGCATGTCTGCACCAACACTACTGATGGCTAAATTCGCGCTTCCCGGTGGTTCGACTTAGTACTACACTCTAGAGAGGTGGGAATCCGCAATTCCCATAAAGCTCTCTGTACCATTCTGTGCAATGGATGTATTTGGAGGCATCTTCAGTCTACCACGTCTAATACGCCTAGGTAACAAGGGCCCAGCCACTGAGCTCCCCGACTGAACCGGCAAGGCGGAGG
4361
ATCTGCTGCGCCTCCGGTCCGATATATCGGCATTCCCCCGATTACTCGGGAACTGCTGTGCATGAGATGCATGTCTGCACCAACAATACTGATGGCTAAATTCGCGCTTCCCGGTGGTTCGACTTAGTACTACACTCTAGAGAGGTGGGAATCCGCAATTCCCATAAAGCTCTCTGTACCATTCTGTGCAATGGATGTATTTGGAGGCATCTTCAGTCTACCACGTCTAATACGCCTAGGTAACAAGGGCCCAGCCACTGAGCTCCCCGACTGAACCGGCAAGGCGGAGG
4360
ATCTGCTGCGCCTCCGGTCCGATATATCGGCATTCCCCCGATTACTCGGGAACTGCTGTGCATGAGATGCATGTCTGCACCAACAATACTGATGGCTAAATTCGCGCTTCCCGGTGGTTCGACTTAGTACTACACTCTAGAGAGGTGGGAATCCGCAATTCCCATAAAGCTCTCTGTACCATTCTGTGCAATGGATGTATTTGGAGGCATCTTCAGTCTACCACGTCTAATACGCCTAGGTAACAAGGGCCCAGCCACTGAGCTCCCCGACTGAACCGGCAAGGCGGAGG
4357
ATCTGCTGCGCCTCCGGTCCGATATATCGGCATTCCCCCGATTACTCGGGAACTGCTGTGCATGAGATGCATGTCTGCACCAACAATACTGATGGCTAAATTCGCGCTTCCCGGTGGTTCGACTTAGTACTACACTCTAGAGAGGTGGGAATCCGCAATTCCCATAAAGCTCTCTGTACCATTCTGTGCAATGGATGTATTTGGAGGCATCTTCAGTCTACCACGTCTAATACGCCTAGGTAACAAGGGCCCAGCCACTGAGCTCCCCGACTGAACCGGCAAGGCGGAGG
4356
ATCTGCTGCGCCTCCGGTCCGATATATCGGCATTCCCCCGATTACTCGGGAACTGCTGTGCATGAGATGCATGTCTGCACCAACAATACTGATGGCTAAATTCGCGCTTCCCGGTGGTTCGACTTAGTACTACACTCTAGAGAGGTGGGAATCCGCAATTCCCATAAAGCTCTCTGTACCATTCTGTGCAATGGATGTATTTGGAGGCATCTTCAGTCTACCACGTCTAATACGCCTAGGTAACAAGGGCCCAGCCACTGAGCTCCCCGACTGAACCGGCAAGGCGGAGG
4355
ATCTGCTGCGCCTCCGGTCCGATATATCGGCATTCCCCCGATTACTCGGGAACTGCTGTGCATGAGATGTATGTCTGCACCAACAATACTGATGGCTAAATTCGCGCTTCCCGGTGGTTCGACTTAGTACTACACTCTAGAGAGGTGGGAATCCGCAATTCCCATAAAGCTCTCTGTACCATTCTGTGCAATGGATGTATTTGGAGGCATCTTCAGTCTACCACGTCTAATACGCCTAGGTAACAAGGGCCCAGCCACTGAGCTCCCCGACTGAACCGGCAAGGCGGAGG
4400
ATCTGCTGCGCCTCCGGTCCGATATATCGGCATTCCCCCGATTACTCGGGAACTGCTGTGCATGAGATGCATGTCTGCACCAACAATACTGATGGCTAAATTCGCGCTTCCCGGTGGTTCGACTTAGTACTACACTCTAGAGAGGTGGGAATCCGCAATTCCCATAAAGCTCTCTGTACCATTCTGTGCAATGGATGTATTTTAAGGCATCTTCAGTCTACCACGTCTAATACGCCTAGGTAACAAGGGCCCAGCCACTGAGCTCCCCGACTGAACCGGCAAGGCGGAGG
4354
ATCTGCTGCGCCTCCGGTCCGATATATCGGCATTCCCCCGATTACTCGGGAACTGCTGTGCATGAGATGCATGTCTGCACCAACAATACTGATGGCTAAATTCGCGCTTCCCGGTGGTTCGACTTAGTACTACACTCTAGAGAGGTGGGAATCCGCAATTCCCATAAAGCTCTCTGTACCATTCTGTGCAATGGATGTATTTTGAGGCATCTTCAGTCTACCACGTCTAATACGCCTAGGTAACAAGGGCCCAGCCACTGAGCTCCCCGACTGAACCGGCAAGGCGGAGG
4353
ATCTGCTGCGCCTCCGGTCCGATATATCGGCATTCCCCCGATTACTCGGGAACTGCTGTGCATGAGATGCATGTCTGCACCAACAATACTGATGGCTAAATTCGCGCTTCCCGGTGGTTCGACTTAGTACTACACTCTAGAGAGGTGGGAATCCGCAATTCCCATAAAGCTCTCTGTACCATTCTGTGCAATGGATGTATTTTGAGGCATCTTCAGTCTACCACGTCTAATACGCCTAGGTAACAAGGGCCCAGCCACTGAGCTCCCCGACTGAACCGGCAAGGCGGAGG
4401
ATCTGCTGCGCCGCCGATCCGATATATCGGCATTCCCCCGATTACTCGGGAACTGCTGTGCATGAGATGCATGTCTGCACCAAAAATACTGATGGCTAAATTCGTGCTTCCCGGTGGTTCGACTTAGTACTACACTCTAGAGAGGTGGGAATCCGCAATTCCCATAAAGCTCTCTGTACCATTCTGTGCAATGGATGTATTTTAAGGCATCTTCAGTCTACCACGTCTAATACGCCTAGGTAACAAGGGCCCAGCCACTGAGCTCCCCGACTGAACCGGCAAGGCGGAGG
4352
ATCTGCTGCGCCGCCGATCCGATATATCGGCATTCCCCCGATTACTCGGGAACTGCTGTGCATGAGATGCATGTCTGCACCAAAAATACTGATGGCTAAATTCGCGCTTCCCGGTGGTTCGACTTAGTACTACACTCTAGAGAGGTGGGAATCCGCAATTCCCATAAAGCTCTCTGTACCATTCTGTGCAATGGATGTATTTTGAGGCATCTTCAGTCTACCACGTCTAATACGCCTAGGTAACAAGGGCCCAGCCACTGAGCTCCCCGACTGAACCGGCAAGGCGGAGG
4406
ATCTGCTGCGCCGCCGGTCCGATATATCGGCATTCCCCCGATTACTCGGGAACTGCTGTGCATGAGATGCATGTCTGCACCAAAAATACTGATGGCTAAATTCGCGCTTCCCGGTGGTTCGACTTAGTACTACACTCTAGAGAGGTGGGAATCCGCAATTCCCATAAAGCTCTCTGTACCATTCTGTGCAATGGATGTATCTTGAGGCATCTTCAGTCTACCACGTCTAATACGCCTAGGTAACAAGGGCCCAGCCAATGAGCTCCCCGACTGAACCGGCAAGACGGAGG
4405
ATCTGCTGCGCCGCCGGTCCGATATATCGGCATTCCCCCGATTACTCGGGAACTGCTGTGCATGAGATGCATGTCTGCACCAAAAATACTGATGGCTAAATTCGCGCTTCCCGGTGGTTCGACTTAGTACTACACTCTAGAGAGGTGGGAATCCGCAATTCCCATAAAGCTCTCTGTACCATTCTGTGCAATGGATGTATTTTGAGGCATCTTCAGTCTACCACGTCTAATACGCCTAGGTAACAAGGGCCCAGCCACTGAGCTCCCCGACTGAACCGGCAAGACGGAGG
4404
ATCTGCTGCGCCGCCGGTCCGATATATCGGCATTCCCCCGATTACTCGGGAACTGCTGTGCATGAGATGCATGTCTGCACCAAAAATACTGATGGCTAAATTCGCGCTTCCCGGTGGTTCGACTTAGTACTACACTCTAGAGAGGTGGGAATCCGCAATTCCCATAAAGCTCTCTGTACCATTCTGTGCAATGGATGTATTTTGAGGCATCTTCAGTCTACCACGTCTAATACGCCTAGGTAACAAGGGCCCAGCCACTGAGCTCCCCGACTGAACCGGCAAGACGGAGG
4408
ATCTGCTGCGCCGCCGGTCCGATATATCGGCATTCCCCCGATTACTCGGGAACTGCTGTGCATGAGATGCATGTCTGCACCAAAAATACTGATGTCTAAATTCGCGCTTCCCGGTGGTTCGACTTAGTACTACACTCTAGAGAGGTGGGAATCCGCAATTCCCATAAAGCTCTCTGTACCATTCTGTGCAATGGATGTATTTTGAGGCATCTTCAGTCTACCACGTCTAATACGCCTAGGTAACAAGGGCCCAGCCACTGAGCTCCCCGACTGAACCGGCAAGGCGGCGG
4407
ATCTGCTGCGCCGCCGGTCCGATATATCGGCATTCCCCCGATTACTCGGGAACTGCTGTGCATGAGATGCATGTCTGCACCAAAAATACTGATGTCTAAATTCGCGCTTCCCGGTGGTTCGACTTAGTACTACACTCTAGAGAGGTGGGAATCCGCAATTCCCATAAAGCTCTCTGTACCATTCTGTGCAATGGATGTATTTTGAGGCATCTTCAGTCTACCACGTCTAATACGCCTAGGTAACAAGGGCCCAGCCACTGAGCTCCCCGACTGAACCGGCAAGGCGGCGG
4403
ATCTGCTGCGCCGCCGGTCCGATATATCGGCATTCCCCCGATTACTCGGGAACTGCTGTGCATGAGATGCATGTCTGCACCAAAAATACTGATGGCTAAATTCGCGCTTCCCGGTGGTTCGACTTAGTACTACACTCTAGAGAGGTGGGAATCCGCAATTCCCATAAAGCTCTCTGTACCATTCTGTGCAATGGATGTATTTTGAGGCATCTTCAGTCTACCACGTCTAATACGCCTAGGTAACAAGGGCCCAGCCACTGAGCTCCCCGACTGAACCGGCAAGACGGAGG
4414
ATCTGCTGCGCCGCCGGTCCGATATATCGGCGTTCCCCCGATTACTCGGGAACTGCTGTGCATGAGATGCATGTCTGCCCCAAAAATACTGATGGCTAAATTCGCGCTTCCCGGTGGTTCGACTTAGTACTACACTCTAGAGAGGTGGGAATCCGCAATTCCCATAAAGCTCTCTGTACCATTCTGTGCAATGGATGTATTTTGAGGCATCTTCAGTCTACCACGTCTAATACGCCTAGGTAACAAGGGCCCAGCCACTGAGCTCCCCGACTGAACCGGCAAGGCGGAGG
4415
ATCTGCTGCGCCGCCGGTCCGATATATCGGCGTCCCCCCGATTACTCGGGAACTGCTGTGCATGAGATGCATGTCTGCCCCAAAAATACTGATGGCTAAATTCGCGCTTCCCGGTGGTTCGACTTAGTACTACACTCTAGAGAGGTGGGAATCCGCAATTCCCATAAAGCTCTCTGTACCATTCTGTGCAATGGATGTATTTTGAGGCATCTTCAGTCTACCACGTCTAATACGCCTAGGTAACAAGGGCCCAGCCACTGAGCTCCCCGACTGAACCGGCAAGGCGGAGG
4413
ATCTGCTGCGCCGCCGGTCCGATATATCGGCGTTCCCCCGATTACTCGGGAACTGCTGTGCATGAGATGCATGTCTGCCCCAAAAATACTGATGGCTAAATTCGCGCTTCCCGGTGGTTCGACTTAGTACTACACTCTAGAGAGGTGGGAATCCGCAATTCCCATAAAGCTCTCTGTACCATTCTGTGCAATGGATGTATTTTGAGGCATCTTCAGTCTACCACGTCTAATACGCCTAGGTAACAAGGGCCCAGCCACTGAGCTCCCCGACTGAACCGGCAAGGCGGAGG
4416
ATCTGCTGCGCCGCCGGTCCGATATATCGGCGTTCCCCCGATTACTCGGGAACTGCTGTGCATGAGATGCATGTCTGCCCCAAAAATACTGATGGCTAAATTCGCGCTTCCCGGTGGTTCGACTTAGTACTACACTCTAGAGAGGTGGGAATCCGCAATTCCCATAAAGCTCTCTGTACCATTCTGTGCAATGGATGTATTTTGAGGCATCTTCAGTCTACCACGTCTAATACTCCTAGGTAACAAGGGCCCAGCCACTGAGCTCCCAGACTGGACCGGCAAGGCGGAGG
4412
ATCTGCTGCGCCGCCGGTCCGATATATCGGCGTTCCCCCGATTACTCGGGAACTGCTGTGCATGAGATGCATGTCTGCCCCAAAAATACTGATGGCTAAATTCGCGCTTCCCGGTGGTTCGACTTAGTACTACACTCTAGAGAGGTGGGAATCCGCAATTCCCATAAAGCTCTCTGTACCATTCTGTGCAATGGATGTATTTTGAGGCATCTTCAGTCTACCACGTCTAATACGCCTAGGTAACAAGGGCCCAGCCACTGAGCTCCCCGACTGAACCGGCAAGGCGGAGG
4420
ATCTGCTGCGCCGCCGGTCCGATATATCGGCGTTCCCCCGATTACTCGGGAACTGCTGTGCATGAGATGCATATCTTCACCAAAAATACTGATGGCTAAATTCGCGCTTCCCGGTGGTTCGACTTAGTACTACACTCTAGAGAGGTGGGAATCCGCAATTCCCATAAAGCTCTCTGTGCCATTCTGTGCAATGGATGTATTTTGAGGCATCTTCAGTCTACCACGTCTAATACGCCTAGGTAACAAGGGCCCAGCCACTGAGCTCCCCGACTGAACCGGCAAGGCGGAGG
4423
ATCTGCTGCGCCGCCGGTCCGATATATCGGCGTTCCCCCGATTACTCGGGAACTGCTGTGCATGAGATGCATGTCTTCACCAAAAATACTGATGGCTAAATTCGCGCTTCCCGGTGGTTCGACTTAGTACTACACTCTAGAGAGGTGGGAATCCGCAATTCCCATAAAGCTCTCTGTACCATTCTGTGCAATGGATGTATTTTGAGGCATCTTCAGTCTACCACGTCTAATACGCCTAGGTAACAAGGGCCCAGCCATTGAGCTCCCCGACTGAACCGGCAAGGCGGAGG
4422
ATCTGCTGCGCCGCCGGTCCGATATATCGGCGTTCCCCCGATTACTCGGGAACTGCTGTGCATGAGATGCATGTCTTCACCAAAAATACTGATGGCTAAATTCGCGCTTCCCGGTGGTTCGACTTAGTACTACACTCTAGAGAGGTGGGAATCCGCAATTCCCATAAAGCTCTCTGTACCATTCTGTGCAATGGATGTATTTTGAGGCATCTTCAGTCTACCACGTCTAATACGCCTAGGTAACAAGGGCCCAGCCATTGAGCTCCCCGACTGAACCGGCAAGGCGGAGG
4434
AGCTGCTGCGCCGCCGGTCCGATATATCGGCGTTCCCCCGATTACTCGTGAACTGCCGTGCATGAGCTGCATGTCTTCACCAAAAATACTGATGGCTAAATTCGCGCCTCCCGGTGGTTAGACTTAGTACTACACTCTAGAGAGGTGGGAATCCGCAATTCCCATAAAGCTCTCTGTACCATTCTGTGCAATGGATGTATTTTGAGGCATCTTCAGTCTACCACGTCTAATACGCCTAGGTAACAAGGGCCCAGCCACTGAGCTCCCCGACTGAACCGGCAAGGCGGAGG
4450
AGCTGCTGCGCCGCCGGTCCGATATAGCGGCGTTCCCCCGATTACTCGGGAACTGCCGTGCATGAGCTGCATGTCTTCACCAAAAATACTGATGGCTAAATTCGCGCCTCCCGGTGGTTAGACTTAGTACTCCACTTTAGAGAGGTGGGAATCCGCAATTCCCATAAAGCTCTCTGTACCATTCTGTGCAATGGATGTATTTTGAGGCATCTTCAGTCTACCATGTCTAATACGCCTAGGTAACAAGGGCCCAGCCAAGGAGCTCCCCGACTGAACCGGCAAGGCGGAGG
4449
AGCTGCTGCGCCGCCGGTCCGATATAGCGGCGTTCCCCCGATTACTCGGGAACTGCCGTGCATGAGCTGCATGTCTTCACCAAAAATACTGATGGCTAAATTCGCGCCTCCCGGTGGTTAGACTTAGTACTCCACTTTAGAGAGGTGGGAATCCGCAATTCCCATAAAGCTCTCTGTACCATTCTGTGCAATGGATGTATTTTGAGGCATCTTCAGTCTACCATGTCTAATACGCCTAGGTAACAAGGGCCCAGCCAATGAGCTCCCCGACTGAACCGGCAAGGCGGAGG
4448
AGCTGCTGCGCCGCCGGTCCGATATAGCGGCGTTCCCCCGATTACTCGGGAACTGCCGTGCATGAGCTGCATGTCTTCACCAAAAATACTGATGGCTAAATTCGCGCCTCCCGGTGGTTAGACTTAGTACTCCACTTTAGAGAGGTGGGAATCCGCAATTCCCATAAAGCTCTCTGTACCATTCTGTGCAATGGATGTATTTTGAGGCATCTTCAGTCTACCATGTCTAATACGCCTAGGTAACAAGGGCCCAGCCAATGAGCTCCCCGACTGAACCGGCAAGGCGGAGG
4451
AGCTGCTGCGCCGCCGGTCCGATATAGCGGCGTTCCCCCGATTAATCGGGAACTGCCGTGCATGAGCTGCATGTCTTCACCAAAAATACTGATGGCTAAATTCGCGCCTCCCGGTGGTTAGACTTAGTACTCCACTTTAGAGAGGTGGGAATCCGCAATTCCCATAAAGCTCTCTGTACCATTCTGTGCAATGGATGTATTTTGAGGCATCTTCAGTCTACCATGTCTAATACGCCTAGGTAACAAGGGCCCAGCCAATGAGCTCCCCGACTGAACCGGCAAGGCGGAGG
4447
AGCTGCTGCGCCGCCGGTCCGATATAGCGGCGTTCCCCCGATTACTCGGGAACTGCCGTGCATGAGCTGCATGTCTTCACCAAAAATACTGATGGCTAAATTCGCGCCTCCCGGTGGTTAGACTTAGTACTCCACTTTAGAGAGGTGGGAATCCGCAATTCCCATAAAGCTCTCTGTACCATTCTGTGCAATGGATGTATTTTGAGGCATCTTCAGTCTACCATGTCTAATACGCCTAGGTAACAAGGGCCCAGCCAATGAGCTCCCCGACTGAACCGGCAAGGCGGAGG
4455
AGCTGCTGCGCCGCCGGTCCGATATAGCGGCGTTCCCCCGATTACTCGGGAACTTCCGTGCATGAGCTGCATGTCTTCACCAAAAACACTGATGGCTAAATTCGCGCCTCCCGGTGGTTAGATTTAGTACTCCACTTTAGAGAGGTGGGAATCCGCAATTCCCATAAAGCTCTCTGTACCATTCTGTGCAATGGATGTATTTTGAGGCATCTTCAGTCTACCACGTCTAATACGCCTAGGTAACAAGGGCCCAGCCAATGAGCTCCCCGACTGAACCGGCAAGGCGGAGG
4454
AGCTGCTGCGCCGCCGGTCCGATATAGCGGCGTTCCCCCGATTACTCGGGAACTTCCGTGCATGAGCTGCATGTCTTCACCAAAAACACTGATGGCTAAATTCGCGCCTCCCGGTGGTTAGATTTAGTACTCCACTTTAGAGAGGTGGGAATCCGCAATTCCCATAAAGCTCTCTGTACCATTCTGTGCAATGGATGTATTTTGAGGCATCTTCAGTCTACCACGTCTAATACGCCTAGGTAACAAGGGCCCAGCCAATGAGCTCCCCGACTGAACCGGCAAGGCGGAGG
4456
AGCTGCTGCGCCGCCGGTCCGATATAGCGGCGTTCCCCCGATTACTCGGGAACTTCCGTGCATGAGCTGCATGTCTTCACCAAAAACACTGATGGCTAAATTCGCGCCTCCCGGTGGTTAGACTTAGTACTCCACTTTAGAGAGGTGGGAATCCGCAATTCCCATAAAGCTCTCTGTACCATTCTGTGCAATGGATGTATTTTGAGGCATCTTCAGTCTACCACGTCTAATACGCCTAGGTAACAAGGGCCCAGCCAATGAGCTCCCCGACTGAACCGGCAAGGCGGAGG
4453
AGCTGCTGCGCCGCCGGTCCGATATAGCGGCGTTCCCCCGATTACTCGGGAACTTCCGTGCATGAGCTGCATGTCTTCACCAAAAACACTGATGGCTAAATTCGCGCCTCCCGGTGGTTAGACTTAGTACTCCACTTTAGAGAGGTGGGAATCCGCAATTCCCATAAAGCTCTCTGTACCATTCTGTGCAATGGATGTATTTTGAGGCATCTTCAGTCTACCACGTCTAATACGCCTAGGTAACAAGGGCCCAGCCAATGAGCTCCCCGACTGAACCGGCAAGGCGGAGG
4452
AGCTGCTGCGCCGCCGGTCCGATATAGCGGCGTTCCCCCGATTACTCGGGAACTGCCGTGCATGAGCTGCATGTCTTCACCAAAAACACTGATGGCTAAATTCGCGCCTCCCGGTGGTTAGACTTAGTACTCCACTTTAGAGAGGTGGGAATCCGCAATTCCCATAAAGCTCTCTGTACCATTCTGTGCAATGGATGTATTTTGAGGCATCTTCAGTCTACCACGTCTAATACGCCTAGGTAACAAGGGCCCAGCCAATGAGCTCCCCGACTGAACCGGCAAGGCGGAGG
4446
AGCTGCTGCGCCGCCGGTCCGATATAGCGGCGTTCCCCCGATTACTCGGGAACTGCCGTGCATGAGCTGCATGTCTTCACCAAAAATACTGATGGCTAAATTCGCGCCTCCCGGTGGTTAGACTTAGTACTCCACTTTAGAGAGGTGGGAATCCGCAATTCCCATAAAGCTCTCTGTACCATTCTGTGCAATGGATGTATTTTGAGGCATCTTCAGTCTACCATGTCTAATACGCCTAGGTAACAAGGGCCCAGCCAATGAGCTCCCCGACTGAACCGGCAAGGCGGAGG
4458
AGCTGCTGCGCCGCCGGTCCGATATATCGGCGTTCCCCCGATTACTCGGGAACTGCCGTGCATGAGCTGCATGTCTTCACCAAAAATACTGATGGCTAAATTCGCGCCTCCCGATGGTTAGACTTAGTACTCCACTTTAGAGAGGTGGGAATCCGCAATTCCCATAAAGCTCTCTGTACCATTCTGTGCAATGGATGTATTTTGAGGCATCTTCAGTCTACCACGTCTAATACGCCTAGGTAACAAGGGCCCAGCCAATGAGCTACCCGACTGAATCGGCAAGGCGGAGG
4457
AGCTGCTGCGCCGCCGGTCCGATATATCGGCGTTCCCCCGATTACTCGGGAACTGCCGTGCATGAGCTGCATGTCTTCACCAAAAATACTGATGGCTAAATTCGCGCCTCCCGGTGGTTAGACTTAGTACTCCACTTTAGAGAGGTGGGAATCCGCAATTCCCATAAAGCTCTCTGTACCATTCTGTGCAATGGATGTATTTTGAGGCATCTTCAGTCTACCACGTCTAATACGCCTAGGTAACAAGGGCCCAGCCAATGAGCTCCCCGACTGAATCGGCAAGGCGGAGG
4445
AGCTGCTGCGCCGCCGGTCCGATATAGCGGCGTTCCCCCGATTACTCGGGAACTGCCGTGCATGAGCTGCATGTCTTCACCAAAAATACTGATGGCTAAATTCGCGCCTCCCGGTGGTTAGACTTAGTACTCCACTTTAGAGAGGTGGGAATCCGCAATTCCCATAAAGCTCTCTGTACCATTCTGTGCAATGGATGTATTTTGAGGCATCTTCAGTCTACCACGTCTAATACGCCTAGGTAACAAGGGCCCAGCCAATGAGCTCCCCGACTGAATCGGCAAGGCGGAGG
4444
AGCTGCTGCGCCGCCGGTCCGATATATCGGCGTTCCCCCGATTACTCGGGAACTGCCGTGCATGAGCTGCATGTCTTCACCAAAAATACTGATGGCTAAATTCGCGCCTCCCGGTGGTTAGACTTAGTACTCCACTTTAGAGAGGTGGGAATCCGCAATTCCCATAAAGCTCTCTGTACCATTCTGTGCAATGGATGTATTTTGAGGCATCTTCAGTCTACCACGTCTAATACGCCTAGGTAACAAGGGCCCAGCCAATGAGCTCCCCGACTGAACCGGCAAGGCGGAGG
4461
AGCTGCTGCGCCGCCGGTCCGATATATCGGCGTTCCCCCGATTACTCGGGAACTGCCGTGCATGAGCTGCATGTCTTCATCAAAAACACTGATGGCTAAATTCTCGCCTCCCGGTGGTTAGACTTAGTACTCCACTTTAGAGAGGTGGGAATCCGCAATTCCCATAAAGCTCTCTGTACCATTCTGTGCAATGGATGTATTTTGAGGCATCTTCAGTCTACCACGTCTAATACGCCTAGGTAACAAGGGCCCAGCCAATGAGCTCCCCGACTGAACCGGCAAGGCGGAGG
4460
AGCTGCTGCGCCGCCGGTCCGATATATCGGCGTTCCCCCGATTACTCGGGAACTGCCGTGCATGAGCTGCATGTCTTCACCAAAAATACTGATGGCTAAATTCTCGCCTCCCGGTGGTTAGACTTAGTACTCCACTTTAGAGAGGTGGGAATCCGCAATTCCCATAAAGCTCTCTGTACCATTCTGTGCAATGGATGTATTTTGAGGCATCTTCAGTCTACCACGTCTAATACGCCTAGGTAACAAGGGCCCAGCCAATGAGCTCCCCGACTGAACCGGCAAGGCGGAGG
4464
AGCTGCTGCGCCGCCGGTCCGATATATCGGCGTTCCTCCGATTACTCGGGAACTGCCGTGCATGAGCTGCATGTCTTCACCAAAAATACTGATGGCTAAATTCGCGCCTCCCGGTGGTTAGACTTAGTACTCCACTTTAGAGAGGTGAGAATCCGCAATTCCCATAAAGCTCTCTGTACCATTCTGTGCAATGGATGTATTTTGAGGCATCTTCAGTCTATCACGTCTAATACGCCTAGGTAAAAAGGGCCCAGCCAATGAGCTCCCCGACTGAACCGGCAAGGCGGAGG
4463
AGCTGCTGCGCCGCCGGTCCGATATATCGGCGTTCCTCCGATTACTCGGGAACTGCCGTGCATGAGCTGCATGTCTTCACCAAAAATACTGATGGCTAAATTCGCGCCTCCCGGTGGTTAGACTTAGTACTCCACTTTAGAGAGGTGGGAATCCGCAATTCCCATAAAGCTCTCTGTACCATTCTGTGCAATGGATGTATTTTGAGGCATCTTCAGTCTACCACGTCTAATACGCCTAGGTAAAAAGGGCCCAGCCAATGAGCTCCCCGACTGAACCGGCAAGGCGGAGG
4462
AGCTGCTGCGCCGCCGGTCCGATATATCGGCGTTCCCCCGATTACTCGGGAACTGCCGTGCATGAGCTGCATGTCTTCACCAAAAATACTGATGGCTAAATTCGCGCCTCCCGGTGGTTAGACTTAGTACTCCACTTTAGAGAGGTGGGAATCCGCAATTCCCATAAAGCTCTCTGTACCATTCTGTGCAATGGATGTATTTTGAGGCATCTTCAGTCTACCACGTCTAATACGCCTAGGTAAAAAGGGCCCAGCCAATGAGCTCCCCGACTGAACCGGCAAGGCGGAGG
4459
AGCTGCTGCGCCGCCGGTCCGATATATCGGCGTTCCCCCGATTACTCGGGAACTGCCGTGCATGAGCTGCATGTCTTCACCAAAAATACTGATGGCTAAATTCGCGCCTCCCGGTGGTTAGACTTAGTACTCCACTTTAGAGAGGTGGGAATCCGCAATTCCCATAAAGCTCTCTGTACCATTCTGTGCAATGGATGTATTTTGAGGCATCTTCAGTCTACCACGTCTAATACGCCTAGGTAAAAAGGGCCCAGCCAATGAGCTCCCCGACTGAACCGGCAAGGCGGAGG
4443
AGCTGCTGCGCCGCCGGTCCGATATATCGGCGTTCCCCCGATTACTCGGGAACTGCCGTGCATGAGCTGCATGTCTTCACCAAAAATACTGATGGCTAAATTCGCGCCTCCCGGTGGTTAGACTTAGTACTCCACTTTAGAGAGGTGGGAATCCGCAATTCCCATAAAGCTCTCTGTACCATTCTGTGCAATGGATGTATTTTGAGGCATCTTCAGTCTACCACGTCTAATACGCCTAGGTAACAAGGGCCCAGCCAATGAGCTCCCCGACTGAACCGGCAAGGCGGAGG
4442
AGCTGCTGCGCCGCCGGTCCGATATATCGGCGTTCCCCCGATTACTCGGGAACTGCCGTGCATGAGCTGCATGTCTTCACCAAAAATACTGATGGCTAAATTCGCGCCTCCCGGTGGTTAGACTTAGTACTCCACTTTAGAGAGGTGGGAATCCGCAATTCCCATAAAGCTCTCTGTACCATTCTGTGCAATGGATGTATTTTGAGGCATCTTCAGTCTACCACGTCTAATACGCCTAGGTAACAAGGGCCCAGCCAATGAGCTCCCCGACTGAACCGGCAAGGCGGAGG
4469
AGCTGCTGCGCCGCCGGTCCGATATATCGGCGTTCCCCCGATTGCTCGGGAACTGCCGTGCATGAGCTGCATGTCTTCACCAAAAATACTGATGGCTAAATTCGCGCCTCCCGGTGGTTAGACTTAGTACTCCACTTTAGAGAGGTGGGAATCCGCAATTCCCATAAGGCTCTCTGTACCATTCTGTGCAATGGATTTATTTTGAGGCATCTTCAGTCTACCACGTCTAATACGCCTAGGTACCAAGGGCCCAGCCACTGAGCTCCCCGACTGAACCGGCAAGGCGGAGG
4474
AGCTGCTGCGCCGCCGGTCCGATATATCGGCGTTCCCCCGATTGCTCGGGAACTGCCGTGCATGAGCTGCATGTCTTCACCAAAAATACTGATGGCTAAATTCGCGCCTTCCGGTGGTTAGACTTAGTACTCTACTTTAGAGAGGTGGGAATCCGCAATTCCCATAAGGCTCTCTGTACCATTCTGTGCAATGGATTTATTTTGAGGCATCTTCAGTCTACCACTTCTAATACGCCTAGGTACCAAGGGCCCAGCCCCTGAGCTCCCCGACTGAACCGGCAAGGCGGAGG
4477
AGCTGCTGCGCCGCCGGTCCGATATATCGGCGTTCCCCCGATTGCTCGGGAACTGCCGTGCATGAGCTGCATGTCTTCACCAAAAATACTGATGACTAAATTCGCGCCTCCCGGTGGTTAGACTTAGTACTCTACTTTAGAGAGTTGGGAATCCGCAATTCCCATAAGGCTCTCTGTACCATTCTGTGCAATGGATTTATTTTGAGGCATCTTCAGTCTACCACGTCTAATACGCCTAGGTACCAAGGGCCCAGCCCCTGAGATCCCCGACTGAACCGGCAAGGCGGAGG
4476
AGCTGCTGCGCCGCCGGTCCGATATATCGGCGTTCCCCCGATTGCTCGGGAACTGCCGTGCATGAGCTGCATGTCTTCACCAAAAATACTGATGACTAAATTCGCGCCTCCCGGTGGTTAGACTTAGTACTCTACTTTAGAGAGTTGGGAATCCGCAATTCCCATAAGGCTCTCTGTACCATTCTGTGCAATGGATTTATTTTGAGGCATCTTCAGTCTACCACGTCTAATACGCCTAGGTACCAAGGGCCCAGCCCCTGAGATCCCCGACTGAACCGGCAAGGCGGAGG
4475
AGCTGCTGCGCCGCCGGTCCGATATATCGGCGTTCCCCCGATTGCTCGGGAACTGCCGTGCATGAGCTGCATGTCTTCACCAAAAATACTGATGACTAAATTCGCGCCTCCCGGTGGTTAGACTTAGTACTCTACTTTAGAGAGGTGGGAATCCGCAATTCCCATAAGGCTCTCTGTACCATTCTGTGCAATGGATTTATTTTGAGGCATCTTCAGTCTACCACGTCTAATACGCCTAGGTACCAAGGGCCCAGCCCCTGAGCTCCCCGACTGAACCGGCAAGGCGGAGG
4473
AGCTGCTGCGCCGCCGGTCCGATATATCGGCGTTCCCCCGATTGCTCGGGAACTGCCGTGCATGAGCTGCATGTCTTCACCAAAAATACTGATGACTAAATTCGCGCCTCCCGGTGGTTAGACTTAGTACTCTACTTTAGAGAGGTGGGAATCCGCAATTCCCATAAGGCTCTCTGTACCATTCTGTGCAATGGATTTATTTTGAGGCATCTTCAGTCTACCACGTCTAATACGCCTAGGTACCAAGGGCCCAGCCCCTGAGCTCCCCGACTGAACCGGCAAGGCGGAGG
4472
AGCTGCTGCGCCGCCGGTCCGATATATCGGCGTTCCCCCGATTGCTCGGGAACTGCCGTGCATGAGCTGCATGTCTTCACCAAAAATACTGATGGCTAAATTCGCGCCTCCCGGTGGTTAGACTTAGTACTCTACTTTAGAGAGGTGGGAATCCGCAATTCCCATAAGGCTCTCTGTACCATTCTGTGCAATGGATTTATTTTGAGGCATCTTCAGTCTACCACGTCTAATACGCCTAGGTACCAAGGGCCCAGCCCCTGAGCTCCCCGACTGAACCGGCAAGGCGGAGG
4471
AGCTGCTGCGCCGCCGGTCCGATATATCGGCGTTCCCCCGATTGCTCGGGAACTGCCGTGCATGAGCTGCATGTCTTCACCAAAAATACTGATGGCTAAATTCGCGCCTCCCGGTGGTTAGACTTAGTACTCTACTTTAGAGAGGTGGGAATCCGCAATTCCCATAAGGCTCTCTGTACCATTCTGTGCAATGGATTTATTTTGAGGCATCTTCAGTCTACCACGTCTAATACGCCTAGGTACCAAGGGCCCAGCCCCTGAGCTCCCCGACTGAACCGGCAAGGCGGAGG
4481
AGCTGCTGCGCCGCCGGTCCGATATATCGGCGTTCCCCCGATTGCTCGGGAACTGCCGTGCATGAGCTGCATGTCTTCACCAAAAATACTGATGGCTAAATTCGCGCCTCCCGGTGGTTAGACTTAGTACTCTACTTTAGAGAGTTGGGAATCCGCAATTCCCAGAAGGCTCTCTGTACCATTCTGTGCAATGGATTTATTTTGAGGCATCTTCAGTCTACCACGTCTAATACGCCTAGGTAACAAGGGCCCAGCCCCTGAGCTCCCCGACTGAACCGGCAAGGCGGAGG
4480
AGCTGCTGCGCCGCCGGTCCGATATATCGGCGTTCCCCCGATTGCTCGGGAACTGCCGTGCATGAGCTGCATGTCTTCACCAAAAATACTGATGGCTAAATTCGCGCCTCCCGGTGGTTAGACTTAGTACTCTACTTTAGAGAGTTGGGAATCCGCAATTCCCAGAAGGCTCTCTGTACCATTCTGTGCAATGGATTTATTTTGAGGCATCTTCAGTCTACCACGTCTAATACGCCTAGGTAACAAGGGCCCAGCCCCTGAGCTCCCCGACTGAACCGGCAAGGCGGAGG
4479
AGCTGCTGCGCCGCCGGTCCGATATATCGGCGTTCCCCCGATTGCTCGGGAACTGCCGTGCATGAGCTGCATGTCTTCACCAAAAATACTGATGGCTAAATTCGCGCCTCCCGGTGGTTAGACTTAGTACTCTACTTTAGAGAGTTGGGAATCCGCAATTCCCATAAGGCTCTCTGTACCATTCTGTGCAATGGATTTATTTTGAGGCATCTTCAGTCTACCACGTCTAATACGCCTAGGTACCAAGGGCCCAGCCCCTGAGCTCCCCGACTGAACCGGCAAGGCGGAGG
4478
AGCTGCTGCGCCGCCGGTCCGATATATCGGCGTTCCCCCGATTGCTCGGGAACTGCCGTGCATGAGCTGCATGTCTTCACCAAAAATACTGATGGCTAAATTCGCGCCTCCCGGTGGTTAGACTTAGTACTCTACTTTAGAGAGTTGGGAATCCGCAATTCCCATAAGGCTCTCTGTACCATTCTGTGCAATGGATTTATTTTGAGGCATCTTCAGTCTACCACGTCTAATACGCCTAGGTACCAAGGGCCCAGCCCCTGAGCTCCCCGACTGAACCGGCAAGGCGGAGG
4470
AGCTGCTGCGCCGCCGGTCCGATATATCGGCGTTCCCCCGATTGCTCGGGAACTGCCGTGCATGAGCTGCATGTCTTCACCAAAAATACTGATGGCTAAATTCGCGCCTCCCGGTGGTTAGACTTAGTACTCTACTTTAGAGAGGTGGGAATCCGCAATTCCCATAAGGCTCTCTGTACCATTCTGTGCAATGGATTTATTTTGAGGCATCTTCAGTCTACCACGTCTAATACGCCTAGGTACCAAGGGCCCAGCCCCTGAGCTCCCCGACTGAACCGGCAAGGCGGAGG
4468
AGCTGCTGCGCCGCCGGTCCGATATATCGGCGTTCCCCCGATTGCTCGGGAACTGCCGTGCATGAGCTGCATGTCTTCACCAAAAATACTGATGGCTAAATTCGCGCCTCCCGGTGGTTAGACTTAGTACTCCACTTTAGAGAGGTGGGAATCCGCAATTCCCATAAGGCTCTCTGTACCATTCTGTGCAATGGATTTATTTTGAGGCATCTTCAGTCTACCACGTCTAATACGCCTAGGTACCAAGGGCCCAGCCACTGAGCTCCCCGACTGAACCGGCAAGGCGGAGG
4467
AGCTGCTGCGCCGCCGGTCCGATATATCGGCGTTCCCCCGATTGCTCGGGAACTGCCGTGTATGAGCTGCATGTCTTCACCAAAAATACTGATGGCTAAATTCGCGCCTCCCGGTGGTTAGACTTAGTACTCCACTTTAGAGAGGTGGGAATCCGCAATTCCCATAAGGCTCTCTGTACCATTCTGTGCAATGGATGTATTTTGAGGCATCTTCAGTCTACCACGTCTAATACGCCTAGGTACCAAGGGCCCAGCCACTGAGCTCCCCGACTGAACCGGCAAGGCGGAGG
4485
AGCTGCTGCGCCGCCGGTCTGATATATCGGCGTTCCCCCGATTACTCGGGAACTGCCGTGCATGAGCTGCATGTCTTCACCAAAAATACTGATGGCTAAATTCGCGCCTCCCGGTGGTTAGACTTAGTACTCCACTTTAGAGAGGTGGGAATCCGCAATTCCCATAAGGCTCTCTGTACCATTCTGTGCAATGGATGTATTTTGAGGCATCTCCAGTCTACCACGTCTAATGCGACTAGGTACCAAGGGCCCAGCCACTGAGCTCCCCGACTGAACCGGCAAGGCGGAGG
4484
AGCTGCTGCGCCGCCGGTCTGATATATCGGCGTTCCCCCGATTACTCGGGAACTGCCGTGCATGAGCTGCATGTCTTCACCAAAAATACTGATGGCTAAATTCGCGCCTCCCGGTGGTTAGACTTAGTACTCCACTTTAGAGAGGTGGGAATCCGCAATTCCCATAAGGCTCTCTGTACCATTCTGTGCAATGGATGTATTTTGAGGCATCTCCAGTCTACCACGTCTAATGCGACTAGGTACCAAGGGCCCAGCCACTGAGCTCCCCGACTGAACCGGCAAGGCGGAGG
4483
AGCTGCTGCGCCGCCGGTCCGATATATCGGCGTTCCCCCGATTACTCGGGAACTGCCGTGCATGAGCTGCATGTCTTCACCAAAAATACTGATGGCTAAATTCGCGCCTCCCGGTGGTTAGACTTAGTACTCCACTTTAGAGAGGTGGGAATCCGCAATTCCCATAAGGCTCTCTGTACCATTCTGTGCAATGGATGTATTTTGAGGCATCTTCAGTCTACCACGTCTAATACGACTAGGTACCAAGGGCCCAGCCACTGAGCTCCCCGACTGAACCGGCAAGGCGGAGG
4482
AGCTGCTGCGCCGCCGGTCCGATATATCGGCGTTCCCCCGATTACTCGGGAACTGCCGTGCATGAGCTGCATGTCTTCACCAAAAATACTGATGGCTAAATTCGCGCCTCCCGGTGGTTAGACTTAGTACTCCACTTTAGAGAGGTGGGAATCCGCAATTCCCATAAGGCTCTCTGTACCATTCTGTGCAATGGATGTATTTTGAGGCATCTTCAGTCTACCACGTCTAATACGACTAGGTACCAAGGGCCCAGTCACTGAGCTCCCCGACTGAACCGGCAAGGCGGAGG
4466
AGCTGCTGCGCCGCCGGTCCGATATATCGGCGTTCCCCCGATTACTCGGGAACTGCCGTGCATGAGCTGCATGTCTTCACCAAAAATACTGATGGCTAAATTCGCGCCTCCCGGTGGTTAGACTTAGTACTCCACTTTAGAGAGGTGGGAATCCGCAATTCCCATAAGGCTCTCTGTACCATTCTGTGCAATGGATGTATTTTGAGGCATCTTCAGTCTACCACGTCTAATACGCCTAGGTACCAAGGGCCCAGCCACTGAGCTCCCCGACTGAACCGGCAAGGCGGAGG
4465
AGCTGCTGCGCCGCCGGTCCGATATATCGGCGTTCCCCCGATTACTCGGGAACTGCCGTGCATGAGCTGCATGTCTTCACCAAAAATACTGATGGCTAAATTCGCGCCTCCCGGTGGTTAGACTTAGTACTCCACTTTAGAGAGGTGGGAATCCGCCATTCCCATAAAGCTCTCTGTACCATTCTGTGCAATGGATGTATTTTGAGGCATCTTCAGTCTACCACGTCTAATACGCCTAGGTAACAAGGGCCCAGCCACTGAGCTCCCCGACTGAACCGGCAAGGCGGAGG
4441
AGCTGCTGCGCCGCCGGTCCGATATATCGGCGTTCCCCCGATTACTCGGGAACTGCCGTGCATGAGCTGCATGTCTTCACCAAAAATACTGATGGCTAAATTCGCGCCTCCCGGTGGTTAGACTTAGTACTCCACTTTAGAGAGGTGGGAATCCGCAATTCCCATAAAGCTCTCTGTACCATTCTGTGCAATGGATGTATTTTGAGGCATCTTCAGTCTACCACGTCTAATACGCCTAGGTAACAAGGGCCCAGCCACTGAGCTCCCCGACTGAACCGGCAAGGCGGAGG
4440
AGCTGCTGCGCCGCCGGTCCGATATATCGGCGTTCCCCCGATTACTCGGGAACTGCCGTGCATGAGCTGCATGTCTTCACCAAAAATACTGATGGCTAAATTCGCGCCTCCCGGTGGTTAGACTTAGTACTCCACTTTAGAGAGGTGGGAATCCGCAATTCCCATAAAGCTCTCTGTACCATTCTGTGCAATGGATGTATTTTGAGGCATCTTCAGTCTACCACGTCTAATACGCCTAGGTAACAAGGGCCCAGCCACTGAGCTCCCCGACTGAACCGGCAAGGCGGAGG
4490
AGCTGCTGCGCCGCCGGTCCGATATATCGGCGTTCCCCCGATTACTCGGGAACTGCCGTGCATGAGCTGCATGTCTTCACCAAAAATACTGATGGCTAAATTCGCGCTTCCCGGTGGTTAGACTTAGTACTCCACTTTAGAGAGGTGGGAATCCGCAATTCCCATAAATCTCTCTGTACCATTCTGTGCAATGGATGTATTTTGAGGCATCTTCAGTCTACCACGTCTAATACGCCTAGGTAACAAGGGCCCAGCCACTGAGCTCCCCGACTGAACCGGCAAGGCGGAGG
4492
AGCTGCTGCGCCGCCGGTCCGATATATCGGCGTTCCCCCGATTACTCGGGAACTGCCGTGCATGAGCTGCATGTCTTCACCAAAAATACTGATGGCTAAATTCGCGCCTCCCGGTGGTTAGACTTAGTACTCCACTTTAGAGAGGTGGGAATCCGCAATTCCCATAAATCTCTCTGTACCATTCTGTGCAATGGATGTATTTTGAGGCATCTTCAGTCTACCACGTCTAATACGCCTAGGTAACAAGGGCCCAGCCACTGAGCTCCCCGACTGAACCGGCAAGGCGGAGG
4503
ATCTGCTGCGCCGCCGGTCCTATATATCGGCGTTCCCCCGATTACTCGGGAACTGCCGTGCATGAGCTGCATGTCTTCACCAAAAATACTGATGGCTAAATTCGCGCCTCCCGGTGGTTAGGCTTAGTACTCCACTTTAGAGAGGTGGGAATCCGCAATTCCCATAAATCTCTCTGTACCATTCTGTGCAATGGATGTATTTTGAGGCATCTTCAGTATACCACGTCTAATACACCTAGATAACAAGGGCCCAGCCACTGAGCTCCCCGACTGAACCGGCAAGGCGGAGG
4506
AGCTGCTGCGCCGCCGGTCCTATATATCGGCGTTCCCCCGATTACTCGGGAACTGCCGTGCATGAGCTGCATGTCTTCACCAAAAATACTGATGGCTAAATTCGCGCCTCCCGGTGGTTAGGCTTAGTACTCCACTTTAGAGAGGTGGGAATCCGCAATTCCCATAAATCTCTCTGTACCATTCTGTGCAATGGATGTATTTTGAGGCATCTTCAGTATACCACGTCTAATACACCTAGATAACAAGGGCCCAGCCACTGAGCTCCCCGACTAAACCGGCAAGGCGGAGG
4505
AGCTGCTGCGCCGCCGGTCCTATATATCGGCGTTCCCCCGATTACTCGGGAACTGCCGTGCATGAGCTGCATGTCTTCACCAAAAATACTGATGGCTAAATTCGCGCCTCCCGGTGGTTAGGCTTAGTACTCCACTTTAGAGAGGTGGGAATCCGCAATTCCCATAAATCTCTCTGTACCATTCTGTGCAATGGATGTATTTTGAGGCATCTTCAGTATACCACGTCTAATACACCTAGATAACAAGGGCCCAGCCACTGAGCTCCCCGACTGAACCGGCAAGGCGGAGG
4504
AGCTGCTGCGCCGCCGGTCCTATATATCGGCGTTCCCCCGATTACTCGGGAACTGCCGTGCATGAGCTGCATGTCTTCACCAAAAATACTGATGGCTAAATTCGCGCCTCCCGGTGGTTAGGCTTAGTACTCCACTTTAGAGAGGTGGGAATCCGCAATTCCCATAAATCTCTCTGTACCATTCTGTGCAATGGATGTATTTTGAGGCATCTTCAGTATACCACGTCTAATACACCTAGATAACAAGGGCCCAGCCACTGAGCTCCCCGACTGAACCGGCAAGGCGGAGG
4502
AGCTGCTGCGCCGCCGGTCCTATATATCGGCGTTCCCCCGATTACTCGGGAACTGCCGTGCATGAGCTGCATGTCTTCACCAAAAATACTGATGGCTAAATTCGCGCCTCCCGGTGGTTAGGCTTAGTACTCCACTTTAGAGAGGTGGGAATCCGCAATTCCCATAAATCTCTCTGTACCATTCTGTGCAATGGATGTATTTTGAGGCATCTTCAGTATACCACGTCTAATACACCTAGATAACAAGGGCCCAGCCACTGAGCTCCCCGACTGAACCGGCAAGGCGGAGG
4507
AGCTGCTGCGCCGCCGGTCCTATATATCGGCGTTCCCCCGATTACTCGGGAACTGCCGTGCATGAGCTGCATGTCTTCACCAAAAATACTGATGGCTAAATTCGCGCCTCCCGGTGGTTAGGCTTAGTACTCCACTTTAGAGAGGTGGGAATCCGCAATTCCCATAAATCTCTCTGTACCATTCTGTGCGATGGATGTATTTTGAGGCATCTTCAGTATACCACGTCTAATACACCTAGATAACAAGGGCCCAGCCACTGAGCTCCCCGACTGAACCGGCAAGGCGGAGG
4501
AGCTGCTGCGCCGCCGGTCCTATATATCGGCGTTCCCCCGATTACTCGGGAACTGCCGTGCATGAGCTGCATGTCTTCACCAAAAATACTGATGGCTAAATTCGCGCCTCCCGGTGGTTAGGCTTAGTACTCCACTTTAGAGAGGTGGGAATCCGCAATTCCCATAAATCTCTCTGTACCATTCTGTGCAATGGATGTATTTTGAGGCATCTTCAGTATACCACGTCTAATACACCTAGATAACAAGGGCCCAGCCACTGAGCTCCCCGACTGAACCGGCAAGGCGGAGG
4500
AGCTGCTGCGCCGCCGGTCCTATATATCGGCGTTCCCCCGATTACTCGGGAACTGCCGTGCATGAGCTGCATGTCTTCACCAAAAATACTGATGGCTAAATTCGCGCCTCCCGGTGGTTAGGCTTAGTACTCCACTTTAGAGAGGTGGGAATCCGCAATTCCCATAAATCTCTCTGTACCATTCTGTGCAATGGATGTATTTTGAGGCATCTTCAGTATACCACGTCTAATACACCTAGATAACAAGGGCCCAGCCACTGAGCTCCCCGACTGAACCGGCAAGGCGGAGG
4499
AGCTGCTGCGCCGCCGGTCCTATATATCGGCGTTCCCCCGATTACTCGGGAACTGCCGTGCATGAGCTGCATGTCTTCACCAAAAATACTGATGGCTAAATTCGCGCCTCCCGGTGGTTAGGCTTAGTACTCCACTTTAGAGAGGTGGGAATCCGCAATTCCCATAAATCTCTCTGTACCATTCTGTGCAATGGATGTATTTTGAGGCATCTTCAGTATACCACGTCTAATACACCTAGGTAACAAGGGCCCAGCCACTGAGCTCCCCGACTGAACCGGCAAGGCGGAGG
4498
AGCTGCTGCGCCGCCGGTCCTATATATCGGCGTTCCCCCGATTACTCGGGAACTGCCGTGCATGAGCTGCATGTCTTCACCAAAAATACTGATGGCTAAATTCGCGCCTCCCGGTGGTTAGGCTTAGTACTCCACTTTAGAGAGGTGGGAATCCGCAATTCCCATAAATCTCTCTGTACCATTCTGTGCAATGGATGTATTTTGAGGCATCTTCAGTATACCACGTCTAATACACCTAGGTAACAAGGGCCCAGCCACTGAGCTCCCCGACTGAACCGGCAAGGCGGAGG
4497
AGCTGCTGCGCCGCCGGTCCTATATATCGGCGTTCCCCCGATTACTCGGGAACTGCCGTGCATGAGCTGCATGTCTTCACCAAAAATACTGATGGCTAAATTCGCGCCTCCCGGTGGTTAGGCTTAGTACTCCACTTTAGAGAGGTGGGAATCCGCAATTCCCATAAATCTCTCTGTACCATTCTGTGCAATGGATGTATTTTGAGGCATCTTCAGTATACCACGTCTAATACACCTAGGTAACAAGGGCCCAGCCACTGAGCTCCCCGACTGAACCGGCAAGGCGGAGG
4508
AGCTGCTGCGCCGCCGGTCCTATATATCGGCGTTCCCCCGATTACTCGGGAACTGCCGTGCATGAGCTGCATGTCTTCACCAAAAATACTGATGGCTAAATTCGCGCCTCCCGGTGGTTAGGCTTAGTACTCCACTTTAGAGAGGTGGGAATCCGCAATTCCCATAAATCTCTCTGTACCATTCTGTGCAATGGATGTATTTTGAGGCATCTTCAGTATACCACGTCTAATACGCCTAGGTAACAAGGGCCCAGCCACTGAGCTCCCCGACTGAACCGGCAAGGCGGAGG
4496
AGCTGCTGCGCCGCCGGTCCTATATATCGGCGTTCCCCCGATTACTCGGGAACTGCCGTGCATGAGCTGCATGTCTTCACCAAAAATACTGATGGCTAAATTCGCGCCTCCCGGTGGTTAGGCTTAGTACTCCACTTTAGAGAGGTGGGAATCCGCAATTCCCATAAATCTCTCTGTACCATTCTGTGCAATGGATGTATTTTGAGGCATCTTCAGTATACCACGTCTAATACGCCTAGGTAACAAGGGCCCAGCCACTGAGCTCCCCGACTGAACCGGCAAGGCGGAGG
4495
AGCTGCTGCGCCGCCGGTCCGATATATCGGCGTTCCCCCGATTACTCGGGAACTGCCGTGCATGAGCTGCATGTCTTCACCAAAAATACTGATGGCTAAATTCGCGCCTCCCGGTGGTTAGGCTTAGTACTCCACTTTAGAGAGGTGGGAATCCGCAATTCCCATAAATCTCTCTGTACCATTCTGTGCAATGGATGTATTTTGAGGCATCTTCAGTATACCACGTCTAATACGCCTAGGTAACAAGGGCCCAGCCACTGAGCTCCCCGACTGAACCGGCAAGGCGGAGG
4510
AGCTGCTGCGCCGCCGGTCCGATATATCGGCGTTCCCCCGATTACTCGGGAACTGCCGTGCATGAGCTGCATGTCTTCACCAAAAATACTGATGGCTAAATTCGCGCCTCCCGGTGGTTAGGCTTAGTACTCCACTTTAGAGAGGTGGGAATCCGCAATTCCCATAAATCTCTCTGTACCATTCTGTGCAATGGATGTATTTTGAGGCATCTTCAGTATACCACGTCTAATACGCCTAGGTAACAAGGGCCCAGCCACTGAGCTCCCCGACTGAACCGGCAAGGCGGAGG
4509
AGCTGCTGCGCCGCCGGTCCGATATATCGGCGTTCCCCCGATTACTCGGGAACTGCCGTGCATGAGCTGCATGTCTTCACCAAAAATACTGATGGCTAAATTCGCGCCTCCCGGTGGTTAGGCTTAGTACTCCACTTTAGAGAGGTGGGAATCCGCAATTCCCATAAATCTCTCTGTACCATTCTGTGCAATGGATGTATTTTGAGGCATCTTCAGTATACCACGTCTAATACGCCTAGGTAACAAGGGCCCAGCCACTGAGCTCCCCGACTGAACCGGCAAGGCGGAGG
4494
AGCTGCTGCGCCGCCGGTCCGATATATCGGCGTTCCCCCGATTACTCGGGAACTGCCGTGCATGAGCTGCATGTCTTCACCAAAAATACTGATGGCTAAATTCGCGCCTCCCGGTGGTTAGGCTTAGTACTCCACTTTAGAGAGGTGGGAATCCGCAATTCCCATAAATCTCTCTGTACCATTCTGTGCAATGGATGTATTTTGAGGCATCTTCAGTATACCACGTCTAATACGCCTAGGTAACAAGGGCCCAGCCACTGAGCTCCCCGACTGAACCGGCAAGGCGGAGG
4493
AGCTGCTGCGCCGCCGGTCCGATATATCGGCGTTCCCCCGATTACTCGGGAACTGCCGTGCATGAGCTGCATGTCTTCACCAAAAATACTGATGGCTAAATTCGCGCCTCCCGGTGGTTAGGCTTAGTACTCCACTTTAGAGAGGTGGGAATCCGCAATTCCCATAAATCTCTCTGTACCATTCTGTGCAATGGATGTATTTTGAGGCATCTTCAGTCTACCACGTCTAATACGCCTAGGTAACAAGGGCCCAGCCACTGAGCTCCCCGACTGAACCGGCAAGGCGGAGG
4491
AGCTGCTGCGCCGCCGGTCCGATATATCGGCGTTCCCCCGATTACTCGGGAACTGCCGTGCATGAGCTGCATGTCTTCACCAAAAATACTGATGGCTAAATTCGCGCCTCCCGGTGGTTAGACTTAGTACTCCACTTTAGAGAGGTGGGAATCCGCAATTCCCATAAATCTCTCTGTACCATTCTGTGCAATGGATGTATTTTGAGGCATCTTCAGTCTACCACGTCTAATACGCCTAGGTAACAAGGGCCCAGCCACTGAGCTCCCCGACTGAACCGGCAAGGCGGAGG
4489
AGCTGCTGCGCCGCCGGTCCGATATATCGGCGTTCCCCCGATTACTCGGGAACTGCCGTGCATGAGCTGCATGTCTTCACCAAAAATACTGATGGCTAAATTCGCGCCTCCCGGTGGTTAGACTTAGTACTCCACTTTAGAGAGGTGGGAATCCGCAATTCCCATAAATCTCTCTGTACCATTCTGTGCAATGGATGTATTTTGAGGCATCTTCAGTCTACCACGTCTAATACGCCTAGGTAACAAGGGCCCAGCCACTGAGCTCCCCGACTGAACCGGCAAGGCGGAGG
4513
AGCTGCTGCGCCGCCGGTCCGATATATCGGCGTTCCCCCGATTACTCGGGAACTGCCGTGCATGAGCTGCATGTCTTCACCAAAAATACTGATGGCTAAATTCGCGCCTCCCGGTGGTTAAACTTAGTACTCCACTTTAGAGAGGTGGGAATCCGCAATTCCCATAAATCTCTCTGTACCATTCTGTGCAATGGATGTATTTTGAGGCATCTTCAGTCTACCACGTCTAATACGCCTAGGTAACAAGGGCCCAGCCACTGAGCTCCCCGACTGAACCGGCAAGGCGGAGG
4518
AGCTGCTGCGCCGCCGGTCCGATATATCGGCGTTCCCCCGATTACTCGGAAACTGCCGTGCATGAGCTGCATGTCTTCACCAAAAATACTGATGGCTAAATTCGCGCCTCCCGTTGGTTAGACTTAGTACTCCACTTTAGAGAGGTGGGAATCCGCAATTCCCATAAATCTCTCTGTACCATTCTGTGCAATGGATGTATTTTGAGGCATCTTCAGTCTACCACGTCTAATACGCCTAGGTAACAAGGGCCCAGCCACTGAGCTCCCCGACTGAACCGGCAAGGCGGAGG
4521
AGCTGCTGCGCCGCCGGTCCGATATATCGGCGTTCCCCCGATTACTCGGGAACTGCCGTGCATGAGCTGCATGTTTTCACCAAAAATACTGATGGCTAAATTCGCGCCTCCCGTTGGTTAGACTTAGTACTCCACTTTAGAGAGGTGGGAATCCGCAATTCCCATAAATCTCTCTGTACAATTCTGTGCAATGGATGTATTTTGAGGCATCTTCAGTCTACCACGTCTAATACGCCTAGGTAACAAGGGCCCAGCCACTGAGCTCCCCGACTGAACCGGCAAGGCGGAGG
4520
AGCTGCTGCGCCGCCGGTCCGATATATCGGCGTTCCCCCGATTACTCGGGAACTGCCGTGCATGAGCTGCATGTTTTCACCAAAAATACTGATGGCTAAATTCGCGCCTCCCGTTGGTTAGACTTAGTACTCCACTTTAGAGAGGTGGGAATCCGCAATTCCCATAAATCTCTCTGTACCATTCTGTGCAATGGATGTATTTTGAGGCATCTTCAGTCTACCACGTCTAATACGCCTAGGTAACAAGGGCCCAGCCACTGAGCTCCCCGACTGAACCGGCAAGGCGGAGG
4529
AGCTGTTGCGCCGCCGGTCCGATATATCGGCGTTCCCCCGATTACTCGGGAACTGCCGTGCATGCGCTGCATGTCTTCACCAAACATACTGATGGCTAAATTCGCGCCTCCCGTTGGGTAGACTTAGTACTCCACTTTAGAGAGGTGGGAATCCGCAATTCCCATAAATCTCTCTGTACCATTCTGTGCAATGGATGTATTTTGAGGCATCTTCAGTCTACCACGTCTAATACGCCTAGGTAACAAGGGCCCAGCCACTGAGCTCCCCGACTGAACCGGCAAGGCGGAGG
4528
AGCTGTTGCGCCGCCGGTCCGATATATCGGCGTTCCCCCGATTACTCGGGAACTGCCGTGCATGCGCTGCATGTCTTCACCAAACATACTGATGGCTAAATTCGCGCCTCCCGTTGGGTAGACTTAGTACTCCACTTTAGAGAGGTGGGAATCCGCAATTCCCATAAATCTCTCTGTACCATTCTGTGCAATGGATGTATTTTGAGGCATCTTCAGTCTACCACGTCTAATACGCCTAGGTAACAAGGGCCCAGCCACTGAGCTCCCCGACTGAACCGGCAAGGCGGAGG
4530
AGCTGTTGCGCCGCCGGTCCGATATATCGGCGTTCCCCCGATTACTCGGGAACTGCCGTGCATGCGCTGCATGTCTTCACCAAACATACTGAGGGCTAAATTCGCGCCTCCCGTTGGGTAGACTTAGTACTCCACTTTAGAGAGGTGGGAATCCGCAATTCCCATAAATCTCTCTGTACCATTCTGTGCAATGGATGTATTTTGAGGCATCTTCAGTCTACCACGTCTAATACGCCTAGGTAACAAGGGCCCAGCCACTGAGCTCTCCGACTGAACCGGCAAGGCGGAGG
4527
AGCTGTTGCGCCGCCGGTCCGATATATCGGCGTTCCCCCGATTACTCGGGAACTGCCGTGCATGCGCTGCATGTCTTCACCAAACATACTGATGGCTAAATTCGCGCCTCCCGTTGGGTAGACTTAGTACTCCACTTTAGAGAGGTGGGAATCCGCAATTCCCATAAATCTCTCTGTACCATTCTGTGCAATGGATGTATTTTGAGGCATCTTCAGTCTACCACGTCTAATACGCCTAGGTAACAAGGGCCCAGCCACTGAGCTCCCCGACTGAACCGGCAAGGCGGAGG
4526
AGCTGTTGCGCCGCCGGTCCGATATATCGGCGTTCCCCCGATTACTCGGGAACTGCCGTGCATGCGCTGCATGTCTTCACCAAACATACTGATGGCTAAATTCGCGCCTCCCGTTGGGTAGACTTAGTACTCCACTTTAGAGAGGTGGGAATCCGCAATTCCCATAAATCTCTCTGTACCATTCTGTGCAATGGATGTATTTTGAGGCATCTTCAGTCTACCACGTCTAATACGCCTAGGTAACAAGGGCCCAGCCACTGAGCTCCCCGACTGAACCGGCAAGGCGGAGG
4536
AGCTGTTGCGCCGCCGGTCCGATATATCGGCGTTCCCCTGATTACTCGGGAACTGCCGTGCATGCGCTGCATGTCTTCACCAAACATACTGATGGCTAAATTCGCGCCTCCCGTTGGTTAGACTTAGTACTCCACTTTAGAGAGGTGGGAATCCGCAATTCCCATAAATCTCTCTGTACCATTCTGTGCAATGGATGTATTTTGAGGCATCTTCAGTCTACCACGTCTAATACGCCTAGGTTACAAGGGCCCAGCCACTGAGCTCCCCGACTGAACCGGCAAGGCGGAGG
4535
AGCTGTTGCGCCGCCGGTCCGATATATCGGCGTTCCCCTGATTACTCGGGAACTGCCGTGCATGCGCTGCATGTCTTCACCAAACATACTGATGGCTAAATTCGCGCCTCCCGTTGGTTAGACTTAGTACTCCACTTTAGAGAGGTGGGAATCCGCAATTCCCATAAATCTCTCTGTACCATTCTGTGCAATGGATGTATTTTGAGGCATCTTCAGTCTACCACGTCTAATACGCCTAGGTAACAAGGGCCCAGCCACTGAGCTCCCCGACTGAACCGGCAAGGCGGAGG
4534
AGCTGTTGCGCCGCCGGTCCGATATATCGGCGTTCCCCTGATTACTCGGGAACTGCCGTGCATGCGCTGCATGTCTTCACCAAACATACTGATGGCTAAATTCGCGCCTCCCGTTGGTTAGACTTAGTACTCCACTTTAGAGAGGTGGGAATCCGCAATTCCCATAAATCTCTCTGTACCATTCTGTGCAATGGATGTATTTTGAGGCATCTTCAGTCTACCACGTCTAATACGCCTAGGTAACAAGGGCCCAGCCACTGAGCTCCCCGACTGAACCGGCAAGGCGGAGG
4533
AGCTGTTGCGCCGCCGGTCCGATATATCGGCGTTCCCCTGATTACTCGGGAACTGCCGTGCATGCGCTGCATGTCTTCACCAAACATACTGATGGCTAAATTCGCGCCTCCCGTTGGTTAGACTTAGTACTCCACTTTAGAGAGGTGGGAATCCGCAATTCCCATAAATCTCTCTGTACCATTCTGTGCAATGGATGTATTTTGAGGCATCTTCAGTCTACCACGTCTAATACGCCTAGGTAACAAGGGCCCAGCCACTGAGCTCCCCGACTGAACCGGCAAGGCGGAGG
4532
AGCTGTTGCGCCGCCGGTCCGATATATCGGCGTTCCCCTGATTACTCGGGAACTGCCGTGCATGCGCTGCATGTCTTCACCAAACATACTGATGGCTAAATTCGCGCCTCCCGTTGGTTAGACTTAGTACTCCACTTTAGAGAGGTGGGAATCCGCAATTCCCATAAATCTCTCTGTACCATTCTGTGCAATGGATGTATTTTGAGGCATCTTCAGTCTACCACGTCTAATACGCCTAGGTAACAAGGGCCCAGCCACTGAGCTCCCCGACTGAACCGGCAAGGCGGAGG
4531
AGCTGTTGCGCCGCCGGTCCGATATATCGGCGTTCCCCCGATTACTCGGGAACTGCCGTGCATGCGCTGCATGTCTTCACCAAACATACTGATGGCTAAATTCGCGCCTCCCGTTGGTTAGACTTAGTACTCCACTTTAGAGAGGTGGGAATCCGCAATTCCCATAAATCTCTCTGTACCATTCTGTGCAATGGATGTATTTTGAGGCATCTTCAGTCTACCACGTCTAATACGCCTAGGTAACAAGGGCCCAGCCACTGAGCTCCCCGACTGAACCGGCAAGGCGGAGG
4525
AGCTGTTGCGCCGCCGGTCCGATATATCGGCGTTCCCCCGATTACTCGGGAACTGCCGTGCATGCGCTGCATGTCTTCACCAAACATACTGATGGCTAAATTCGCGCCTCCCGTTGGTTAGACTTAGTACTCCACTTTAGAGAGGTGGGAATCCGCAATTCCCATAAATCTCTCTGTACCATTCTGTGCAATGGATGTATTTTGAGGCATCTTCAGTCTACCACGTCTAATACGCCTAGGTAACAAGGGCCCAGCCACTGAGCTCCCCGACTGAACCGGCAAGGCGGAGG
4537
AGCTGTTGCGCCGCCGGTCCGATATATAGGCGTTCCCCCGATTACTCGGGAACTGCCGTGCATGCGCTGCATGTCTTCACCAAACATACTGATGGCTAAATTCGCGCCTCCCGTTGGTTAGACTTAGTACTCCACTTTAGAGAGGTGGGAATCCGCAATTCCCATAAATCTCTCTGTACCATTCTGTGCAATGGATGTATTTTGAGGCATCTTCAGTCTACCACGTCTAATACGCCTAGGTAACAAGGGCCCAGCCACTGAGCTCCCCGACTGAACCGGCAAGGCGGAGG
4524
AGCTGTTGCGCCGCCGGTCCGATATATCGGCGTTCCCCCGATTACTCGGGAACTGCCGTGCATGCGCTGCATGTCTTCACCAAACATACTGATGGCTAAATTCGCGCCTCCCGTTGGTTAGACTTAGTACTCCACTTTAGAGAGGTGGGAATCCGCAATTCCCATAAATCTCTCTGTACCATTCTGTGCAATGGATGTATTTTGAGGCATCTTCAGTCTACCACGTCTAATACGCCTAGGTAACAAGGGCCCAGCCACTGAGCTCCCCGACTGAACCGGCAAGGCGGAGG
4539
AGCTGTTGCGCCGCCGGTCCGATATATCTGCGTTACCCCGATTACTCGGGAACTGCCGTGCATGCGCTGCATGTCTTCACCAAACATACTGATGGCTAAATTCGCGCCTCCCGTTGGTTAGACTTAGTACTCCACTTTAGAGAGGTGGGAATCCGCAATTCCCATAAATCTCTCTGTACCATTCTGTGCAATGGATGTATTTTGAGGCATCTTCAGTCTACCACGTCTAATACGCCTAGGTAACAAGGGCCCAGCCACTGAGCTCCCCGACTGAACCGGCAAGGCGGAGG
4538
AGCTGTTGCGCCGCCGGTCCGATATATCGGCGTTACCCCGATTACTCGGGAACTGCCGTGCATGCGCTGCATGTCTTCACCAAACATACTGATGGCTAAATTCGCGCCTCCCGTTGGTTAGACTTAGTACTCCACTTTAGAGAGGTGGGAATCCGCAATTCCCATAAATCTCTCTGTACCATTCTGTGCAATGGATGTATTTTGAGGCATCTTCAGTCTACCACGTCTAATACGCCTAGGTAACAAGGGCCCAGCCACTGAGCTCCCCGACTGAACCGGCAAGGCGGAGG
4523
AGCTGTTGCGCCGCCGGTCCGATATATCGGCGTTCCCCCGATTACTCGGGAACTGCCGTGCATGCGCTGCATGTCTTCACCAAACATACTGATGGCTAAATTCGCGCCTCCCGTTGGTTAGACTTAGTACTCCACTTTAGAGAGGTGGGAATCCGCAATTCCCATAAATCTCTCTGTACCATTCTGTGCAATGGATGTATTTTGAGGCATCTTCAGTCTACCACGTCTAATACGCCTAGGTAACAAGGGCCCAGCCACTGAGCTCCCCGACTGAACCGGCAAGGCGGAGG
4542
AGCTGTTGCGCCGCCGGTCCGATATATCGGCGTTCCCCCGATTACTCGGGAACTGCCGTGCATGAGCTGCATGTCTTCACCAAACATACTGATGGCTAAATTCGCGCCTCCCGTTGGTTAGACTTAGTACTCCACTTTAGAGAGGTGGGAATCCGCAATTCCCATAAATCTCTCTGTACCATTCTGTGCAATGGATGTATTTTGAGGCATCTTCAGCCTACCACGTCTAATACGCCTAGGTAACAAGGGCCCAGCCACTGAGCTCCCCGACTGAACCGGCAAGGCGGAGG
4546
AGCTGTTGCGCCGCCGGTCCGATATATCGGCGTTCCCCCGATTACTCGGGAACTGCCGTGCATGAGCTGCATGTCTTCACCAAACATACTGATGGCTAAATTCGCGCCTCCCGTTGGTTAGACTTAGTACTCCACTTTAGAGAGGTGGGAATCCGCAATTCCCATAAATCTCTCTGTACCATTCTGTGCAATGGATGTATTCTGAGGCATCTTCAGTCTAACACGTCTAATACGCCTAGGTAACAAGGGCCCAGCCACTGAGCTCCCCAACTGAACCGGCAAGGCGGAGG
4545
AGCTGTTGCGCCGCCGGTCCGATATATCGGCGTTCCCCCGATTACTCGGGAACTGCCGTGCATGAGCTGCATGTCTTCACCAAACATACTGATGGCTAAATTCGCGCCTCCCGTTGGTTAGACTTAGTACTCCACTTTAGAGAGGTGGGAATCCGCAATTCCCATAAATCTCTCTGTACCATTCTGTGCAATGGATGTATTTTGAGGCATCTTCAGTCTAACACGTCTAATACGCCTAGGTAACAAGGGCCCAGCCACTGAGCTCCCCAACTGAACCGGCAAGGCGGAGG
4544
AGCTGTTGCGCCGCCGGTCCGATATATCGGCGTTCCCCCGATTACTCGGGAACTGCCGTGCATGAGCTGCATGTCTTCACCAAACATACTGATGGCTAAATTCGCGCCTCCCGTTGGTTAGACTTAGTACTCCACTTTAGAGAGGTGGGAATCCGCAATTCCCATAAATCTCTCTGTACCATTCTGTGCAATGGATGTATTTTGAGGCATCTTCAGTCTAACACGTCTAATACGCCTAGGTAACAAGGGCCCAGCCACTGAGCTCCCCAACTGAACCGGCAAGGCGGAGG
4543
AGCTGTTGCGCCGCCGGTCCGATATATCGGCGTTCCCCCGATTACTCGGGAACTGCCGTGCATGAGCTGCATGTCTTCACCAAACATACTGATGGCTAAATTCGCGCCTCCCGTTGGTTAGACTTAGTACTCCACTTTAGAGAGGTGGGAATCCGCAATTCCCATAAATCTCTCTGTACCATTCTGTGCAATGGATGTATTTTGAGGCATCTTCAGTCTAACACGTCTAATACGCCTAGGTAACAAGGGCCCAGCCACTGAGCTCCCCAACTGAACCGGCAAGGCGGAGG
4541
AGCTGTTGCGCCGCCGGTCCGATATATCGGCGTTCCCCCGATTACTCGGGAACTGCCGTGCATGAGCTGCATGTCTTCACCAAACATACTGATGGCTAAATTCGCGCCTCCCGTTGGTTAGACTTAGTACTCCACTTTAGAGAGGTGGGAATCCGCAATTCCCATAAATCTCTCTGTACCATTCTGTGCAATGGATGTATTTTGAGGCATCTTCAGCCTACCACGTCTAATACGCCTAGGTAACAAGGGCCCAGCCACTGAGCTCCCCGACTGAACCGGCAAGGCGGAGG
4548
AGCTGTTGCGCCGCCGGTCCGATATATCGGCGTTCCCCCGATTACTCGGGAACTGCCGTGCATGAGCTGCATGTCTTCACCAAACACACTGATGGCTAAATTCGCGCCTCCCGTTGGTTAGACTTAGTACTCCACTTTAGAGAGGTGGGAATCCGCAATTCCCATAAATCTCTCTGTACCATTCTGTGCAATGGATGTATTTTGAGGCATCTTCAGTCTACCACGTCTAATACGCCTAGGTAACAAGGGCCCAGCCACTGAGCTCCCCGACTGAACCGGCAAGGCGGAGG
4552
AGCTGTTGCGCCGCTGGTCCGATATATCGGCGTTCCCCCGATTACTCGGGAACTGCCGTGCATGAGCTGCATGTCTTCACCAAACATACTGATGGCTAAATTCGCGCCTCCCGTTGGTTAGACTTAGTACTACACTTTAGAGAGGTGGGAATCCGCAATTCCCATAAATCTCTCTGGACCATTCTGTGCAATGGATGTATTTTGAGGCATCTTCAGTCTACCACGTCTAATACGCCTAGGTAACAAGGGCCCAGCCACTGAGCTCCCCGACTGAACCTGCAAGGCGGAGG
4551
AGCTGTTGCGCCGCTGGTCCGATATATCGGCGTTCCCCCGATTACTCGGGAACTGCCGTGCATGAGCTGCATGTCTTCACCAAACATACTGATGGCTAAATTCGCGCCTCCCGTTGGTTAGACTTAGTACTACACTTTAGAGAGGTGGGAATCCGCAATTCCCATAAATCTCTCTGGACCATTCTGTGCAATGGATGTATTTTGAGGCATCTTCAGTCTACCACGTCTAATACGCCTAGGTAACAAGGGCCCAGCCACTGAGCTCCCCGACTGAACCTGCAAGGCGGAGG
4550
AGCTGTTGCGCCGCCGGTCCGATATATCGGCGTTCCCCCGATTACTCGGGAACTGCCGTGCATGAGCTGCATGTCTTCACCAAACATACTGATGGCTAAATTCGCGCCTCCCGTTGGTTAGACTTAGTACTACACTTTAGAGAGGTGGGAATCCGCAATTCCCATAAATCTCTCTGGACCATTCTGTGCAATGGATGTATTTTGAGGCATCTTCAGTCTACCACGTCTAATACGCCTAGGTAACAAGGGCCCAGCCACTGAGCTCCCCGACTGAACCGGCAAGGCGGAGG
4556
AGCTGTTGCGCCGCCGGTCCGATATATCGGCGTTCCCCCGATTACTCGGGAACTGCCGTGCATGAGCTGCATGTCTTCACCAAACATACTGATGGCTAAATTCGCGCCTCCCGTTGGTTAGACTTAGTACTCCACTTTAGAGAGGTGGGAATCCGCAATTCCCATAAATCTCTATGTACCACTCTGTGCAATGGATGTATTTTGGGGCATCTTCAGTCTACCACGTCTAATACGCCTAGGTAACAAGGGCCCAGCCACTGAGCTCCCCGACTGAACCGGCAAGGCGGAGG
4560
AGCTGTTGCGCCGCCGGTCTGATATATCGGCGTTCCCCCGATTACTCGGGAACTGCCGTGCATGAGCTGCATGTCTTCACCAAACATACTGATGGCTAAATTCGCGCCTCCCGTTGGTTAGACTTAGTACTCCACTTTAGAGAGGTGGGAATCCGCAATTCCCATAAATCTCTCTGTACCACTCTGTGCAATGGATGTATTTTGGGGCATCTTCAGTCTACCACGTCTAATACGCCTAGGTAACAAGGGCCCAGCCACTGAGTTCCCCGACTGAACCGGCAAGGCGGAGG
4561
AGCTGTTGCGCCGCCGGTCCGATATATCGGCGTTCCCCCGATTACTCGGGAACTGCCGTGCATGAGCTGCATGTCTTCACCAAACATACTGATGGCTAAATTCGCGCCTCCCGTTGGTTAGACTTAGTACTCCACTTTAGAGAGGTGGGAATCCGCAATTCCCATAAATCTCTCTGTACCACTCTGTGCAATGGATGTATTTTGGGGCATCTTCATTCTACCACGTCTAATACGCCTAGGTAACAAGGGCCCAGCCACTGAGTTCCCCGACTGAACCGGCAAGGCGGAGG
4559
AGCTGTTGCGCCGCCGGTCCGATATATCGGCGTTCCCCCGATTACTCGGGAACTGCCGTGCATGAGCTGCATGTCTTCACCAAACATACTGATGGCTAAATTCGCGCCTCCCGTTGGTTAGACTTAGTACTCCACTTTAGAGAGGTGGGAATCCGCAATTCCCATAAATCTCTCTGTACCACTCTGTGCAATGGATGTATTTTGGGGCATCTTCAGTCTACCACGTCTAATACGCCTAGGTAACAAGGGCCCAGCCACTGAGTTCCCCGACTGAACCGGCAAGGCGGAGG
4558
AGCTGTTGCGCCGCCGGTCCGATATATCGGCGTTCCCCCGATTACTCGGGAACTGCCGTGCATGAGCTGCATGTCTTCACCAAACATACTGATGGCTAAATTCGCGCCTCCCGTTGGTTAGACTTAGTACTCCACTTTAGAGAGGTGGGAATCCGCAATTCCCATAAATCTCTCTGTACCACTCTGTGCAATGGATGTATTTTGGGGCATCTTCAGTCTACCACGTCTAATACGCCTAGGTAACAAGGGCCCAGCCACTGAGTTCCCCGACTGAACCGGCAAGGCGGAGG
4570
AGCTGTTGCGCCGCCGGTCCGATATACCGGCGTTCACCCGATTACTCGAGAACTGCCGTGCATGAGCTGCATGTCTTCACCAAACATACTGATGGCTAAATTCGCGCCTCCCGTTGGTTAGACTTAGTACTCCACTTTAGAGAGGTGGGAATCCGCAATTCCCATAAATCTCGCTGTACCACTCTGTGCAATGGATGTATTTTGGGGCATCTTCAGTCTACCACGTCTAATACGCCTAGGTAACAAGGGCCCAGCCACTGAGTTCCCCGACTGAACCGGCAAGGCGGAGG
4569
AGCTGTTGCGCCGCCGGTCCGATATACCGGCGTTCACCCGATTACTCGAGAACTGCCGTGCATGAGCTGCATGTCTTCACCAAACATACTGATGGCTAAATTCGCGCCTCCCGTTGGTTAGACTTAGTACTCCACTTTAGAGAGGTGGGAATCCGCAATTCCCATAAATCTCGCTGTACCACTCTGTGCAATGGATGTATTTTGGGGCATCTTCAGTCTACCACGTCTAATACGCCTAGGTAACAAGGGCCCAGCCACTGAGTTCCCCGACTGAACCGGCAAGGCGGAGG
4568
AGCTGTTGCGCCGCCGGTCCGATATACCGGCGTTCACCCGATTACTCGAGAACTGCCGTGCATGAGCTGCATGTCTTCACCAAACATACTGATGGCTAAATTCGCGCCTCCCGTTGGTTAGACTTAGTACTCCACTTTAGAGAGGTGGGAATCCGCAATTCCCATAAATCTCGCTGTACCACTCTGTGCAATGGATGTATTTTGGGGCATCTTCAGTCTACCACGTCTAATACGCCTAGGTAACAAGGGCCCAGCCACTGAGTTCCCCGACTGAACCGGCAAGGCGGAGG
4575
AGCTGTTGCGCCGCCGGTCCGATATACCGGCGTTCACCCGATTACTCGAGAACTGCCGTGCATGAGCTGCATGTCTTCACCAAACATACTGATGGCTAAATCCGCGCCTCCCGTTGGTTAGACTTAGTACTCCACTTTAGGGAGGTGGGAATCCGCAATTCCTATAAATCTCTCTGTACCACTCTGTGCAATGGATGTATTTTGGGGCATCTTCAGTCTACCACGTCTAATACGCCTAGGTAACAAGGGCCCAGCCACTGAGTTCCCCGACTGAACCGGCAAGGCGGAGG
4574
AGCTGTTGCGCCGCCGGTCCGATATACCGGCGTTCACCCGATTACTCGAGAACTGCCGTGCATGAGCTGCATGTCTTCACCAAACATACTGATGGCTAAATCCGCGCCTCCCGTTGGTTAGACTTAGTACTCCACTTTAGAGAGGTGGGAATCCGCAATTCCTATAAATCTCTCTGTACCACTCTGTGCAATGGATGTATTTTGGGGCATCTTCAGTCTACCACGTCTAATACGCCTAGGTAACAAGGGCCCAGCCACTGAGTTCCCCGACTGAACCGGCAAGGCGGAGG
4573
AGCTGTTGCGCCGCCGGTCCGATATACCGGCGTTCACCCGATTACTCGAGAACTGCCGTGCATGAGCTGCATGTCTTCACCAAACATACTGATGGCTAAATCCGCGCCTCCCGTTGGTTAGACTTAGTACTCCACTTTAGAGAGGTGGGAATCCGCAATTCCCATAAATCTCTCTGTACCACTCTGTGCAATGGATGTATTTTGGGGCATCTTCAGTCTACCACGTCTAATACGCCTAGGTAACAAGGGCCCAGCCACTGAGTTCCCCGACTGAACCGGCAAGGCGGAGG
4572
AGCTGTTGCGCCGCCGGTCCGATATACCGGCGTTCACCCGATTACTCGAGAACTGCCGTGCATGAGCTGCATGTCTTCACCAAACATACTGATGGCTAAATCCGCGCCTCCCGTTGGTTAGACTTAGTACTCCACTTTAGAGAGGTGGGAATCCGCAATTCCCATAAATCTCTCTGTACCACTCTGTGCAATGGATGTATTTTGGGGCATCTTCAGTCTACCACGTCTAATACGCCTAGGTAACAAGGGCCCAGCCACTGAGTTCCCCGACTGAACCGGCAAGGCGGAGG
4571
AGCTGTTGCGCCGCCGGTCCGATATACCGGCGTTCACCCGATTACTCGAGAACTGCCGTGCATGAGCTGCATGTCTTCACCAAACATACTGATGGCTAAATTCGCGCCTCCCGTTGGTTAGACTTAGTACTCCACTTTAGAGAGGTGGGAATCCGCAATTCCCATAAATCTCTCTGTACCACTCTGTGCAATGGATGTATTTTGGGGCATCTTCAGTCTACCACGTCTAATACGCCTAGGTAACAAGGGCCCAGCCACTGAGTTCCCCGACTGAACCGGCAAGGCGGAGG
4567
AGCTGTTGCGCCGCCGGTCCGATATACCGGCGTTCACCCGATTACTCGAGAACTGCCGTGCATGAGCTGCATGTCTTCACCAAACATACTGATGGCTAAATTCGCGCCTCCCGTTGGTTAGACTTAGTACTCCACTTTAGAGAGGTGGGAATCCGCAATTCCCATAAATCTCTCTGTACCACTCTGTGCAATGGATGTATTTTGGGGCATCTTCAGTCTACCACGTCTAATACGCCTAGGTAACAAGGGCCCAGCCACTGAGTTCCCCGACTGAACCGGCAAGGCGGAGG
4566
AGATGTTGCGCCGCCGGTCCGATATACCGGCGTTCACCCGATTACTCGAGAACTGCCGTGCATGAGCTGCATGTCTTCACCAAACATACTGATGGCTAAATTCGCGCCTCCCGTTGGTTAGACTTAGTACTCCACTTTAGAGAGGTGGGAATCCGCAATTCCCATAAATCTCTCTGTACCACTCTGTGCAATGGATGTATTTTGGGGCATCTTCAGTCTACCACGTCTAATACGCCTAGGTAACAAGGGCCCAGCCACTGAGTTCCCCGACTGAACCGGCAAGGCGGAGG
4565
AGCTGTTGCGCCGCCGGTCCGATATACCGGCGTTCACCCGATTACTCGGGAACTGCCGTGCATGAGCTGCATGTCTTCACCAAACATACTGATGGCTAAATTCGCGCCTCCCGTTGGTTAGACTTAGTACTCCACTTTAGAGAGGTGGGAATCCGCAATTCCCATAAATCTCTCTGTACCACTCTGTGCAATGGATGTATTTTGGGGCATCTTCAGTCTACCACGTCTAATACGCCTAGGTAACAAGGGCCCAGCCACTGAGTTCCCCGACTGAACCGGCAAGGCGGAGG
4564
AGCTGTTGCGCCGCCGGTCCGATATACCGGCGTTCACCCGATTACTCGGGAACTGCCGTGCATGAGCTGCATGTCTTCACCAAACATACTGATGGCTAAATTCGCGCCTCCCGTTGGTTAGACTTAGTACTCCACTTTAGAGAGGTGGGAATCCGCAATTCCCATAAATCTCTCTGTACCACTCTGTGCAATGGATGTATTTTGGGGCATCTTCAGTCTACCACGTCTAATACGCCTAGGTAACAAGGGCCCAGCCACTGAGTTCCCCGACTGAACCGGCAAGGCGGAGG
4563
AGCTGTTGCGCCGCCGGTCCGATATACCGGCGTTCCCCCGATTACTCGGGAACTGCCGTGCATGAGCTGCATGTCTTCACCAAACATACTGATGGCTAAATTCGCGCCTCCCGTTGGTTAGACTTAGTACTCCACTTTAGAGAGGTGGGAATCCGCAATTCCCATAAATCTCTCTGTACCACTCTGTGCAATGGATGTATTTTGGGGCATCTTCAGTCTACCACGTCTAATACGCCTAGGTAACAAGGGCCCAGCCACTGAGTTCCCCGACTGAACCGGCAAGGCGGAGG
4562
AGCTGTTGCGCCGCCGGTCCGATATACCGGCGTTCCCCCGATTACTCGGGAACTGCCGTGCATGAGCTGCATGTCTTCACCAAACATACTGATGGCTAAATTCGCGCCTCCCGTTGGTTAGACTTAGTACTCCACTTTAGAGAGGTGGGAATCCGCAATTCCCATAAATCTCTCTGTACCACTCTGTGCAATGGATGTATTTTGGGGCATCTTCAGTCTACCACGTCTAATACGCCTAGGTAACAAGGGCCCAGCCACTGAGTTCCCCGACTGAACCGGCAAGGCGGAGG
4557
AGCTGTTGCGCCGCCGGTCCGATATATCGGCGTTCCCCCGATTACTCGGGAACTGCCGTGCATGAGCTGCATGTCTTCACCAAACATACTGATGGCTAAATTCGCGCCTCCCGTTGGTTAGACTTAGTACTCCACTTTAGAGAGGTGGGAATCCGCAATTCCCATAAATCTCTCTGTACCACTCTGTGCAATGGATGTATTTTGGGGCATCTTCAGTCTACCACGTCTAATACGCCTAGGTAACAAGGGCCCAGCCACTGAGTTCCCCGACTGAACCGGCAAGGCGGAGG
4555
AGCTGTTGCGCCGCCGGTCCGATATATCGGCGTTCCCCCGATTACTCGGGAACTGCCGTGCATGAGCTGCATGTCTTCACCAAACATACTGATGGCTAAATTCGCGCCTCCCGTTGGTTAGACTTAGTACTCCACTTTAGAGAGGTGGGAATCCGCAATTCCCATAAATCTCTATGTACCACTCTGTGCAATGGATGTATTTTGGGGCATCTTCAGTCTACCACGTCTAATACGCCTAGGTAACAAGGGCCCAGCCACTGAGTTCCCCGACTGAACCGGCAAGGCGGAGG
4554
AGCTGTTGCGCCGCCGGTCCGATATATCGGCGTTCCCCCGATTACTCGGGAACTGCCGTGCATGAGCTGCATGTCTTCACCAAACATACTGATGGCTAAATTCGCGCCTCCCGTTGGTTAGACTTAGTACTCCACTTTAGAGAGGTGGGAATCCGCAATTCCCATAAATCTCTCTGTACCATTCTGTGCAATGGATGTATTTTGGGGCATCTTCAGTCTACCACGTCTAATACGCCTAGGTAACAAGGGCCCAGCCACTGAGCTCCCCGACTGAACCGGCAAGGCGGAGG
4553
AGCTGTTGCGCCGCCGGTCCGATATATCGGCGTTCCCCCGATTACTCGGGAACTGCCGTGCATGAGCTGCATGTCTTCACCAAACATACTGATGGCTAAATTCGCGCCTCCCGTTGGTTAGACTTAGTACTCCACTTTAGAGAGGTGGGAATCCGCAATTCCCATAAATCTCTCTGTACCATTCTGTGCAATGGATGTATTTTGGGGCATCTTCAGTCTACCACGTCTAATACGCCTAGGTAACAAGGGCCCAGCCACTGAGCTCCCCGACTGAACCGGCAAGGCGGAGG
4549
AGCTGTTGCGCCGCCGGTCCGATATATCGGCGTTCCCCCGATTACTCGGGAACTGCCGTGCATGAGCTGCATGTCTTCACCAAACATACTGATGGCTAAATTCGCGCCTCCCGTTGGTTAGACTTAGTACTCCACTTTAGAGAGGTGGGAATCCGCAATTCCCATAAATCTCTCTGTACCATTCTGTGCAATGGATGTATTTTGGGGCATCTTCAGTCTACCACGTCTAATACGCCTAGGTAACAAGGGCCCAGCCACTGAGCTCCCCGACTGAACCGGCAAGGCGGAGG
4547
AGCTGTTGCGCCGCCGGTCCGATATATCGGCGTTCCCCCGATTACTCGGGAACTGCCGTGCATGAGCTGCATGTCTTCACCAAACATACTGATGGCTAAATTCGCGCCTCCCGTTGGTTAGACTTAGTACTCCACTTTAGAGAGGTGGGAATCCGCAATTCCCATAAATCTCTCTGTACCATTCTGTGCAATGGATGTATTTTGAGGCATCTTCAGTCTACCACGTCTAATACGCCTAGGTAACAAGGGCCCAGCCACTGAGCTCCCCGACTGAACCGGCAAGGCGGAGG
4540
AGCTGTTGCGCCGCCGGTCCGATATATCGGCGTTCCCCCGATTACTCGGGAACTGCCGTGCATGAGCTGCATGTCTTCACCAAACATACTGATGGCTAAATTCGCGCCTCCCGTTGGTTAGACTTAGTACTCCACTTTAGAGAGGTGGGAATCCGCAATTCCCATAAATCTCTCTGTACCATTCTGTGCAATGGATGTATTTTGAGGCATCTTCAGTCTACCACGTCTAATACGCCTAGGTAACAAGGGCCCAGCCACTGAGCTCCCCGACTGAACCGGCAAGGCGGAGG
4522
AGCTGTTGCGCCGCCGGTCCGATATATCGGCGTTCCCCCGATTACTCGGGAACTGCCGTGCATGAGCTGCATGTCTTCACCAAACATACTGATGGCTAAATTCGCGCCTCCCGTTGGTTAGACTTAGTACTCCACTTTAGAGAGGTGGGAATCCGCAATTCCCATAAATCTCTCTGTACCATTCTGTGCAATGGATGTATTTTGAGGCATCTTCAGTCTACCACGTCTAATACGCCTAGGTAACAAGGGCCCAGCCACTGAGCTCCCCGACTGAACCGGCAAGGCGGAGG
4519
AGCTGCTGCGCCGCCGGTCCGATATATCGGCGTTCCCCCGATTACTCGGGAACTGCCGTGCATGAGCTGCATGTTTTCACCAAAAATACTGATGGCTAAATTCGCGCCTCCCGTTGGTTAGACTTAGTACTCCACTTTAGAGAGGTGGGAATCCGCAATTCCCATAAATCTCTCTGTACCATTCTGTGCAATGGATGTATTTTGAGGCATCTTCAGTCTACCACGTCTAATACGCCTAGGTAACAAGGGCCCAGCCACTGAGCTCCCCGACTGAACCGGCAAGGCGGAGG
4517
AGCTGCTGCGCCGCCGGTCCGATATATCGGCGTTCCCCCGATTACTCGGGAACTGCCGTGCATGAGCTGCATGTCTTCACCAAAAATACTGATGGCTAAATTCGCGCCTCCCGTTGGTTAGACTTAGTACTCCACTTTAGAGAGGTGGGAATCCGCAATTCCCATAAATCTCTCTGTACCATTCTGTGCAATGGATGTATTTTGAGGCATCTTCAGTCTACCACGTCTAATACGCCTAGGTAACAAGGGCCCAGCCACTGAGCTCCCCGACTGAACCGGCAAGGCGGAGG
4579
AGCTGCTGCGCCGCCGGTCCGATATATCGGCGTTCCCCCGATTACTCGGGAACTGCCGTGCATGAGCTGCATGTCTTCACCAAAAATACTGATGGCTAAATTCGCGCCTCCCGTTGGTTAGACTTAGTACTCCACTTTAGAGAGGTGGGAATCCGCAATTCCCATAAATCGCTCTGTACCATTCTGTGCAATGGATGTATTTTGAGGCATCTTCAGTCTACCACGTCTAATACGCCTAGGTAACAAGGGCCCAGCCACTGAGCTCCCCGACTGAACCGGCAAGGCGGAGG
4580
AGCTGCTGCGCCGCCGGTCCGATATATCGGCGTTCCCCCGATTACTCGGGAACTGCCGTGCATGAGCTGCATGTCTTCACCAAAAATACTGATGGCTAAATTCGCGCCTCCCGTTGGTTAGACTTAGTACGCCACTTTAGAGAGGTGGGAATCCGCAATTCCCATAAATCTCTCTGGACCATTCTGTGCAATGGATGTATTTTGAGGCATCTTCAGTCTAACACGTCTAATACGCCTAGGTAACAAGGGCCCAGCCACTGAGCTCCCCGACTGAACCGGCAAGGCGAAGG
4578
AGCTGCTGCGCCGCCGGTCCGATATATCGGCGTTCCCCCGATTACTCGGGAACTGCCGTGCATGAGCTGCATGTCTTCACCAAAAATACTGATGGCTAAATTCGCGCCTCCCGTTGGTTAGACTTAGTACTCCACTTTAGAGAGGTGGGAATCCGCAATTCCCATAAATCTCTCTGTACCATTCTGTGCAATGGATGTATTTTGAGGCATCTTCAGTCTACCACGTCTAATACGCCTAGGTAACAAGGGCCCAGCCACTGAGCTCCCCGACTGAACCGGCAAGGCGGAGG
4577
AGCTGCTGCGCCGCCGGTCCGATATATCGGCGTTCCCCCGATTACTCGGGAACTGCCGTGCATGAGCTGCATGTCTTCACCAAAAATACTGATGGCTAAATTCGCGCCTCCCGTTGGTTAGACTTAGTACTCCACTTTAGAGAGGTGGGAATCCGCAATTCCCATAAATCTCTCTGTACCATTCTGTGCAATGGATGTATTTTGAGGCATCTTCAGTCTACCACGTCTAATACGCCTAGGTAACAAGGGCCCAGCCACTGAGCTCCCCGACTGAACCGGCAAGGCGGAGG
4582
AGCTGCTGCGCCGCCGGTCCGATATATCGGCGTTCCCCAGATTACTCGGGAACTGCCGTGCATGAGCTGCATGTCTTCACCAAAAATACTGATGGCTAAATTCGCGCCTCCCGTTGGTTAGACTTAGTACTCCACTTTAGAGAGGTGGGAATCCGCAATTCCCATAAATCTCTCTGTACCATTCTGTGCAATGGATGTATTTTGAGGCATCTTCAGTCTACCACGTCTAATACGCCTAGGTAACAAGGGCCCAGCCACTGAGCTCCCCGACTGAACCGGCAAGGCGGAGG
4584
AGCTGCTGCGCCGCCGGTCCGATATATCGGCGTTCCCCCGATTACTCGGGAACTGCCGTGCATGAGCTGCATGTCTTCACCAAAAATACTGATGGCTAAATTCGCGCCTCCCGTTGGTTAGACTTAGTACTCCACTTTAGAGAGGTGGGAATCCGCAATTCCCATAAATCTCTCTGTAACATTCTGTGCAATGGATGTATTTTGAGGCATCTTCAGTCTACCACGTCTAATACGCCTAGGTAACAAGGGCCCAGCCACTGAGCTCCCCGACTGAACCGGCAAGGCGGAAG
4586
AGCTGCTGCGCCGCCGGTCCGATATATCGGCGTTCCCCCGATTACTCGGGAACTGCCGTGCATGAGCTGCATGTCTTCACCAAAAATACTGATGGCTAAATTCGCGCCTCCCGTTGGTTAGACTTAGTACTCCACTTTAGAGAGGTGGGAATCCGCAATTCCCATAAATCTCTCTGTACCATTCTGTGCAATGGATGTATTTTGAGGCATCTTCAGTCTACCACGTTTAATACGCCTAGGTAACAAGGGCCCAGCCACTGAGCTCCCCGACTGAACCGGCAAGGCGGAAG
4585
AGCTGCTGCGCCGCCGGTCCGATATATCGGCGTTCCCCCGATTACTCGGGAACTGCCGTGCATGAGCTGCATGTCTTCACCAAAAATACTGATGGCTAAATTCGCGCCTCCCGTTGGTTAGACTTAGTACTCCACTTTAGAGAGGTGGGAATCCGCAATTCCCATAAATCTCTCTGTACCATTCTGTGCAATGGATGTATTTTGAGGCATCTTCAGTCTACCACGTCTAATACGCCTAGGTAACAAGGGCCCAGCCACTGAGCTCCCCGACTGAACCGGCAAGGCGGAAG
4583
AGCTGCTGCGCCGCCGGTCCGATATATCGGCGTTCCCCCGATTACTCGGGAACTGCCGTGCATGAGCTGCATGTCTTCACCAAAAATACTGATGGCTAAATTCGCGCCTCCCGTTGGTTAGACTTAGTACTCCACTTTAGAGAGGTGGGAATCCGCAATTCCCATAAATCTCTCTGTACCATTCTGTGCAATGGATGTATTTTGAGGCATCTTCAGTCTACCACGTCTAATACGCCTAGGTAACAAGGGCCCAGCCACTGAGCTCCCCGACTGAACCGGCAAGGCGGAAG
4581
AGCTGCTGCGCCGCCGGTCCGATATATCGGCGTTCCCCAGATTACTCGGGAACTGCCGTGCATGAGCTGCATGTCTTCACCAAAAATACTGATGGCTAAATTCGCGCCTCCCGTTGGTTAGACTTAGTACTCCACTTTAGAGAGGTGGGAATCCGCAATTCCCATAAATCTCTCTGTACCATTCTGTGCAATGGATGTATTTTGAGGCATCTTCAGTCTACCACGTCTAATACGCCTAGGTAACAAGGGCCCAGCCACTGAGCTCCCCGACTGAACCGGCAAGGCGGAAG
4576
AGCTGCTGCGCCGCCGGTCCGATATATCGGCGTTCCCCCGATTACTCGGGAACTGCCGTGCATGAGCTGCATGTCTTCACCAAAAATACTGATGGCTAAATTCGCGCCTCCCGTTGGTTAGACTTAGTACTCCACTTTAGAGAGGTGGGAATCCGCAATTCCCATAAATCTCTCTGTACCATTCTGTGCAATGGATGTATTTTGAGGCATCTTCAGTCTACCACGTCTAATACGCCTAGGTAACAAGGGCCCAGCCACTGAGCTCCCCGACTGAACCGGCAAGGCGGAGG
4516
AGCTGCTGCGCCGCCGGTCCGATATATCGGCGTTCCCCCGATTACTCGGGAACTGCCGTGCATGAGCTGCATGTCTTCACCAAAAATACTGATGGCTAAATTCGCGCCTCCCGTTGGTTAGACTTAGTACTCCACTTTAGAGAGGTGGGAATCCGCAATTCCCATAAATCTCTCTGTACCATTCTGTGCAATGGATGTATTTTGAGGCATCTTCAGTCTACCACGTCTAATACGCCTAGGTAACAAGGGCCCAGCCACTGAGCTCCCCGACTGAACCGGCAAGGCGGAGG
4515
AGCTGCTGCGCCGCCGGTCCGATATATCGGCGTTCCCCCGATTACTCGGGAACTGCCGTGCATGAGCTGCATGTCTTCACCAAAAATACTGATGGCTAAATTCGCGCCTCCCGTTGGTTAGACTTAGTACTCCACTTTAGAGAGGTGGGAATCCGCAATTCCCATAAATCTCTCTGTACCATTCTGTGCAATGGATGTATTTTGAGGCATCTTCAGTCTACCACGTCTAATACGCCTAGGTAACAAGGGCCCAGCCACTGAGCTCCCCGACTGAACCGGCAAGGCGGAGG
4514
AGCTGCTGCGCCGCCGGTCCGATATATCGGCGTTCCCCCGATTACTCGGGAACTGCCGTGCATGAGCTGCATGTCTTCACCAAAAATACTGATGGCTAAATTCGCGCCTCCCGGTGGTTAGACTTAGTACTCCACTTTAGAGAGGTGGGAATCCGCAATTCCCATAAATCTCTCTGTACCATTCTGTGCAATGGATGTATTTTGAGACATCTTCAGTCTACCACGTCTAATACGCCTAGGTAACAAGGGCCCAGCCACTGAGCTCCCCGACTGAACCGGCAAGGCGGAGG
4512
AGCTGCTGCGCCGCCGGTCCGATATATCGGCGTTCCCCCGATTACTCGGGAACTGCCGTGCATGAGCTGCATGTCTTCACCAAAAATACTGATGGCTAAATTCGCGCCTCCCGGTGGTTAGACTTAGTACTCCACTTTAGAGAGGTGGGAATCCGCAATTCCCATAAATCTCTCTGTACCATTCTGTGCAATGGATGTATTTTGAGGCATCTTCAGTCTACCACGTCTAATACGCCTAGGTAACAAGGGCCCAGCCACTGAGCTCCCCGACTGAACCGGCAAGGCGGAGG
4593
AGCTGCTGCGCCGCCGGTCCGATATATCGGCGTTCCCCCGATTACTCAGGAACTGCCGTGCATGAGCTGCATGTCTTCACCAAAAATACTGATGGCTAAATTCGCGCATCCCGGTGGTTAGACTTAGTACTCCACTTTAAAGAGGTGGGAATCCGCAATTCCCATAAATCTCTCTGTACCATTCTGTGCAATGGATGTATTTTGAGGCATCTTCAGTCTACCACGTCTAATACGCCTAGGTAACAAGGGCCCAGCCACTGAGCTCCCCGACTGAACCGGCAAGGCGGAGG
4595
AGCTGCTGCGCCGCCGGTCCGATATATCGGCGTTCCCCCGATTACTCAGGAACTGCCGTGCATGAGCTGCATGTCTTCACCAAAAATACTGATGGCTAAATTCGCGCATCCCGGTTGTTAGACTTAGTACTCCACTTTAAAGAGGTGGGAATCCGCAATTCCCATAAATCTCTCTGTACCATTCTGTGCAATGGATGTATTTTGAGGCATCTTCAGTCTACCACGTCTAATACGCCTAGGTAACAAGGGCCCAGCCACTGAGCTCCCCGACTGAACCGGCAAGGCGGAGG
4594
AGCTGCTGCGCCGCCGGTCCGATATATCGGCGTTCCCCCGATTACTCAGGAACTGCCGTGCATGAGCTGCATGTCTTCACCAAAAATACTGATGGCTAAATTCGCGCATCCCGGTGGTTAGACTTAGTACTCCACTTTAAAGAGGTGGGAATCCGCAATTCCCATAAATCTCTCTGTACCATTCTGTGCAATGGATGTATTTTGAGGCATCTTCAGTCTACCACGTCTAATACGCCTAGGTAACAAGGGCCTAGCCACTGAGCTCCCCGACTGAACCGGCAAGGCGGAGG
4592
AGCTGCTGCGCCGCCGGTCCGATATATCGGCGTTCCCCCGATTACTCAGGAACTGCCGTGCATGAGCTGCATGTCTTCACCAAAAATACTGATGGCTAAATTCGCGCATCCCGGTGGTTAGACTTAGTACTCCACTTTAAAGAGGTGGGAATCCGCAATTCCCATAAATCTCTCTGTACCATTCTGTGCAATGGATGTATTTTGAGGCATCTTCAGTCTACCACGTCTAATACGCCTAGGTAACAAGGGCCCAGCCACTGAGCTCCCCGACTGAACCGGCAAGGCGGAGG
4600
AGCTGCTGCGCCGCCGGTCCGATATCTCGGCGTTCCCCCGATTACTCAGGAACTGCCGTGCATGAGCTGCATGTCTTCACCAAAAATACTGATGGCTAAATTCGCGCATCCCGGTGGTTAGACTTAGTACTCCACTTTAAAGAGGTGGGAATCCGCAATTCCCATAAATTTCTCTGTACCATTCTGTGCAATGGATGTATTTTGAGGCATCTTCAGTATACCACGTCTAATACGCCTAGGTAACAAGGGCCCAGCCACTGAGCTCCCCGACTGAACCGGCAAGGCGGAGG
4599
AGCTGCTGCGCCGCCGGTCCGATATCTCGGCGTTCCCCCGATTACTCAGGAACTGCCGTGCATGAGCTGCATGTCTTCACCAAAAATACTGATGGCTAAATTCGCGCATCCCGGTGGTTAGACTTAGTACTCCACTTTAAAGAGGTGGGAATCCGCAATTCCCATAAATTTCTCTGTACCATTCTGTGCAATGGATGTATTTTGAGGCATCTTCAGTCTACCACGTCTAATACGCCTAGGTAACAAGGGCCCAGCCACTGAGCTCCCCGACTGAACCGGCAAGGCGGAGG
4602
AGCTGCTGCGCCGCCGGTCCGATATCTCGGCGTTCCCCCGATTACTCAGGAACTGCCGTGCATGAGCTGCATGTCTTCATCAAAAATACTGATGGCTAAATTCGCGCATCCCGGTGGTTAGACTTAGTACTCCACTTTAAAGAGGTGGGAATCCGCAATTCCCATAAATTTCTCTGTACCATTCTGTGCAATGGATGTATTTTGAGGCATCTTCAGTCTACCACGTCTAATACGCCTAGGTAACAAGGGCCCAGCCACTGAGCTCCCCGACTGACCCGGCAAGTCGGAGG
4601
AGCTGCTGCGCCGCCGGTCCGATATCTCGGCGTTCCCCCGATTACTCAGGAACTGCCGTGCATGAGCTGCATGTCTTCATCAAAAATACTGATGGCTAAATTCGCGCATCCCGGTGGTTAGACTTAGTACTCCACTTTAAAGAGGTGGGAATCCGCAATTCCCATAAATTTCTCTGTACCATTCTGTGCAATGGATGTATTTTGAGGCATCTTCAGTCTACCACGTCTAATACGCCTAGGTAACAAGGGCCCAGCCACTGAGCTCCCCGACTGAACCGGCAAGGCGGAGG
4598
AGCTGCTGCGCCGCCGGTCCGATATCTCGGCGTTCCCCCGATTACTCAGGAACTGCCGTGCATGAGCTGCATGTCTTCACCAAAAATACTGATGGCTAAATTCGCGCATCCCGGTGGTTAGACTTAGTACTCCACTTTAAAGAGGTGGGAATCCGCAATTCCCATAAATTTCTCTGTACCATTCTGTGCAATGGATGTATTTTGAGGCATCTTCAGTCTACCACGTCTAATACGCCTAGGTAACAAGGGCCCAGCCACTGAGCTCCCCGACTGAACCGGCAAGGCGGAGG
4597
AGCTGCTGCGCCGCCGGTCCGATATCTCGGCGTTCCCCCGATTACTCAGGAACTGCCGTGCATGAGCTGCATGTCTTCACCAAAAATACTGATGGCTAAATTCGCGCATCCCGGTGGTTAGACTTAGTACTCCACTTTAAAGAGGTGGGAATCCGCAATTCCCATAAATTTCTCTGTACCATTCTGTGCAATGGATGTATTTTGAGGCATCTTCAGTCTACCACGTCTAATACGCCTAGGTAACAAGGGCCCAGCCACTGAGCTCCCCGACTGAACCGGCAAGGCGGAGG
4605
AGCTGCTGCGCCGCCGGTCCGATATATCGGCGTTCCCCCGATTACTCAGGAACTGCCGTGCATGAGCTGCATGTCTTCACCAAAAATACTGATGGCTAAATTCGCGCATCCCGGTGGTTAGACTTAGTACTCCACTTTAAAGAGGTGGTAATCCGCAATTCCCATAAATCTCTCTATACCATTCTGTGCAATGGATGTATTTTGAGGCATCTTCAGTCTACCACGTCTAATACGCCTAGGTAACAAGGGCCCAGCCACTGAGCTCCCCGACTGAACCGGCAAGGCGGAGG
4604
AGCTGCTGCGCCGCCGGTCCGATATATCGGCGTTCCCCCGATTACTCAGGAACTGCCGTGCATGAGCTGCATGTCTTCACCAAAAATACTGATGGCTAAATTCGCGCATCCCGGTGGTTAGACTTAGTACTCCACTTTAAAGAGGTGGTAATCCGCAATTCCCATAAATCTCTCTATACCATTCTGTGCAATGGATGTATTTTGAGGCATCTTCAGTCTACCACGTCTAATACGCCTAGGTAACAAGGGCCCAGCCACTGAGCTCCCCGACTGAACCGGCAAGGCGGAGG
4606
AGCTGCTGCGCCGCCGGTCCGATATATCGGCGTTCCCCCGATTACTCAGGAACTGCCGTGCATGAGCTGCATGTCTTCACCAAAAATACTGATGGCTAAATTCGCGCATCCCGGTGGTTAGACTTAGTACTCCACTTTAAAGAGGTGGTAATCCGCAATTCCCATAAATCTCTCTGTACCATTCTGTGCAATGGATGTATTTTGAGGCATCTTCAGTCTACCACGTCTAATACGCCTAGGTAACAAGGGCCCAGCCACTGAGCTCCCCGACTGAACCGGCAAGGCGGAGG
4603
AGCTGCTGCGCCGCCGGTCCGATATATCGGCGTTCCCCCGATTACTCAGGAACTGCCGTGCATGAGCTGCATGTCTTCACCAAAAATACTGATGGCTAAATTCGCGCATCCCGGTGGTTAGACTTAGTACTCCACTTTAAAGAGGTGGTAATCCGCAATTCCCATAAATCTCTCTGTACCATTCTGTGCAATGGATGTATTTTGAGGCATCTTCAGTCTACCACGTCTAATACGCCTAGGTAACAAGGGCCCAGCCACTGAGCTCCCCGACTGAACCGGCAAGGCGGAGG
4596
AGCTGCTGCGCCGCCGGTCCGATATATCGGCGTTCCCCCGATTACTCAGGAACTGCCGTGCATGAGCTGCATGTCTTCACCAAAAATACTGATGGCTAAATTCGCGCATCCCGGTGGTTAGACTTAGTACTCCACTTTAAAGAGGTGGGAATCCGCAATTCCCATAAATCTCTCTGTACCATTCTGTGCAATGGATGTATTTTGAGGCATCTTCAGTCTACCACGTCTAATACGCCTAGGTAACAAGGGCCCAGCCACTGAGCTCCCCGACTGAACCGGCAAGGCGGAGG
4591
AGCTGCTGCGCCGCCGGTCCGATATATCGGCGTTCCCCCGATTACTCAGGAACTGCCGTGCATGAGCTGCATGTCTTCACCAAAAATACTGATGGCTAAATTCGCGCATCCCGGTGGTTAGACTTAGTACTCCACTTTAAAGAGGTGGGAATCCGCAATTCCCATAAATCTCTCTGTACCATTCTGTGCAATGGATGTATTTTGAGGCATCTTCAGTCTACCACGTCTAATACGCCTAGGTAACAAGGGCCCAGCCACTGAGCTCCCCGACTGAACCGGCAAGGCGGAGG
4590
AGCTGCTGCGCCGCCGGTCCGATATATCGGCGTTCCCCCGATTACTCAGGAACTGCCGTGCATGAGCTGCATGTCTTCACCAAAAATACTGATGGCTAAATTCGCGCATCCCGGTGGTTAGACTTAGTACTCCACTTTAAAGAGGTGGGAATCCGCAATTCCCATAAATCTCTCTGTACCATTCTGTGCAATGGATGTATTTTGAGGCATCTTCAGTCTACCACGTCTAATACGCCTAGGTAACAAGGGCCCAGCCACTGAGCTCCCCGACTGAACCGGCAAGGCGGAGG
4589
AGCTGCTGCGCCGCCGGTCCGATATATCGGCGTTCCCCCGATTACTCAGGAACTGCCGTGCATGAGCTGCATGTCTTCACCAAAAATACTGATGGCTAAATTCGCGCATCCCGGTGGTTAGACTTAGTACTCCACTTTAAAGAGGTGGGAATCCGCAATTCCCATAAATCTCTCTGTACCATTCTGTGCAATGGATGTATTTTGAGGCATCTTCAGTCTACCACGTCTAATACGCCTAGGTAACAAGGGCCCAGCCACTGAGCTCCCCGACTGAACCGGCAAGGCGGAGG
4607
AGCTGCTGCGCCGCCGGTCCGATATATCGGCGTTCCCCCGATTACTCAGGAACTGCCGTGCATGAGCTGCATGTCTTCACCAAAAATACTGATGGCTAAATTCGCGCCTCCCGGTGGTTAGACTTAGTACTCCACTTTAGAGAGGTGGGAATCCGCAATTCCCATAAATCTCTCTGTACCATTCTGTGCAATGGATGTATTTTGAGGCATCTTCAGTCTACCACGTCTAATACGCCTAGGTAACAAGGGCCCAGCCACTGAGCTCCCCGACTGAACCGGCAAGGCGGAGG
4588
AGCTGCTGCGCCGCCGGTCCGATATATCGGCGTTCCCCCGATTACTCAGGAACTGCCGTGCATGAGCTGCATGTCTTCACCAAAAATACTGATGGCTAAATTCGCGCCTCCCGGTGGTTAGACTTAGTACTCCACTTTAGAGAGGTGGGAATCCGCAATTCCCATAAATCTCTCTGTACCATTCTGTGCAATGGATGTATTTTGAGGCATCTTCAGTCTACCACGTCTAATACGCCTAGGTAACAAGGGCCCAGCCACTGAGCTCCCCGACTGAACCGGCAAGGCGGAGG
4587
AGCTGCTGCGCCGCCGGTCCGATATATCGGCGTTCCCCCGATGACTCAGGAACTGCCGTGCATGAGCTGCATGTCTTCACCAAAAATACTGATGGCTAAATTCGCGCCTCCCGGTGGTTAGACTTAGTACTCCACTTTAGAGAGGTGGGAATCCGCAATTCCCATAAATCTCTCTGTACCATTCTGTGCAATGGATGTATTTTGAGGCATCTTCAGTCTACCACGTCTAATACGCCTAGGTAACAAGGGCCCAGCCACTGAGCTCCCCGACTGAACCGGCAAGGCGGAGG
4511
AGCTGCTGCGCCGCCGGTCCGATATATCGGCGTTCCCCCGATTACTCGGGAACTGCCGTGCATGAGCTGCATGTCTTCACCAAAAATACTGATGGCTAAATTCGCGCCTCCCGGTGGTTAGACTTAGTACTCCACTTTAGAGAGGTGGGAATCCGCAATTCCCATAAATCTCTCTGTACCATTCTGTGCAATGGATGTATTTTGAGGCATCTTCAGTCTACCACGTCTAATACGCCTAGGTAACAAGGGCCCAGCCACTGAGCTCCCCGACTGAACCGGCAAGGCGGAGG
4488
AGCTGCTGCGCCGCCGGTCCGATATATCGGCGTTCCCCCGATTACTCGGGAACTGCCGTGCATGAGCTGCATGTCTTCACCAAAAATACTGATGGCTAAATTCGCGCCTCCCGGTGGTTAGACTTAGTACTCCACTTTAGAGAGGTGGGAATCCGCAATTCCCATAAATCTCTCTGTACCATTCTGTGCAATGGATGTATTTTGAGGCATCTTCAGTCTACCACGTCTAATACGCCTAGGTAACAAGGGCCCAGCCACTGAGCTCCCCGACTGAACCGGCAAGGCGGAGG
4487
AGCTGCTGCGCCGCCGGTCCGATATATCGGCGTTCCCCCGATTACTCGGGAACTGCCGTGCATGAGCTGCATGTCTTCACCAAAAATACTGATGGCTAAATTCGCGCCTCCCGGTGGTTAGACTTAGTACTCCACTTTAGAGAGGTGGGAATCCGCAATTCCCATAAATCTCTCTGTACCATTCTGTGCAATGGATGTATTTTGAGGCATCTTCAGTCTACCACGTCTAATACGCCTAGGTAACAAGGGCCCAGCCACTGAGCTCCCCGACTGAACCGGCAAGGCGGAGG
4486
AGCTGCTGCGCCGCCGGTCCGATATATCGGCGTTCCCCCGATTACTCGGGAACTGCCGTGCATGAGCTGCATGTCTTCACCAAAAATACTGATGGCTAAATTCGCGCCTCCCGGTGGTTAGACTTAGTACTCCACTTTAGAGAGGTGGGAATCCGCAATTCCCATAAATCTCTCTGTACCATTCTGTGCAATGGATGTATTTTGAGGCATCTTCAGTCTACCACGTCTAATACGCCTAGGTAACAAGGGCCCAGCCACTGAGCTCCCCGACTGAACCGGCAAGGCGGAGG
4439
AGCTGCTGCGCCGCCGGTCCGATATATCGGCGTTCCCCCGATTACTCGGGAACTGCCGTGCATGAGCTGCATGTCTTCACCAAAAATACTGATGGCTAAATTCGCGCCTCCCGGTGGTTAGACTTAGTACTCCACTTTAGAGAGGTGGGAATCCGCAATTCCCATAAAGCTCTCTGTACCATTCTGTGCAATGGATGTATTTTGAGGCATCTTCAGTCTACCACGTCTAATACGCCTAGGTAACAAGGGCCCAGCCACTGAGCTCCCCGACTGAACCGGCAAGGCGGAGG
4438
AGCTGCTGCGCCGCCGGTCCGATATATCGGCGTTCCCCCGATTACTCGGGAACTGCCGTGCATGAGCTGCATGTCTTCACCAAAAATACTGATGGCTAAATTCGCGCCTCCCGGTGGTTAGACTTAGTACTCCACTTTAGAGAGGTGGGAATCCGCAATTCCCATAAAGCTCTCTGTACCATTCTGTGCAATGGATGTATTTTGAGGCATCTTCAGTCTACCACGTCTAATACGCCTAGGTAACAAGGGCCCAGCCACTGAGCTCCCCGACTGAACCGGCAAGGCGGAGG
4437
AGCTGCTGCGCCGCCGGTCCGATATATCGGCGTTCCCCCGATTACTCGGGAACTGCCGTGCATGAGCTGCATGTCTTCACCAAAAATACTGATGGCTAAATTCGCGCCTCCCGGTGGTTAGACTTAGTACTCCACTCTAGAGAGGTGGGAATCCGCAATTCCCATAAAGCTCTCTGTACCATTCTGTGCAATGGATGTATTTTGAGGCATCTTCAGTCTACCACGTCTAATACGCCTAGGTAACAAGGGCCCAGCCACTGAGCTCCCCGACTGAACCGGCAAGGCGGAGG
4436
AGCTGCTGCGCCGCCGGTCCGATATATCGGCGTTCCCCCGATTACTCGGGAACTGCCGTGCATGAGCTGCATGTCTTCACCAAAAATACTGATGGCTAAATTCGCGCCTCCCGGTGGTTAGACTTAGTACTCCACTCTAGAGAGGTGGGAATCCGCAATTCCCATAAAGCTCTCTGTACCATTCTGTGCAATGGATGTATTTTGAGGCATCTTCAGTCTACCACGTCTAATACGCCTAGGTAACAAGGGCCCAGCCACTGAGCTCCCCGACTGAACCGGCAAGGCGGAGG
4435
AGCTGCTGCGCCGCCGGTCCGATATATCGGCGTTCCCCCGATTACTCGGGAACTGCCGTGCATGAGCTGCATGTCTTCACCAAAAATACTGATGGCTAAATTCGCGCCTCCCGGTGGTTAGACTTAGTACTCCACTCTAGAGAGGTGGGAATCCGCAATTCCCATAAAGCTCTCTGTACCATTCTGTGCAATGGATGTATTTTGAGGCATCTTCAGTCTACCACGTCTAATACGCCTAGGTAACAAGGGCCCAGCCACTGAGCTCCCCGACTGAACCGGCAAGGCGGAGG
4433
AGCTGCTGCGCCGCCGGTCCGATATATCGGCGTTCCCCCGATTACTCGGGAACTGCCGTGCATGAGCTGCATGTCTTCACCAAAAATACTGATGGCTAAATTCGCGCCTCCCGGTGGTTAGACTTAGTACTACACTCTAGAGAGGTGGGAATCCGCAATTCCCATAAAGCTCTCTGTACCATTCTGTGCAATGGATGTATTTTGAGGCATCTTCAGTCTACCACGTCTAATACGCCTAGGTAACAAGGGCCCAGCCACTGAGCTCCCCGACTGAACCGGCAAGGCGGAGG
4609
AGCTGCTGCGCCGCCGATCCGATATATCGGCGTTCCCCCGATTACTCGGGAACTGCCGTGCATGAGCTGCATGTCTTCACCAAAAATACTGATGGCTAAATTCGCGCCTCCCGGTGGTTAGACTTAGTACTACACTCTAGAGAGGTGGGAATCCGCAATTCCCATAAAGCTCTCTGTACCATTCTGTGCAATGGATGTATTTTGAGGCATCTTCAGTCTACCACGTCTAATACGCCTAGGTAACAAGGGCCCAGCCACTGAGCTCCCCGACTGAACCGGCAAGGCGGAGG
4608
AGCTGCTGCGCCGCCGGTCCGATATATCGGCGTTCCCCCGATTACTCGGGAACTGCCGTGCATGAGCTGCATGTCTTCACCAAAAATACTGATGGCTAAATTCGCGCCTCCCGGTGGTTAGACTTAGTACTACACTCTAGAGAGGTGGGAATCCGCAATTCCCATAAAGCTCTCTGTACCATTCTGTGCAATGGATGTATTTTGAGGCATCTTCAGTCTACCACGTCTAATACGCCTAGGTAACAAGGGCCCAGCCACTGAGCTCCCCGACTGAACCGGCAAGGCGGAGG
4432
AGCTGCTGCGCCGCCGGTCCGATATATCGGCGTTCCCCCGATTACTCGGGAACTGCCGTGCATGAGCTGCATGTCTTCACCAAAAATACTGATGGCTAAATTCGCGCCTCCCGGTGGTTAGACTTAGTACTACACTCTAGAGAGGTGGGAATCCGCAATTCCCATAAAGCTCTCTGTACCATTCTGTGCAATGGATGTATTTTGAGGCATCTTCAGTCTACCACGTCTAATACGCCTAGGTAACAAGGGCCCAGCCACTGAGCTCCCCGACTGAACCGGCAAGGCGGAGG
4611
AGCTGCTGCGCCGCCGGTCCGATATATCGGCGTTCCCCCGATTACTCGGGACCTGCCGTGCATGAGCTGCATGTCTTCACCAAAAATACTGATGGCTAAATTCGCGCCTCCCGGTGGTTAGACTTAGTACTACACTCCAGAGAGGTGGGAATCCGCAATTCCCATAAAGCTCTCTGTACCATTCTGTGCAATGGATGTATTTTGAGGCATCTTCAGTCTACCACGTCTAATACGCCTAGGTAACAAGGGCCCAGCCACTGAGCTCCCCGACTGAACCGGCAAGGCGGAGG
4610
AGCTGCTGCGCCGCCGGTCCGATATATCGGCGTTCCCCCGATTACTCGGGAACTGCCGTGCATGAGCTGCATGTCTTCACCAAAAATACTGATGGCTAAATTCGCGCCTCCCGGTGGTTATACTTAGTACTACACTCTAGAGAGGTGGGAATCCGCAATTCCCATAAAGCTCTCTGTACCATTCTGTGCAATGGATGTATTTTGAGGCATCTTCAGTCTACCACGTCTAATACGCCTAGGTAACAAGGGCCCAGCCACTGAGCTCCCCGACTGAACCGGCAAGGCGGAGG
4431
AGCTGCTGCGCCGCCGGTCCGATATATCGGCGTTCCCCCGATTACTCGGGAACTGCCGTGCATGAGCTGCATGTCTTCACCAAAAATACTGATGGCTAAATTCGCGCCTCCCGGTGGTTAGACTTAGTACTACACTCTAGAGAGGTGGGAATCCGCAATTCCCATAAAGCTCTCTGTACCATTCTGTGCAATGGATGTATTTTGAGGCATCTTCAGTCTACCACGTCTAATACGCCTAGGTAACAAGGGCCCAGCCACTGAGCTCCCCGACTGAACCGGCAAGGCGGAGG
4430
AGCTGCTGCGCCGCCGGTCCGATATATCGGCGTTCCCCCGATTACTCGGGAACTGCCGTGCATGAGCTGCATGTCTTCACCAAAAATACTGATGGCTAAATTCGCGCCTCCCGGTGGTTCGACTTAGTACTACACTCTAGAGAGGTGGGAATCCGCAATTCCCATAAAGCTCTCTGTACCATTCTGTGCAATGGATGTATTTTGAGGCATCTTCAGTCTACCACGTCTAATACGCCTAGGTAACAAGGGCCCAGCCACTGAGCTCCCCGACTGAACCGGCAAGGCGGAGG
4429
ATCTGCTGCGCCGCCGGTCCGATATATCGGCGTTCCCCCGATTACTCGGGAACTGCCGTGCATGAGCTGCATGTCTTCACCAAAAATACTGATGGCTAAATTCGCGCTTCCCGGTGGTTCGACTTAGTACTACACTCTAGAGAGGTGGGAATCCGCAATTCCCATAAAGCTCTCTGTACCATTCTGTGCAATGGATGTATTTTGAGGCATCTTCAGTCTACCACGTCTAATACGCCTAGGTAACAAGGGCCCAGCCACTGAGCTCCCCGACTGAACCGGCAAGGCGGAGG
4614
ATCTGCTGCGCCGCCGGTCCGATATATCGGCGTTCCCCCGATTACTCGGGAACTGCCGTGCATGAGATGCATGTCTTCACCAGAAATACTGATGGCTAAATTCGCGCTTCCCAGTGGTTCGAATTAGTACTACACTCTAGAGAGGTGGGAATCCGCAATTCCCATAAAGCTCTCTGTACCATTCTGTGCAATGGATGTATTTTGAGGCATCTTCAGTCTCCCACGTCTAATACGCCTAGATAACAAGGGCCCAGCCACTGAGCTCCCCGACTGAACCGGCAAGGCGGAGG
4613
ATCTGCTGCGCCGCCGGTCCGATATATCGGCGTTCCCCCGATTACTCGGGAACTGCCGTGCATGAGATGCATGTCTTCACCAAAAATACTGATGGCTAAATTCGCGCTTCCCAGTGGTTCGAATTAGTACTACACTCTAGAGAGGTGGGAATCCGCAATTCCCATAAAGCTCTCTGTACCATTCTGTGCAATGGATGTATTTTGAGGCATCTTCAGTCTCCCACGTCTAATACGCCTAGATAACAAGGGCCCAGCCACTGAGCTCCCCGACTGAACCGGCAAGGCGGAGG
4616
AGCTGCTGCGCCGCCGGTCCGATATATCGGCGTTCCCCCGATTACTCGGGAACTGCCGTGCACGAGATGCATGTCTTCACCAAAAATACTGATGGCTAAATTCGCGCTTCCCAGTGGTTCGACTTAGTACTACACTCTAGAGAGGTGGGAATCCGCAATTCCCATAAAGCTCTCTGTACCATTCTGTGCAATGGATGTATTTTGAGGCATCTTCAGTCTACCACGTCTAATACGCCTAGGTAACAAGGGCCCAGCCACTGAGCTCCCCGACTGAACCGGCAAGGCGGAGG
4615
AGCTGCTGCGCCGCCGGTCCGATATATCGGCGTTCCCCCGATTACTCGGGAACTGCCGTGCACGAGATGCATGTCTTCACCAAAAATACTGATGGCTAAATTCGCGCTTCCCAGTGGTTCGACTTAGTACTACACTCTAGAGAGGTGGGAATCCGCAATTCCCATAAAGCTCTCTGTACCATTCTGTGCAATGGATGTATTTTGAGGCATCTTCAGTCTACCACGTCTAATACGCCTAGGTAACAAGGGCCCAGCCACTGAGCTCCCCGACTGAACCGGCAAGGCGGAGG
4612
ATCTGCTGCGCCGCCGGTCCGATATATCGGCGTTCCCCCGATTACTCGGGAACTGCCGTGCATGAGATGCATGTCTTCACCAAAAATACTGATGGCTAAATTCGCGCTTCCCAGTGGTTCGACTTAGTACTACACTCTAGAGAGGTGGGAATCCGCAATTCCCATAAAGCTCTCTGTACCATTCTGTGCAATGGATGTATTTTGAGGCATCTTCAGTCTACCACGTCTAATACGCCTAGGTAACAAGGGCCCAGCCACTGAGCTCCCCGACTGAACCGGCAAGGCGGAGG
4428
ATCTGCTGCGCCGCCGGTCCGATATATCGGCGTTCCCCCGATTACTCGGGAACTGCCGTGCATGAGATGCATGTCTTCACCAAAAATACTGATGGCTAAATTCGCGCTTCCCAGTGGTTCGACTTAGTACTACACTCTAGAGAGGTGGGAATCCGCAATTCCCATAAAGCTCTCTGTACCATTCTGTGCAATGGATGTATTTTGAGGCATCTTCAGTCTACCACGTCTAATACGCCTAGGTAACAAGGGCCCAGCCACTGAGCTCCCCGACTGAACCGGCAAGGCGGAGG
4623
ATCTGCTGCGCCGCCGGTCCGATATATCGGCGTTCCCCCGATTACTCGGGAACTGCCGTGCATGAGATGCATGTCTTCACCAAAAATACTGATGGCTAAATTCGCGCTTCCCGGTGGTTCGACTGAGTACTACACTCTAGAGAGGGGGGAATCCGCAATTCCCATAAAGCTCTCTGTACCATTCTGTGCAATGGATGTATTTTGAGGCATCTTCAGTCTACCACGTCTAATACGCCTAGGTAACAAGGGCCCAGCCACTGAGCTCCCCGACTGAACCGGCAAGGCGGAGG
4625
ATCTGCTGCGCCGCCGGTCCGATATATCGGCGTTCCCCCGATTACTCGGGAACTGCCGTGCATGAGATGCATGTCTTCACCAAAAATACTGATGGCTAAATTCGCTCTTCCCGGTGGTTCGACTGAGTACTACACTCTAGAGAGGTGGGAATCCGCAATTCCCATAAAGCTCTCTGTACCATTCTGTGCAATGGATGTATTTTGAGGCATCTTCAGTCTACCACGTCTAATACGCCTAGGTAACAAGGGCCCAGCCACTGAGCTCCCCGACTGAACCGGCAAGGCGGAGG
4624
ATCTGCTGCGCCGCCGGTCCGATATATCGGCGTTCCCCCGATTACTCGGGAACTGCCGTGCATGAGATGCATGTCTTCACCAAAAATACTGATGGCTAAATTCGCGCTTCCCGGTGGTTCGACTGAGTACTACACTCTAGAGAGGTGGGAATCCGCAATTCCCATAAAGCTCGCTGTACCATTCTGTGCAATGGATGTATTTTGAGGCATCTTCAGTCTACCACGTCTAATACGCCTAGGTAACAAGGGCCCAGCCACTGAGCTCCCCGACTGAACCGGCAAGGCGGAGG
4622
ATCTGCTGCGCCGCCGGTCCGATATATCGGCGTTCCCCCGATTACTCGGGAACTGCCGTGCATGAGATGCATGTCTTCACCAAAAATACTGATGGCTAAATTCGCGCTTCCCGGTGGTTCGACTGAGTACTACACTCTAGAGAGGTGGGAATCCGCAATTCCCATAAAGCTCTCTGTACCATTCTGTGCAATGGATGTATTTTGAGGCATCTTCAGTCTACCACGTCTAATACGCCTAGGTAACAAGGGCCCAGCCACTGAGCTCCCCGACTGAACCGGCAAGGCGGAGG
4621
ATCTGCTGCGCCGCCGGTCCGATATATCGGCGTTCCCCCGATTACTCGGGAACTGCCGTGCATGAGATGCATGTCTTCACCAAAAATACTGATGGCTAAATTCGCGCTTCCCGGTGGTTCGACTGAGTACTACACTCTAGAGAGGTGGGAATCCGCAATTCCCATAAAGCTCTCTGTACCATTCTGTGCAATGGATGTATTTTGAGGCATCTTCAGTCTACCACGTCTAATACGCCTAGGTAACAAGGGCCCAGCCACTGAGCTCCCCGACTGAACCGGCAAGGCGGAGG
4620
ATCTGCTGCGCCGCCGGTCCGATATATCGGCGTTCCCCCGATTACTCGGGAACTGCCGTGCATGAGATGCATGTCTTCACCAAAAATACTGATGGCTAAATTCGCGCTTCCCGGTGGTTCGACTGAGTACTACACTCTAGAGAGGTGGGAATCCGCAATTCCCATAAAGCTCTCTGTACCATTCTGTGCAATGGATGTATTTTGAGGCATCTTCAGTCTACCACGTCTAATACGCCTAGGTAACAAGGGCCCAGCCACTGAGCTCCCCGACTGAACCGGCAAGGCGGAGG
4619
ATCTGCTGCGCCGCCGGTCCGATATATCGGCGTTCCCCCGATTACTCGGGAACTGCCGTGCATGAGATGCATGTCTTCACCAAAAATACTGATGGCTAAATTCGCGCTTCCCGGTGGTTCGACTGAGTACTACACTCTAGAGAGGTGGGAATCCGCAATTCCCATAAAGCTCTCTGTACCATTCTGTGCAATGGATGTATTTTGAGGCATCTTCAGTCTACCACGTCTAATACGCCTAGGTAACAAGGGCCCAGCCACTGAGCTCCCCGACTGAACCGACAAGGCGGAGG
4632
ATCTGCTGCGCCGCCGGTCCGATATATCGGCGTTCCCCCGATTACTCGGGAACTGCCGTGCGTGAGATGCATGTCTTCACCAAAAATACTGATGGCTAAATTCACGCTTCCCGGTGGTTCGACTTAGTACTACACTCTAGAGAGGTGGGAATCCGCAATTCCCATAAAGCTCTCTGTACCATTCTGTGCAATGGATGTATTTTGAGGCATCTTCAGTCTACCACGTCTAATACACCTAGGTAACAAGGGCCCAGCCACTGAGCTCCCCGACTGAACCGGCAAGGCGGAGG
4631
ATCTGCTGCGCCGCCGGTCCGATATATCGGCGTTCCCCCGATTACTCGGGAACTGCCGTGCATGAGATGCATGTCTTCACCAAAAATACTGATGGCTAAATTCACGCTTCCCGGTGGTTCGACTTAGTACTACACTCTAGAGAGGTGGGAATCCGCAATTCCCATAAAGCTCTCTGTACCATTCTGTGCAATGGATGTATTTTGAGGCATCTTCAGTCTACCACGTCTAATACACCTAGGTAACAAGGGCCCAGCCACTGAGCTCCCCGACTGAACCGGCAAGGCGGAGG
4630
ATCTGCTGCGCCGCCGGTCCGATATATCGGCGTTCCCCCGATTACTCGGGAACTGCCGTGCATGAGATGCATGTCTTCACCAAAAATACTGATGGCTAAATTCACGCTTCCCGGTGGTTCGACTTAGTACTACACTCTAGAGAGGTGGGAATCCGCAATTCCCATAAAGCTCTCTGTACCATTCTGTGCAATGGATGTATTTTGAGGCATCTTCAGTCTACCACGTCTAATACACCTAGGTAACAAGGGCCCAGCCACTGAGCTCCCCGACTGAACCGGCAAGGCGGAGG
4629
ATCTGCTGCGCCGCCGGTCCGATATATCGGCGTTCCCCCGATTACTCGGGAACTGCCGTGCATGAGATGCATGTCTTCACCAAAAATACTGATGGCTAAATTCACGCTTCCCGGTGGTTCGACTTAGTACTACACTCTAGAGAGGTGGGAATCCGCAATTCCCATAAAGCTCTCTGTACCATTCTGTGCAATGGATGTATTTTGAGGCATCTTCAGTCTACCACGTCTAATACACCTAGGTAACAAGGGCCCAGCCACTGAGCTCCCCGACTGAACCGGCAAGGCGGAGG
4628
ATCTGCTGCGCCGCCGGTCCGATATATCGGCGTTCCCCCGATTACTCGGGAACTGCCGTGCATGAGATGCATGTCTTCACCAAAAATACTGATGGCTAAATTCACGCTTCCCGGTGGTTCGACTTAGTACTACACTCTAGAGAGGTGGGAATCCGCAATTCCCATAAAGCTCTCTGTACCATTCTGTGCAATGGATGTATTTTGAGGCATCTTCAGTCTACCACGTCTAATACGCCTAGGTAACAAGGGCCCAGCCACTGAGCTCCCCGACTGAACCGGCAAGGCGGAGG
4633
CTCTGCTGCGCCGCCGGTCCGATATATCGGCGTTCCCCCGATTACTCGGGAACTGCCGTGCATGAGATGCATGTCTTCACCAAAAATACTGATGGCTAAATTCACGCTTCCCGGTGGTTCGACTTAGTACTACACTCTAGAGAGGTGGGAATCCGCAATTCCCATAAAGCTCTCTGTACCATTCTGTGCAATGGATGTATTTTGAGGCATCTTCAGTCTACCACGTCTAATACGCCTAGGTAACAAGGGCCCAGCCACTGAGCTCCCCGACTGAACCGGCAAGGCGGAGG
4627
ATCTGCTGCGCCGCCGGTCCGATATATCGGCGTTCCCCCGATTACTCGGGAACTGCCGTGCATGAGATGCATGTCTTCACCAAAAATACTGATGGCTAAATTCACGCTTCCCGGTGGTTCGACTTAGTACTACACTCTAGAGAGGTGGGAATCCGCAATTCCCATAAAGCTCTCTGTACCATTCTGTGCAATGGATGTATTTTGAGGCATCTTCAGTCTACCACGTCTAATACGCCTAGGTAACAAGGGCCCAGCCACTGAGCTCCCCGACTGAACCGGCAAGGCGGAGG
4635
ATCTGCTGCGCCGCCGGTCCGATATATCGGCGTTCCCCCGATTACTCGGGAGCTGCCGTGCATGAGATGCATGTCTTCACCAAAAATACTGATGGCTAAATTCGCGCTTCCCGGTGGTTCGACTTAGTACTACACTCTAGAGAGGTGGGAATCCGCAATTCCCATAAAGCTCTCTGTACCATTCTGTGCAATGGATGTATTTTGAGGCATCTTCAGTCTACCACGTCTAATACGCCTAGGTAACAAGGGCCCAGCCACTGAGCTCCCCTACTGAACCGGCAAGGCGGAGG
4637
ATCTGCTGCGCCGCCGGTCCGATATATCGGCGTTCCCCCGATTACTCGGGAGCTGCCGTGCATGAGATGCATGTCTTCACCAAAAATACTGATGGCTAAATTCGCGCTTCCCGGTGGTTCGACTTAGTACTACACTCTAGAGAGGTGGGAATCCGCAATTCCCATAAAGCTCTCTGTACCATTCTGTGCAATGGATGTATTTTGAGGCATCTTCAGTCTACCACGTCTAATACGCCTAGGTAACAAGGGCCCAGCCACTGAGCTCCCCGACTGAACCGGCAAAGCGGAGG
4636
ATCTGCTGCGCCGCCGGTCCGATATATCGGCGTTCCCCCGATTACTCGGGAGCTGCCGTGCATGAGATGCATGTCTTCACCAAAAATACTGATGGCTAAATTCGCGCTTCCCGGTGGTTCGACTTAGTACTACACTCTAGAGAGGTGGGAATCCGCAATTCCCATAAAGCTCTCTGTACCATTCTGTGCAATGGATGTATTTTGAGGCATCTTCAGTCTACCACGTCTAATACGCCTAGGTAACAAGGGCCCAGCCACTGAGCTCCCCGACTGAACCGGCAAGGCGGAGG
4634
ATCTGCTGCGCCGCCGGTCCGATATATCGGCGTTCCCCCGATTACTCGGGAGCTGCCGTGCATGAGATGCATGTCTTCACCAAAAATACTGATGGCTAAATTCGCGCTTCCCGGTGGTTCGACTTAGTACTACACTCTAGAGAGGTGGGAATCCGCAATTCCCATAAAGCTCTCTGTACCATTCTGTGCAATGGATGTATTTTGAGGCATCTTCAGTCTACCACGTCTAATACGCCTAGGTAACAAGGGCCCAGCCACTGAGCTCCCCGACTGAACCGGCAAGGCGGAGG
4626
ATCTGCTGCGCCGCCGGTCCGATATATCGGCGTTCCCCCGATTACTCGGGAACTGCCGTGCATGAGATGCATGTCTTCACCAAAAATACTGATGGCTAAATTCACGCTTCCCGGTGGTTCGACTTAGTACTACACTCTAGAGAGGTGGGAATCCGCAATTCCCATAAAGCTCTCTGTACCATTCTGTGCAATGGATGTATTTTGAGGCATCTTCAGTCTACCACGTCTAATACGCCTAGGTAACAAGGGCCCAGCCACTGAGCTCCCCGACTGAACCGGCAAGGCGGAGG
4618
ATCTGCTGCGCCGCCGGTCCGATATATCGGCGTTCCCCCGATTACTCGGGAACTGCCGTGCATGAGATGCATGTCTTCACCAAAAATACTGATGGCTAAATTCGCGCTTCCCGGTGGTTCGACTTAGTACTACACTCTAGAGAGGTGGGAATCCGCAATTCCCATAAAGCTCTCTGTACCATTCTGTGCAATGGATGTATTTTGAGGCATCTTCAGTCTACCACGTCTAATACGCCTAGGTAACAAGGGCCCAGCCACTGAGCTCCCCGACTGAACCGGCAAGGCGGAGG
4617
ATCTGCTGCGCCGCCGGTCCGATATATCGGCGTTCCCCCGATTACTCGGGAACTGCCGTGCATGAGATGCATGTCTTCACCAAAAATACTGATGGCTAAATTCGCGCTTCCCGGTGGTTCGACTTAGTACTACACTCTAGAGAGGTGGGAATCCGCAATTCCCATAAAGCTCTCTGTACCATTCTGTGCAATGGATGTATTTTGAGGCATCTTCAGTCTACCACGTCTAATACGCCTAGGTAACAAGGGCCCAGCCACTGAGCTCCCCGACTGAACCGGCAAGGCGGAGG
4427
ATCTGCTGCGCCGCCGGTCCGATATATCGGCGTTCCCCCGATTACTCGGGAACTGCCGTGCATGAGATGCATGTCTTCACCAAAAATACTGATGGCTAAATTCGCGCTTCCCGGTGGTTCGACTTAGTACTACACTCTAGAGAGGTGGGAATCCGCAATTCCCATAAAGCTCTCTGTACCATTCTGTGCAATGGATGTATTTTGAGGCATCTTCAGTCTACCACGTCTAATACGCCTAGGTAACAAGGGCCCAGCCACTGAGCTCCCCGACTGAACCGGCAAGGCGGAGG
4426
ATCTGCTGCGCCGCCGGTCCGATATATCGGCGTTCCCCCGATTACTCGGGAACTGCCGTGCATGAGATGCATGTCTTCACCAAAAATACTGATGGCTAAATTCGCGCTTCCCGGTGGTTCGACTTAGTACTACACTCTAGAGAGGTGGGAATCCGCAATTCCCATAAAGCTCTCTGTACCATTCTGTGCAATGGATGTATTTTGAGGCATCTTCAGTCTACCACGTCTAATACGCCTAGGTAACAAGGGCCCAGCCACTGAGCTCCCCGACTGAACCGGCAAGGCGGAGG
4641
ATCTGCTGCGCCGCCGGTCCGATATATCGGCGTTCCCCCGATTACTCGGGAACTGCTGTGCATGAGATGCATGTCTTCACCAAAAATACTGATGGCTCAACTCGCGCTTCCCGGTGGTTCGACTTAGTACTACACTCTAGAGAGGTGGGAATCCGCAATTCCCATAAAGCTTTCTGTACCATTCTGTGCAATGGATGTATTTTGAGGCATCTTCAGTCTACCACGTCTAATACGCCTAGGTAACAAGGGCCCAGCCACTGAGCTCCCCGACTGAACCGGCAAGGCGGAGG
4640
ATCTGCTGCGCCGCCGGTCCGATATATCGGCGTTCCCCCGATTACTCGGGAACTGCTGTGCATGAGATGCATGTCTTCACCAAAAATACTGATGGCTCAACTCGCGCTTCCCGGTGGTTCGACTTAGTACTACACTCTAGAGAGGTGGGAATCCGCAATTCCCATAAAGCTCTCTGTACCATTCTGTGCAATGGATGTATTTTGAGGCATCTTCAGTCTACCACGTCTAATACGCCTAGGTAACAAGGGCCCAGCCACTGAGCTCCCCGACTGAACCGGCAAGGCGGAGG
4639
ATCTGCTGCGCCGCCGGTCCGATATATCGGCGTTCCCCCGATTACTCGGGAACTGCTGTGCATGAGATGCATGTCTTCACCAAAAATACTGATGGCTCAACTCGCGCTTCCCGGTGGTTCGACTTAGTACTACACTCTAGAGAGGTGGGAATCCGCAATTCCCATAAAGCTCTCTGTACCATTCTGTGCAATGGATGTATTTTGAGGCATCTTCAGTCTACCACGTCTAATACGCCTAGGTAACAAGGGCCCAGCCACTGAGCTCCCCGACTGAACCGGCAAGGCGGAGG
4652
ATCTGCTGCGCCGCCGGTCCGATATATCGGCGTTCCCCCGATTACTCGGGAACTGCTGTGCATGAAATGCATGTCTTCACCAAAAATACTGATGGTTAAACTCGCGCTTCCCGGTGGTTCGACTTAGTACTACACTCTAGCGAGGTGGGAATCCGCAATTCCCATAAAGCTCTCTGTACCATTCTGTGCAATGGATGTATTTTGAGGCATCTTCAGTCTCCCACGTCTAATGCGCCTAGGTAACAAGGGCCCAGCCACTGAGCTCCCCGACTGCACCGGCAAGGCGGAGG
4656
ATCTGCTGCGCCGCCGGTCCGATATATCGGCGTGCCCCCGATTACTCGGGAACTGCTGTGCATGAAATGCATGTCTTCACCAAAAATACTGATGGTTAAACTCGCGCTTCCCGGTGGTTCGAATTAGTACTACACTCTAGCGAGATGGGAATCCGCAATTCCCATAAAGCTCTCTGTACCATTCTGTGCAATGGATGTATTTTGAGGCATCTTCAGTCTACCACGTCTAATGCGCCTAGGTAACAAGGGCCCAGCCACTGAGCTCCCCGACTGCACCGGCAAGGCGGAGG
4658
ATCTGCTGCGCCGCCGGTCCGATATATCGGCGTGCCCCCGATTACTCGGGAACTGCTGTGCATGAAATGCATGTCTTCACCAAAAATACTGATGGTTAAACTCGCGCTTCCCGGTGGTTCGAATTAGTACTACACTCTAGCGAGGTGGGAATCCGCAATTCCCATAAAGCTCTCTGTACCATTCTGTGCAATGGATGTATTTTGAGGCATCTTCAGTCTACCACATCTAATGCGCCTAGGTAACAAGGGCCCAGCCACTGAGCTCCCCGACTGCACCGGCAAGGCGGAGG
4657
ATCTGCTGCGCCGCCGGTCCGATATATCGGCGTGCCCCCGATTACTCGGGAACTGCTGTGCATGAAATGCATGTCTTCACCAAAAATACTGATGGTTAAACTCGCGCTTCCCGGTGGTTCGAATTAGTACTACACTCTAGCGAGGTGGGAATCCGCAATTCCCATAAAGCTCTCTGTACCATTCTGTGCAATGGATGTATTTTGAGGCATCTTCAGTCTACCACGTCTAATGCGCCTAGGTAACAAGGGCCCAGCCACTGAGCTCCCCGACTGCACCGGCAAGGCGGAGG
4655
ATCTGCTGCGCCGCCGGTCCGATATATCGGCGTGCCCCCGATTACTCGGGAACTGCTGTGCATGAAATGCATGTCTTCACCAAAAATACTGATGGTTAAACTCGCGCTTCCCGGTGGTTCGAATTAGTACTACACTCTAGCGAGGTGGGAATCCGCAATTCCCATAAAGCTCTCTGTACCATTCTGTGCAATGGATGTATTTTGAGGCATCTTCAGTCTACCACGTCTAATGCGCCTAGGTAACAAGGGCCCAGCCACTGAGCTCCCCGACTGCACCGGCAAGGCGGAGG
4662
ATCTGCTGCGCCGCCGGTCCGATATATCGGCGTTCCCCCGATTACTCGGGAACTGCTGTGCATGAAATGCATGTCTTCACCAAAAATACTGATGGTTAAACTCGCGCTTCCCGGTGGTTCGAATTAGTACTACACTCTAGCGAGGTGGGAATCCGCAATTCCCATAAAGCTCTCTGTACCATTCTGTGCAATGGATGTATCTTGAGGCATCTTCAGTCTACCACGTCTAATGCGCCTAGGTAACAAGGGCCCAGCCACTGAGCTCCCCGACTGCACCGGCAAGGCGGAGG
4661
ATCTGCTGCGCCGCCGGTCCGATATATCGGCGTTCCCCCGATTACTCGGGAACTGCTGTGCATGAAATGCATGTCTTCACCAAAAATACTGATGGTTAAACTCGCGCTTCCCGGTGGTTCGAATTAGTACTACACTCTAGCGAGGTGGGAATCCGCAATTCCCATAAAGCTCTCTGTACCATTCTGTGCAATGGATGTATTTTGAGGCATCTTCAGTCTACCACGTCTAATGCGCCTAGGTAACAAGGGCCCAGCCACTGAGCTCCCCGACTGCACCGGCAAGGCGGAGG
4660
ATCTGCTGCGCCGCCGGTCCGATATATCGGCGTTCCCCCGATTACTCGGGAACTGCTGTGCATGAAATGCATGTCTTCACCAAAAATACTGATGGTTAAACTCGCGCTTCCCGGTGGTTCGAATTAGTACTACACTCTAGCGAGGTGGGAATCCGCAATTCCCATAAAGCTCTCTGTACCATTCTGTGCAATGGATGTATTTTGAGGCATCTTCAGTCTACCACGTCTAATGCGCCTAGGTAACAAGGGCCCAGCCACTGAGCTCCCCGACTGCACCGGCAAGGCGGAGG
4665
ATCTGCTGCGCCGCCGGTCCGATATATCGGCGTTCCCCCGAGTACTCGGGAACTGCTGTGCATGAAATGCATGTCTTCACCAAAAATACTGATGGTTAAACTCGCGCTTCCCGGTGGTTCGAATTAGTACTACACTCTAGCGAGGTGGGAATCCGCAATTCCCATAAAGCTCTCTGTACCATTCTGTGCAATGGATGTATTTTGAGGCATCTTCAGTCTACCACGTCTAATGCGCCTAGGTAACAAGGGCCCAGCCACTGAGCTCCCCGACTGCACCGGCAAGGCGGAGG
4668
ATCTGCTGCGCCGCCGGTCCGATATATCGACGTTCCCCCGATTACTCGGGAACTGCTGTGCATGAAATGCATGTCTTCACCAAAAATACTGATGGTTAAACTCGCGCTTCCCGGTGGTTCGAATTAGTACTACACTCTAGCGAGGTGGGAATCCGCAATTCCCATAAAGCTCTCTGTACCCTTCTGTGCAATGGATGTATTTTGAGGCATCTTCAGTCTACCACGTCTAATGCGCCTAGGTAACAAGGGCCCAGCCACTGAGCTCCCCGACTGCACCGGCAAGGAGGAGG
4667
ATCTGCTGCGCCGCCGGTCCGATATATCGACGTTCCCCCGATTACTCGGGAACTGCTGTGCATGAAATGCATGTCTTCACCAAAAATACTGATGGTTAAACTCGCGCTTCCCGGTGGTTCGAATTAGTACTACACTCTAGCGAGGTGGGAATCCGCAATTCCCATAAAGCTCTCTGTACCCTTCTGTGCAATGGATGTATTTTGAGGCATCTTCAGTCTACCACGTCTAATGCGCCTAGGTAACAAGGGCCCAGCCACTGAGCTCCCCGACTGCACCGGCAAGGAGGAGG
4666
ATCTGCTGCGCCGCCGGTCCGATATATCGGCGTTCCCCCGATTACTCGGGAACTGCTGTGCATGAAATGCATGTCTTCACCAAAAATACTGATGGTTAAACTCGCGCTTCCCGGTGGTTCGAATTAGTACTACACTCTAGCGAGGTGGGAATCCGCAATTCCCATAAAGCTCTCTGTACCCTTCTGTGCAATGGATGTATTTTGAGGCATCTTCAGTCTACCACGTCTAATGCGCCTAGGTAACAAGGGCCCAGCCACTGAGCTCCCCGACTGCACCGGCAAGGAGGAGG
4664
ATCTGCTGCGCCGCCGGTCCGATATATCGGCGTTCCCCCGAGTACTCGGGAACTGCTGTGCATGAAATGCATGTCTTCACCAAAAATACTGATGGTTAAACTCGCGCTTCCCGGTGGTTCGAATTAGTACTACACTCTAGCGAGGTGGGAATCCGCAATTCCCATAAAGCTCTCTGTACCATTCTGTGCAATGGATGTATTTTGAGGCATCTTCAGTCTACCACGTCTAATGCGCCTAGGTAACAAGGGCCCAGCCACTGAGCTCCCCGACTGCACCGGCAAGGCGGAGG
4672
ATCTGCTGCGCCGCCGGTCCGATATATCGGCGTTCCCCCGATTACTCGGGAACTGCTGTGCATGAAATGCATGTCTTCACCAAAAATACTGATGGTTAAACTCGCGCTTCCCGGTGGTTCGAATTAGTACTACACTCTAGCGAGGTAGGAATCCGCAATTCCCATAAAGCTCTCTGTACCATTCTGTGCAATGGATGTATTTTGAGGCATCTTCAGTCTACCACGTCTAATGCGCCTAGGTAACAAGGGCCCAGCCACTGAGCTCCCCGACTACACCGGCAAGGTGGAGG
4671
ATCTGCTGCGCCGCCGGTCCGATATATCGGCGTTCCCCCGATTACTCGGGAACTGCTGTGCATGAAATGCATGTCTTCACCAAAAATACTGATGGTTAAACTCGCGCTTCCCGGTGGTTCGAATTAGTACTACACTCTAGCGAGGTAGGAATCCGCAATTCCCATAAAGCTCTCTGTACCATTCTGTGCAATGGATGTATTTTGAGGCATCTTCAGTCTACCACGTCTAATGCGCCTAGGTAACAAGGGCCCAGCCACTGAGCTCCCCGACTGCACCGGCAAGGCGGAGG
4670
ATCTGCTGCGCCGCCGGTCCGATATATCGGCGTTCCCCCGATTACTCGGGAACTGCTGTGCATGAAATGCATGTCTTCACCAAAAATACTGATGGTTAAACTCGCGCTTCCCGGTGGTTCGAATTAGTACTACACTCTAGCGAGGTAGGAATCCGCAATTCCCATAAAGCTCTCTGTACCATTCTGTGCAATGGATGTATTTTGAGGCATCTTCAGTCTACCACGTCTAATGCGCCTAGGTAACAAGGGCCCAGCCACTGAGCTCCCCGACTGCACCGGCAAGGCGGAGG
4669
ATCTGCTGCGCCGCCGGTCCGATATATCGGCGTTCCCCCGATTACTCGGGAACTGCTGTGCATGAAATGCATGTCTTCACCAAAAATACTGATGGTTAAACTCGCGCTTCCCGGTGGTTCGAATTAGTACTACACTCTAGCGAGGTAGGAATCCGCAATTCCCATAAAGCTCTCTGTACCATTCTGTGCAATGGATGTATTTTGAGGCATCTTCAGTCTACCACGTCTAATGCGCCTAGGTAACAAGGGCCCAGCCACTGAGCTCCCCGACTGCACCGGCAAGGCGGAGG
4663
ATCTGCTGCGCCGCCGGTCCGATATATCGGCGTTCCCCCGATTACTCGGGAACTGCTGTGCATGAAATGCATGTCTTCACCAAAAATACTGATGGTTAAACTCGCGCTTCCCGGTGGTTCGAATTAGTACTACACTCTAGCGAGGTGGGAATCCGCAATTCCCATAAAGCTCTCTGTACCATTCTGTGCAATGGATGTATTTTGAGGCATCTTCAGTCTACCACGTCTAATGCGCCTAGGTAACAAGGGCCCAGCCACTGAGCTCCCCGACTGCACCGGCAAGGCGGAGG
4659
ATCTGCTGCGCCGCCGGTCCGATATATCGGCGTTCCCCCGATTACTCGGGAACTGCTGTGCATGAAATGCATGTCTTCACCAAAAATACTGATGGTTAAACTCGCGCTTCCCGGTGGTTCGAATTAGTACTACACTCTAGCGAGGTGGGAATCCGCAATTCCCATAAAGCTCTCTGTACCATTCTGTGCAATGGATGTATTTTGAGGCATCTTCAGTCTACCACGTCTAATGCGCCTAGGTAACAAGGGCCCAGCCACTGAGCTCCCCGACTGCACCGGCAAGGCGGAGG
4654
ATCTGCTGCGCCGCCGGTCCGATATATCGGCGTTCCCCCGATTACTCGGGAACTGCTGTGCATGAAATGCATGTCTTCACCAAAAATACTGATGGTTAAACTCGCGCTTCCCGGTGGTTCGAATTAGTACTACACTCTAGCGAGGTGGGAATCCGCAATTCCCATAAAGCTCTCTGTACCATTCTGTGCAATGGATGTATTTTGAGGCATCTTCAGTCTACCACGTCTAATGCGCCTAGGTAACAAGGGCCCAGCCACTGAGCTCCCCGACTGCACCGGCAAGGCGGAGG
4653
ATCTGCTGCGCCGCCGGTCCGATATATCGGCGTTCCCCCGATTACTCGGGAACTGCTGTGCATGAAATGCATGTCTTCACCAAAAATACTGATGGTTAAACTCGCGCTTCCCGGTGGTTCGAATTAGTACTACACTCTAGCGAGGTGGGAATCCGCAATTCCCATAAAGCTCTCTGTACCATTCTGTGCAATGGATGTATTTTGAGGCATCTTCAGTCTACCACGTCTAATGCGCCTAGGTAACAAGGGCCCAGCCACTGAGCTCCCCGACTGCACCGGCAAGGCGGAGG
4651
ATCTGCTGCGCCGCCGGTCCGATATATCGGCGTTCCCCCGATTACTCGGGAACTGCTGTGCATGAAATGCATGTCTTCACCAAAAATACTGATGGTTAAACTCGCGCTTCCCGGTGGTTCGACTTAGTACTACACTCTAGCGAGGTGGGAATCCGCAATTCCCATAAAGCTCTCTGTACCATTCTGTGCAATGGATGTATTTTGAGGCATCTTCAGTCTACCACGTCTAATGCGCCTAGGTAACAAGGGCCCAGCCACTGAGCTCCCCGACTGCACCGGCAAGGCGGAGG
4650
ATCTGCTGCGCCGCCGGTCCGATATATCGGCGTTCCCCCGATTACTCGGGAACTGCTGTGCATGAAATGCATGTCTTCACCAAAAATACTGATGGTTAAACTCGCGCTTCCCGGTGGTTCGACTTAGTACTACACTCTAGCGAGGTGGGAATCCGCAATTCCCATAAAGCTCTCTGTACCATTCTGTGCAATGGATGTATTTTGAGGCATCTTCAGTCTACCACGTCTAATGCGCCTAGGTAACAAGGGCCCAGCCACTGAGCTCCCCGACTGCACCGGCAAGGCGGAGG
4649
ATCTGCTGCGCCGCCGGTCCGATATATCGGCGTTCCCCCGATTACTCGGGAACTGCTGTGCATGAAATGCATGTCTTCACCAAAAATACTGATGGTTAAACTCGCGCTTCCCGGTGGTTCGACTTAGTACTACACTCTAGCGAGGTGGGAATCCGCAATTCCCATAAAGCTCTCTGTACCATTCTGTGCAATGGATGTATTTTGAGGCATCTTCAGTCTACCACGTCTAATGCGCCTAGGTAACAAGGGCCCAGCCACTGAGCTCCCCGACTGCACCGGCAAGGCGGAGG
4648
ATCTGCTGCGCCGCCGGTCCGATATATCGGCGTTCCCCCGATTACTCGGGAACTGCTGTGCATGAAATGCATGTCTTCACCAAAAATACTGATGGTTAAACTCGCGCTTCCCGGTGGTTCGACTTAGTACTACACTCTAGCGAGGTGGGAATCCGCAATTCCCATAAAGCTCTCTGTACCATTCTGTGCAATGGATGTATTTTGAGGCATCTTCAGTCTACCACGTCTAATGCGCCTAGGTAACAAGGGCCCAGCCACTGAGCTCCCCGACTGCACCGGCAAGGCGGAGG
4680
ATCCGCTGCGCCGCCGGTCCGATATATCGGCGTTCCCCCGATTACTCGGGAACGGCTGTGCATGAGATGCATGTCTTAACCAAAAATACTGATGGTTAAACTCGCGCTTCCCGGTGGTTCGACTTAGTACTACACTCTAGCGAGGTGGGAATCCGCAATTCCCATAAAGCTCTCTGTACCATTCTGTGCAATGGATGTATTTTGAAGCATCTTCAGTCTACCACGTCTAATGCGCCTAGGTAACAAGGGCCCAGCCACTGAGCTCCCCGACTGCACCGGCAAGGCGGAGG
4686
ATCCGCTGCGCCGCCGGTCCGATATAGCGGCGTTCCCCCGATTACTCGGGAACTGCTTTGCATGAGATGCATGTCTTAACCAAAAATACTGATGGTTAAACTCGCGCTTCCCGGTGTTTCGACTTAGTACTACACTCTAGCGAGGTGGGAATCCGCAATTCCCATAAAGCTCTCTGTACCATTCTATGCAATGGATGTATTTTGAGGCATCTTCAGTCTACCACGTCTAATGCGCCCAGGTAACAAGGGCCCAGCCACTGAGCTCCCCGACTGCACCGGCAAGGCGGAGG
4685
ATCCGCTGCGCCGCCGGTCCGATATAGCGGCGTTCCCCCGATTACTCGGGAACTGCTTTGCATGAGATGCATGTCTTAACCAAAAATACTGATGGTTAAACTCGCGCTTCCCGGTGTTTCGACTTAGTACTACACTCTAGCGAGGTGGGAATCCGCAATTCCCATAAAGCTCTCTGTACCATTCTATGCAATGGATGTATTTTGAGGCATCTTCAGTCTACCACGTCTAATGCGCCTAGGTAACAAGGGCCCAGCCACTGAGCTCCCCGACTGCACCGGCAAGGCGGAGG
4684
ATCCGCTGCGCCGCCGGTCCGATATAGCGGCGTTCCCCCGATTACTCGGGAACTGCTTTGCATGAGATGCATGTCTTAACCAAAAATACTGATGGTTAAACTCGCGCTTCCCGGTGTTTCGACTTAGTACTACACTCTAGCGAGGTGGGAATCCGCAATTCCCATAAAGCTCTCTGTACCATTCTATGCAATGGATGTATTTTGAGGCATCTTCAGTCTACCACGTCTAATGCGCCTAGGTAACAAGGGCCCAGCCACTGAGCTCCCCGACTGCACCGGCAAGGCGGAGG
4683
ATCCGCTGCGCCGCCGGTCCGATATAGCGGCGTTCCCCCGATTACTCGGGAACTGCTGTGCATGAGATGCATGTCTTAACCAAAAATACTGATGGTTAAACTCGCGCTTCCCGGTGTTTCGACTTAGTACTACACTCTAGCGAGGTGGGAATCCGCAATTCCCATAAAGCTCTCTGTACCATTCTATGCAATGGATGTATTTTGAGGCATCTTCAGTCTACCACGTCTAATGCGCCTAGGTAACAAGGGCCCAGCCACTGAGCTCCCCGACTGCACCGGCAAGGCGGAGG
4682
ATCCGCTGCGCCGCCGGTCCGATATATCGGCGTTCCCCCGATTACTCGGGAACTGCTGTGCATGAGATGCATGTCTTAACCAAAAATACTGATGGTTAAACTCGCGCTTCCCGGTGGTTCGACTTAGTACTACACTCTAGCGAGGTGGTAATCCGCAATTCCCATAAAGCTCTCTGTACCATTCTGTGCAATGGATGTATTTTGAGGCATCTTCAGTCTACCACGTCTAATGCGCCTAGGTAACAAGGGCCCAGCCACTGAGCTCCCCGACTGCACCGGCAAGGCGGAGG
4687
ATCCGCTGCGCCGCCGGTCCGATATATCGGCGTTCCCCCGATTACTCGGGAACTGCTGTGCATGAGATGCATGTCTTAACCAAAAATACTGATGGTTAAACTCGCGCTTCCCGGTGGTTCGACTTAGTACTACACTCTAACGAGGTGGGAATCCGCAATTCCCATAAAGCTCTCTGTACCATTCTGTGCAATGAATGTATTTTGAGGCATCTTCAGTCTACCACGTCTAATGCGCCTAGGTAACAAGGGCCCAGCCACTGAGCTCCCCGACTGCACCGGCAAGGCGGAGG
4681
ATCCGCTGCGCCGCCGGTCCGATATATCGGCGTTCCCCCGATTACTCGGGAACTGCTGTGCATGAGATGCATGTCTTAACCAAAAATACTGATGGTTAAACTCGCGCTTCCCGGTGGTTCGACTTAGTACTACACTCTAGCGAGGTGGGAATCCGCAATTCCCATAAAGCTCTCTGTACCATTCTGTGCAATGGATGTATTTTGAGGCATCTTCAGTCTACCACGTCTAATGCGCCTAGGTAACAAGGGCCCAGCCACTGAGCTCCCCGACTGCACCGGCAAGGCGGAGG
4679
ATCCGCTGCGCCGCCGGTCCGATATATCGGCGTTCCCCCGATTACTCGGGAACTGCTGTGCATGAGATGCATGTCTTAACCAAAAATACTGATGGTTAAACTCGCGCTTCCCGGTGGTTCGACTTAGTACTACACTCTAGCGAGGTGGGAATCCGCAATTCCCATAAAGCTCTCTGTACCATTCTGTGCAATGGATGTATTTTGAGGCATCTTCAGTCTACCACGTCTAATGCGCCTAGGTAACAAGGGCCCAGCCACTGAGCTCCCCGACTGCACCGGCAAGGCGGAGG
4678
ATCCGCTGCGCCGCCGGTCCGATATATCGGCGTTCCCCCGATTACTCGGGAACTGCTGTGCATGAGATGCATGTCTTAACCAAAAATACTGATGGTTAAACTCGCGCTTCCCGGTGGTTCGACTTAGTACTACACTCTAGCGAGGTGGGAATCCGCAATTCCCATAAAGCTCTCTGTACCATTCTGTGCAATGGATGTATTTTGAGGCATCTTCAGTCTACCACGTCTAATGCGCCTAGGTAACAAGGGCCCAGCCACTGAGCTCCCCGACTGCACCGGCAAGGCGGAGG
4677
ATCCGCTGCGCCGCCGGTCCGATATATCGGCGTTCCCCCGATTACTCGGGAACTGCTGTGCATGAGATGCATGTCTTAACCAAAAATACTGATGGTTAAACTCGCGCTTCCCGGTGGTTCGACTTAGTACTACACTCTAGCGAGGTGGGAATCCGCAATTCCCATAAAGCTCTCTGTACCATTCTGTGCAATGGATGTATTTTGAGGCATCTTCAGTCTACCACGTCTAATGCGCCTAGGTAACAAGGGCCCAGCCACTGAGCTCCCCGACTGCACCGGCAAGGCGGAGG
4676
ATCCGCTGCGCCGCCGGTCCGATATATCGGCGTTCCCCCGATTACTCGGGAACTGCTGTGCATGAGATGCATGTCTTCACCAAAAATACTGATGGTTAAACTCGCGCTTCCCGGTGGTTCGACTTAGTACTACACTCTAGCGAGGTGGGAATCCGCAATTCCCATAAAGCTCTCTGTACCATTCTGTGCAATGGATGTATTTTGAGGCATCTTCAGTCTACCACGTCTAATGCGCCTAGGTAACAAGGGCCCAGCCACTGAGCTCCCCGACTGCACCGGCAAGGCGGAGG
4688
ATCTGCTGCGCCGCCGGTCCGATATATCGGCGTTCCCCCGATTACTCGGGAACTGCTGTGCATGAGATGCATGTCTTCACCAAAAATACTGATGTTTAAACTCGCGCTTCCCGGTGGTTCGACTTAGTACTACACTCTAGCGAGGTGGGAATCCGCAATTCCCATAAAGCTCTCTGTACCATTCTGTGCAATGGATGTATTTTGAGGCATCTTCAGTCTACCACGTCTAATGCGCCTAGGTAACAAGGGCCCAGCCACTGAGCTCCCCGACTGCACCGGCAAGGCGGAGG
4675
ATCTGCTGCGCCGCCGGTCCGATATATCGGCGTTCCCCCGATTACTCGGGAACTGCTGTGCATGAGATGCATGTCTTCACCAAAAATACTGATGGTTAAACTCGCGCTTCCCGGTGGTTCGACTTAGTACTACACTCTAGCGAGGTGGGAATCCGCAATTCCCATAAAGCTCTCTGTACCATTCTGTGCAATGGATGTATTTTGAGGCATCTTCAGTCTACCACGTCTAATGCGCCTAGGTAACAAGGGCCCAGCCACTGAGCTCCCCGACTGCACCGGCAAGGCGGAGG
4691
ATCTGCTGCGCCGCCGGTCCGATATATCGGCGTTCCCCCGATTACTCGGGAACTGCTGTGCATGAGATGCATGTTTTCACCAAAAATACTGATGGTTAAATTCGCGCTTCCCGGTGGTTCGACTTAGTACTACACTCTAGCGAGGTGGGAATCCGCAATTCCCATAAAGCTCTCTGTACCATTCTGTGCAATGGATGTATTTTGAGGCATCTTCAGTCTACCACGTCTAATGCGCCTAGGTAACAAGGGCCCAGCCACTGAGCTCCCCGACTGCACCGGCAAGGCGGAGG
4693
ATCTGCTGCGCCGCCGGTCCGATATATCGGCGTTCCCCCGATTACTCGGGAACTGCTGTGCATGAGATGCATGTCTTCACCAAAAATACTGATGGTTAAACCCGCGCGTCCCGGTGGTTCGACTTAGTACTACACTCTAGCGAGGTGGGAATCCGCAATTCCCATAAAGCTCTCTGTACCATTCTGTGCAATGGATGTATTTTGAGGCATCTTCAGTCTACCACGGCTAATGCGCCTAGGTAACAAGGGCCCAGCCACTGAGCTCCCCGACTGCACCGGCAAGACGGAGG
4692
ATCTGCTGCGCAGCCGGTCCGATATATCGGCGTTCCCCCGATTACTCGGGAACTGCTGTGCATGAGATGCATGTCTTCACCAAAAATACTGATGGTTAAACTCGCGCTTCCCGGTGGTTCGACTTAGTACTACACTCTAGCGAGGTGGGAATCCGCAATTCCCATAAAGCTCTCTGTACCATTCTGTGCAATGGATGTATTTTGAGGCATCTTCAGTCTACCACGTCTAATGCGCCTAGGTAACAAGGGCCCAGCCACTGAGCTCCCCGACTGCACCGGCAAGGCGGAGG
4690
ATCTGCTGCGCCGCCGGTCCGATATATCGGCGTTCCCCCGATTACTCGGGAACTGCTGTGCATGAGATGCATGTCTTCACCAAAAATACTGATGGTTAAACTCGCGCTTCCCGGTGGTTCGACTTAGTACTACACTCTAGCGAGGTGGGAATCCGCAATTCCCATAAAGCTCTCTGTACCATTCTGTGCAATGGATGTATTTTGAGGCATCTTCAGTCTACCACGTCTAATGCGCCTAGGTAACAAGGGCCCAGCCACTGAGCTCCCCGACTGCACCGGCAAGGCGGAGG
4689
ATCTGCTGCGCCGCCGGTCCGATATATCGGCGTTCCCCCGATTACTCGGGAACTGCTGTGCATGAGATGCATGTCTTCACCAAAAATACTGATGGTTAAACTCGCGCTTCCCGGTGGTTCGACTTAGTACTACACTCTAGCGAGGTGGGAATCCGCAATTCCCATAAAGCTCTCTGTACCATTCTGTGCAATGGATGTATTTTGAGGCATCTTCAGTCTACCACGTCTAATGCGCCTAGGTAACAAGGGCCCAGCCACTGAGCTCCCCGACTGCACCGGCAAGGCGGAGG
4674
ATCTGCTGCGCCGCCGGTCCGATATATCGGCGTTCCCCCGATTACTCGGGAACTGCTGTGCATGAGATGCATGTCTTCACCAAAAATACTGATGGTTAAACTCGCGCTTCCCGGTGGTTCGACTTAGTACTACACTCTAGCGAGGTGGGAATCCGCAATTCCCATAAAGCTCTCTGTACCATTCTGTGCAATGGATGTATTTTGAGGCATCTTCAGTCTACCACGTCTAATGCGCCTAGGTAACAAGGGCCCAGCCACTGAGCTCCCCGACTGCACCGGCAAGGCGGAGG
4694
ATCTGCTGCGCCGCCGGTCCGATATATCGGCGTTCCCCCGATTACTCGGGAACTGCTGTGCATGAGATGCATGTCTTCACCAAAAATACTGATGGTTAAACTCACGCTTCCCGGTGGTTCGACTTAGTACTACACTCTAGCGAGGTGGGAATCCGCAATTCCCATAAAGCTCTCTGTACCATTCTGTGCAATGGATGTATTTTGAGGCATCTTCAGTCTACCACGTCTAATGCGCCTAGGTAACAAGGGCCCAGCCACTGAGCTCCCCGACTGCACCGGCAAGGCGGAGG
4673
ATCTGCTGCGCCGCCGGTCCGATATATCGGCGTTCCCCCGATTACTCGGGAACTGCTGTGCATGAGATGCATGTCTTCACCAAAAATACTGATGGTTAAACTCGCGCTTCCCGGTGGTTCGACTTAGTACTACACTCTAGCGAGGTGGGAATCCGCAATTCCCATAAAGCTCTCTGTACCATTCTGTGCAATGGATGTATTTTGAGGCATCTTCAGTCTACCACGTCTAATGCGCCTAGGTAACAAGGGCCCAGCCACTGAGCTCCCCGACTGCACCGGCAAGGCGGAGG
4647
ATCTGCTGCGCCGCCGGTCCGATATATCGGCGTTCCCCCGATTACTCGGGAACTGCTGTGCATGAGATGCATGTCTTCACCAAAAATACTGATGGTTAAACTCGCGCTTCCCGGTGGTTCGACTTAGTACTACACTCTAGCGAGGTGGGAATCCGCAATTCCCATAAAGCTCTCTGTACCATTCTGTGCAATGGATGTATTTTGAGGCATCTTCAGTCTACCACGTCTAATGCGCCTAGGTAACAAGGGCCCAGCCACTGAGCTCCCCGACTGCACCGGCAAGGCGGAGG
4646
ATCTGCTGCGCCGCCGGTCCGATATATCGGCGTTCCCCCGATTACTCGGGAACTGCTGTGCATGAGATGCATGTCTTCACCAAAAATACTGATGGTTAAACTCGCGCTTCCCGGTGGTTCGACTTAGTACTACACTCTAGCGAGGTGGGAATCCGCAATTCCCATAAAGCTCTCTGTACCATTCTGTGCAATGGATGTATTTTGAGGCATCTTCAGTCTACCACGTCTAATGCGCCTAGGTAACAAGGGCCCAGCCACTGAGCTCCCCGACTGCACCGGCAAGGCGGAGG
4645
ATCTGCTGCGCCGCCGGTCCGATATATCGGCGTTCCCCCGATTACTCGGGAACTGCTGTGCATGAGATGCATGTCTTCACCAAAAATACTGATGGTTAAACTCGCGCTTCCCGGTGGTTCGACTTAGTACTACACTCTAGCGAGGTGGGAATCCGCAATTCCCATAAAGCTCTCTGTACCATTCTGTGCAATGGATGTATTTTGAGGCATCTTCAGTCTACCACGTCTAATGCGCCTAGGTAACAAGGGCCCAGCCACTGAGCTCCCCGACTGAACCGGCAAGGCGGAGG
4644
ATCTGCTGCGCCGCCGGTCCGATATATCGGCGTTCCCCCGATTACTCGGGAACTGCTGTGCATGAGATGCATGTCTTCACCAAAAATACTGATGGTTAAACTCGCGCTTCCCGGTGGTTCGACTTAGTACTACACTCTAGCGAGGTGGGAATCCGCAATTCCCATAAAGCTCTCTGTACCATTCTGTGCAATGGATGTATTTTGAGGCATCTTCAGTCTACCACGTCTAATGCGCCTAGGTAACAAGGGCCCAGCCACTGAGCTCCCCGACTGAACCGGCAAGGCGGAGG
4643
ATCTGCTGCGCCGCCGGTCCGATATATCGGCGTTCCCCCGATTACTCGGGAACTGCTGTGCATGAGATGCATGTCTTCACCAAAAATACTGATGGTTAAACTCGCGCTTCCCGGTGGTTCGACTTAGTACTACACTCTAGCGAGGTGGGAATCCGCAATTCCCATAAAGCTCTCTGTACCATTCTGTGCAATGGATGTATTTTGAGGCATCTTCAGTCTACCACGTCTAATGCGCCTAGGTAACAAGGGCCCAGCCACTGAGCTCCCCGACTGAACCGGCAAGGCGGAGG
4699
ATCTGCTGCGCCGCCGGTCCGATATATCGGCGTTCTCCCGATTACTCGGGAACTGCTGTGCATGAGATGCATGTCTTCACCAAAAATACTGATGGTTAAACTCGCGCTTCCCGGTGGTTCGACTTAGTACGACACTCTAGCGAGGTGGGAATCCGCAATTCCCATAAAGCTCTCTGTACCATTCTGTGCAATGGACGTATTTTGAGGCATCTTCAGTCTACCACGTCTAATGCGCCTAGGTAACAAGGGCCCAGCCACTGAGCTCCCCGACTGAACCGGCAAGGCGGAGG
4701
ATCTGCTGCGCCGCCGGTCCGATATATCGGCGTTCCCCCGATTACTCGGGAATTGCTGTGCATGAGATGCATGTCTTCACCAAAAATACTGATGGTTAAACTCGCGCTTCCCGGTGGTTCGACTTAGTACTACACTCTAGCGAGGTGGGAATCCGCAATTCCCATAAAGCTCTCTGTACCATTCTGTGCAATGGACGTATTTTGAGGCATCTTCAGTCTACCACGTCTAATGCGCCTAGGTAACAAGGGCCCAGCCACTGAGTTCCCCGACTGAACCGGCAAGGCGGAGG
4707
ATCTGCTGCGCCGCCGGTCCGATATATCGGCGTTCCCCCGATTACTCGGGAACTGCTGTGCATGAGATGCATGTCTGCACCAAAAATACTGATGGTTAAACTCGCGCTTCCCGGTGGTTCGACTTAGTACTACACTCTAGCGAGGTGGGAATCCGCAATTCCCGTAAAGCTCTCTGTACCATTCTGTGCAATGGATGTATTTTGAGGTATCTTCAGTCTACCACGTCTACTGCGCCTAGGTAACAAGGGCCCAGCCACTGAGCTCCCCGACTGAACCGGCAAGGAGGAGG
4706
ATCTGCTGCGCCGCCGGTCCGATATATCGGCGTTCCCCCGATTACTCGGGAACTGCTGTGCATGAGATGCATGTCTGCACCAAAAATACTGATGGTTAAACTCGCGCTTCCCGGTGGTTCGACTTAGTACTACACTCTAGCGAGGTGGGAATCCGCAATTACCGTAAAGCTCTCTGTACCATTCTGTGCAATGGATGTATTTTGAGGTATCTTCAGTCTACCACGTCTACTGCGCCTAGGTAACAAGGGCCCAGCCACTGAGCTCCCCGACTGAACCGGCAAGGAGGAGG
4705
ATCTGCTGCGCCGCCGGTCCGATATATCGGCGTTCCCCCGATTACTCGGGAACTGCTGTGCATGAGATGCATGTCTTCACCAAAAATACTGATGGTTAAACTCGCGCTTCCCGGTGGTTCGACTTAGTACTACACTCTAGCGAGGTGGGAATCCGCAATTCCCGTAAAGCTCTCTGTACCATTCTGTGCAATGGATGTATTTTGAGGTATCTTCAGTCTACCACGTCTACTGCGCCTAGGTAACAAGGGCCCAGCCACTGAGCTCCCCGACTGAACCGGCAAGGAGGAGG
4704
ATCTGCTGCGCCGCCGGTCCGATATATCGGCGTTCCCCCGATTACTCGGGAACTGCTGTGCATGAGATGCATGTCTTCACCAAAAATACTGATGGTTAAACTCGCGCTTCCCGGTGGTTCGACTTAGTACTACACTCTAGCGAGGTGGGAATCCGCAATTCCCGTAAAGCTCTCTGTACCATTCTGTGCAATGGATGTATTTTGAGGTATCTTCAGTCTACCACGTCTACTGCGCCTAGGTAACAAGGGCCCAGCCACTGAGCTCCCCGACTGAACCGGCAAGGAGGAGG
4709
ATCTGCTGCGCCGCCGGTCCGATATATCGGCGTCCCCCCGATTACTCGGGAACTGCTGTGCATGAGATGCATGTCTTCACCAAAAATACTGATGGTTAAACTCGCGCTTCCCGGTGGTTCGACTTAGTACTACACTCTAGCGAGGTGGGAGTCCGCAATTCCCATAAAGCTCTCTGTACCATTCTGTGCAATGGACGTATTTTGAGGTATCTTCAGTCTACCACGTCTACTGCGCCTAGGTAACAAGGGCCCAGCCACTGAGCTCCCCGACTGAACCGGCAAGGAGGAGG
4708
ATCTGCTGCGCCGCCGGTCCGATATATCGGCGTTCCCCCGATTACTCGGGAACTGCTGTGCATGAGATGCATGTCTTCACCAAAAATACTGATGGTTAAACTCGCGCTTCCCGGTGGTTCGACTTAGTACTACACTCTAGCGAGGTGGGAATCCGCAATTCCCATAAAGCTCTCTGTACCATTCTGTGCAATGGACGTATTTTGAGGTATCTTCAGTCTACCACGTCTACTGCGCCTAGGTAACAAGGGCCCAGCCACTGAGCTCCCCGACTGAACCGGCAAGGAGGAGG
4703
ATCTGCTGCGCCGCCGGTCCGATATATCGGCGTTCCCCCGATTACTCGGGAACTGCTGTGCATGAGATGCATGTCTTCACCAAAAATACTGATGGTTAAACTCGCGCTTCCCGGTGGTTCGACTTAGTACTACACTCTAGCGAGGTGGGAATCCGCAATTCCCATAAAGCTCTCTGTACCATTCTGTGCAATGGACGTATTTTGAGGTATCTTCAGTCTACCACGTCTACTGCGCCTAGGTAACAAGGGCCCAGCCACTGAGCTCCCCGACTGAACCGGCAAGGAGGAGG
4702
ATCTGCTGCGCCGCCGGTCCGATATATCGGCGTTCCCCCGATTACTCGGGAACTGCTGTGCATGAGATGCATGTCTTCCCCAAAAATACTGATGGTTAAACTCGCGCTTCCCGGTGGTTCGACTTAGTACTACACTCTAGCGAGGTGGGAATCCGCAATTCCCATAAAGCTCTCTGTACCATTCTGTGCAATGGACGTATTTTGAGGCATCTTCAGTCTACCACGTCTAATGCGCCTAGGTAACAAGGGCCCAGCCACTGAGCTCCCCGACTGAACCGGCAAGGCGGAGG
4700
ATCTGCTGCGCCGCCGGTCCGATATATCGGCGTTCCCCCGATTACTCGGGAACTGCTGTGCATGAGATGCATGTCTTCACCAAAAATACTGATGGTTAAACTCGCGCTTCCCGGTGGTTCGACTTAGTACTACACTCTAGCGAGGTGGGAATCCGCAATTCCCATAAAGCTCTCTGTACCATTCTGTGCAATGGACGTATTTTGAGGCATCTTCAGTCTACCACGTCTAATGCGCCTAGGTAACAAGGGCCCAGCCACTGAGCTCCCCGACTGAACCGGCAAGGCGGAGG
4698
ATCTGCTGCGCCGCCGGTCCGATATATCGGCGTTCCCCCGATTACTCGGGAACTGCTGTGCATGAGATGCATGTCTTCACCAAAAATACTGATGGTTAAACTCGCGCTTCCCGGTGGTTCGACTTAGTACTACACTCTAGCGAGGTGGGAATCCGCAATTCCCATAAAGCTCTCTGTACCATTCTGTGCAATGGACGTATTTTGAGGCATCTTCAGTCTACCACGTCTAATGCGCCTAGGTAACAAGGGCCCAGCCACTGAGCTCCCCGACTGAACCGGCAAGGCGGAGG
4697
ATCTGCTGCGCCGCCGGTCCGATATATCGGCGTTCCCCCGATTACTCGGGAACTGCTGTGCATGAGATGCATGTCTTCACCAAAAATACTGATGGTTAAACTCGCGCTTCCCGGTGGTTCGACTTAGTACTACACTCTAGCGAGGTGGGAATCCGCAATTCCCATAAAGCTCTCTGTACCATTCTGTGCAATGGACGTATTTTGAGGCATCTTCAGTCTACCACGTCTAATGCGCCTAGGTAACAAGGGCCCAGCCACTGAGCTCCCCGACTGAACCGGCAAGGCGGAGG
4711
ATCTGCTGCGCCGCCGGTCCGATATATCGGCGTTCCCCCGATTACTCGGGAACTGCTGTGCATGAGATGCATGTCTTCACCAAAAATACTGATGGTTAAACTCGTGCTTCCCGGTGGTTCGACTTAGTACTACACTCTAGCGAGGTGGGAATCCGCAATTCCCATAAAGCTCTCTGTACCATTCTGTGCAATGGACGTATTTTGAGGCATCTTCAGTCTACCACGTCTAATGCGCCTAGGTAACAAGGGCCCAGCCACTGAGCTCCCCAACTGAACCGGCAAGGCGGAGG
4713
ATCTGCTGCGCCGCCGGTCCGATATATCGGCGTTCCCCCGATTACTCGGGAACTGCTGTGCATGAGATGCATGTCTTCACCAAAAATACTGATGGTTAAACTCGCGCTTCCCGGTGGTTCGACTTAGTACTACACTCTAGCGAGGTGGGAATCCGCAATTCCCATAAAGCTCTCTGTACCATTCTGTGCAATGGACGTATTTTGAGGCATCTTCAGTCTACCACGTCTAATGCGCCTAGGTAACAAGGGCCCAGCCACTGAGCTCCCCGACTGAACCGGCAAGGCGGAGT
4712
ATCTGCTGCGCCGCCGGTCCGATATATCGGCGTTCCCCCGATTACTCGGGAACTGCTGTGCATGAGATGCATGTCTTCACCAAAAATACTGATGGTTAAACTCGCGCTTCCCGGTGGTTCGACTTAGTACTACACTCTAGCGAGGTGGGAATCCGCAATTCCCATAAAGCTCTCTGTACCATTCTGTGCAATGGACGTATTTTGAGGCATCTTCAGTCTACCACGTCTAATGCGCCTAGGTAACAAGGGCCCAGCCACTGAGCTCCCCGACTGAACCGGCAAGGCGGAGG
4710
ATCTGCTGCGCCGCCGGTCCGATATATCGGCGTTCCCCCGATTACTCGGGAACTGCTGTGCATGAGATGCATGTCTTCACCAAAAATACTGATGGTTAAACTCGCGCTTCCCGGTGGTTCGACTTAGTACTACACTCTAGCGAGGTGGGAATCCGCAATTCCCATAAAGCTCTCTGTACCATTCTGTGCAATGGACGTATTTTGAGGCATCTTCAGTCTACCACGTCTAATGCGCCTAGGTAACAAGGGCCCAGCCACTGAGCTCCCCGACTGAACCGGCAAGGCGGAGG
4696
ATCTGCTGCGCCGCCGGTCCGATATATCGGCGTTCCCCCGATTACTCGGGAACTGCTGTGCATGAGATGCATGTCTTCACCAAAAATACTGATGGTTAAACTCGCGCTTCCCGGTGGTTCGACTTAGTACTACACTCTAGCGAGGTGGGAATCCGCAATTCCCATAAAGCTCTCTGTACCATTCTGTGCAATGGACGTATTTTGAGGCATCTTCAGTCTACCACGTCTAATGCGCCTAGGTAACAAGGGCCCAGCCACTGAGCTCCCCGACTGAACCGGCAAGGCGGAGG
4695
ATCTGCTGCGCCGCCGGTCCGATATATCGGCGTTCCCCCGATTACTCGGGAACTGCTGTGCATGAGATGCATGTCTTCACCAAAAATACTGATGGTTAAACTCGCGCTTCCCGGTGGTTCGACTTAGTACTACACTCTAGCGAGGTGGGAATCCGCAATTCCCATAAAGCTCTCTGTACCATTCTGTGCAATGGACGTATTTTGAGGCATCTTCAGTCTACCACGTCTAATGCGCCTAGGTAACAAGGGCCCAGCCACTGAGCTCCCCGACTGAACCGGCAAGGCGGAGG
4642
ATCTGCTGCGCCGCCGGTCCGATATATCGGCGTTCCCCCGATTACTCGGGAACTGCTGTGCATGAGATGCATGTCTTCACCAAAAATACTGATGGTTAAACTCGCGCTTCCCGGTGGTTCGACTTAGTACTACACTCTAGCGAGGTGGGAATCCGCAATTCCCATAAAGCTCTCTGTACCATTCTGTGCAATGGATGTATTTTGAGGCATCTTCAGTCTACCACGTCTAATGCGCCTAGGTAACAAGGGCCCAGCCACTGAGCTCCCCGACTGAACCGGCAAGGCGGAGG
4638
ATCTGCTGCGCCGCCGGTCCGATATATCGGCGTTCCCCCGATTACTCGGGAACTGCTGTGCATGAGATGCATGTCTTCACCAAAAATACTGATGGCTCAACTCGCGCTTCCCGGTGGTTCGACTTAGTACTACACTCTAGAGAGGTGGGAATCCGCAATTCCCATAAAGCTCTCTGTACCATTCTGTGCAATGGATGTATTTTGAGGCATCTTCAGTCTACCACGTCTAATACGCCTAGGTAACAAGGGCCCAGCCACTGAGCTCCCCGACTGAACCGGCAAGGCGGAGG
4425
ATCTGCTGCGCCGCCGGTCCGATATATCGGCGTTCCCCCGATTACTCGGGAACTGCTGTGCATGAGATGCATGTCTTCACCAAAAATACTGATGGCTAAATTCGCGCTTCCCGGTGGTTCGACTTAGTACTACACTCTAGAGAGGTGGGAATCCGCAATTCCCATAAAGCTCTCTGTACCATTCTGTGCAATGGATGTATTTTGAGGCATCTTCAGTCTACCACGTCTAATACGCCTAGGTAACAAGGGCCCAGCCACTGAGCTCCCCGACTGAACCGGCAAGGCGGAGG
4424
ATCTGCTGCGCCGCCGGTCCGATATATCGGCGTTCCCCCGATTACTCGGGAACTGCTGTGCATGAGATGCATGTCTTCACCAAAAATACTGATGGCTAAATTCGCGCTTCCCGGTGGTTCGACTTAGTACTACACTCTAGAGAGGTGGGAATCCGCAATTCCCATAAAGCTCTCTGTACCATTCTGTGCAATGGATGTATTTTGAGGCATCTTCAGTCTACCACGTCTAATACGCCTAGGTAACAAGGGCCCAGCCACTGAGCTCCCCGACTGAACCGGCAAGGCGGAGG
4421
ATCTGCTGCGCCGCCGGTCCGATATATCGGCGTTCCCCCGATTACTCGGGAACTGCTGTGCATGAGATGCATGTCTTCACCAAAAATACTGATGGCTAAATTCGCGCTTCCCGGTGGTTCGACTTAGTACTACACTCTAGAGAGGTGGGAATCCGCAATTCCCATAAAGCTCTCTGTACCATTCTGTGCAATGGATGTATTTTGAGGCATCTTCAGTCTACCACGTCTAATACGCCTAGGTAACAAGGGCCCAGCCACTGAGCTCCCCGACTGAACCGGCAAGGCGGAGG
4419
ATCTGCTGCGCCGCCGGTCCGATATATCGGCGTTCCCCCGATTACTCGGGAACTGCTGTGCATGAGATGCATGTCTTCACCAAAAATACTGATGGCTAAATTCGCGCTTCCCGGTGGTTCGACTTAGTACTACACTCTAGAGAGGTGGGAATCCGCAATTCCCATAAAGCTCTCTGTACCATTCTGTGCAATGGATGTATTTTGAGGCATCTTCAGTCTACCACGTCTAATACGCCTAGGTAACAAGGGCCCAGCCACTGAGCTCCCCGACTGAACCGGCAAGGCGGAGG
4714
ATCTGCTGCGCCGCCGGTCCGATATATCGGCGTTCCCCCGATTACTCGGGAACTGCTGTGCATGAGATGCATGTCTTCACCAAAAATACTGATGGCTAAATTCGCGCTTCCCGGTGGTTCGACTTAGTACTACACTCTAGAGAGGTGGGAATCCGCAATTCCCATAAAGCTCTCTGTACCATTCTGTGCAATGGATGTATTTTGAGGCATCTTCAGTCTACCACGTCTAATACGCCTAGGTAACAAGGGCCCAGCCACTGAGCTCCCCGACTGAACCGGCAAGGCGGAGG
4418
ATCTGCTGCGCCGCCGGTCCGATATATCGGCGTTCCCCCGATTACTCGGGAACTGCTGTGCATGAGATGCATGTCTTCACCAAAAATACTGATGGCTAAATTCGCGCTTCCCGGTGGTTCGACTTAGTACTACACTCTAGAGAGGTGGGAATCCGCAATTCCCATAAAGCTCTCTGTACCATTCTGTGCAATGGATGTATTTTGAGGCATCTTCAGTCTACCACGTCTAATACGCCTAGGTAACAAGGGCCCAGCCACTGAGCTCCCCGACTGAACCGGCAAGGCGGAGG
4417
ATCTGCTGCGCCGCCGGTCCGATATATCGGCGTTCCCCCGATTACTCGGGAACTGCTGTGCATGAGATGCATGTCTTCACCAAAAATACTGATGGCTAAATTCGCGCTTCCCGGTGGTTCGACTTAGTACTACACTCTAGAGAGGTGGGAATCCGCAATTCCCATAAAGCTCTCTGTACCATTCTGTGCAATGGATGTATTTTGAGGCATCTTCAGTCTACCACGTCTAATACGCCTAGGTAACAAGGGCCCAGCCACTGAGCTCCCCGACTGAACCGGCAAGGCGGAGG
4411
ATCTGCTGCGCCGCCGGTCCGATATATCGGCGTTCCCCCGATTACTCGGGAACTGCTGTGCATGAGATGCATGTCTGCACCAAAAATACTGATGGCTAAATTCGCGCTTCCCGGTGGTTCGACTTAGTACTACACTCTAGAGAGGTGGGAATCCGCAATTCCCATAAAGCTCTCTGTACCATTCTGTGCAATGGATGTATTTTGAGGCATCTTCAGTCTACCACGTCTAATACGCCTAGGTAACAAGGGCCCAGCCACTGAGCTCCCCGACTGAACCGGCAAGGCGGAGG
4410
ATCTGCTGCGCCGCCGGTCCGATATATCGGCGTTCCCCCGATTACTCGGGAACTGCTGTGCATGAGATGCATGTCTGCACCAAAAATACTGATGGCTAAATTCGCGCTTCCCGGTGGTTCGACTTAGTACTACACTCTAGAGAGGTGGGAATCCGCAATTCCCATAAAGCTCTCTGTACCATTCTGTGCAATGGATGTATTTTGAGGCATCTTCAGTCTACCACGTCTAATACGCCTAGGTAACAAGGGCCCAGCCACTGAGCTCCCCGACTGAACCGGCAAGGCGGAGG
4409
ATCTGCTGCGCCGCCGGTCCGATATATCGGCGTTCCCCCGATTACTCGGGAACTGCTGTGCATGAGATGCATGTCTGCACCAAAAATACTGATGGCTAAATTCGCGCTTCCCGGTGGTTCGACTTAGTACTACACTCTAGAGAGGTGGGAATCCGCAATTCCCATAAAGCTCTCTGTACCATTCTGTGCAATGGATGTATTTTGAGGCATCTTCAGTCTACCACGTCTAATACGCCTAGGTAACAAGGGCCCAGCCACTGAGCTCCCCGACTGAACCGGCAAGGCGGAGG
4402
ATCTGCTGCGCCGCCGGTCCGATATATCGGCATTCCCCCGATTACTCGGGAACTGCTGTGCATGAGATGCATGTCTGCACCAAAAATACTGATGGCTAAATTCGCGCTTCCCGGTGGTTCGACTTAGTACTACACTCTAGAGAGGTGGGAATCCGCAATTCCCATAAAGCTCTCTGTACCATTCTGTGCAATGGATGTATTTTGAGGCATCTTCAGTCTACCACGTCTAATACGCCTAGGTAACAAGGGCCCAGCCACTGAGCTCCCCGACTGAACCGGCAAGGCGGAGG
4351
ATCTGCTGCGCCGCCGGTCCGATATATCGGCATTCCCCCGATTACTCGGGAACTGCTGTGCATGAGATGCATGTCTGCACCAAAAATACTGATGGCTAAATTCGCGCTTCCCGGTGGTTCGACTTAGTACTACACTCTAGAGAGGTGGGAATCCGCAATTCCCATAAAGCTCTCTGTACCATTCTGTGCAATGGATGTATTTTGAGGCATCTTCAGTCTACCACGTCTAATACGCCTAGGTAACAAGGGCCCAGCCACTGAGCTCCCCGACTGAACCGGCAAGGCGGAGG
4716
ATCTGCTGCGCCGCCGGTCCGATATATCGGCATTCCCCCGATTACTCGGGAACTGCTGTGCATGAGATGCATGTCTGCACCAAAAATACTGATGGCTAAATTCGCGCTTCCCGGTGGTTCGACTTAGTACTACACTCTAGAGAGGTGGGAATCCGCAATTCCCATAAAGCTCTCTGTACCATTCTGTGCAATGGATGTATTTTGAGGCATCTTCAGTCTACCACGTCTAATACGCCTAGGTAACAAAGGCCCAGCCACTGAGCTCCCCGACTGAACCGGCAAGGCGGAGG
4715
ATCTGCTGCGCCGCCGGTCCGATATATCGGCATTCCCCCGATTACTCGGGAACTGCTGTGCATGAGATGCATGTCTGCACCAAAAATACTGATGGCTAAATTCGCGCTTCCCGGTGGTTCGACTTAGTACTACACTCTAGAGAGGTGGGAATCCGCAATTCCCATAAAGCTCTCTGTACCATTCTGTGCAATGGATGTATTTTGAGGCATCTTCAGTCTACCACGTCTAATACGCCTAGGTAACAAGGGCCCAGCCACTGAGCTCCCCGACTGAACCGGCAAGGCGGAGG
4350
ATCTGCTGCGCCGCCGGTCCGATATATCGGCATTCCCCCGATTACTCGGGAACTGCTGTGCATGAGATGCATGTCTGCACCAAAAATACTGATGGCTAAATTCGCGCTTCCCGGTGGTTCGACTTAGTACTACACTCTAGAGAGGTGGGAATCCGCAATTCCCATAAAGCTCTCTGTACCATTCTGTGCAATGGATGTATTTTGAGGCATCTTCAGTCTACCACGTCTAATACGCCTAGGTAACAAGGGCCCAGCCACTGAGCTCCCCGACTGAACCGGCAAGGCGGAGG
4349
ATCTGCTGCGCCGCCGGTCCGATATATCGGCATTCCCCCGATTACTCGGGAACTGCTGTGCATGAGATGCATGTCTGCACCAAAAATACTGATGGCTAAATTCGCGCTTCCCGGTGGTTCGACTTAGTACTACACTCTAGAGAGGTGGGAATCCGCAATTCCCATAAAGCTCTCTGTACCATTCTGTGCAATGGATGTATTTTGAGGCATCTTCAGTCTACCACGTCTAATACGCCTAGGTAACAAGGGCCCAGCCACTGAGCTCCCCGACTGAACCGGCAAGGCGGAGG
4348
ATCTGCTGCGCCGCCGGTCCGATATATCGGCATTCCCCCGATTACTCGGGAACTGCTGTGCATGAGATGCATGTCTGCACCAAAAATACTGATGGCTAAATTCGCGCTTCCCGGTGGTTCGACTTAGTACTACACTCTAGAGAGGTGGGAATCCGCAATTCCCATAAAGCTCTCTGTACCATTCTGTGCAATGGATGTATTTTGAGGCATCTTCAGTCTACCACGTCTAATACGCCTAGGTAACAAGGGCCCAGCCACTGAGCTCCCCGACTGAACCGGCAAGGCGGAGG
4717
ATCTGCTGCGCCGCCGGTCCGATATATCGGCATTCCCCCGATTACTCGGGAACTGCTGTGCATGAGATGCATGTCTGCACCAAAAATACCGATGGCTAAATTCGCGCTTCCCGGTGGTTCGACTTAGTACTACACTCTAGAGAGGTGGGAATCCGCAAGTCCCATAAAGCTCTCTGTACCATTCTGTGCAATGGATGTATTTTGAGGCATCTTCAGTCTACCACGTCTAATACGCCTAGGTAACAAGGGCCAAGCCACTGAGCTCCCCGACTGAACCGGCAAGGCGGAGG
4347
ATCTGCTGCGCCGCCGGTCCGATATATCGGCATTCCCCCGATTACTCGGGAACTGCTGTGCATGAGATGCATGTCTGCACCAAAAATACCGATGGCTAAATTCGCGCTTCCCGGTGGTTCGACTTAGTACTACACTCTAGAGAGGTGGGAATCCGCAATTCCCATAAAGCTCTCTGTACCATTCTGTGCAATGGATGTATTTTGAGGCATCTTCAGTCTACCACGTCTAATACGCCTAGGTAACAAGGGCCCAGCCACTGAGCTCCCCGACTGAACCGGCAAGGCGGAGG
4346
ATCTGCTGCGCCGCCGGTCCGATATATCGGCATTCCCCCGATTACTCGGGAACTGCTGTGCATGAGATGCATGTCTGCACCAAAAATACCGATGGCTAAATTCGCGCTTCCCGGTGGTTCGACTTAGTACTACACTCTAGAGAGGTGGGAATCCGCAATTCCCATAAAGCTCTCTGTACCATTCTGTGCAATGGATGTATTTTGAGGCATCTTCAGTCTACCACGTCTAATACGCCTAGGTAACAAGGGCCCAGCCACTGAGCTCCCCGACTGAACCGGCAAGGCGGAGG
4345
ATCTGCTGCGCCGCCGGTCCGATATATCGGCATTCCCCCGATTACTCGGGAACTGCTGTGCATGAGATGCATGTCTGCACCAAAAATACCGATGGCTAAATTCGCGCTTCCCGGTGGTTCGACTTAGTACTACACTCTAGAGAGGTGGGAATCCGCAATTCCCATAAAGCTCTCTGTACCATTCTGTGCAATGGATGTATTTTGAGGCATCTTCAGTCTACCACGTCTAATACGCCTAGGTAACAAGGGCCCAGCCACTGAGCTCCCCGACTGAACCGGCAAGGCGGAGG
4344
ATCTGCTGCGCCGCCGGTCCGATATATCGGCATTCCCCCGATTACTCGGGAACTGCTGTGCATGAGATGCATGTCTGCACCAAAAATACCGATGGCTAAATTCGCGCTTCCCGGTGGTTCGACTTAGTACTACACTCTAGAGAGGTGGGAATCCGCAATTCCCATAAAGCTCTCTGTACCATTCTGTGCAATGGATGTATTGTGAGGCATCTTCAGTCTACCACGTCTAATACGCCTAGGTAACAAGGGCCCAGCCACTGAGCTCCCCGACTGAACCGGCAAGGCGGAGG
4343
ATCTGCTGCGCCGCCGGTCCGATATATCGGCATTCCCCCGATTACTCGGGAACTGCTGTGCATGAGATTCATGTCTGCACCAAAAATACCGATGGCTAAATTCGCGCTTCCCGGTGGTTCGACTTAGTACTACACTCTAGAGAGGTGGGAATCCGCAATTCCCATAAAGCTCTCTGTACCATTCTGTGCAATGGATGTATTTTGAGGCATCTTCAGTCTACCACGTCTAATACGCCTAGGTAACAAGGGCCCAGCCACTGAGCTCCCCGACTGAACCGGCAAGGCGGAGG
4342
ATCTGCTGCGCCGCCGGTCCGATATATCGGCATTCCCCCGATTACTCGGGAACTGCTGTGCATGAGATTCATGTCTGCACCAAAAATACCGATGGCTAAATTCGCGCTTCCCGGTGGTTCGACTTAGTACTACACTCTAGAGAGGTGGGAATCCGCAATTCCCATAAAGCTCTCTGTACCATTCTGTGCAATGGATGTATTTTGAGGCATCTTCAGTCTACCACGTCTAATACGCCTAGGTAACAAGGGCCCAGCCACTGAGCTCCCCGACTGAACCGGCAAGGCGGAGG
4340
ATCTGCTGCGCCGCCGGTCCGATATATCGGCATTCTCCCGATTACTCGGGAACTGCTGTGCATGAGATTCATGTCTGCACCAAAAATACCGATGGCTAAATTCGCGCTTCCCGGTGGTTAGACTTAGTACTACACTCTAGAGAGGTGGGAATCCGCAATTCCCATAAAGCTCTCTGTACCATTCTGTGCAATGGATGTATTTTGAGGCATCTTCAGTCTACCACGTCTAATACGCCTAGGTAACAAGGGCCCAGCCACTGAGCTCCCCGACTGAACCGGCAAGGCGGAGG
4719
ATCTGCTGCGCCGCCGGTCCGATATATCGGCATTCTCCCGATTACTCGGGAACTGCTGTGCATGAGATTCATGTCTGCACCAAAAATACCGATGGCTAAATTCGCGCTTCCCGGTGGTTCGACTTAGTACTACACTCTAGAGAGGTGGGAATCCGCAATTCCCATAAAGCTCTCTGTACCATTCTGTGCAATGGATGTATTTTGAGGCATCTTCAGTCTACCACGTCTAATACGCCTAGGTAACAAGGGCCCAGCCACTGAGCTCCCCGACTGAACCGGCAAGGCGGAGG
4718
ATCTGCTGCGCCGCCGGTCCGATATATCGGCATTCTCCCGATTACTCGGGAACTGCTGTGCATGAGATTCATGTCTGCACCAAAAATACCGATGGCTAAATTCGCGCTTCCCGGTGGTTCGACTTAGTACTACACTCTAGAGAGGTGGGAATCCGCAATTCCCATAAAGCTCTCTGTACCATTCTGTGCAATGGATGTATTTTGAGGCATCTTCAGTCTACCACGTCTAATACGCCTAGGTAACAAGGGCCCAGCCACTGAGCTCCCCGACTGAACCGGCAAGGCGGAGG
4339
ATCTGCTGCGCCGCCGGTCCGATATATCGGCATTCTCCCGATTACTCGGGAACTGCTGTGCATGAGATTCATGTCTGCACCAAAAATACCGATGGCTAAATTCGCGCTTCCCGGTGGTTCGACTTAGTACTACACTCTAGAGAGGTGGGAATCCGCAATTCCCATAAAGCTCTCTGTACCATTCTGTGCAATGGATGTATTTTGAGGCATCTTCAGTCTACCACGTCTAATACGCCTAGGTAACAAGGGCCCAGCCACTGAGCTCCCCGACTGAACCGGCAAGGCGGAGG
4338
ATCTGCTGCGCCGCCGGTCCGATATATCGGCATTCTCCCGATTACTCGGGAACTGCTGTGCATGAGATTCATGTCTGCACCAAAAATACCGATGGCTAAATTCGCGCTTCCCGGTGGTTCGACTTAGTACTACACTCTAGAGAGGTGGGAATCCGCAATTCCCATAAAGCTCTCTGTACCATTCTGTGCAATGGATGTATTTTGAGGCATCTTCAGTCTACCACGTCTAATACGCCTAGGTAACAAGGGCCCAGCCACTGAGCTCCCCGACTGAACCGGCAAGGCGGAGG
4721
ATCTGCTGCGCCGCCGGTCCGATATATCGGCATTCTCCCGATTACTCGGGAACTGCTGTGCATGAGATTCATGTCTGCACCAAAAATACCGATGGCTAAATTCGCGCTGCCCGGTGGTTCGACTTAGTACTACACTCTAGAGAGGTGGGAATCCGCAATTCCCATAAAGCTCTCTGTACCATTCTGTGCAATGGATGTATTTTGAGGCATATTCAGTCTACCACGTCTAATACGCCTAGGTAACAAGGGCCCAGCCACTGAGCTCCCCGACTGAACCGGCAAGGCGGAGG
4720
ATCTGCTGCGCCGCCGGTCCGATATATCGGCATTCTCCCGATTACTCGGGAACTGCTGTGCATGAGATTCATGTCTGCACCAAAAATACCGATGGCTAAATTCGCGCTGCCCGGTGGTTCGACTTAGTACTACACTCTAGAGAGGTGGGAATCCGCAATTCCCATAAAGCTCTCTGTACCATTCTGTGCAATGGATGTATTTTGAGGCATCTTCAGTCTACCACGTCTAATACGCCTAGGTAACAAGGGCCCAGCCACTGAGCTCCCCGACTGAACCGGCAAGGCGGAGG
4337
ATCTGCTGCGCCGCCGGTCCGATATATCGGCATTCTCCCGATTACTCGGGAACTGCTGTGCATGAGATTCATGTCTGCACCAAAAATACCGATGGCTAAATTCGCGCTGCCCGGTGGTTCGACTTAGTACTACACTCTAGAGAGGTGGGAATCCGCAATTCCCATAAAGCTCTCTGTACCATTCTGTGCAATGGATGTATTTTGAGGCATCTTCAGTCTACCACGTCTAATACGCCTAGGTAACAAGGGCCCAGCCACTGAGCTCCCCGACTGAACCGGCAAGGCGGAGG
4334
ATCTGCTGCGCCGCCGGTCCGATGTATCGGCATTCTCCCGATTACTCGGGAACTGCTGTACATGAGATTCATGTCTGCACCAAAAATACCGATGGCTAAATTCGCGCTGCCCGGTGGTTCGACTTAGTACTACACTCTAGAGAGGTGGGAATCCGCAATTCCCATAAAGCTCTCTGTACCATTCTGTGCAATGGATGTATTTTGAGGCATCTTCAGTCTACCACGTCTAATACGCCTAGGTAACAAGGGCCCAGCCACTGAGCTCCCCGACTGAACTGGCAAGGCGGAGG
4333
ATCTGCTGCGCCGCCGGTCCGATATATCGGCATTCTCCCGATTACTCGGGAACTGCTGTACATGAGATTCATGTCTGCACCAAAAATACCGATGGCTAAATTCGCGCTGCCCGGTGGTTCGACTTAGTACTACACTCTAGAGAGGTGGGAATCCGCAATTCCCATAAAGCTCTCTGTACCATTCTGTGCAATGGATGTATTTTGAGGCATCTTCAGTCTACCACGTCTAATACGCCTAGGTAACAAGGGCCCAGCCACTGAGCTCCCCGACTGAACTGGCAAGGCGGAGG
4723
ATCTGCTGCGCCGCCGGTCCGATAGATCGGCGTCCTCCCGATTACTCGGGAACTGCTGTACATGAGATTCATGTCTGCACCAAAAATACCGATGGCTAAATTCGCGCTGCCCGGTGGTTCGACTTAGTACTACACTCTAGAGAGGTGGGAATCCGCAATTCCCATAAAGCTCTCTGTACCATCCTGTGCAATGGATGTATTTTGAGGCATCTTCAGTCTACCACGTCTAATACGCCTAGGTAACAAGGGCCCAGCCACTGAGCTCCCCGACTGAACTGGCAAGGCGGAGG
4722
ATCTGCTGCGCCGCCGGTCCGATATATCGGCGTCCTCCCGATTACTCGGGAACTGCTGTACATGAGATTCATGTCTGCACCAAAAATACCGATGGCTAAATTCGCGCTGCCCGGTGGTTCGACTTAGTACTACACTCTAGAGAGGTGGGAATCCGCAATTCCCATAAAGCTCTCTGTACCATCCTGTGCAATGGATGTATTTTGAGGCATCTTCAGTCTACCACGTCTAATACGCCTAGGTAACAAGGGCCCAGCCACTGAGCTCCCCGACTGAACTGGCAAGGCGGAGG
4332
ATCTGCTGCGCCGCCGGTCCGATATATCGGCGTCCTCCCGATTACTCGGGAACTGCTGTACATGAGATTCATGTCTGCACCAAAAATACCGATGGCTAAATTCGCGCTGCCCGGTGGTTCGACTTAGTACTACACTCTAGAGAGGTGGGAATCCGCAATTCCCATAAAGCTCTCTGTACCATCCTGTGCAATGGATGTATTTTGAGGCATCTTCAGTCTACCACGTCTAATACGCCTAGGTAACAAGGGCCCAGCCACTGAGCTCCCCGACTGAACTGGCAAGGCGGAGG
4727
ATCTGCTGCGCCGCCGGTCCGATATATCGGCGTCCTCCCGATTACTCGTGAACTGCTGTACATGAGATTCATGTCTGCAACAAAAATACCGATGGCTAAATTCGCGCTGCCCGGTGGTTCGACTTAGTACTACAATCTAGAGAGGTGGGAATCCGCAATTCCCATAAAGCTCTCTGTACCATCCTGTGCAATGGATGTATTTTGAGGCATCTTCAGTCTACCATGTCTAATACGCCTAGGTAACAAGGGCCCAGCCACTGAGCTCCCCGACTGAACTGGCAAGGCGGAGG
4726
ATCTGCTGCGCCGCCGGTCCGATATATCGGCGTCCTCCCGATTACTCGTGAACTGCTGTACATGAGATTCATGTCTGCAACAAAAATACCGATGGCTAAATTCGCGCTGCCCGGTGGTTCGACTTAGTACTACAATCTAGAGAGGTGGGAATCCGCAATTCCCATAAAGCTCTCTGTACCATCCTGTGCAATGGATGTATTTTGAGGCATCTTCAGTCTACCATGTCTAATACGCCTAGGTAACAAGGGCCCAGCCACTGAGCTCCCCGACTGAACTGGCAAGGCGGAGG
4740
ATCTGCTGCGCCGCCGGTCCGATATATCGGCGTCCTCCCGATTACTCGTGAACTGCTGTACATGAGATTCATATCTGCACCAAAAATACCGATGGCTAAATTCGCGCTGCCCGGTGGTTCGACTTAGTACTACACTCTAGAGAGGTGGGAATCCGCAATTCCCATAAAGCTCTCTGTACCATTCTGTGCAATGGATGTATTTTGAGGCATCTTCAGTCTACCATGTCTAATACGCCTAGGTAACAAAGACCCAGCCACTGAGCTCCCCGACCGAACTGGCAAGGCGGAGG
4742
ATCTGCTGCGCCGCCGGTCCGATATATCGGCGTCCTCCCGATTACTCGTGAACTGCTGTACATGAGATTCATATCTGCACCAAAAATACCGATGGCTAAATTCGCGCTGCCCGGTGGTTCGACTTAGTACTACACTCTAGAGAGGTGGGAATCCGCAATTCCCATAAAGCTCTCTGTACCATTCTGTGCAATGGATGTATTTTGAGGCATCTTCAGTCTACCATGTCTAATACGCCTAGGTAACAAGGACCCAGCCACTGAGCTCCCCGACCGAACTGACAAGGCGGAGG
4743
ATCTGCTGCGCCGCCGGTCCGATATATCGGCGTCCTCCCGATTACTCGTGAACTGCTGTACATGAGATTCATATCTGCACCAAAAATACCGATGGCTAAATTCGCGCTGCCCGGTGGTTCGACTTAGTACTACACTCTAGAGAGGTGGGAATCCGCAATTCCCATAAAGCTATCTGTACCATTCTGTGCAATGGATGTAGTTTGAGGCATCTTCAGTCTACCATGTCTAATACGCCTAGGTAACAAGGACCCAGCCACTGAGCTCCCCGACCGAACTGGCAAGGCGGAGG
4741
ATCTGCTGCGCCGCCGGTCCGATATATCGGCGTCCTCCCGATTACTCGTGAACTGCTGTACATGAGATTCATATCTGCACCAAAAATACCGATGGCTAAATTCGCGCTGCCCGGTGGTTCGACTTAGTACTACACTCTAGAGAGGTGGGAATCCGCAATTCCCATAAAGCTCTCTGTACCATTCTGTGCAATGGATGTATTTTGAGGCATCTTCAGTCTACCATGTCTAATACGCCTAGGTAACAAGGACCCAGCCACTGAGCTCCCCGACCGAACTGACAAGGCGGAGG
4739
ATCTGCTGCGCCGCCGGTCCGATATATCGGCGTCCTCCCGATTACTCGTGAACTGCTGTACATGAGATTCATATCTGCACCAAAAATACCGATGGCTAAATTCGCGCTGCCCGGTGGTTCGACTTAGTACTACACTCTAGAGAGGTGGGAATCCGCAATTCCCATAAAGCTCTCTGTACCATTCTGTGCAATGGATGTATTTTGAGGCATCTTCAGTCTACCATGTCTAATACGCCTAGGTAACAAGGACCCAGCCACTGAGCTCCCCGACCGAACTGGCAAGGCGGAGG
4748
ATCTGCTGCGCCGCCGGTCCGATATATCGGCGTCCTCCCGATTACTCGTGAACTGCTGTACATGAGATTCATATCTGCACCAAAAATACCGATGGCTAAATTCGCGCTGCCCGGTGGTTCGACTTAGTACTACACTCTAGAGAGGTGGGAATCCGCAATTCCCATAAAGCTCTCTATACCATTCTGTGCAATGGATGTATTTTGAGGCATCTTCAGTCTACCATGTCTAATACGCCTAGGTAACAAGGACCCAGCCACTGAGCTCCCCGACCGAACTGGCAAGGCGGAGG
4747
ATCTGCTGCGCCGCCGGTCCGATATATCGGCGTCCTCCCGATTACTCGTGAACTGCTGTACATGAGATTCATATCTGCACCAAAAATACCGATGGCTAAATTCGCGCTGCCCGGTGGTTCGACTTAGTACTACACTCTAGAGAGGTGGGAATCCGCAATTCCCATAAAGCTCTCTATACCATTCTGTGCAATGGATGTATTTTGAGGCATCTTCAGTCTACCATGTCTAATACGCCTAGGTAACAAGGACCCAGCCACTGAGCTCCCCGACCGAACTGGCAAGGCGGAGG
4746
ATCTGCTGCGCCGCCGGTCCGATATATCGGCGTCCTCCCGATTACTCGTGAACTGCTGTACATGAGATTCATATCTGCACCAAAAATACCGATGGCTAAATTCGCGCTGCCCGGTGGTTCGACTTAGTACTACACTCTAGAGAGGTGGGAATCCGCAATTCCCATAAAGCTCTCTATACCATTCTGTGCAATGGATGTATTTTGAGGCATCTTCAGTCTACCATGTCTAATACGCCTAGGTAACAAGGACCCAGCCACTGAGCTCCCCGACCGAACTGGCAAGGCGGAGG
4745
ATCTGCTGCGCCGCCGGTCCGATATATCGGCGTCCTCCCGATTACTCGTGAACTGCTGTACATGAGATTCATATCTGCACCAAAAATACCGATGGCTAAATTCGCGCTGCCCGGTGGTTCGACTTAGTACTACACTCTAGAGAGGTGGGAATCCGCAATTCCCATAAAGCTCTCTATACCATTCTGTGCAATGGATGTATTTTGAGGCATCTTCAGTCTACCATGTCTAATACGCCTAGGTAACAAGGACCCAGCCACTGAGCTCCCCGACCGAACTGGCAAGGCGGAGG
4744
ATCTGCTGCGCCGCCGGTCCGATATATCGGCGTCCTCCCGATTACTCGTGAACTGCTGTACATGAGATTCATATCTGCACCAAAAATACCGATGGCTAAATTCGCGCTGCCCGGTGGTTCGACTTAGTACTACACTCTAGAGAGGTGGGAATCCGCAATTCCCATAAAGCTCTCTATACCATTCTGTGCAATGGATGTATTTTGAGGCATCTTCAGTCTACCATGTCTAATACGCCTAGGTAACAAGGACCCAGCCACTGAGCTCCCCGACCGAACTGGCAAGGCGGAGG
4738
ATCTGCTGCGCCGCCGGTCCGATATATCGGCGTCCTCCCGATTACTCGTGAACTGCTGTACATGAGATTCATATCTGCACCAAAAATACCGATGGCTAAATTCGCGCTGCCCGGTGGTTCGACTTAGTACTACACTCTAGAGAGGTGGGAATCCGCAATTCCCATAAAGCTCTCTGTACCATTCTGTGCAATGGATGTATTTTGAGGCATCTTCAGTCTACCATGTCTAATACGCCTAGGTAACAAGGACCCAGCCACTGAGCTCCCCGACCGAACTGGCAAGGCGGAGG
4737
ATCTGCTGCGCCGCCGGTCCGATATATCGGCGTCCTCCCGATTACTCGTGAACTGCTGTACATGAGATTCATATCTGCACCAAAAATACCGATGGCTAAATTCGCGCTGCCCGGTGGTTCGACTTAGTACTACACTCTAGAGAGGTGGGAATCCGCAATTCCCATAAAGCTCTCTGTACCATTCTGTGCAATGGATGTATTTTGAGGCATCTTCAGTCTACCATGTCTAATACGCCTAGGTAACAAGGACCCAGCCACTGAGCTCCCCGACCGAACTGGCAAGGCGGAGG
4736
ATCTGCTGCGCCGCCGGTCCGATATATCGGCGTCCTCCCGATTACTCGTGAACTGCTGTACATGAGATTCATATCTGCACCAAAAATACCGATGGCTAAATTCGCGCTGCCCGGTGGTTCGACTTAGTACTACACTCTAGAGAGGTGGGAATCCGCAATTCCCATAAAGCTCTCTGTACCATTCTGTGCAATGGATGTATTTTGAGGCATCTTCAGTCTACCATGTCTAATACGCCTAGGTAACAAGGACCCAGCCACTGAGCTCCCCGACCGAACTGGCAAGGCGGAGG
4749
ATCTGCTGCGCCGCCGGTCCGATATATCGGCGTCCTCCCGATTACTCGTGAACTGCTGTACATGAGATTCATATCTGCACCAAAAATACCGATGGCTAAATTCGCGCTGCCCGGTGGTTCGACTTAGTACTACACTCTAGAGAGGTGGGAATCCGCAATTCCCATAAAGCTCTCTGTACCATCCTGTGCAATGGATGTATTTTGAGGCATCTTCAGTCTACCATGTCTAATACGCCTAGGTAACAAGGACCCAGCCACTGAGCTCCCCGACCGAACTGGCAAGGCGGAGG
4735
ATCTGCTGCGCCGCCGGTCCGATATATCGGCGTCCTCCCGATTACTCGTGAACTGCTGTACATGAGATTCATATCTGCACCAAAAATACCGATGGCTAAATTCGCGCTGCCCGGTGGTTCGACTTAGTACTACACTCTAGAGAGGTGGGAATCCGCAATTCCCATAAAGCTCTCTGTACCATCCTGTGCAATGGATGTATTTTGAGGCATCTTCAGTCTACCATGTCTAATACGCCTAGGTAACAAGGACCCAGCCACTGAGCTCCCCGACCGAACTGGCAAGGCGGAGG
4734
ATCTGCTGCGCCGCCGGTCCGATATATCGGCGTCCTCCCGATTACTCGTGAACTGCTGTACATGAGATTCATATCTGCACCAAAAATACCGATGGCTAAATTCGCGCTGCCCGGTGGTTCGACTTAGTACTACACTCTAGAGAGGTGGGAATCCGCAATTCCCATAAAGCTCTCTGTACCATCCTGTGCAATGGATGTATTTTGAGGCATCTTCAGTCTACCATGTCTAATACGCCTAGGTAACAAGGACCCAGCCACTGAGCTCCCCGACCGAACTGGCAAGGCGGAGG
4733
ATCTGCTGCGCCGCCGGTCCGATATATCGGCGTCCTCCCGATTACTCGTGAACTGCTGTACATGAGATTCATATCTGCACCAAAAATACCGATGGCTAAATTCGCGCTGCCCGGTGGTTCGACTTAGTACTACACTCTAGAGAGGTGGGAATCCGCAATTCCCATAAAGCTCTCTGTACCATCCTGTGCAATGGATGTATTTTGAGGCATCTTCAGTCTATCATGTCTAATACGCCTAGGTAACAAGGACCCAGCCACTGAGCTCCCCGACTGAACTGGCAAGGCGGAGG
4756
ATCTGCTGCGCCGCCGGTCCGATATATCGTCGTCCTCCCGATTACTCGTGAACTGCTGTACCTGAGATTCATGTCTGCACCAAAAATACCGATGGCTAAATTCGCGCTGCCCGGTGGTTCGACTTAGTACTACACTCTAGAGAGGTGGGAATCCGCAATTCCCATAAAGCTCTCTGTACCATTCTGTGCAATGGATGCATTTTGAGGCATCTTCAATCTACTATGTCTAATACGCCTAGGTAACAAGGACCCAGCCACTGAGCTCCCCGACTGAACTGGCAAGGCGGAGG
4755
ATCTGCTGCGCCGCCGGTCCGATATATCGTCGTCCTCCCGATTACTCGTGAACTGCTGTACCTGAGATTCATGTCTGCACCAAAAATACCGATGGCTAAATTCGCGCTGCCCGGTGGTTCGACTTAGTACTACACTCTAGAGAGGTGGGAATCCGCAATTCCCATAAAGCTCTCTGTACCATTCTGTGCAATGGATGTATTTTGAGGCATCTTCAATCTACTATGTCTAATACGCCTAGGTAACAAGGACCCAGCCACTGAGCTCCCCGACTGAACTGGCAAGGCGGAGG
4754
ATCTGCTGCGCCGCCGGTCCGATATATCGTCGTCCTCCCGATTACTCGTGAACTGCTGTATCTGAGATTCATGTCTGCACCAAAAATACCGATGGCTAAATTCGCGCTGCCCGGTGGTTCGACTTAGTACTACACTCTAGAGAGGTGGGAATCCGCAATTCCCATAAAGCTCTCTGTACCATTCTGTGCAATGGATGTATTTTGAGGCATCTTCAATCTACTATGTCTAATACGCCTAGGTAACAAGGACCCAGCCACTGAGCTCCCCGACTGAACTGGCAAGGCGGAGG
4753
ATCTGCTGCGCCGCCGGTCCGATATATCGTCGTCCTCCCGATTACTCGTGAACTGCTGTACCTGAGATTCATGTCTGCACCAAAAATACCGATGGCTAAATTCGCGCTGCCCGGTGGTTCGACTTAGTACTACACTCTAGAGAGGTGGGAATCCGCAATTCCCATAAAGCTCTCTGTACCATCCTGTGCAATGGATGTATTTTGAGGCATCTTCAGTCTACCATGTCTAATACGCCTAGGTAACAAGGACCCAGCCACTGAGCTCCCCGACTGAACTGGCAAGGCGGAGG
4760
ATCTGCTGCGCCGCCGGTCCGATATATCGGCGTCCTCCCGATTACTCGTGAACTGCTGTACCTGAGATTCATGTCTGCACCAAAAATACCGATGGCTAAATTCGCGCTGCCCGGTGGTTCGACTTAGTACTACACTCTAGAGAGGTGGGAATCCGAAATTCCCATAAAGCTCTCTGTACCATTCTGTGAAATGGATGTATTTTGAGGCATATTCAGTCTACCATGTCTAATACGCCTAGGTAACAAGGACCCAGCCACTGAGCTCCCCGACTGAACTGGCAAGGCGGAGG
4765
ATCTGCTGCGCAGCCGGTCCGATATATCGGCGTCCTCCCGATTACTCGTGAACTGCTGTACCTGAGATTCATGTCTGCACCAAAAATACCGATGGCTAAATTCGCGATGCCCGGTGGTTAGACTTAGTACTACACTCTAGAGAGGTGGGAATCCGCAATTCCCATAAAGCTCTCTGTACCATTCTGTGCAATGGATGTATTTTGAGGCATATTCAGTCTACCATGTCTAATACGCCTAGGTAACAAGGACCCAGCCACTGAGCTCCCCGACTGCACTGGCAAGGCGGAGG
4785
ATCTGCTGCGCCGCCGGTCCGATATATCGGCGTCCTCCCGATTACTCGTGAACTGCTGTACCTGAGATTCATGTCTGCACCAGAAGTACCGATGGCTCAATTCGTGATGCCCGGTGGTTAGACTTAGTACTACACTCTAGAGAGGTGGGAATCCGCAATTCCCATAAAGCTCTCTGTACCATTCTGTGCAATGGCTGGATTTTGAGGCATATTCAGTCTACCATGTATAATACGCCTAGGTAACAAGGACCCAGCCACTGAGCTCCTCGACTGCACTGGCAAGGCGGAGG
4784
ATCTGCTGCGCCGCCGGTCCGATATATCGGCGTCCTCCCGATTACTCGTGAACTGCTGTACCTGAGATTCATGTCTGCACCAGAAGTACCGATGGCTCAATTCGTGATGCCCGGTGGTTAGACTTAGTACTACACTCTAGAGAGGTGGGAATCCGCAATTCCCATAAAGCTCTCTGTACCATTCTGTGCAATGGCTGGATTTTGAGGCATATTCAGTCTACCATGTATAATACGCCTAGGTAACAAGGACCCAGCCACTGAGCTCCTCGACTGCACTGGCAAGGCGGAGG
4786
ATCTGCTGCGCCGCCGGTCCGATATATCGGCGTCCTCCCGATTACTCGTGAACTGCTGTACCTGAGATTCATGTCTGCACCAGAAGTACCGATGGCTAAATTCGTGATGCCCGGTGGTTAGACTTAGTACTACACTCTAGAGAGGTGGGAATCCGCAATTCCCATAAAGCTCTCTGTACCATTCTGTGCAATGGCTGGATTTTGAGGCATATTCAGTCTACCATGTATAATACGCCTAGGTAACAAGGACCCAGCCACTGAGCTCCTCGACTGCACTGGTAAGGCGGAGG
4783
ATCTGCTGCGCCGCCGGTCCGATATATCGGCGTCCTCCCGATTACTCGTGAACTGCTGTACCTGAGATTCATGTCTGCACCAGAAGTACCGATGGCTAAATTCGTGATGCCCGGTGGTTAGACTTAGTACTACACTCTAGAGAGGTGGGAATCCGCAATTCCCATAAAGCTCTCTGTACCATTCTGTGCAATGGCTGGATTTTGAGGCATATTCAGTCTACCATGTATAATACGCCTAGGTAACAAGGACCCAGCCACTGAGCTCCTCGACTGCACTGGTAAGGCGGAGG
4789
ATCTGCTGCGCCGCCGGTCCGATATATCGGCGTCCTCCCGATTACTCGTGAACTGCTGTACCTGAGATTCATGTCTGCACCAGAAGTACCGATGGCTAAATTCGTGATGCCCGGTGGTTAGACTTAGTACTACACTCTAGAGAGGTGGGAATCCGCAATTCCCATAAAGCTCTCTGTACCATTCTGTGCAATGGCTGGATTTTGAGGCATATTCAGTCTACCATGTATAATACGACTAGGTAACAAGGACCCAGCCACTGAGCCCCTCGACTGCACTGGCAAGGCGGAGG
4788
ATCTGCTGCGCCGCCGGTCCGATATATCGGCGTCCTCCCGATTACTCGTGAACTGCTGTACCTGAGATTCATGTCTGCACCAGAAGTACCGATGGCTAAATTCGTGATGCCCGGTGGTTAGACTTAGTACTACACTCTAGAGAGGTGGGAATCCGCAATTCCCATAAAGCTCTCTGTACCATTCTGTGCAATGGCTGGATTTTGAGGCATATTCAGTCTACCATGTATAATACGACTAGGTAACAAGGACCCAGCCACTGAGCCCCTCGACTGCACTGGCAAGGCGGAGG
4787
ATCTGCTGCGCCGCCGGTCCGATATATCGGCGTCCTCCCGATTACTCGTGAACTGCTGTACCTGAGATTCATGTCTGCACCAGAAGTACCGATGGCTAAATTCGTGATGCCCGGTGGTTAGACTTAGTACTACACTCTAGAGAGGTGGGAATCCGCAATTCCCATAAAGCTCTCTGTACCATTCTGTGCAATGGCTGGATTTTAAGGCATATTCAGTCTACCATGTATAATACGCCTAGGTAACAAGGACCCAGCCACTGAGCTCCTCGACTGCACTGGCAAGGCGGAGG
4782
ATCTGCTGCGCCGCCGGTCCGATATATCGGCGTCCTCCCGATTACTCGTGAACTGCTGTACCTGAGATTCATGTCTGCACCAGAAGTACCGATGGCTAAATTCGTGATGCCCGGTGGTTAGACTTAGTACTACACTCTAGAGAGGTGGGAATCCGCAATTCCCATAAAGCTCTCTGTACCATTCTGTGCAATGGCTGGATTTTGAGGCATATTCAGTCTACCATGTATAATACGCCTAGGTAACAAGGACCCAGCCACTGAGCTCCTCGACTGCACTGGCAAGGCGGAGG
4781
ATCTGCTGCGCCGCCGGTCCGATATATCGGCGTCCTCCCGATTACTCGTGAACTGCTGTACCTGAGATTCATGTCTGCACCAGAAGTACCGATGGCTAAATTCGTGATGCCCGGTGGTTAGACTTAGTACTACACTCTAGAGAGGTGGGAATCCGCAATTCCCATAAAGCTCTCTGTACCATTCTGTGCAATGGCTGGATTTTGAGGCATATTCAGTCTACCATGTATAATACGCCTAGGTAACAAGGACCCAGCCACTGAGCTCCTCGACTGCACTGGCAAGGCGGAGG
4793
ATCTGCTGCGCCGCCGGTCCGATATATCGGCGTCCTCCCGCTTACTCGTGAACTGCTGTACCTGAGATTCATGTCTGCACCAAAAGTACCGATGGCTAAATTCGTGATGCCCGGTGGTTAGCCTTAGTACTACACTCTAGAGAGGTGGGAATCCGCAATTCCCATCAAGCTCTCTGTACCATTCTGTGCAATGGCTGGATTTTGAGGCATATTCAGTCTACCATGTCGAATACGCCTAGGTAACAAGGACCCATCCACTGAGCTCCTCGACTGCACTGGCAAGGCGGAGG
4792
ATCTGCTGCGCCGCCGGTCCGATATATCGGCGTCCTCCCGCTTACTCGTGAACTGCTGTACCTGAGATTCATGTCTGCACCAAAAGTACCGATGGCTAAATTCGTGATGCCCGGTGGTTAGCCTTAGTACTACACTCTAGAGAGGTGGGAATCCGCAATTCCCATCAAGCTCTCTGTACCATTCTGTGCAATGGCTGGATTTTGAGGCATATTCAGTCTACCATGTCTAATACGCCTAGGTAACAAGGACCCATCCACTGAGCTCCTCGACTGCACTGGCAAGGCGGAGG
4791
ATCTGCTGCGCCGCCGGTCCGATATATCGGCGTCCTCCCGCTTACTCGTGAACTGCTGTACCTGAGATTCATGTCTGCACCAAAAGTACCGATGGCTAAATTCGTGATGCCCGGTGGTTAGCCTTAGTACTACACTCTAGAGAGGTGGGAATCCGCAATTCCCATCAAGCTCTCTGTACCATTCTGTGCAATGGCTGGATTTTGAGGCATATTCAGTCTACCATGTCTAATACGCCTAGGTAACAAGGACCCATCCACTGAGCTCCTCGACTGCACTGGCAAGGCGGAGG
4790
ATCTGCTGCGCCGCCGGTCCGATATATCGGCGTCCTCCCGCTTACTCGTGAACTGCTGTACCTGAGATTCATGTCTGCACCAAAAGTACCGATGGCTAAATTCGTGATGCCCGGTGGTTAGCCTTAGTACTACACTCTAGAGAGGTGGGAATCCGCAATTCCCATCAAGCTCTCTGTACCATTCTGTGCAATGGCTGGATTTTGAGGCATATTCAGTCTACCATGTCTAATACGCCTAGGTAACAAGGACCCATCCACTGAGCTCCTCGACTGCACTGGCAAGGCGGAGG
4780
ATCTGCTGCGCCGCCGGTCCGATATATCGGCGTCCTCCCGATTACTCGTGAACTGCTGTACCTGAGATTCATGTCTGCACCAGAAGTACCGATGGCTAAATTCGTGATGCCCGGTGGTTAGACTTAGTACTACACTCTAGAGAGGTGGGAATCCGCAATTCCCATAAAGCTCTCTGTACCATTCTGTGCAATGGCTGGATTTTGAGGCATATTCAGTCTACCATGTATAATACGCCTAGGTAACAAGGACCCAGCCACTGAGCTCCTCGACTGCACTGGCAAGGCGGAGG
4796
ATCTGCTGCGCCGCCGGTCCGATATATCGGCGTCCTCCCGATTACTCGTGAACTGCTGTACCTGAGATTCATGTCTGCACCAAAAGTACCGATGGCTAAATTCGTGATGCCCGGTGGTTAGATTTAGTACTACACTCTAGAGAGGTGGGAATCCGCAATTCCCATAAAGCTCTCTGTACCATTCTGTGCAATGGCTGGATTTTGAGGCATATTCAGTCTACCATGTCTAATACGCCTAGGTAACAAGGACCCAGCCACTGAGCTCCTCGATTGCACTGGCAAGGCGGAGG
4799
ATCTGCTGCGCCGCCGATCCGATATATCGGCGTCCTCCCGATTACTCGTGAACTGCTGTACCTGAGATTCATGTCTGCACCAAAAGTACCGATGGCTAAATTCGTGATGCCCGGTGGTTAGACTTAGTACTACACTCTAGAGAGGTGGGAATCCGCAATTCCCATAAAGCTCTCTGTACCATTCTGTGCAATGGCTGGATTTTGAGGCATATTCAGTCTACCATGTCTAATACGCCTAGGTAACAAGGACCCAGCCACTGAGCTCCTCGACTGCACTGGCAAGGCGGAGG
4798
ATCTGCTGCGCCGCCGGTCCGATATATCGGCGTCCTCCCGATTACTCGTGAACTGCTGTACCTGAGATTCATGTCTGCACCAAAAGTACCGATGGCTAAATTCGTGATGCCCGGTGGTTAGACTTAGTACTACACTCTAGAGAGGTGGGAATCCGCAATTCCCATAAAGCTCTCTGTACCATTCTGTGCAATGGCTGGATTTTGAGGCATATTCAGTCTACCATGTCTAATACGCCTAGGTAACAAGGACCCAGCCACTGAGCTCCTCGACTGCACTGGCAAGGCGGAGG
4797
ATCTGCTGCGCCGCCGGTCCGATATATCGGCGTCCTCCCGATTACTCGTGAACTGCTGTACCTGAGATTCATGTCTGCACCAAAAGTACCGATGGCTAAATTCGTGATGCCCGGTGGTTAGACTTAGTACTACACTCTAGAGAGGTGGGAATCCGCAATTCCCATAAAGCTCTCTGTACCATTCTGTGCAATGGCTGGATTTTGAGGCATATTCAGTCTACCATGTCTAATACGCCTAGGTAACAAGGACCCAGCCACTGAGCTCCTCGACTGCACTGGCAAGGCGGAGG
4795
ATCTGCTGCGCCGCCGGTCCGATATATCGGCGTCCTCCCGATTACTCGTGAACTGCTGTACCTGAGATTCATGTCTGCACCAAAAGTACCGATGGCTAAATTCGTGATGCCCGGTGGTTAGACTTAGTACTACACTCTAGAGAGGTGGGAATCCGCAATTCCCATAAAGCTCTCTGTACCATTCTGTGCAATGGCTGGATTTTGAGGCATATTCAGTCTACCATGTCTAATACGCCTAGGTAACAAGGACCCAGCCACTGAGCTCCTCGACTGCACTGGCAAGGCGGAGG
4802
ATCTGCTGCGCCGCCGGTCCGATATATCGGCGTCCTCCCGATTACTCGTGAACTGCTGTACCTGAGATTCATGTCTGCACCAAAAGTACCGATGGCTAAATTCGTGATGCCCGGTGGTTAGACTTAGTACTACACTCTAGAGAGGTGGGAATCCGCAATTCCCATAAAGCTCTCTGTACCATTCTGTGCAATGGCTGGATTTTGAGGCATATTCAGTCTACCATGTCTAATACGCCTAGGTAACAAGGACCCAGTCACTGAGCTCCTCGACTGCACTGGCAAGGCGGAGG
4806
ATCTGCTGCGCCGCCGGTCCGATATATCGGCGTCCTCCCGATTACTCGTGAACTGCTGTACCTGAGATTCATGTCTGCACCAAAAGTACCGATGGCTAAATTCGTGATGCCCGGTGGTTAGACTTAGTACTACACTCTAGAGAGGTGGAAATCCGCAATTCCCATAAAGCTCTCTGTACCATTCTGTGCAATGGCTGGATTTTGAGGCATATTCAGTCTACCATGTCTAATACGCCTAGGTAACAAGGACCCAGCCACTGAGCTCCTCGACTGCACTGGCAGGGCGGAGG
4821
ATCTGCTGCGCCGCCGTTCCGATATATCGGCGTCCTCCCGATTACTCGTGAACTGCTGTACCTTAGATTCATGTCTGCACTAAAAGTACCGATGGCTAAATTCGTGATGCCCGGTGGTTAGACTTAGTACTACACTCTAGCGAGGTGGAAATCCGCAATTCCCATAAAGCTCTCTGTACCATTCTGTGCAATGGCTGGATTTTGAGGCATATTCATTCTGCCATGTCTAATACGCCTAGGTAACAAGGACCCAGCCACTGAGCTCCTCGACTGCACTGGCAAGGCGGAGG
4824
ATCTGCTGCGCCGACGTTCCGATATATCGGCGTCCTCCCGATTACTCGTGAACTGCTGTACCTTAGATTCATGTCTGCACTAAAAGTACCGATGGCTAAATTCGTGATGCCCAGTGGTTAGACTTAGTACTACACGCTAGCGAGGTGGAAATCCGCAATTCCCATAAAGCTCTCTGTACCATTCTGTGCAATGGCTGGATTTTGAGGCATATTCATTCTGCCATGTCTAATACGCCTAGGTAACAAGGACCCAGCCACTGAGCTCCTCGACTGCACTGGCAAGGCGGAGG
4823
ATCTGCTGCGCCGACGTTCCGATATATCGGCGTCCTCCCGATTACTCGTGAACTGCTGTACCTTAGATTCATGTCTGCACTAAAAGTACCGATGGCTAAATTCGTGATGCCCGGTGGTTAGACTTAGTACTACACTCTAGCGAGGTGGAAATCCGCAATTCCCATAAAGCTCTCTGTACCATTCTGTGCAATGGCTGGATTTTGAGGCATATTCATTCTGCCATGTCTAATACGCCTAGGTAACAAGGACCCAGCCACTGAGCTCCTCGACTGCACTGGCAAGGCGGAGG
4822
ATCTGCTGCGCCGACGTTCCGATATATCGGCGTCCTCCCGATTACTCGTGAACTGCTGTACCTTAGATTCATGTCTGCACTAAAAGTACCGATGGCTAAATTCGTGATGCCCGGTGGTTAGACTTAGTACTACACTCTAGCGAGGTGGAAATCCGCAATTCCCATAAAGCTCTCTGTACCATTCTGTGCAATGGCTGGATTTTGAGGCATATTCATTCTGCCATGTCTAATACGCCTAGGTAACAAGGACCCAGCCACTGAGCTCCTCGACTGCACTGGCAAGGCGGAGG
4820
ATCTGCTGCGCCGCCGTTCCGATATATCGGCGTCCTCCCGATTACTCGTGAACTGCTGTACCTTAGATTCATGTCTGCACTAAAAGTACCGATGGCTAAATTCGTGATGCCCGGTGGTTAGACTTAGTACTACACTCTAGCGAGGTGGAAATCCGCAATTCCCATAAAGCTCTCTGTACCATTCTGTGCAATGGCTGGATTTTGAGGCATATTCATTCTGCCATGTCTAATACGCCTAGGTAACAAGGACCCAGCCACTGAGCTCCTCGACTGCACTGGCAAGGCGGAGG
4825
ATCTGCTGCGCCGCCGTTCCGATATATCGGCGTCCTCCCGATTACTCGTGAACTGCTGTACCTTAGATTCATGTCTGCACTAAAAGTACCGATGACTAAATTCGTGATGCCCGGTGGTTAGACTTAGTACTACACTCTAGAGAGGTGGAAATCCGCAATTCCCATAAAGCTCTCTGTACCATTCTGTGCAATGGCTGGATTTTGAGGCATATTCATTCTGCCATGTCTAATACGCCTAGGTAACAAGGACCCAGCCACTGAGCTCCTCGACTGCACTGGCAAGGCGGAGG
4819
ATCTGCTGCGCCGCCGTTCCGATATATCGGCGTCCTCCCGATTACTCGTGAACTGCTGTACCTTAGATTCATGTCTGCACTAAAAGTACCGATGACTAAATTCGTGATGCCCGGTGGTTAGACTTAGTACTACACTCTAGAGAGGTGGAAATCCGCAATTCCCATAAAGCTCTCTGTACCATTCTGTGCAATGGCTGGATTTTGAGGCATATTCATTCTGCCATGTCTAATACGCCTAGGTAACAAGGACCCAGCCACTGAGCTCCTCGACTGCACTGGCAAGGCGGAGG
4818
ATCTGCTGCGCCGCCGTTCCGATATATCGGCGTCCTCCCGATTACTCGTGAACTGCTGTACCTTAGATTCATGTCTGCACTAAAAGTACCGATGGCTAAATTCGTGATGCCCGGTGGTTAGACTTAGTACTACACTCTAGAGAGGTGGAAATCCGCAATTCCCATAAAGCTCTCTGTACCATTCTGTGCAATGGCTGGATTTTGAGGCATATTCATTCTGCCATGTCTAATACGCCTAGGTAACAAGGACCCAGCCACTGAGCTCCTCGACTGCACTGGCAAGGCGGAGG
4817
ATCTGCTGCGCCGCCGTTCCGATATATCGGCGTCCTCCCGATTACTCGTGAACTGCTGTACCTTAGATTCATGTCTGCACTAAAAGTACCGATGGCTAAATTCGTGATGCCCGGTGGTTAGACTTAGTACTACACTCTAGAGAGGTGGAAATCCGCAATTCCCATAAAGCTCTCTGTACCATTCTGTGCAATGGCTGGATTTTGAGGCATATTCATTCTGCCATGTCTAATACGCCTAGGTAACAAGGACCCAGCCACTGAGCTCCTCGACTGCACTGGCAAGGCGGAGG
4816
ATCTGCTGCGCCGCCGTTCCGATATATCGGCGTCCTCCCGATTACTCGTGAACTGCTGTACCTTAGATTCATGTCTGCACTAAAAGTACCGATGGCTAAATTCGTGATGCCCGGTGGTTAGACTTAGTACTACACTCTAGAGAGGTGGAAATACGCAATTCCCATAAAGCTCTCTGTACCATTCTGTGCAATGGCTGGATTTTGAGGCATATTCAGTCTGCCATGTCTAATACGCCTAGGTAACAAGGACCCAGCCACTGAGCTCCTCGACTGCACTGGCAAGGCGGAGG
4815
ATCTGCTGCGCCGCCGTTCCGATATATCAGCGTCCTCCCGATTACTCGTGAACTGCTGTACCTTAGATTCATGTCTGCACTAAAAGTACCGATGGCTAAATTCGTGATGCCCGGTGGTTAGACTTAGTACTACACTCTAGAGAGGTGGAAATCCGCAATTCCCATAAAGCTCTCTGTACCATTCTGTGCAATGGCTGGATTTTGAGGCATATTCAGTCTACCATGTCTAATACGCCTAGGTAACAAGGACCCAGCCACTGAGCTCCTCGACTGCACTGGCAAGGCGGAGG
4827
ATCTGCTGCGCCACCGTTCCGATATATCGGCGTCCTCCCGATTACTCGTGAACTGCTGTACCTTAGATTCATGTCTGCACTAAAAGTACCGATGGCTAAATTCGTGATGCCCGGTGGTTAGACTTAGTACTACACTCTAGAGAGGTGGAAATCCGCAATTCCCATAAAGCTCTCTGTACCATTCTGTGCAATGGCTGGATTTTGAGGCATATTCAGTCTACCATGTCTAATACGCCTAGGTAACAAGGACCCAGCCACTGAGCTCCTCGACTGCACTGGCAAGGCGGAGG
4829
ATCTGCTGCGCCGCCGTTCCGATATATCGGCGTCCTCCCGATTAATCGTGAACTGCTGTACCTTAGATTCATGTCTGCACTAAAAGTACCGATGGCTAAATTCGTGATGCCCGGTGGTTAGACTTAGTACTACACTCTAGAGAGGTGGAAATCCGCAATTCCCATAAAGCTCTCTGTACCATTCTGTGCAATGGCTGGATTTTGAGGCATATTCAGTCTACCATGTCTAATACGCCTAGGTAACAAGGACCCAGCCACTGAGCTCCTCGACTGCACTGGCAAGGCGGAGG
4832
ATCTGCTGCGCCGCCGTTCCGATATATCGGCGTCCTCCCGACTACTCGTGAACTGCTGTACCTTAGATTCATGTCTGCACTAAAAGTACCGATGGCTAAATTCGTGATGCCCGGTGGTTAGACTTAGTACTACACTCTAGAGAGGTGGAAATCCGCAATTCCCATAAAGCTCTCTGTACCATTCTGTGCAATGGCTGGATTTTGAGGCATATTCAGTCTACCATGTCTAATACGCCTAGGTAACAAGGACCCAGCCACTGAGCTCCTCGACTGCACTGGCAAGGCGGAGG
4831
ATCTGCTGCGCCGCCGTTCCGATATATCGGCGTCCTCCCGATTACTCGTGAACTGCTGTACCTTAGATTCATGTCTGCACTAAAAGTACCGATGGCTAAATTCGTGATGCCCGGTGGTTAGACTTAGTACTACACTCTAGAGAGGTGGAAATCCGCAATTCCCATAAAGCTCTCTGTACCATTCTGTGCAATGGCTGGATTTTGAGGCATATTCAGTCTACCATGTCTAATACGCCTAGGTAACAAGGACCCAGCCACTGAGCTCCTCGACTGCACTGGCAAGGCGGAGG
4839
ATCTGCTGCGCCGCCGTTCCGATAGATCGGCGTCCTCCCGATTACTCGTGAACTGCTGTACCTTAGATTCATGTCTGCACTAAAAGTGCCGATGGCTAAATTCGTGATGCCCGGTGGTTAGACTTAGTACTACACTCTAGAGAGGTGGAAATCCGCAATTCCCATAAAGCTCTCGGTACCATTCTGTGCAATGGCTGGATTTTGAGGCATATTCAGTCTACCATGTCTAATACGCCTAGGTAACAAGGACCCAGCCACTGAGCTCCTCGACTGCACTGGCAAGGCGGAGG
4838
ATCTGCTGCGCCGCCGTTCCGATATATCGGCGTCCTCCCGATTACTCGTGAACTGCTGTACCTTAGATTCATGTCTGCACTAAAAGTGCCGATGGCTAAATTCGTGATGCCCGGTGGTTAGACTTAGTACTACACTCTAGAGAGGTGGAAATCCGCAATTCCCATAAAGCTCTCTGTACCATTCTGTGCAATGGCTGGATTTTGAGGCATATTCAGTCTACCATGTCTAATACGCCTAGGTAACAAGGACCCAGCCACTGAGCTCCTCGACTGCACTGGCAAGGCGGAGG
4837
ATCTGCTGCGCCGCCGTTCCGATATATCGGCGTCCTCCCGATTACTCGTGAACTGCTGTACCTTAGATTCATGTCTGCACTAAAAGTGCCGATGGCTAAATTCGTGATGCCCGGTGGTTAGACTTAGTACTACACTCTAGAGAGGTGGAAATCCGCAATTCCCATAAAGCTCTCTGTACCATTCTGTGCAATGGCTGGATTTTGAGGCATATTCAGTCTACCATGTCTAATACGCCTAGGTAACAAGGACCCAGCCACTGAGCTCCTCGACTGCACTGGCAAGGCGGAGG
4836
ATCTGCTGCGCCGCCGTTCCGATATATCGGCGTCCTCCCGATTACTCGTGAACTGCTGTACCTTAGATTCATGTCTGCACTAAAAGTGCCGATGGCTAAATTCGTGATGCCCGGTGGTTAGACTTAGTACTACACTCTAGAGAGGTGGAAATCCGCAATTCCCATAAAGCTCTCTGTACCATTCTGTGCAATGGCTGGATTTTGAGGCATATTCAGTCTACCATGTCTAATACGCCTAGGTAACAAGGACCCAGCCACTGAGCTCCTCGACTGCACTGGCAAGGCGGAGG
4842
ATCTGCTGCGCCGCCGTTCCGATATATCGGCGTCCTCCCGATTACTCGTGAACTGCTGTACCTTAGATTCATGTCTGCACTAAAAGTACCGATGGCTAAATTCGTGATGCCCGGTGGTTAGACTTAGTACTACACTCTAGAGAGGTGGAAATCAGCAATTCCCATAAAGCTCTCTGTACCATTCTGTGCAATGGCTGGATTTTGAGGCATATTCAGTCTACCATGTCTAATACGCCTAGGTAACAAGGACCCAGCCACTGAGCTCCTCGACTGCACTGGCAAGGCGGAGG
4841
ATCTGCTGCGCCGCCGTTCCGATATATCGGCGTCCTCCCGATTACTCGTGAACTGCTGTACCTTAGATTCATGTCTGCACTAAAAGTACCGATGGCTAAATTCGTGATGCCCGGTGGTTAGACTTAGTACTACACTCTAGAGAGGTGGAAATCAGCAATTCCCATAAAGCTCTCTGTACCATTCTGTACAATGGCTGGATTTTGAGGCATATTCAGTCTACCATGTCTAATACGCCTAGGTAACAAGGACCCAGCCACTGAGCTCCTCGACTGCACTGGCAAGGCGGAGG
4845
ATCTGCTGCGCCGCCGTTCCGATATATCGGCGTCCTCCCGATTACTCGTGAACTGCTGTACCTTAGATTCATGTCTGCACTAAAAGTACCGATGGCTAAATTCGTGATGCCCGGTGGTTAGACTTAGTACTACACTCTAGAGAGGTGGAAATCCGCAATTCCCATAAAGCTCTCTGTACCATTCTGTGCGATGGCTGGATTTTGAGGCATATTCAGTCTACCATGTCTAATACGCCTAGGTAACAAGGACCCAGCCACTGAGCTCCTCGACTGCACTGGCAAGGCGGAGG
4844
ATCTGCTGCGCCGCCGTTCCGATATATCGGCGTCCTCCCGATTACTCGTGAACTGCTGTACCTTAGATTCATGTCTGCACTAAAAGTACCGATGGCTAAATTCGTGATGCCCGGTGGTTAGACTTAGTACTACACTCTAGAGAGGTGGAAATCCGCAATTCCCATAAAGCTCTCTGTACCATTCTGTGCGATGGCTGGATTTTGAGGCATATTCAGTCTACCATGTCTAATACGCCTAGGTAACAAGGACCCAGCCACTGAGCTCCTCGACTGCACTGGCAAGGCGGAGG
4843
ATCTGCTGCGCCGCCGTTCCGATATATCGGCGTCCTCCCGATTACTCGTGAACTGCTGTACCTTAGATTCATGTCTGCACTAAAAGTACCGATGGCTAAATTCGTGATGCCCGGTGGTTAGACTTAGTACTACACTCTAGAGAGGTGGAAATCCGCAATTCCCATAAAGCTCTCTGTACCATTCTGTGCAATGGCTGGATTTTGAGGCATATTCAGTCTACCATGTCTAATACGCCTAGGTAACAAGGACCCAGCCACTGAGCTCCTCGACTGCACGGGCAAGGCGGAGG
4840
ATCTGCTGCGCCGCCGTTCCGATATATCGGCGTCCTCCCGATTACTCGTGAACTGCTGTACCTTAGATTCATGTCTGCACTAAAAGTACCGATGGCTAAATTCGTGATGCCCGGTGGTTAGACTTAGTACTACACTCTAGAGAGGTGGAAATCCGCAATTCCCATAAAGCTCTCTGTACCATTCTGTGCAATGGCTGGATTTTGAGGCATATTCAGTCTACCATGTCTAATACGCCTAGGTAACAAGGACCCAGCCACTGAGCTCCTCGACTGCACTGGCAAGGCGGAGG
4835
ATCTGCTGCGCCGCCGTTCCGATATATCGGCGTCCTCCCGATTACTCGTGAACTGCTGTACCTTAGATTCATGTCTGCACTAAAAGTACCGATGGCTAAATTCGTGATGCCCGGTGGTTAGACTTAGTACTACACTCTAGAGAGGTGGAAATCCGCAATTCCCATAAAGCTCTCTGTACCATTCTGTGCAATGGCTGGATTTTGAGGCATATTCAGTCTACCATGTCTAATACGCCTAGGTAACAAGGACCCAGCCACTGAGCTCCTCGACTGCACTGGCAAGGCGGAGG
4834
ATCTGCTGCGCCGCCGTTCCGATATATCGGCGTCCTCCCGATTACTCGTGAACTGCTGTACCTTAGATTCATGTCTGCACTAAAAGTACCGATGGCTAAATTCGTGATGCCCGGTGGTTAGACTTAGTACTACACTCTAGAGAGGTGGAAATCCGCAATTCCCATAAAGCTCTCTGTACCATTCTGTGCAATGGCTGGATTTTGAGGCATATTCAGTCTACCATGTCTAATACGCCTAGGTAACAAGGACCCAGCCACTGAGCTCCTCGACTGCACTGGCAAGGCGGAGG
4833
ATCTGCTGCGCCGCCGTTCCGATATATCGGCGTCCTCCCGATTACTCGTGAACTGCTGTACCTTAGATTCATGTCTGCACTAAAAGTACCGATGGCTAAATTCGTGATGCCCGGTGGTTAGACTTAGTACTACACTCTAGAGAGGTGGAAATCCGCAATTCCCATAAAGCTCTCTGTACCATTCTGTGCAATGGCTGGATTTTGAGGCATATTCAGTCTACCATGTCTAATACGCCTAGGTAACAAGGACCCAGCCACTGAGCTCCTCGACTGCACTGGCAAGGCGGAGG
4830
ATCTGCTGCGCCGCCGTTCCGATATATCGGCGTCCTCCCGATTACTCGTGAACTGCTGTACCTTAGATTCATGTCTGCACTAAAAGTACCGATGGCTAAATTCGTGATGCCCGGTGGTTAGACTTAGTACTACACTCTAGAGAGGTGGAAATCCGCAATTCCCATAAAGCTCTCTGTACCATTCTGTGCAATGGCTGGATTTTGAGGCATATTCAGTCTACCATGTCTAATACGCCTAGGTAACAAGGACCCAGCCACTGAGCTCCTCGACTGCACTGGCAAGGCGGAGG
4828
ATCTGCTGCGCCGCCGTTCCGATATATCGGCGTCCTCCCGATTACTCGTGAACTGCTGTACCTTAGATTCATGTCTGCACTAAAAGTACCGATGGCTAAATTCGTGATGCCCGGTGGTTAGACTTAGTACTACACTCTAGAGAGGTGGAAATCCGCAATTCCCATAAAGCTCTCTGTACCATTCTGTGCAATGGCTGGATTTTGAGGCATATTCAGTCTACCATGTCTAATACGCCTAGGTAACAAGGACCCAGCCACTGAGCTCCTCGACTGCACTGGCAAGGCGGAGG
4826
ATCTGCTGCGCCGCCGTTCCGATATATCGGCGTCCTCCCGATTACTCGTGAACTGCTGTACCTTAGATTCATGTCTGCACTAAAAGTACCGATGGCTAAATTCGTGATGCCCGGTGGTTAGACTTAGTACTACACTCTAGAGAGGTGGAAATCCGCAATTCCCATAAAGCTCTCTGTACCATTCTGTGCAATGGCTGGATTTTGAGGCATATTCAGTCTACCATGTCTAATACGCCTAGGTAACAAGGACCCAGCCACTGAGCTCCTCGACTGCACTGGCAAGGCGGAGG
4814
ATCTGCTGCGCCGCCGTTCCGATATATCGGCGTCCTCCCGATTACTCGTGAACTGCTGTACCTTAGATTCATGTCTGCACTAAAAGTACCGATGGCTAAATTCGTGATGCCCGGTGGTTAGACTTAGTACTACACTCTAGAGAGGTGGAAATCCGCAATTCCCATAAAGCTCTCTGTACCATTCTGTGCAATGGCTGGATTTTGAGGCATATTCAGTCTACCATGTCTAATACGCCTAGGTAACAAGGACCCAGCCACTGAGCTCCTCGACTGCACTGGCAAGGCGGAGG
4848
ATCTGCTGCGCCGCCATTCCGATATATCGGCGTCCTCCCGATTACTCGTGAACTGCTGTACCTTAGATTCATGTCTGCGCTAAAAGTACCGATGGCTAAATTCGTGATGCCCGGTGGTTAGACTTAGTACTACACTCTAGAGAGGTGGAAATCCGCAATTCCCATAAAGCTCTCTGTACCATTCTGTGCAATGGCTGGATTTTGAGGCATATTCAGTCTACCATGTCTAATACGCCTAGGTAACAAGGACCCAGCCACTGAGCTCCTCGACTGCACTGGCAAGGCGGAGG
4847
ATCTGCTGCGCCGCCGTTCCGATATATCGGCGTCCTCCCGATTACTCGTGAACTGCTGTACCTTAGATTCATGTCTGCGCTAAAAGTACCGATGGCTAAATTCGTGATGCCCGGTGGTTAGACTTAGTACTACACTCTAGAGAGGTGGAAATCCGCAATTCCCATAAAGCTCTCTGTACCATTCTGTGCAATGGCTGGATTTTGAGGCATATTCAGTCTACCATGTCTAATACGCCTAGGTAACAAGGACCCAGCCACTGAGCTCCTCGACTGCACTGGCAAGGCGGAGG
4846
ATCTGCTGCGCCGCCGTTCCGATATATCGGCGTCCTCCCGATTACTCGTGAACTGCTGTACCTTAGATTCATGTCTGCGCTAAAAGTACCGATGGCTAAATTCGTGATGCCCGGTGGTTAGACTTAGTACTACACTCTAGAGAGGTGGAAATCCGCAATTCCCATAAAGCTCTCTGTACCATTCTGTGCAATGGCTGGATTTTGAGGCATATTCAGTCTACCATGTCTAATACGCCTAGGTAACAAGGACCCAGCCACTGAGCTCCTCGACTGCACTGGCAAGGCGGAGG
4813
ATCTGCTGCGCCGCCGTTCCGATATATCGGCGTCCTCCCGATTACTCGTGAACTGCTGTACCTTAGATTCATGTCTGCACTAAAAGTACCGATGGCTAAATTCGTGATGCCCGGTGGTTAGACTTAGTACTACACTCTAGAGAGGTGGAAATCCGCAATTCCCATAAAGCTCTCTGTACCATTCTGTGCAATGGCTGGATTTTGAGGCATATTCAGTCTACCATGTCTAATACGCCTAGGTAACAAGGACCCAGCCACTGAGCTCCTCGACTGCACTGGCAAGGCGGAGG
4850
ATCTGCTGCGCCGCCGTTCCGATATATCGGCGTCCTCCCGATTACTCGTGAACTGCTGTACCTGAGATTCATGTCTGCACTAGAAGTACCGATGGCTAAATTCGTGATGCCCGGTGGTTAGACTTAGTACTACACTCTAGAGAGGTGGAAATCCGCAATTCCCATAAAGCTCTCTGTACCATTCTGTGCAATGGCTGGATTTTGAGGCATATTCAGTCTACCATGTCTAATACGCCTAGGTAACAAGGACCCAGCCACTGAGCTCCTCGACTGCACTGGCAAGGCGGAGG
4851
ATCTGCTGCGCCGCCGTTCCGATATATCGGCATCCTCCCGATTACTCGTGAACTGCTGTACCTAATATTCATGTCTGCACTAAAAGTACCGATGGCTAAATTCGTGATGCCCGGTGGTTAGACTTAGTACTACACTCTAGAGAGGTGGAAATCCGCAATTCCCATAAAGCTCTCTGTACCATTCTGTGCAATGGCTGGATTTTGAGGCATATTCAGTCTACCATGTCTAATACGCCTAGGTAACAAGGACCCAGCCACTGAGCTCCTCGACTGCACTGGCAAGGCGGAGG
4849
ATCTGCTGCGCCGCCGTTCCGATATATCGGCGTCCTCCCGATTACTCGTGAACTGCTGTACCTGAGATTCATGTCTGCACTAGAAGTACCGATGGCTAAATTCGTGATGCCCGGTGGTTAGACTTAGTACTACACTCTAGAGAGGTGGAAATCCGCAATTCCCATAAAGCTCTCTGTACCATTCTGTGCAATGGCTGGATTTTGAGGCATATTCAGTCTACCATGTCTAATACGCCTAGGTAACAAGGACCCAGCCACTGAGCTCCTCGACTGCACTGGCAAGGCGGAGG
4812
ATCTGCTGCGCCGCCGTTCCGATATATCGGCGTCCTCCCGATTACTCGTGAACTGCTGTACCTGAGATTCATGTCTGCACTAAAAGTACCGATGGCTAAATTCGTGATGCCCGGTGGTTAGACTTAGTACTACACTCTAGAGAGGTGGAAATCCGCAATTCCCATAAAGCTCTCTGTACCATTCTGTGCAATGGCTGGATTTTGAGGCATATTCAGTCTACCATGTCTAATACGCCTAGGTAACAAGGACCCAGCCACTGAGCTCCTCGACTGCACTGGCAAGGCGGAGG
4855
ATCTGCTGCGCCGCCGTTCCGATATATCGGCGTCCTCTCGATTACTCGTGAACTGCTGTACCTGAGATTCATGTCTGCACCAAAAGTACCGATGGCTAAATTCGTGATGCCCGGTGGTTAGACTTAGTACTACCCTCTAGAGAGGTGGAAATCCGCAATTCCCATAAAGCTCTCTGTACCATTCTGTGCAATGGCTGGATTTTGAGGCATATCCAGTCTACCATGTCTAATACGCCTAGGTAACAAGGACCCAGCCACTGAGCTCCCCGACTGCACTGGCAAGGCGGAGG
4858
ATCTGCTGCGCCGCCGTTCCGATATATCGGCGTCCTCTCGATTACTCGTGAACTGCTGTACCTGCGATTCATGTCTGCACCAAAAGTACCGATGGCTAAATTCGTGATGCCCGGTGGTTAGACTTAGTACTACCCTCTAGAGAGGTGGAAATCCGCAATTCCCATAAAGCTCTCTGTACCATTCTGTGCAATGGCTGGATTTTGAGGCATATTCAGTCTACCATGTCTAATACGCCTAGGTAACAAGGACCCAGCCACTGATCTACCCGACTGCACTGGCAAGGCGGAGG
4857
ATCTGCTGCGCCGCCGTTCCGATATATCGGCGTCCTCTCGATTACTCGTGAACTGCTGTACCTGCGATTCATGTCTGCACCAAAAGTACCGATGGCTAAATTCGTGATGCCCGGTGGTTAGACTTAGTACTACCCTCTAGAGAGGTGGAAATCCGCAATTCCCATAAAGCTCTCTGTACCATTCTGTGCAATGGCTGGATTTTGAGGCATATTCAGTCTACCATGTCTAATACGCCTAGGTAACAAGGACCCAGCCACTGATCTCCCCGACTGCACTGGCAAGGCGGAGG
4856
ATCTGCTGCGCCGCCGTTCCGATATATCGGCGTCCTCTCGATTACTCGTGAACTGCTGTACCTGCGATTCATGTCTGCACCAAAAGTACCGATGGCTAAATTCGTGATGCCCGGTGGTTAGACTTAGTACTACCCTCTAGAGAGGTGGAAATCCGCAATTCCCATAAAGCTCTCTGTACCATTCTGTGCAATGGCTGGATTTTGAGGCATATTCAGTCTACCATGTCTAATACGCCTAGGTAACAAGGACCCAGCCACTGATCTCCCCGACTGCACTGGCAAGGCGGAGG
4854
ATCTGCTGCGCCGCCGTTCCGATATATCGGCGTCCTCTCGATTACTCGTGAACTGCTGTACCTGAGATTCATGTCTGCACCAAAAGTACCGATGGCTAAATTCGTGATGCCCGGTGGTTAGACTTAGTACTACCCTCTAGAGAGGTGGAAATCCGCAATTCCCATAAAGCTCTCTGTACCATTCTGTGCAATGGCTGGATTTTGAGGCATATCCAGTCTACCATGTCTAATACGCCTAGGTAACAAGGACCCAGCCACTGAGCTCCCCGACTGCACTGGCAAGGCGGAGG
4853
ATCTGCTGCGCCGCCGTTCCGATATATCGGCGTCCTCTCGATTACTCGTGAACTGCTGTACCTGAGATTCATGTCTGCACCAAAAGTACCGATGGCTAAATTCGTGATGCCCGGTGGTTAGACTTAGTACTACACTCTAGAGAGGTGGAAATCCGCAATTCCCATAAAGCTCTCTGTACCATTCTGTGCAATGGCTGGATTTTGAGGCATATTCAGTCTACCATGTCTAATACGCCTAGGTAACAAGGACCCAGCCACTGAGCTCCCCGACTGCACTGGCAAGGCGGAGG
4852
ATCTGCTGCGCCGCCGTTCCGATATATCGGCGTCCTCTCGATTACTCGTGAACTGCTGTACCTGAGATTCATGTCTGCACCAAAAGTACCGATGGCTAAATTCGTGATGCCCGGTGGTTAGACTTAGTACTACACTCTAGAGAGGTGGAAATCCGCAATTCCCATAAAGCTCTCTGTACCATTCTGTGCAATGGCTGGATTTTGAGGCATATTCAGTCTACCATGTCTAATACGCCTAGGTAACAAGGACCCAGCCACTGAGCTCCCCGACTGCACTGGCAAGGCGGAGG
4811
ATCTGCTGCGCCGCCGTTCCGATATATCGGCGTCCTCCCGATTACTCGTGAACTGCTGTACCTGAGATTCATGTCTGCACTAAAAGTACCGATGGCTAAATTCGTGATGCCCGGTGGTTAGACTTAGTACTACACTCTAGAGAGGTGGAAATCCGCAATTCCCATAAAGCTCTCTGTACCATTCTGTGCAATGGCTGGATTTTGAGGCATATTCAGTCTACCATGTCTAATACGCCTAGGTAACAAGGACCCAGCCACTGAGCTCCTCGACTGCACTGGCAAGGCGGAGG
4810
ATCTGCTGCGCCGCCGTTCCGATATATCGGCGTCCTCCCGATTACTCGTGAACTGCTGTACCTGAGATTCATGTCTGCACCAAAAGTACCGATGGCTAAATTCGTGATGCCCGGTGGTTAGACTTAGTACTACACTCTAGAGAGGTGGAAATCCGCAATTCCCATAAAGCTCTCTGTACCATTCTGTGCAATGGCTGGATTTTGAGGCATATTCAGTCTACCATGTCTAATACGCCTAGGTAACAAGGACCCAGCCACTGAGCTCCTCGACTGCACTGGCAAGGCGGAGG
4809
ATCTGCTGCGCCGCCGTTCCGATATATCGGCGTCCTCCCGATTACTCGTGAACTGCTGTACCTGAGATTCATGTCTGCACCAAAAGTACCGATGGCTAAATTCGTGATGCCCGGTGGTTAGACTTAGTACTACACTCTAGAGAGGTGGAAATCCGCAATTCCCATAAAGCTCTCTGTACCATTCTGTGCAATGGCTGGATTTTGAGGCATATTCAGTCTACCATGTCTAATACGCCTAGGTAACAAGGACCCAGCCACTGAGCTCCTCGACTGCACTGGCAAGGCGGAGG
4808
ATCTGCTGCGCCGCCGTTCCGATATATCGGCGTCCTCCCGATTACTCGTGAACTGCTGTACCTGAGATTCATGTCTGCACCAAAAGTACCGATGGCTAAATTCGTGATGCCCGGTGGTTAGACTTAGTACTACACTCTAGAGAGGTGGAAATCCGCAATTCCCATAAAGCTCTCTGTACCATTCTGTGCAATGGCTGGATTTTGAGGCATATTCAGTCTACCATGTCTAATACGCCTAGGTAACAAGGACCCAGCCACTGAGCTCCTCGACTGCACTGGCAAGGCGGAGG
4807
ATCTGCTGCGCCGCCGGTCCGATATATCGGCGTCCTCCCGATTACTCGTGAACTGCTGTACCTGAGATTCATGTCTGCACCAAAAGTACCGATGGCTAAATTCGTGATGCCCGGTGGTTAGACTTAGTACTACACTCTAGAGAGGTGGAAATCCGCAATTCCCATAAAGCTCTCTGTACCATTCTGTGCAATGGCTGGATTTTGAGGCATATTCAGTCTACCATGTCTAATACGCCTAGGTAACAAGGACCCAGCCACTGAGCTCCTCGACTGCACTGGCAAGGCGGAGG
4805
ATCTGCTGCGCCGCCGGTCCGATATATCGGCGTCCTCCCGATTACTCGTGAACTGCTGTACCTGAGATTCATGTCTGCACCAAAAGTACCGATGGCTAAATTCGTGATGCCCGGTGGTTAGACTTAGTACTACACTCTAGAGAGGTGGAAATCCGCAATTCCCATAAAGCTCTCTGTACCATTCTGTGCAATGGCTGGATTTTGAGGCATATTCAGTCTACCATGTCTAATACGCCTAGGTAACAAGGACCCAGCCACTGAGCTCCTCGACTGCACTGGCAAGGCGGAGG
4804
ATCTGCTGCGCCGCCGGTCCGATATATCGGCGTCCTCCCGATTACTCGTGAACTGCTGTACCTGAGATTCATGTCTGCACCAAAAGTACCGATGGCTAAATTCGTGATGCCCGGTGGTTAGACTTAGTACTACACTCTAGAGAGGTGGAAATCCGCAATTCCCATAAAGCTCTCTGTACCATTCTGTGCAATGGCTGGATTTTGAGGCATATTCAGTCTACCATGTCTAATACGCCTAGGTAACAAGGACCCAGCCACTGAGCTCCTCGACTGCACTGGCAAGGCGGAGG
4862
ATCTGCTGCGCCGCCGGTCCGATATATCGGCGTCCTCCCGATTACTCGTGAACTGCTGTACCTGAGATTCATGTCTGCACCAAAAGTACCGATGGCTAAATTCGTGATGCCCGGGGGTTAGACTTAGTACTACACTCTAGAGAGGGGGGAATCCGAAATTCCCATAAAGCTCTCTGTACCATTCTGTACAATGGCTGGATTTTGAGGCATATTCAGTCTACCATGTCTAATACGCCTAGGTAACAAGGACCCAGCCACTGAGCTCCTCGACTGCACTGGCAAGGCGGAGG
4865
ATCTGCTGCGCCGCCGGTCCGATATATCGGCGTCCTCCCGATTACTCGGGAACTGCTGTACCTGAGATTCATGTCTGCACCAAAAGTACCGATGGCTAAATTCGTGATGCCCGGTGGTTAGACTTAGTACTACACTCTAGCGAGGGGGGAATCCGAAATTCCCATAAAGCGCTCTGTACCATTCTGTACAATGGCTGGATTTTGAGGCATATTCAGTCTACCATGTCTAATACGCCTAGGTAACAAGGACCCAGCCACTGAGCTCCTCGACTGCACTGGCAAGGCGGAGG
4864
ATCTGCTGCGCCGCCGGTCCGATATATCGGCGTCCTCCCGATTACTCGGGAACTGCTGTACCTGAGATTCATGTCTGCACCAAAAGTACCGATGGCTAAATTCGTGATGCCCGGTGGTTAGACTTAGTACTACACTCTAGCGAGGGGGGAATCCGAAATTCCCATAAAGCGCTCTGTACCATTCTGTACAATGGCTGGATTTTGAGGCATATTCAGTCTACCATGTCTAATACGCCTAGGTAACAAAGACCCAGCCACTGAGCTCCTCGACTGCACTGGCAAGGCGGAGG
4863
ATCTGCTGCGCCGCCGGTCCGATATATCGGCGTCCTCCCGATTACTCGTGAACTGCTGTACCTGAGATTCATGTCTGCACCAAAAGTACCGATGGCTAAATTCGTGATGCCCGGTGGTTAGACTTAGTACTACACTCTAGCGAGGGGGGAATCCGAAATTCCCATAAAGCTCTCTGTACCATTCTGTACAATGGCTGGATTTTGAGGCATATTCAGTCTACCATGTCTAATACGCCTAGGTAACAAGGACCCAGCCACTGAGCTCCTCGACTGCACTGGCAAGGCGGAGG
4861
ATCTGCTGCGCCGCCGGTCCGATATATCGGCGTCCTCCCGATTACTCGTGAACTGCTGTACCTGAGATTCATGTCTGCACCAAAAGTACCGATGGCTAAATTCGTGATGCCCGGGGGTTAGACTTAGTACTACACTCTAGAGAGGGGGGAATCCGAAATTCCCATAAAGCTCTCTGTACCATTCTGTACAATGGCTGGATTTTGAGGCATATTCAGTCTACCATGTCTAATACGCCTAGGTAACAAGGACCCAGCCACTGAGCTCCTCGACTGCACTGGCAAGGCGGAGG
4860
ATCTGCTGCGCCGCCGGTCCGATATATCGGCGTCCTCCCGATTACTCGTGAACTGCTGTACCTGAGATTCATGTCTGCACCAAAAGTACCGATGGCTAAATTCGTGATGCCCGGTGGTTAGACTTAGTACTACACTCTAGAGAGGGGGGAATCCGAAATTCCCATAAAGCTCTCTGTACCATTCTGTGCAATGGCTGGATTTTGAGGCATATTCAGTCTACCATGTCTAATACGCCTAGGTAACAAGGACCCAGCCACTGAGCTCCTCGACTGCACTGGCAAGGCGGAGG
4870
ATCTGCTGCGCCGCCGGTCCGATATATCGGCGTCCTCCCGATTACTCGTGAACTGCTGTACCTGAGATTCATGTCTGCACCAAAAGTACAGATGGCTAAATTCGTGATGCCCGGTGGTTAGACTTAGTACTACACTCTGGAGAGGTGGGAATCCGCAATTCCCATAAAGCTCTCTGTACCATTCGGTGCAATGGCTGGATTTTGAGGCATATTCAGTCTACCATGTCTAATACGCCTAGGTAACAAGGACCCAGCCACTGAGCTCCTCGACTGCACTGGCAAGGCGGAGG
4872
ATCTGCTGCGCCGCCGGTCCGATATATCGGCGTCCTCCTGATTACTCGTGAACTGCTGTACCTGAGATTCATGTCTGCACCAAAAGTACAGATGGCTAAATTCGTGATGCCCGGTGGTTAGACTTAGTACTACACTCTGGAGAGGTGGGAATCCGCAATTCCCATAAAGCTCTCTGTACCATTCTGTGCAATGGCTGGATTTTGAGGCATATTCAGTCTACCATGTCTAATACGCCTAGGTAACAAGGACCCAGCCACTGAGCTCCTCGACTGCACTGGCAAGGCGGAGG
4875
ATCTGCTGCGCCGCCGGTCCGATATATCGGCGTCCTCCCGATTACTCGTGAACTGCTGTACCTGAGATTCATGTCTGCACCAAAAGTACAGATGGCTAAATTCGTGATGCCCGGTGGTTAGACTTAGTACTACACTCTGGAGAGGTGGGAATCCGCAATTCCCATAAAGCTCTCTGTACCATTCTGTGCAATGGCTGGATTTTGAGGCATATTCAGTCTACCATGTCTAATACGCCTAGGTAACAAGGACCCAGCCACTGAGCTCCTCGACTGCACTGGCAATGCGGAGG
4876
AGCTGCTGCGCCGCCGGTCCGATATATCGGCGTCCTCCCGATTACTCGTGAACTGCTGTACCTGAGATTCATGTCTGCACCAAAAGTACAGATGGCTAAATTCGTGATGCCCGGTGGTTAGACTTAGTACTACACTCTGGAGAGGTGGGAATCCGCAATTCCCATAAAGCTCTCTGTACCATTCTGTGCAATGGCTGGATTTTGAGGCATATTCAGTCTACCATGTCTAATACGCCTAGGTAACAAGGACCCAGCCACTGAGCTCCTCGACTGCACTGGCAAGGCGGAGG
4874
AGCTGCTGCGCCGCCGGTCCGATATATCGGCGTCCTCCCGATTACTCGTGAACTGCTGTACCTGAGATTCATGTCTGCACCAAAAGTACAGATGGCTAAATTCGTGATGCCCGGTGGTTAGACTTAGTACTACACTCTGGAGAGGTGGGAATCCGCAATTCCCATAAAGCTCTCTGTACCATTCTGTGCAATGGCTGGATTTTGAGGCATATTCAGTCTACCATGTCTAATACGCCTAGGTAACAAGGACCCAGCCACTGAGCTCCTCGACTGCACTGGCAAGGCGGAGG
4873
ATCTGCTGCGCCGCCGGTCCGATATATCGGCGTCCTCCCGATTACTCGTGAACTGCTGTACCTGAGATTCATGTCTGCACCAAAAGTACAGATGGCTAAATTCGTGATGCCCGGTGGTTAGACTTAGTACTACACTCTGGAGAGGTGGGAATCCGCAATTCCCATAAAGCTCTCTGTACCATTCTGTGCAATGGCTGGATTTTGAGGCATATTCAGTCTACCATGTCTAATACGCCTAGGTAACAAGGACCCAGCCACTGAGCTCCTCGACTGCACTGGCAAGGCGGAGG
4871
ATCTGCTGCGCCGCCGGTCCGATATATCGGCGTCCTCCCGATTACTCGTGAACTGCTGTACCTGAGATTCATGTCTGCACCAAAAGTACAGATGGCTAAATTCGTGATGCCCGGTGGTTAGACTTAGTACTACACTCTGGAGAGGTGGGAATCCGCAATTCCCATAAAGCTCTCTGTACCATTCTGTGCAATGGCTGGATTTTGAGGCATATTCAGTCTACCATGTCTAATACGCCTAGGTAACAAGGACCCAGCCACTGAGCTCCTCGACTGCACTGGCAAGGCGGAGG
4869
ATCTGCTGCGCCGCCGGTCCGATATATCGGCGTCCTCCCGATTACTCGTGAACTGCTGTACCTGAGATTCATGTCTGCACCAAAAGTACAGATGGCTAAATTCGTGATGCCCGGTGGTTAGACTTAGTACTACACTCTGGAGAGGTGGGAATCCGCAATTCCCATAAAGCTCTCTGTACCATTCTGTGCAATGGCTGGATTTTGAGGCATATTCAGTCTACCATGTCTAATACGCCTAGGTAACAAGGACCCAGCCACTGAGCTCCTCGACTGCACTGGCAAGGCGGAGG
4883
ATCTGCTGCGCCGCCGGTCCGATACATCGGCGTCCTCCCGATTACTCGTGAACTGCTGTACCTGAGATTCATGTCTGCACCAAAAGTACAGATGGCTAAATTCGTGATGCCCGGTGGTTAGACTTAGTACTACACTCTGGAGAGGTGGGGATCTGAAATTCCCATAAAGCTCTCTGTACCATTCTGTGCAATGGCTGGATTTTGAGGCATATTCAGTCTACCATGTCTAATACGCCTAGGTAACAAGGACCCAGCCACTGAGCTCCTCGACTGCACTGGCAAGGCGGAGG
4884
ATCTGCTGCGCCGCCGGTCCGATATATCGGCGTCCTCCCGATTACTCGTGAACTGCTGTACCTGAGATTCATGTCTGCACCAAAAGTACAGATGGCTAAATTCGTGATGCCCGGTGGTTAGACTTAGTACTACACTCTGGAGAGGTGGGGATCTGAAATTCCCATAAAGCTCTCTGTACCATTCTGTGCAATGGCTGGATTTTGAGGCATATTCAGTCTACCATGTCTAATACGCCTAGGTAACAAGGACCCAGCCACTGAGCTCCTCGACTGCACTGGCAAGGCGGAGG
4882
ATCTGCTGCGCCGCCGGTCCGATATATCGGCGTCCTCCCGATTACTCGTGAACTGCTGTACCTGAGATTCATGTCTGCACCAAAAGTACAGATGGCTAAATTCGTGATGCCCGGTGGTTAGACTTAGTACTACACTCTGGAGAGGTGGGGATCTGAAATTCCCATAAAGCTCTCTGTACCATTCTGTGCAATGGCTGGATTTTGAGGCATATTCAGTCTACCATGTCTAATACGCCTAGGTAACAAGGACCCAGCCACTGAGCTCCTCGACTGCACTGGCAAGGCGGAGG
4881
ATCTGCTGCGCCGCCGGTCCGATATATCGGCGTCCTCCCGATTACTCGTGAACTGCTGTACCTGAGATTCATGTCTGCACCAAAAGTACAGATGGCTAAATTCGTGATGCCCGGTGGTTAGACTTAGTACTACACTCTGGAGAGGTGGGGATCTGAAATTCCCATAAAGCTCTCTGTACCATTCTGTGCAATGGCTGGATTTTGAGGCATATTCAGTCTACCATGTCTAATACGCCTAGGTAACAAGGACCCAGCCACTGAGCTCCTCGACTGCACTGGCAAGGCGGAGG
4880
ATCTGCTGCGCCGCCGGTCCGATATATCGGCGTCCTCCCGATTACTCGTGAACTGCTGTACCTGAGATTCATGTCTGCACCAAAAGTACAGATGGCTAAATTCGTGATGCCCGGTGGTTAGACTTAGTACTACACTCTGGAGAGGTGGGAATCTGCAATTCCCATAAAGCTCTCTGTACCATTCTGTGCAATGGCTGGATTTTGAGGCATATTCAGTCTACCATGTCTAATACGCCTAGGTAACAAGGACCCAGCCACTGAGCTCCTCGACTGCACTGGCAAGGCGGAGG
4879
ATCTGCTGCGCCGCCGGTCCGATATATCGGCGTCCTCCCGATTACTCGTGAACTGCTGTACCTGAGATTCATGTCTGCACCAAAAGTACAGATGGCTAAATTCGTGATGCCCGGTGGTTAGACTTAGTACTACACTCTGGAGAGGTGGGAATCTGCAATTCCCATAAAGCTCTCTGTACCATTCTGTGCAATGGCTGGATTTTGAGGCATATTCAGTCTACCATGTCTAATACGCCTAGGTAACAAGGACCCAGCCACTGAGCTCCTCGACTGCACTGGCAAGGCGGAGG
4878
ATCTGCTGCGCCGCCGGTCCGATATATCGGCGTCCTCCCGATTACTCGTGAACTGCTGTACCTGAGATTCATGTCTGCACCAAAAGTACAGATGGCTAAATTCGTGATGCCCGGTGGTTAGACTTAGTACTACACTCTGGAGAGGTGGGAATCTGCAATTCCCATAAAGCTCTCTGTACCATTCTGTGCAATGGCTGGATTTTGAGGCATATTCAGTCTACCATGTCTAATACGCCTAGGTAACAAGGACCCAGCCACTGAGCTCCTCGACTGCACTGGCAAGGCGGAGG
4898
ATCTGCTGCGCCGCCGGTCCGATATATCGGCGTCCTCCCGATCACTCGTGAACTGCTGTACCTGAGATTCATTTCTGCACCAAAAGTACAGATAGCTAAACTCGTGATGCCCGGTGGTTAGACTTAGTACTACACTATGGAGAGGTGGGAATCCGCAATTCCCATAAAGCTATCTGTAACATTCTGTGCAATGGCTGGATTTTGAGGCATATTCAGTCTACCATGTCTAATACGCCTAGGTAACAAGGACCCAGCCACTGAGCTCCTCGACTGCACTGGCAAGGCGGAGG
4897
ATCTGCTGCGCCGCCGGTCCGATATATCGGCGTCCTCCCGATTACTCGTGAACTGCTGTACCTGAGATTCATTTCTGCACCAAAAGTACAGATAGCTAAACTCGTGATGCCCGGTGGTTAGACTGAGTACTACACTATGGAGAGGTGGGAATCCGCAATTCCCATAAAGCTATCTGTACCATTCTGTGCAATGGCTGGATTTTGAGGCATATTCAGTCTACCATGTCTAATACGCCTAGGTAACAAGGACCCAGCCACTGAGCTCCTCGACTGCACTGGCAAGGCGGAGG
4896
ATCTGCTGCGCCGCCGGTCCGATATATCGGCGTCCTCCCGATTACTCGTGAACTGCTGTACCTGAGATTCATTTCTGCACCAAAAGTACAGATAGCTAAACTCGTGATGCCCGGTGGTTAGACTTAGTACTACACTATGGAGAGGTGGGAATCCGCAATTCCCATAAAGCTATCTGTACCATTCTGTGCAATGGCTGGATTTTGAGGCATATTCAGTCTACCATGTCTAATACGCCTAGGTAACAAGGACCCAGCCACTGAGCTCCTCGACTGCACTGGCAAGGCGGAGG
4895
ATCTGCTGCGCCGCCGGTCCGATATATCGGCGTCCTCCCGATTACTCGTGAACTGCTGTACCTGAGATTCATTTCTGCACCAAAAGTACAGATAGCTAAACTCGTGATGCCCGGTGGTTAGACTTAGTACTACACTATGGAGAGGTGGGAATCCGCAATTCCCATAAAGCTATCTGTACCATTCTGTGCAATGGCTGGATTTTGAGGCATATTCAGTCTACCATGTCTAATACGCCTAGGTAACAAGGACCCAGCCACTGAGCTCCTCGACTGCACTGGCAAGGCGGAGG
4899
ATCTGCTGCGCCGCCGGTCCGATATATCGGCGTCCTCCCGATTACTCGTGAACTGCTGTACCTGAGATTCATTTCTGCACCAAAAGTACAGATAGCTAAACTCGTGATGCCCGGTGGTTAGACTTAGTACTACAATATGGAGAGGTGGGAATCCGCAATTCCCATAAAGCTATCTGTACCATTCTGTGCAATGGCTAGATTTTGAGGCATATTCAGTCTACCATGTCTAATACGCCTAGGTAACAAGGACCCAGCCACTGAGCTCCTCGACTGCACTGGCAAGGCGGAGG
4894
ATCTGCTGCGCCGCCGGTCCGATATATCGGCGTCCTCCCGATTACTCGTGAACTGCTGTACCTGAGATTCATTTCTGCACCAAAAGTACAGATAGCTAAACTCGTGATGCCCGGTGGTTAGACTTAGTACTACACTATGGAGAGGTGGGAATCCGCAATTCCCATAAAGCTATCTGTACCATTCTGTGCAATGGCTGGATTTTGAGGCATATTCAGTCTACCATGTCTAATACGCCTAGGTAACAAGGACCCAGCCACTGAGCTCCTCGACTGCACTGGCAAGGCGGAGG
4893
ATCTGCTGCGCCGCCGGTCCGATATATCGGCGTCCTCCCGATTACTCGTGAACTGCTGTACCTGAGATTCATTTCTGCACCAAAAGTACAGATAGCTAAACTCGTGATGCCCGGTGGTTAGACTTAGTACTACACTATGGAGAGGTGGGAATCCGCAATTCCCATAAAGCTATCTGTACCATTCTGTGCAATGGCTGGATTTTGAGGCATATTCAGTCTACCATGTCTAATACGCCTAGGTAACAAGGACCCAGCCACTGAGCTCCTCGACTGCACTGGCAAGGCGGAGG
4892
ATCTGCTGCGCCGCCGGTCCGATATATCGGCGTCCTCCCGATTACTCGTGAACTGCTGTACCTGAGATTCATGTCTGCACCAAAAGTACAGATAGCTAAACTCGTGATGCCCGGTGGTTAGACTTAGTACTACACTATGGAGAGGTGGGAATCCGCAATTCCCATAAAGCTATCTGTACCATTCTGTGCAATGGCTGGATTTTGAGGCATATTCAGTCTACCATGTCTAATACGCCTAGGTAACAAGGACCCAGCCACTGAGCTCCTCGACTGCACTGGCAAGGCGGAGG
4901
ATCTGCTGCGCCGCCGGTCCGATATATCGGCGTCCTCCCGATTACTCGTGAACTGCTGTACCTGAGATTCATGTCTGCACCAAAAGTACAGATGGCTAGACTCGTGATGCCCGGTGGTTAGACTTAGGACTACACTATGGAGAGGTGGGAATCCGCAATTCCCATAAAGCTATCTGTACCATTCTGTGCAATGGCTGGATTTTGAGGCATATTCAGTCTACCATGTCTAATACGCCTAGGTAACAAGGACCCAGCCACTGAGCTCCTCGACTGCACTGGCAAGGCGGAGG
4900
ATCTGCTGCGCCGCCGGTCCGATATATCGGCGTCCTCCCGATTACTCGTGAACTGCTGTACCTGAGATTCATGTCTGCACCAAAAGTACAGATGGCTAGACTCGTGATGCCCGGTGGTTAGACTTAGGACTACACTATGGAGAGGTGGGAATCCGCAATTCCCATAAAGCTATCTGTACCATTCTGTGCAATGGCTGGATTTTGAGGCATATTCAGTCTACCATGTCTAATACGCCTAGGTAACAAGGACCCAGCCACTGAGCTCCTCGACTGCACTGGCAAGGCGGAGG
4891
ATCTGCTGCGCCGCCGGTCCGATATATCGGCGTCCTCCCGATTACTCGTGAACTGCTGTACCTGAGATTCATGTCTGCACCAAAAGTACAGATAGCTAAACTCGTGATGCCCGGTGGTTAGACTTAGTACTACACTATGGAGAGGTGGGAATCCGCAATTCCCATAAAGCTATCTGTACCATTCTGTGCAATGGCTGGATTTTGAGGCATATTCAGTCTACCATGTCTAATACGCCTAGGTAACAAGGACCCAGCCACTGAGCTCCTCGACTGCACTGGCAAGGCGGAGG
4890
ATCTGCTGCGCCGCCGGTCCGATATATCGGCGTCCTCCCGATTACTCGTGAACTGCTGTACCTGAGATTCATGTCTGCACCAAAAGTACAGATGGCTAAACTCGTGATGCCCGGTGGTTAGACTTAGTACTACACTATGGAGAGGTGGGAATCCGCAATTCCCATAAAGCTATCTGTACCATTCTGTGCAATGGCTGGATTTTGAGGCATATTCAGTCTACCATGTCTAATACGCCTAGGTAACAAGGACCCAGCCACTGAGCTCCTCGACTGCACTGGCAAGGCGGAGG
4910
ATCTGCTGCGCCGCCGGTCCGATATATCGGCTTCCTCCCGATTACTCGTGAACTGCTGTACCTGAGATTCATGTCTGCACCAAAAGCACAGATGGCTAAACTCGTGATGCCCGGTGGTTAGACTTAGTACTACACTATGGAGAGGTGGGCATCCGCAATTCCCATAAAGCTATCTGTACCACTCTGTGCAATGGCTGGATTTTGAGGCATATTCAGTCTACCATGTCTAATACGCCTAGGTAACAAGGACCCCACCACTGAGCTCCTCGCCTGCACCGGCAAGGCGGAGG
4923
ATCTGCTGCGCCGCCGGTCCGATATAGCGGCGTCCTCCCGGTTACTCGTGAACTGCTGTACCTGAGATTCAGGTCTGCACCAAAAGTACAGATGGCTAAACTCGTGATGCCCGGTGGTTAGACTTAGTACTACACTATGGAGAGTTGGACATCCGCAATTCCCATAAAGCTATCTGTACCACTCTGTGCAATGGCTGGATTTTGAGGCATATTCAGTCTACCATGTCTAATACGCCTAGGTAACAAGGACCCCACCACCGAGCTCATCGCCTGAACCGGCAAGGCGGAGG
4922
ATCTGCTGCGCCGCCGGTCCGATATATCGGCGTCCTCCCGGTTACTCGTGAACTGCTGTACCTGAGATTCAGGTCTGCACCAAAAGTACAGATGGCTAAACTCGTGATGCCCGGTGGTTAGACTTAGTACTACACTATGGAGAGTTGGACATCCGCAATTCCCATAAAGCTATCTGTACCACTCTGTGCAATGGCTGGATTTTGAGGCATATTCAGTCTACCATGTCTAATACGCCTAGGTAACAAGGACCCCACCACCGAGCTCATCGCCTGAACCGGCAAGGCGGAGG
4921
ATCTGCTGCGCCGCCGGTCCGATATATCGGCGTCCTCCCGGTTACTCGTGAACTGCTGTACCTGAGATTCAGGTCTGCACCAAAAGTACAGATGGCTAAACTCGTGATGCCCGGTGGTTAGACTTAGTACTACACTATGGAGAGTTGGGCATCCGCAATTCCCATAAAGCTATCTGTACCACTCTGTGCAATGGCTGGATTTTGAGGCATATTCAGTCTACCATGTCTAATACGCCTAGGTAACAAGGACCCCACCACCGAGCTCATCGCCTGAACCGGCAAGGCGGAGG
4925
ATCTGCTGCGCCGCCGGTCCGATATATCGGCGTCCTCCCGGTTACTCGTGAACTGCTGTACCTGAGATTTAGGTCTGCACCAAAAGTACAGATGGCTAAACTCGTGATGCCCGGTGGTTAGACTTAGTACTACACTATGGAGAGTTGGGCATCCGCAATTCCCATAAAGCTATCTGTACCACTCTGTGCAATGGCTGGATTTTGAGGCATATTCAGTCTACCATGTCTAATACGCCTAGGTAACAAGGACCCCACCACCGAGCTCATCGCCTGAACCGGCAAGGCGGAGG
4924
ATCTGCTGCGCCGCCGGTCCGATATATCGGCGTCCTCCCGGTTACTCGTGAACTGCTGTACCTGAGATTTAGGTCTGCACCAAAAGTACAGATGGCTAAACTCGTGATGCCCGGTGGTTAGACTTAGTACTACACTATGGAGAGTTGGGCATCCGCAATTCCCATAAAGCTATCTGTACCACTCTGTGCAATGGCTGGATTTTGAGGCATATTCAGTCTACCATGTCTAATACGCCTAGGTAACAAGGACCCCACCACCGAGCTCATCGCCTGAACCGGCAAGGCGGAGG
4920
ATCTGCTGCGCCGCCGGTCCGATATATCGGCGTCCTCCCGGTTACTCGTGAACTGCTGTACCTGAGATTCAGGTCTGCACCAAAAGTACAGATGGCTAAACTCGTGATGCCCGGTGGTTAGACTTAGTACTACACTATGGAGAGTTGGGCATCCGCAATTCCCATAAAGCTATCTGTACCACTCTGTGCAATGGCTGGATTTTGAGGCATATTCAGTCTACCATGTCTAATACGCCTAGGTAACAAGGACCCCACCACCGAGCTCATCGCCTGAACCGGCAAGGCGGAGG
4919
ATCTGCTGCGCCGCCGGTCCGATATATCGGCGTCCTCCCGGTTACTCGTGAACTGCTGTACCTGAGATTCAGGTCTGCACCAAAAGTACAGATGGCTAAACTCGTGATGCCCGGTGGTTAGACTTAGTACTACACTATGGAGAGTTGGGCATCCGCAATTCCCATAAAGCTATCTGTACCACTCTGTGCAATGGCTGGATTTTGAGGCATATTCAGTCTACCATGTCTAATACGCCTAGGTAACAAGGACCCCACCACCGAGCTCATCGCCTGAACCGGCAAGGCGGAGG
4918
ATCTGCTGCGCCGCCGGTCCGATATATCGGCGTCCTCCCGATTACTCGTGAACTGCTGTACCTGAGATTCAGGTCTGCACCAAAAGTACAGATGGCTAAACTCGTGATGCCCGGTGGTTAGACTTAGTACTACACTATGGAGAGTTGGGCATCCGCAATTCCCATAAAGCTATCTGTACCACTCTGTGCAATGGCTGGATTTTGAGGCATATTCAGTCTACCATGTCTAATACGCCTAGGTAACAAGGACCCCACCACCGAGCTCATCGCCTGAACCGGCAAGGCGGAGG
4933
ATCTGCTGCGCCGCCGGTCCGATATATCGGCGTCCTCCCGATTACTCGTGAACTGCTGTAACTGAGATTCAGGTCTGCACCAAAAGTACCGATGGCTAAACTCGTGATGCCCGGTGGTTAGACTTAGTACTACACTATGGAGAGTTGGGCATCCGCAATTCCCATAAAGCTATCTGTACCACTCTGTGCAATGGCTGGATTTTGAGGCATATTCAGTCTACCATGTCTAATACGCCTAGGTAACAAGGACCCCACCACCGAGCTCATCGCCTGAACCGGCAAGGCGGAGG
4938
ATCTGCTGCGCCGCCGGTCCGATATATCGGCGTCCTCCCGATTACTCGTGAACTGCTGTACCTGAGATTCAGGTCTGCACCAAAAGTACCGATGGCTAAACTCGTGATGCCCGGTGGTTAGACTTAGTACTACACTATGGAGAGTTGGGCATCCGCAATTCCCATAAAGCTATCTGTACCACTCTGTGCAATAGCTGGATTTTGAGGCATATTCAGTCTACCATGTCTAATACGCCTAGGTAACAAGGACCCCACCACCGAGCTCATCGCCTGAACCGGCAAGGCGGAGG
4942
ATCTGCTGCGCCGCCGGTCCGATATATCGGCGTCCTCCCGATTGCTCGTGAACTGCTGTACCTGAGATTCAGGTCTGCACCAAAAGTACCGATGGCTAAACTCGTGATGCTCGGTGGTTAGACTTAGTACTACACTATGGAGAGTTGGGCATCCGCAATTCCCATAAAGCTATCTGTACCACTCTGTGCAATGGCTGGATTTTGAGGCATATTCAGTCTACCATGTCTAATACGCCTAGGTAACAAGGACCCCACCACCGAGCTTATCGCCTGAACCGGCAAGGCGGAGA
4941
ATCTGCTGCGCCGCCGGTCCGATATATCGGCGTCCTCCCGATTGCTCGTGAACTGCTGTACCTGAGATTCAGGTCTGCACCAAAAGTACCGATGGCTAAACTCGTGATGCCCGGTGGTTAGACTTAGTACTACACTATGGAGAGTTGGGCATCCGCAATTCCCATAAAGCTATCTGTACCACTCTGTGCAATGGCTGGATTTTGAGGCATATTCAGTCTACCATGTCTAATACGCCTAGGTAACAAGGACCCCACCACCGAGCTTATCGCCTGAACCGGCAAGGCGGAGA
4940
ATCTGCTGCGCCGCCGGTCCGATATATCGGCGTCCTCCCGATTGCTCGTGAACTGCTGTACCTGAGATTCAGGTCTGCACCAAAAGTACCGATGGCTAAACTCGTGATGCCCGGTGGTTAGACTTAGTACTACACTATGGAGAGTTGGGCATCCGCAATTCCCATAAAGCTATCTGTACCACTCTGTGCAATGGCTGGATTTTGAGGCATATTCAGTCTACCATGTCTAATACGCCTAGGTAACAAGGACCCCACCACCGAGCTCATCGCCTGAACCGGCAAGGCGGAGA
4939
ATCTGCTGCGCCGCCGGTCCGATATATCGGCGTCCTCCCGATTACTCGTGAACTGCTGTACCTGAGATTCAGGTCTGCACCAAAAGTACCGATGGCTAAACTCGTGATGCCCGGTGGTTAGACTTAGTACTACACTATGGAGAGTTGGGCATCCGCAATTCCCATAAAGCTATCTGTACCACTCTGTGCAATGGCTGGATTTTGAGGCATATTCAGTCTACCATGTCTAATACGCCTAGGTAACAAGGACCCCACCACCGAGCTCATCGCCTGAACCGGCAAGGCGGAGA
4937
ATCTGCTGCGCCGCCGGTCCGATATATCGGCGTCCTCCCGATTACTCGTGAACTGCTGTACCTGAGATTCAGGTCTGCACCAAAAGTACCGATGGCTAAACTCGTGATGCCCGGTGGTTAGACTTAGTACTACACTATGGAGAGTTGGGCATCCGCAATTCCCATAAAGCTATCTGTACCACTCTGTGCAATAGCTGGATTTTGAGGCATATTCAGTCTACCATGTCTAATACGCCTAGGTAACAAGGACCCCACCACCGAGCTCATCGCCTGAACCGGCAAGGCGGAGA
4946
ATCTGCTGCGCCGCCGGTCCGATATATCGGCGTCCTCCCGATTACTCGTGAACTGCTGTACCTGAGATTCAGGTCTGCACCAAAAGTACCGATGGCTAAACTCGTGATGCCCGGTGGTTAGACTTAGTACTACACTATGGAGAGTTGGGCATCCGCAATTCCCATAAAGCTATCTGTACCACTCTGTGCAATGGCTGGATTTTGAGGCATATTCAGTCTACCATGTCTAATACGCCTAGGTAACAAGGACCCCACCACCGAGCTCATCGCCTGAACCGGCAAGGCGGAGG
4954
ATCTGCTGCGCCGCCGGTCCGATATATCGGCGTCCTCCCGATTACCCGTGAACTGCTGTACCTGAGATTCAGGTCTGCACCAAAAGTACCGATGGCTAAACTCGTGATGCCCGGTGGTTAGACTTAGTACTACACTATGGAGAGTTGGGCATCCGCAATTCCCATAAAGCTATCTGTACCACTCTGTGCAATGGCTGGATTTTGAGGCATATTCAGTCTACCATGTCTAATACGCCTAGGTAACAAGGACCCCACCACCGAGCTCATCGCCTGAACCAGCAAGGCGGAGG
4953
ATCTGCTGCGCCGCCGGTCCGATATATCGGCGTCCTCCCGATTACCCGTGAACTGCTGTACCTGAGATTCAGGTCTGCACCAAAAGTACCGATGGCTAAACTCGTGATGCCCGGTGGTTAGACTTAGTACTACACTATGGAGAGTTGGGCATCCGCAATTCCCATAAAGCTATCTGTACCACTCTGTGCAATGGCTGGATTTTGAGGCATATTCAGTCTACCATGTCTAATACGCCTAGGTAACAAGGACCCCACCACCGAGCTCATCGCCTGAACCAGCAAGGCGGAGG
4959
ATCTGCTGCGCCGCCGGTCCGATATATCGGCGTCCTCCCGATTACCCGTGAACTGCTGTACCTTAGATTCAGGTCTGCACCAAAAGTAACGATGGCTAAACTCGTGATGCCCGGTGGTGAGACTTAGTACTACACTATGGAGAGTTGGGCATCCGCAATTCCCATAAAGCTATCTGTACCACCCTGTGCAATGGCTGGATTTTGAGGCATATTCAGGCTACCATTTCTAATACGCCTAGGTAACAAGGACCCCACCACCGAGCTCATCGCCTGAACCAGCAAGGCGGAGG
4958
ATCTGCTGCGCCGCCGGTCCGATATATCGGCGTCCTCCCGATTACCCGTGAACTGCTGTACCTGAGATTCAGGTCTGCACCAAAAGTAACGATGGCTAAACTCGTGATGCCCGGTGGTGAGACTTAGTACTACACTATGGAGAGTTGGGCATCCGCAATTCCCATAAAGCTATCTGTACCACCCTGTGCAATGGCTGGATTTTGAGGCATATTCAGTCTACCATGTCTAATACGCCTAGGTAACAAGGACCCCACCACCGAGCTCATCGCCTGAACCAGCAAGGCGGAGG
4957
ATCTGCTGCGCCGCCGGTCCGATATATCGGCGTCCTCCCGATTACCCGTGAACTGCTGTACCTGAGATTCAGGTCTGCACCAAAAGTAACGATGGCTAAACTCGTGATGCCCGGTGGTGAGACTTAGTACTACACTATGGAGAGTTGGGCATCCGCAATTCCCATAAAGCTATCTGTACCACCCTGTGCAATGGCTGGATTTTGAGGCATATTCAGTCTACCATGTCTAATACGCCTAGGTAACAAGGACCCCACCACCGAGCTCATCGCCTGAACCAGCAAGGCGGAGG
4960
ATCTGCTGCGCCGCCGGTCCGATATATCGGCGTCCTCCCGATTACCCGTGAACTGCTGTACCTGAGATTCAGGTCTGCACCAAAAGTAACGATGGCTAAACTCGTGATGCCCGGTGGTTAGACTTAGTACTACACTATGGAGAGTTGGGCATCCGCAATTCCCATAAAGCTATCTGTACCACTCTGTGCAATGGCTGGATTTTGAGGCATATTCAGTCTACCATGTCTAATACGCCTAGGTAACAAGGACCCCACCACCGAGCTCATCGCCTGAACCAGCAAGGCGGAGG
4956
ATCTGCTGCGCCGCCGGTCCGATATATCGGCGTCCTCCCGATTACCCGTGAACTGCTGTACCTGAGATTCAGGTCTGCACCAAAAGTAACGATGGCTAAACTCGTGATGCCCGGTGGTTAGACTTAGTACTACACTATGGAGAGTTGGGCATCCGCAATTCCCATAAAGCTATCTGTACCACTCTGTGCAATGGCTGGATTTTGAGGCATATTCAGTCTACCATGTCTAATACGCCTAGGTAACAAGGACCCCACCACCGAGCTCATCGCCTGAACCAGCAAGGCGGAGG
4955
ATCTGCTGCGCCGCCGGTCCGATATATCGGCGTCCTCCCGATTACCAGTGAACTGCTGTACCTGAGATTCAGGTCTGCACCAAAAGTAACGATGGCTAAACTCGTGATGCCCGGTGGTTAGACTTAGTACTACACTATGGAGAGTTGGGCATCCGCAATTCCCATAAAGCTATCTGTACCACTCTGTGCAATGGCTGGATTTTGAGGCATATTCAGTCTACCATGTCTAATACGCCTAGGTAACAAGGACCCCACCACCGAGCTCATCGCCTGAACCAGCAAGGCGGAGG
4952
ATCTGCTGCGCCGCCGGTCCGATATATCGGCGTCCTCCCGATTACCCGTGAACTGCTGTACCTGAGATTCAGGTCTGCACCAAAAGTACCGATGGCTAAACTCGTGATGCCCGGTGGTTAGACTTAGTACTACACTATGGAGAGTTGGGCATCCGCAATTCCCATAAAGCTATCTGTACCACTCTGTGCAATGGCTGGATTTTGAGGCATATTCAGTCTACCATGTCTAATACGCCTAGGTAACAAGGACCCCACCACCGAGCTCATCGCCTGAACCAGCAAGGCGGAGG
4961
ATCTGCTGCGCCGCCGGTCCGATATATCGGCGTCCTCCCGATTACCCGTGAACTGCTGTACCTGAGATTCAGGTCTGCACCAAAAGTACCGATGGCTAAACTCGTGATGCCCGGTGGTTAGACTTAGTACTACACTATGGAGAGTTGGGCATCCGCAATTCCCATAAAGCTATCTGTACCACTCTGTGCAATGGCTGGATTTTGAGGCATATTCAGTCTACCATGTCTAATACGCCTAGGTAACAAGGACCCCACCACCGAGCTCATCGCCTGAACCAGCAAGGCGGAGG
4951
ATCTGCTGCGCCGCCGGTCCGATATATCGGCGTCCTCCCGATTACCCGTGAACTGCTGTACCTGAGATTCAGGTCTGCACCAAAAGTACCGATGGCTAAACTCGTGATGCCCGGTGGTTAGACTTAGTACTACACTATGGAGAGTTGGGCATCCGCAATTCCCATAAAGCTATCTGTACCACTCTGTGCAATGGCTGGATTTTGAGGCATATTCAGTCTACCATGTCTAATACGCCTAGGTAACAAGGACCCCACCACCGAGCTCATCGCCTGAACCAGCAAGGCGGAGG
4950
ATCTGCTGCGCCGCCGGTCCGATATATCGGCGTCCTCCCGATTACCCGTGAACTGCTGTACCTGAGATTCAGGTCTGCACCAAAAGTACCGATGGCTAAACTCGTGATGCCCGGTGGTTAGACTTAGTACTACACTATGGAGAGTTGGGCATCCGCAATTCCCATAAAGCTATCTGTACCACTCTGTGCAATGGCTGGATTTTGAGGCATATTCAGTCTACCATGTCTAATACGCCTAGGTAACAAGGACCCCACCACCGAGCTCATCGCCTGAACCAGCAAGGCGGAGG
4949
ATCTGCTGCGCCGCCGGTCCGATATATCGGCGTCCTCCCGATTACTCGTGAACTGCTGTACCTGAGATTCAGGTCTGCACCAAAAGTACCGATGGCTAAACTCGTGATGCCCGGTGGTTAGACTTAGTACTACACTATGGAGAGTTGGGCATCCGCAATTCCCATAAAGCTATCTGTACCACTCTGTGCAATGGCGGGATTTTGAGGCATATTCAGTCTACCATGTCTAATACGCCTAGGTAACAAGGACCCCACCACCGAGCTCATCGCCTGAACCAGCAAGGCGGAGG
4962
ATCTGCTGCGCCGCCGGTCCGATATATCGGCGTCCTCCCGATTACTCGTGAACTGCTGTACCTGAGATTCAGGTCTGCACCAAAAGTACCGATGGCTAAACTCGTGATGCCCGGTGGTTAGACTTAGTACTACACTATGGAGAGTTGGGCATCCGCAATTCCCATAAAGCTATCGGTACCACTCTGTGCAATGGCTGGATTTTGAGGCATATTCAGTCTACCATGTCTAATACGCCTAGGTAACAAGGACCCCACCACCGAGCTCATCGCCTGAACCGGCAAGGCGGAGG
4948
ATCTGCTGCGCCGCCGGTCCGATATATCGGCGTCCTCCCGATTACTCGTGAACTGCTGTACCTGAGATTCAGGTCTGCACCAAAAGTACCGATGGCTAAACTCGTGATGCCCGGTGGTTAGACTTAGTACTACACTATGGAGAGTTGGGCATCCGCAATTCCCATAAAGCTATCTGTACCACTCTGTGCAATGGCTGGATTTTGAGGCATATTCAGTCTACCATGTCTAATACGCCTAGGTAACAAGGACCCCACCACCGAGCTCATCGCCTGAACCGGCAAGGCGGAGG
4969
ATCTGCTGCGCCGCCGGTCCGATATATCGGCGTCCTCCCGATTACTCGTGAACTGCTGTACCGGAGATTCAGGTCTGCACCAAAAGTACCGATGGCTAAACTCGTGATGCCCGGTGGTTAGACTTAGTACGACACTATGGAGAGTTGGGCATCCGCAATTCCCATAAAGCTATCTGTACCACTCTGTGCAATGGCTGGATTTTGAGGCAGATTCAGTCTACCATGTCTAACACGCCTAGGTAACAAGGACCCCACCACCGAGCTCATCGCCTGAACCGGCAAGGCGGAGG
4970
ATCTGCTGCGCCGCCGGTCCGATATATCGGCGTCCTCCCGATTACTCGTGAACTGCTGTACCGGAGATTCAGGTCTGCACCAAAAGTACCGATGGCTAAACTCGTGATGCCCGGTGGTTAGACTTAGTACTACACTATGGAGAGTTGGGCATCCGCAATTCCCATAAAGCTATCTGTACCACTCTGTGCAATGGCTGGATTTTGAGGCAGATTCAGTCTACCATGTCTAACACGCCTAGGTAACAAGGACCCCACCACCGAGCTCATCGCCTGAACCGGCAAGGCGGAGG
4968
ATCTGCTGCGCCGCCGGTCCGATATATCGGCGTCCTCCCGATTACTCGTGAACTGCTGTACCGGAGATTCAGGTCTGCACCAAAAGTACCGATGGCTAAACTCGTGATGCCCGGTGGTTAGACTTAGTACTACACTATGGAGAGTTGGGCATCCGCAATTCCCATAAAGCTATCTGTACCACTCTGTGCAATGGCTGGATTTTGAGGCAGATTCAGTCTACCATGTCTAACACGCCTAGGTAACAAGGACCCCACCACCGAGCTCATCGCCTGAACCGGCAAGGCGGAGG
4967
ATCTGCTGCGCCGCCGGTCCGATATATCGGCGTCCTCCCGATTACTCGTGAACTGCTGTACCGGAGATTCAGGTCTGCACCAAAAGTACCGATGGCTAAACTCGTGATGCCCGGTGGTTAGACTTAGTACTACACTATGGAGAGTTGGGCATCCGCAATTCCCATAAAGCTATCTGTACCACTCTGTGCAATGGCTGGATTTTGAGGCAGATTCAGTCTACCATGTCTAATACGCCTAGGTAACAAGGACCCCACCACCGAGCTCATCGCCTGAACCGGCAAGGCGGAGG
4978
ATCTGCTGCGCCGCCGGTCCGATATATCGGCGTCCTACCGATTACTCGTGAACTGCTGTACCTGAGATTCAGGTCTGCACCAAAAGTACCGATGGCTAAACTCGTGATGCCCGGTGGTTAGACTTAGTACTACACTATGGAGAGTTGGGCATCCGCAATTCCCATAAAGCTATCTGTACCACTCTGTGTAACGGCTGGATTTTGAGGCAGATTCAGTCTACCATGTCTAATACGCCTAGGTAACAAGGACCCCACCACCGAGCTCATCGCCTGAACCGGCAAGGCGGAGG
4979
ATCTGCTGCGCCGCCGGTCCGATATATCGGCGTCCTACCGATTACTCGTGAACTGCTGTACCTGAGATTCAGGTCTGCACCAAAAGTACCGATGGCTAAACTCGTGATGCCCGGTGGTTAGACTTAGTACTACACTATGGAGAGTTGGGCATCCGCAATTCCCATAAAGCTATCTGTACCACTCTGTGCAACGGCTGGATTTTGAGGCAGATTCAGTCTACCATGTCTAATACGCCTAGGTAACAAGGACCCCACCACCGAGCTCATCGCCTGAACCGGCAAGGCGGAGG
4977
ATCTGCTGCGCCGCCGGTCCGATATATCGGCGTCCTACCGATTACTCGTGAACTGCTGTACCTGAGATTCAGGTCTGCACCAAAAGTACCGATGGCTAAACTCGTGATGCCCGGTGGTTAGACTTAGTACTACACTATGGAGAGTTGGGCATCCGCAATTCCCATAAAGCTATCTGTACCACTCTGTGCAACGGCTGGATTTTGAGGCAGATTCAGTCTACCATGTCTAATACGCCTAGGTAACAAGGACCCCACCACCGAGCTCATCGCCTGAACCGGCAAGGCGGAGG
4976
ATCTGCTGCGCCGCCGGTCCGATATATCGGCGTCCTACCGATTACTCGTGAACTGCTGTACCTGAGATTCAGGTCTGCACCAAAAGTACCGATGGCTAAACTCGTGATGCCCGGTGGTTAGACTTAGTACTACACTATGGAGAGTTGGGCATCCGCAATTCCCATAAAGCTATCTGTACCACTCTGTGCAATGGCTGGATTTTGAGGCAGATTCAGTCTACCATGTCTAATACGCCTAGGTAACAAGGACCCCACCACCGAGCTCATCGCCTGAACCGGCAAGGCGGAGG
4975
ATCTGCTGCGCCGCCGGTCCGATATATCGGCGTCCTACCGATTACTCGTGAACTGCTGTACCTGAGATTCAGGTCTGCACCAAAAGTACCGATGGCTAAACTCGTGATGCCCGGTGGTTAGACTTAGTACTACACTATGGAGAGTTGGGCATCCGCAATTCCCATAAAGCTATCTGTACCACTCTGTGCAATGGCTGGATTTTGAGGCAGATTCAGTCTACCATGTCTAATACGCCTAGGTAACAAGGACCCCACCACCGAGCTCATCGCCTGAACCGGCAAGGCGGAGG
4982
ATCTGCTGCGCCGCCGGTCCGATATATCAGCGTCCTACCGATTACTCGTGAACTGCTGTACCTGAGATTCAGGTCTGCACCAAAAGTACCGATGGCTAAACTCGTGATGCCCGGTGGTTAGACTTAGTACTACACTATGGAGAGTTGGGCATCCACAATTCCCATAAAGCTATCTGTACCACTCTGTGCAATGGCTGGATTTTGAGGCAGATTCAGTCTACCATGTCTAATACGCCTAGGTAACAAGGACCCCACCACCGAGCTCATCGCCTGAACCGGCAAGGCGGAGG
4983
ATCTGCTGCGCCGCCGGTCCGATATATCGGCGTCCTACCGATTACTCGTGAACTGCTGTACCTGAGATTCAGGTCTGCACCAAAAGTACCGATGGCTAAACTCGTGATGCCCGGTGGTTAGACTTAGTACTACACTATGGAGAGTTGGGCATCCGCAATTCCCATAAAGCTATCTGTACCACTCTGTGCAATGGCTGGATTTTGAGGCAGATTCAGTCTACCATGTCTAATACGCCTAGGTAACAAGGACCCCACCACCGAGCTCATCTCCTGAACCGGCAAGGCGGAGG
4981
ATCTGCTGCGCCGCCGGTCCGATATATCGGCGTCCTACCGATTACTCGTGAACTGCTGTACCTGAGATTCAGGTCTGCACCAAAAGTACCGATGGCTAAACTCGTGATGCCCGGTGGTTAGACTTAGTACTACACTATGGAGAGTTGGGCATCCGCAATTCCCATAAAGCTATCTGTACCACTCTGTGCAATGGCTGGATTTTGAGGCAGATTCAGTCTACCATGTCTAATACGCCTAGGTAACAAGGACCCCACCACCGAGCTCATCGCCTGAACCGGCAAGGCGGAGG
4992
ATCCGCTGCGCCGCCGGTCCGATATATCGGCGTCCTACTGATTACTCGTGAACTGCTGTACCTGAGATTCAGGTCTGCACCAAAAGTACCGATGGCTAAACTCGTGATGCCCGGTGGTTAGACTTAGTACTACACTATGGAGAGTTGGGCATCCGCAATTCCCATAAAGCTATCTGTACCACTCTGTGCAATGGCTGGATTTGGAGGCAGATTCAGTCTACCATGTCTAATAAGCCTAGGTAACAAGGACCCCACCACCGAGCTCATCGCCTGAACCGGCAAGGCGGAGG
4991
ATCCGCTGCGCCGCCGGTCCGATATATCGGCGTCCTACTGATTACTCGTGAACTGCTGTACCTGAGATTCAGGTCTGCACCAAAAGTACCGATGGCTAAACTCGTGATGCCCGGTGGTTAGACTTAGTACTACACTATGGAGAGTTGGGCATCCGCAATTCCCATAAAGCTATCTGTACCACTCTGTGCAATGGCTGGATTTGGAGGCAGATTCAGTCTACCATGTCTAATAAGCCTAGGTAACAAGGACCCCACCACCGAGCTCATCGCCTGAACCGGCAAGGCGGAGG
4993
ATCCGCTGCGCCGCCGGTCCGATATATCGGCGTCCTACTGATTACTCGTGAACTGCTGTACCTGAGATTCAGGTCGGCACCAAAAGTACCGATGGATAAACTCGTGATGCCCGGTGGTTAGACTTAGTACTACACTATGGAGAGTTGGGCATCCGAAATTCCCATAAAGCTATCTGTACCACTCTGTGCAATGGCTGGATTTGGAGGCAGATTCAGTCTACCATGTCTAATAAGCCTAGGTAACAAGGACCCCACCACCGAGCTCATCGCCTGAACCGGCAAGGCGGAGG
4990
ATCCGCTGCGCCGCCGGTCCGATATATCGGCGTCCTACTGATTACTCGTGAACTGCTGTACCTGAGATTCAGGTCTGCACCAAAAGTACCGATGGCTAAACTCGTGATGCCCGGTGGTTAGACTTAGTACTACACTATGGAGAGTTGGGCATCCGCAATTCCCATAAAGCTATCTGTACCACTCTGTGCAATGGCTGGATTTGGAGGCAGATTCAGTCTACCATGTCTAATAAGCCTAGGTAACAAGGACCCCACCACCGAGCTCATCGCCTGAACCGGCAAGGCGGAGG
4997
ATCTGCTGCGCCGCCGGTCCGATATATCGGCGTCCTACCGATTACTCGTGAACTGCTGTACCTGAGACTCATGTCTGCACCAAAAGTACCGATGGCTAAACTCGTGATGCCCGGTGGTTAGACTTAGTACTACACTATGGAGAGTTGGGCATCCGCAATTCCCATAAAGCTATCTGTACCACTCTGTGCAATGGCTGGATTTGGAGGCAGATTCAGTCTACCATGTCTAATAAGCCTAGGTAACAAGGACCCCACCACCGAGCTCATCGCCTGAACCGGCAAGGCGGAGG
5001
ATCTGCTGCGCCGCCGGTCCGATATATCGGCGTCCTACCGATTACTCGTGAACTGCTGTACCTGAGATTCATGTCGGCACCAAAAGTACCGATGGCTAAACTCGTGATGCTCGGTGGTTAGACTTAGTACTACACTATGGAGAGTTGGGCATCCGCAATTCCCATAAAGCTATCTGTACCACTCTGTGCAATGGCTGGATTTGGAGGCAGATTCAGTCTACCATGTCTAATGAGCCTAGGTAACAAGGACCCCACCACCGAGCTCATCGCCTGAACCGGCAAGGCGGAGG
5000
ATCTGCTGCGCCGCCGGTCCGATATATCGGCGTCCTACCGATTACTCGTGAACTGCTGTACCTGAGATTCATGTCTGCACCAAAAGTACCGATGGCTAAACTCGTGATGCCCGGTGGTTAGACTTAGTACTACACTATGGAGAGTTGGGCATCCGCAATTCCCATAAAGCTATCTGTACCACTCTGTGCAATGGCTGGATTTGGAGGCAGATTCAGTCTACCCTGTCTAATGAGCCTAGGTAACAAGGACCCCACCACCGAGCTCATCGCCTGAACCGGCAAGGCGGAGG
4999
ATCTGCTGCGCCGCCGGTCCGATATATCGGCGTCCTACCGATTACTCGTGAACTGCTGTACCTGAGATTCATGTCTGCACCAAAAGTACCGATGGCTAAACTCGTGATGCCCGGTGGTTAGACTTAGTACTACACTATGGAGAGTTGGGCATCCGCAATTCCCATAAAGCTATCTGTACCACTCTGTGCAATGGCTGGATTTGGAGGCAGATTCAGTCTACCATGTCTAATGAGCCTAGGTAACAAGGACCCCACCACCGAGCTCATCGCCTGAACCGGCAAGGCGGAGG
5009
ATCTGCTGCGCCGCCGGTCCGATATATTGGCGTCCTACCGATTACTCGTGAACTGCTGTACCTGAGATTCATGTCTGCACCAAAAGTACCGATGGCTAAAATCGTGATGCCCGGTGGTTAGACTTAGTACTACACTATTGAGAGTTGGGCATCCGCAATTCCCATAAAGCTACCTGTACCACTCTGTGCAATGGCTGGATTTGGAGGCAGATTCAGTCTACCATGTCTAATGAGCCTAGGTAACAAAGACCCCACCACCGAGCTCATCGCCCGAACCGGCAAGGCGGAGG
5008
ATCTGCTGCGCCGCCGGTCCGATATATTGGCGTCCTACCGATTACTCGTGAACTGCTGTACCTGAGATTCATGTCTGCACCAAAAGTACCGATGGCTAAAATCGTGATGCCCGGTGGTTAGACTTAGTACTACACTATTGAGAGTTGGGCATCCGCAATTCCCATAAAGCTACCTGTACCACTCTGTGCAATGGCTGGATTTGGAGGCAGATTCAGTCTACCATGTCTAATGAGCCTAGGTAACAAAGACCCCACCACCGAGCTCATCGCCCGAACCGGCAAGGCGGAGG
5010
ATCTGCTGCGCCGCCGGTCCGATATATTGGCGTCCTACCGATTACTCGTGAACTGCTGTACCTGAGATTCATGTCTGCACCAAAAGTACCGATGGCTAAAATCGTGATGCCCGGTAGTTAGACTTAGTACTACACTATTGAGAGTTGGGCATCCGCAATTCCCATAAAGCTATCTGTACCACTCTGTGCAATGACTGGATTTGGAGGCAGATTCAGTCTACCATGTCTAATGAGCCTAGGTAACAAAGACCCCACCACCGAGCTCATCGCCCGAACCGGCAAGGCGGAGG
5007
ATCTGCTGCGCCGCCGGTCCGATATATTGGCGTCCTACCGATTACTCGTGAACTGCTGTACCTGAGATTCATGTCTGCACCAAAAGTACCGATGGCTAAAATCGTGATGCCCGGTGGTTAGACTTAGTACTACACTATTGAGAGTTGGGCATCCGCAATTCCCATAAAGCTACCTGTACCACTCTGTGCAATGGCTGGATTTGGAGGCAGATTCAGTCTACCATGTCTAATGAGCCTAGGTAACAAAGACCCCACCACCGAGCTCATCGCCCGAACCGGCAAGGCGGAGG
5006
ATCTGCTGCGCCGCCGGTCCGATATATTGGCGTCCTACCGATTACTCGTGAACTGCTGTACCTGAGATTCATGTCTGCACCAAAAGTACCGATGGCTAAAATCGTGATGCCCGGTGGTTAGACTTAGTACTACACTATTGAGAGTTGGGCATCCGCAATTCCCATAAAGCTATCTGTACCACTCTGTGCAATGGCTGGATTTGGAGGCAGATTCAGTCTACCATGTCTAATGAGCCTAGGTAACAAAGACCCCACCACCGAGCTCATCGCCCGAACCGGCAAGGCGGAGG
5005
ATCTGCTGCGCCGCCGGTCCGATATATTGGCGTCCTACCGATTACTCGTGAACTGCTGTACCTGAGATTCATGTCTGCACCAAAAGTACCGATGGCTAAAATCGTGATGCCCGGTGGTTAGACTTAGTACTACACTATTGAGAGTTGGGCATCCGCAATTCCCATAAAGCTATCTGTACCACTCTGTGCAATGGCTGGATTTGGAGGCAGATTCAGTCTACCATGTCTAATGAGCCTAGGTAACAAAGACCCCACCACCGAGCTCATCGCCCGAACCGGCAAGGCGGAGG
5004
ATCTGCTGCGCCGCCGGTCCGATATATTGGCGTCCTACCGATTACTCGTGAACTGCTGTACCTGAGATTCATGTCTGCACCAAAAGTACCGATGGCTAAACTCGTGATGCCCGGTGGTTAGACTTAGTACTACACTATTGAGAGTTGGGCATCCGCAATTCCCATAAAGCTATCTGTACCACTCTGTGCAATGGCTGGATTTGGAGGCAGATTCAGTCTACCATGTCTAATGAGCCTAGGTAACAAAGACCCCACCACCGAGCTCATCGCCCGAACCGGCAAGGCGGAGG
5015
ATCTGCTGCGCCGCCGGTCCGATATATTGGCGTCCTACCGATTACTCGTGAACTGCTGTACCTGAGATTAATGTCTGCACCAAAAGTACCGATGGCTAAACTCGTGATGCCCGGTGGTTAGACTTAGTACTACACTATTGAGAGTTGGGCATCCGCAATTCCCATAAAGCTATCTGTACCACTCTGTGCAATGGCTGGATTTGGAGGCAGATTCAGTCTACCATGTCTAATGAGCCTAGGTAACAAGGACCCCACCACCGAGCTTATCGCCTGAACCGGCAAGGCGGAGG
5019
ATCTGCTGCGCCGCCGGTCCGATATATTGGCGTCCTACCGATTACTCGTGAACTGCTTTACCTGAGATTAATGTCTGCACCAAAAGTACCGATGGCTAAACTCGTGATGCCCGGTGGTTAGACTTAGTACTACACTATTGAGAGTTGGGCATCCGCAATTCCCATAAAGCTATCTGTGCCACTCTGTGCAATGGCTGGATTTGGAGGCAGATTCAGTCTACCATGTCTAATGAGCCTAGGTAACAAGGACCCCACCACCGAGCTCATCGCCTGAACCGGCAAGGCGGAGG
5018
ATCTGCTGCGCCGCCGGTCCGATATATTGGCGTCCTACCGATTACTCGTGAACTGCTTTACCTGAGATTAATGTCTGCACCAAAAGTACCGATGGCTAAACTCGTGATGCCCGGTGGTTAGACTTAGTACTACACTATTGAGAGTTGGGCATCCGCAATTCCCATAAAGCTATCTGTACCACTCTGTGCAATGGCTGGATTTGGAGGCAGATTCAGTCTACCATGTCTAATGAGCCTAGGTAACAAGGACCCCACCACCGAGCTCATCGCCTGAACCGGCAAGGCGGAGG
5017
ATCTGCTGCGCCGCCGGTCCGATATATTGGCGTCCTACCGATTACTCGTGAACTGCTTTACCTGAGATTAATGTCTGCACCAAAAGTACCGATGGCTAAACTCGTGATGCCCGGTGGTTAGACTTAGTACTACACTATTGAGAGTTGGGCATCCGCAATTCCCATAAAGCTATCTGTACCACTCTGTGCAATGGCTGGATTTGGAGGCAGATTCAGTCTACCATGTCTAATGAGCCTAGGTAACAAGGACCCCACCACCGAGCTCATCGCCTGAACCGGCAAGGCGGAGG
5016
ATCTGCTGCGCAGCCGGTCCGATATATTGGCGTCCTACCGATTACTCGTGAACTGCTGTACCTGAGATTAATGTCTGCACCAAAAGTACCGATGGCTAAACTCGTGATGCCCGGTGGTTAGACTTAGTACTACACTATTGAGAGTTGGGCATCCGCAATTCCCATAAAGCTATCTGTACCACTCTGTGCAATGGCTGGATTTGGAGGCAGATTCAGTCTACCATGTCTAATGAGCCTAGGTAACAAGGACCCCACCACCGAGCTCATCGCCTGAACCGGCAAGGCGGAGG
5014
ATCTGCTGCGCCGCCGGTCCGATATATTGGCGTCCTACCGATTACTCGTGAACTGCTGTACCTGAGATTAATGTCTGCACCAAAAGTACCGATGGCTAAACTCGTGATGCCCGGTGGTTAGACTTAGTACTACACTATTGAGAGTTGGGCATCCGCAATTCCCATAAAGCTATCTGTACCACTCTGTGCAATGGCTGGATTTGGAGGCAGATTCAGTCTACCATGTCTAATGAGCCTAGGTAACAAGGACCCCACCACCGAGCTCATCGCCTGAACCGGCAAGGCGGAGG
5013
ATCTGCTGCGCCGCCGGTCCGATATATTGGCGTCCTACCGATTACTCGTGAACTGCTGTACCTGAGATTAATGTCTGCACCAAAAGTACCGATGGCTAAACTCGTGATGCCCGGTGGTTAGACTTAGTACTACACTATTGAGAGTTGGGCATCCGCAATTCCCATAAAGCTATCTGTACCACTCTGTGCAATGGCTGGATTTGGAGGCAGATTCAGTCTACCATGTCTAATGAGCCTAGGTAACAAGGACCCCACCACCGAGCTCATCGCCTGAACCGGCAAGGCGGAGG
5012
ATCTGCTGCGCCGCCGGTCCGATATATTGGCGTCCTACCGATTACTCGTGAACTGCTGTACCTGAGATTAATGTCTGCACCAAAAGTACCGATGGCTAAACTCGTGATGCCCGGTGGTTAGACTTAGTACTACACTATTGAGAGTTGGGCATCCGCAATTCCCATAAAGCTATCTGTACCACTCTGTGCAATGGCTGGATTTGGAGGCAGATTCAGTCTACCATGTCTAATGAGCCTAGGTAACAAGGACCCCACCACCGAGCTCATCGCCTGAACCGGCAAGGCGGAGG
5011
ATCTGCTGCGCCGCCGGTCCGATATATTGGCGTCCTACCGATTACTCGTGAACTGCTGTACCTGAGATTCATGTCTGCACCAAAAGTACCGATGGCTAAACTCGTGATGCCCGGTGGTTAGACTTAGTACTACACTATTGAGAGTTGGGCATCCGCAATTCCCATAAAGCTATCTGTACCACTCTGTGCAATGGCTGGATTTGGAGGCAGATTCAGTCTACCATGTCTAATGAGCCTAGGTAACAAGGACCCCACCACCGAGCTCATCGCCTGAACCGGCAAGGCGGAGG
5003
ATCTGCTGCGCCGCCGGTCCGATATATTGGCGTCCTACCGATTACTCGTGAACTGCTGTACCTGAGATTCATGTCTGCACCAAAAGTACCGATGGCTAAACTCGTGATGCCCGGTGGTTAGACTTAGTACTACACTATTGAGAGTTGGGCATCCGCAATTCCCATAAAGCTATCTGTACCACTCTGTGCAATGGCTGGATTTGGAGGCAGATTCAGTCTACCATGTCTAATGAGCCTAGGTAACAAGGACCCCACCACCGAGCTCATCGCCTGAACCGGCAAGGCGGAGG
5002
ATCTGCTGCGCCGCCGGTCCGATATATTGGCGTCCTACCGATTACTCGTGAACTGCTGTACCTGAGATTCATGTCTGCACCAAAAGTACCGATGGCTAAACTCGTGATGCCCGGTGGTTAGACTTAGTACTACACTATGGAGAGTTGGGCATCCGCAATTCCCATAAAGCTATCTGTACCACTCTGTGCAATGGCTGGATTTGGAGGCAGATTCAGTCTACCATGTCTAATGAGCCTAGGTAACAAGGACCCCACCACCGAGCTCATCGCCTGAACCGGCAAGGCGGAGG
4998
ATCTGCTGCGCCGCCGGTCCGATATATCGGCGTCCTACCGATTACTCGTGAACTGCTGTACCTGAGATTCATGTCTGCACCAAAAGTACCGATGGCTAAACTCGTGATGCCCGGTGGTTAGACTTAGTACTACACTATGGAGAGTTGGGCATCCGCAATTCCCATAAAGCTATCTGTACCACTCTGTGCAATGGCTGGATTTGGAGGCAGATTCAGTCTACCATGTCTAATGAGCCTAGGTAACAAGGACCCCACCACCGAGCTCATCGCCTGAACCGGCAAGGCGGAGG
4996
ATCTGCTGCGCCGCCGGTCCGATATATCGGCGTCCTACCGATTACTCGTGAACTGCTGTACCTGAGATTCATGTCTGCACCAAAAGTACCGATGGCTAAACTCGTGATGCCCGGTGGTTAGACTTAGTACTACACTATGGAGAGTTGGGCATCCGCAATTCCCATAAAGCTATCTGTACCACTCTGTGCAATGGCTGGATTTGGAGGCAGATTCAGTCTACCATGTCTAATAAGCCTAGGTAACAAGGACCCCACCACCGAGCTCATCGCCTGAACCGGCAAGGCGGAGG
4995
ATCTGCTGCGCCGCCGGTCCGATATATCGGCGTCCTACCGATTACTCGTGAACTGCTGTACCTGAGATTCATGTCTGCACCAAAAGTACCGATGGCTAAACTCGTGATGCCCGGTGGTTAGACTTAGTACTACACTATGGAGAGTTGGGCATCCGCAATTCCCATAAAGCTATCTGTACCACTCTGTGCAATGGCTGGATTTGGAGGCAGATTCAGTCTACCATGTCTAATAAGCCTAGGTAACAAGGACCCCACCACCGAGCTCATCGCCTGAACCGGCAAGGCGGAGG
5021
ATCTGCTGCGCCGCCGGTCCGATATATCGGCGTCCTACCGATTACTCGTGAACTGCTGTACCTGAGATTCCTGTCTGCACCAAAAGTACCGATGGCTAAACTCGTGATGCCCGGTGGTTAGACTTAGTCCTACACTATGGAGAGTTGGGCATCCGCAATTCCCATAAAGCTATCTGTACCACTCTGTGCAATGGCTGGATTTGGAGGCAGATTCAGTCTACCATGTCTAATAAGCCTAGGTAACAAGGACCCCACCACCGAGCTCATCGCCTGAACCGGCAAGGCGGAGG
5020
ATCTGCTGCGCCGCCGGTCCGATATATCGGCGTCCTACCGATTACTCGTGAACTGCTGTACCTGAGATTCATGTCTGCACCAAAAGTACCGATGGCTAAACTCGTGATGCCCGGTGGTTAGACTTAGTCCTACACTATGGAGAGTTGGGCATCCGCAATTCCCATAAAGCTATCTGTACCACTCTGTGCAATGGCTGGATTTGGAGGCAGATTCAGTCTACCATGTCTAATAAGCCTAGGTAACAAGGACCCCACCACCGAGCTCATCGCCTGAACCGGCAAGGCGGAGG
4994
ATCTGCTGCGCCGCCGGTCCGATATATCGGCGTCCTACCGATTACTCGTGAACTGCTGTACCTGAGATTCATGTCTGCACCAAAAGTACCGATGGCTAAACTCGTGATGCCCGGTGGTTAGACTTAGTACTACACTATGGAGAGTTGGGCATCCGCAATTCCCATAAAGCTATCTGTACCACTCTGTGCAATGGCTGGATTTGGAGGCAGATTCAGTCTACCATGTCTAATAAGCCTAGGTAACAAGGACCCCACCACCGAGCTCATCGCCTGAACCGGCAAGGCGGAGG
4989
ATCTGCTGCGCCGCCGGTCCGATATATCGGCGTCCTACCGATTACTCGTGAACTGCTGTACCTGAGATTCATGTCTGCACCAAAAGTACCGATGGCTAAACTCGTGATGCCCGGTGGTTAGACTTAGTACTACACTATGGAGAGTTGGGCATCCGCAATTCCCATAAAGCTATCTGTACCACTCTGTGCAATGGCTGGATTTGGAGGCAGATTCAGTCTACCATGTCTAATAAGCCTAGGTAACAAGGACCCCACCACCGAGCTCATCGCCTGAACCGGCAAGGCGGAGG
4988
ATCTGCTGCGCCGCCGGTCCGATATATCGGCGTCCTACCGATTACTCGTGAACTGCTGTACCTGAGATTCAGGTCTGCACCAAAAGTACCGATGGCTAAACTCGTGATGCCCGGTGGTTAGACTTAGTACTACACTATGGAGAGTTGGGCATCCGCAATTCCCATAAAGCTATCTGTACCACTCTGTGCAATGGCTGGATTTGGAGGCAGATTCAGTCTACCATGTCTAATAAGCCTAGGTAACAAGGACCCCACCACCGAGCTCATCGCCTGAACCGGCAAGGCGGAGG
4987
ATCTGCTGCGCCGCCGGTCCGATATATCGGCGTCCTACCGATTACTCGTGAACTGCTGTACCTGAGATTCAGGTCTGCACCAAAAGTACCGATGGCTAAACTCGTGATGCCCGGTGGTTAGACTTAGTACTACACTATGGAGAGTTGGGCATCCGCAATTCCCATAAAGCTATCTGTACCACTCTGTGCAATGGCTGGATTTGGAGGCAGATTCAGTCTACCATGTCTAATAAGCCTAGGTAACAAGGACCCCACCACCGAGCTCATCGCCTGAACCGGCAAGGCGGAGG
4986
ATCTGCTGCGCCGCCGGTCAGATATATCGGCGTCCTACCGATTACTCGTGAACTGCTGTACCTGAGATTCAGGTCTGCACCAAAAGTACCGATGGCTAAACTCGTGATGCCCGGTGGTTAGACTTAGTACTACACTATGGAGAGTTGGGCATCCGCAATTCCCATAAAGCTATCTGTACCACTCTGTGCAATGGCTGGATTTTGAGGCAGATTCAGTCTACCATGTCTAATACGCCTAGGTAACAAGGACCCCACCACCGAGCTCATCGCCTGAACCGGCAAGGCGGAGG
5023
ATCTGCTGCGCCGCCGGTCCGATATATCGGCGTCCTACCGATTACTCGTGAACTGTTGTACCTGAGATTCAGGTCTGCACCAAAAGTACCGATGGCTAAACTCGTGATGCCCGGTGGTTAGACTTAGTACTACACTATGGAGAGTTGGGCATCCGCAATTCCCATAAAGCTATCTGTACCACTCTGTGCAATGGCTGGATTTTGAGGCAGATTCAGTCTACCATGTCTAATACGCCTAGGTAACAAGGACCCCACCACCGAGCTCATCGCCTGAACCGGCAAGGCGGAGG
5022
ATCTGCTGCGCCGCCGGTCCGATATATCGGCGTCCTACCGATTACTCGTGAACTGTTGTACCTGAGATTCAGGTCTGCACCAAAAGTACCGATGGCTAAACTCGTGATGCCCGGTGGTTAGACTTAGTACTACACTATGGAGAGTTGGGCATCCGCAATTCCCATAAAGCTATCTGTACCACTCTGTGCAATGGCTGGATTTTGAGGCAGATTCAGTCTACCATGTCTAATACGCCTAGGTAACAAGGACCCCACCACCGAGCTCATCGCCTGAACCGGCAAGGCGGAGG
4985
ATCTGCTGCGCCGCCGGTCCGATATATCGGCGTCCTACCGATTACTCGTGAACTGCTGTACCTGAGATTCAGGTCTGCACCAAAAGTACCGATGGCTAAACTCGTGATGCCCGGTGGTTAGACTTAGTACTACACTATGGAGAGTTGGGCATCCGCAATTCCCATAAAGCTATCTGTACCACTCTGTGCAATGGCTGGATTTTGAGGCAGATTCAGTCTACCATGTCTAATACGCCTAGGTAACAAGGACCCCACCACCGAGCTCATCGCCTGAACCGGCAAGGCGGAGG
5033
ATCTGCTGCGCCGCCGGTCCGATATATCGGCGTCCTACCGATTACTCGTGAACTGCTGTACCTGAGATTCAAGTCTGCACCAAAAGTACCGATGGCTAAACTCGTGATGCCCGGTGGTGCGACTTAGTACGACACTATGGAGAGTTGGGCATCCGCAATTCCCATAAAGCTATCTGTACCACTCTGTGCCATGGCTGGATCTTGAGGCAGATTCAGTCTACCATGTCTAATACGCCTAGGTAACAAGGACCCCACTACCGAGCTCATCGCCTGAACCGGCAAGGCGGAGA
5032
ATCTGCTGCGCCGCCGGTCCAATATATCGGCGTCCTACCGATTACTCGTGAACTGCTGTACCTGAGATTCAAGTCTGCACCAAAAGTACCGATGGCTAAACTCGTGATGCCCGGTGGTGCGACTTAGTACTACACTATGGAGAGTTGGGCATCCGCAATTCCCATAAAGCTATCTGTACCACTCTGTGCCATGGCTGGATTTTGAGGCAGATTCAGTCTACCATGTCTAATACGCCTAGGTAACAAGGACCCCACTACCGAGCTCATCGCCTGAACCGGCAAGGCGGAGA
5034
ATCTGCTGCGCCGCCGGTCCGATATATCGGCGTCCTACCGATTACTCGTGAACTGCTGTACCTGAGATTCAAGTCTGCACCAAAAGTACCGATGGCTAAACTCGTGATGCCCGGTGGTGCGACTTAGTACTACACTATGGAGAGTTGGGCATCCGCAATTCCCATAAAGCTATCTGTACCACTCTGTGCCATGGCTGGATTTTGAGGCAGATTCAGTCTACCATGTCTAATACGCCTAGGTAACAAGGACCCCACTACCGAGCTCATCGCCTGAACCGGCAAGGCGGAGA
5031
ATCTGCTGCGCCGCCGGTCCGATATATCGGCGTCCTACCGATTACTCGTGAACTGCTGTACCTGAGATTCAAGTCTGCACCAAAAGTACCGATGGCTAAACTCGTGATGCCCGGTGGTGCGACTTAGTACTACACTATGGAGAGTTGGGCATCCGCAATTCCCATAAAGCTATCTGTACCACTCTGTGCCATGGCTGGATTTTGAGGCAGATTCAGTCTACCATGTCTAATACGCCTAGGTAACAAGGACCCCACTACCGAGCTCATCGCCTGAACCGGCAAGGCGGAGA
5036
ATCTGCTGCGCCGCCGGTCCGATATATCGGCGTCCTACCGATTACTCGTGAACTGCTGTACCTGAGATTCAAGTCTGCACCAAAAGTACCGATGGCTAAACTCGTGATGCCCGGTGGTGCGACTTAGTGCTACACTATGGAGAGTTGGGCATCCGCAATGCCCATAAAGCTATCTGTACCACTCTGTGCCATGGCTGGATTTTGAGGCAGATTCAGTCTACCATGTCTAATACGCCTAGGTAACAAGGACCCCACTACCGAGCTCATCGCCTGAACCGGCAAGGCGGAGA
5035
ATCTGCTGCGCCGCCGGTCCGATATATCGGCGTCCTACCGATTACTCGTGAACTGCTGTACCTGAGATTCAAGTCTGCACCAAAAGTACCGATGGCTAAACTCGTGATGCCCGGTGGTGCGACTTAGTGCTACACTATGGAGAGTTGGGCATCCGCAATTCCCATAAAGCTATCTGTACCACTCTGTGCCATGGCTGGATTTTGAGGCAGATTCAGTCTACCATGTCTAATACGCCTAGGTAACAAGGACCCCACTACCGAGCTCATCGCCTGAACCGGCAAGGCGGAGA
5030
ATCTGCTGCGCCGCCGGTCCGATATATCGGCGTCCTACCGATTACTCGTGAACTGCTGTACCTGAGATTCAAGTCTGCACCAAAAGTACCGATGGCTAAACTCGTGATGCCCGGTGGTGCGACTTAGTACTACACTATGGAGAGTTGGGCATCCGCAATTCCCATAAAGCTATCTGTACCACTCTGTGCCATGGCTGGATTTTGAGGCAGATTCAGTCTACCATGTCTAATACGCCTAGGTAACAAGGACCCCACTACCGAGCTCATCGCCTGAACCGGCAAGGCGGAGA
5029
ATCTGCTGCGCCGCCGGTCCGATATATCGGCGTCCTACCGATTACTCGTGAACTGCTGTACCTGAGATTCAAGTCTGCACCAAAAGTACCGATGGCTAAACTCGTGATGCCCGGTGGTTCGACTTAGTACTACACTATGGAGAGTTGGGCATCCGCAATTCCCATAAAGCTATCTGTACCACTCTGTGCCATGGCTGGATTTTGAGGCAGATTCAGTCTACCATGTCTAATACGCCTAGGTAACAAGGACCCCACTACCGAGCTCATCGCCTGAACCGGCAAGGCGGAGA
5050
ATCTGCTGCGCCGACGGTCCGATATATCGGCGTCCTACCGATTACTCGTGAACTGCTGTACCTGAGATTCAAGTCTGCACCAAAAGTACCGATGGCTAAACTCGTGATGCCCGGTGGTTCGACTTAGTACTACACTATGGAGAGGTGGGCATCCGCAATTCCCATAAAGCTATCTGTACCACTCTGCGCCATGGCTGGATTTTGAGGCAGATTCAGTCTACCAGGTATAATACGCATAGGTAACAAGGACCCCACTACCGAGCTCATCGCCTAAACCGGCAAGGCGGAGA
5049
ATCTGCTGCGCCGACGGTCCGATATATCGGCGTCCTACCGATTACTCGTGAACTGCTGTACCTGAGATTCAAGTCTGCACCAAAAGTACCGATGGCTAAACTCGTGATGCCCGGTGGTTCGACTTAGTACTACACTATGGAGAGGTGGGCATCCGCAATTCCCATAAAGCTATCTGTACCACTCTGCGCCATGGCTGGATTTTGAGGCAGATTCAGTCTACCAGGTATAATACGCATAGGTAACAAGGACCCCACTACCGAGCTCATCGCCTGAACCGGCAAGGCGGAGA
5048
ATCTGCTGCGCCGACGGTCCGATATATCGGCGTCCTACCGATTACTCGTGAACTGCTGTACCTGAGATTCAAGTCTGCACCAAAAGTACCGATGGCTAAACTCGTGATGCCCGGTGGTTCGACTTAGTACTACACTATGGAGAGGTGGGCATCCGCAATTCCCATAAAGCTATCTGTACCACTCTGCGCCATGGCTGGATTTTGAGGCAGATTCAGTCTACCAGGTATAATACGCATAGGTAACAAGGACCCCACTACCGAGCTCATCGCCTGAACCGGCAAGGCGGAGA
5051
ATCTGCTGCGCCGACGGTCCGATATATCGGCGTCCTACCGATTACTCGTGAACTGCTGTACCTGAGATTCAAGTCTGCACCAAAAGTACCGATGGCTAAACTCGTGATGCCCGGTGGTTCGACTTAGTACTACACTATGGAGAGGTGGGCATCCGCAATTCCCATAAAGCTATCTGTACCACTCTGCGCCATGGCTGGATTTTGAGGCAGATTCAGTCTACCAGGTATAATACGCCTAGGTAACAAGGACCCCACTACCGAGCTCATCGCCTGAACCGGCAAGGCGGAGA
5047
ATCTGCTGCGCCGACGGTCCGATATATCGGCGTCCTACCGATTACTCGTGAACTGCTGTACCTGAGATTCAAGTCTGCACCAAAAGTACCGATGGCTAAACTCGTGATGCCCGGTGGTTCGACTTAGTACTACACTATGGAGAGGTGGGCATCCGCAATTCCCATAAAGCTATCTGTACCACTCTGCGCCATGGCTGGATTTTGAGGCAGATTCAGTCTACCAGGTATAATACGCCTAGGTAACAAGGACCCCACTACCGAGCTCATCGCCTGAACCGGCAAGGCGGAGA
5046
ATCTGCTGCGCCGACGGTCCGATATATCGGCGTCCTACCGATTACTCGTGAACTGCTGTACCTGAGATTCAAGTCTGCACCAAAAGTACCGATGGCTAAACTCGTGATGCCCGGTGGTTCGACTTAGTACTACACTATGGAGAGGTGGGCATCCGCAATTCCCATAAAGCTATCTGTACCACTCTGCGCCATGGCTGGATTTTGAGGCAGATTCAGTCTACCAGGTCTAATACGCCTAGGTAACAAGGACCCCACTACCGAGCTCATCGCCTGAACCGGCAAGGCGGAGA
5045
ATCTGCTGCGCCGACGGTCCGATATATCGGCGTCCTACCGATTACTCGTGAACTGCTGTACCTGAGATTCAAGTCTGCACCAAAAGTACCGATGGCTAAACTCGTGATGCCCGGTGGTTCGACTTAGTACTACACTATGGAGAGGTGGGCATCCGCAATTCCCATAAAGCTATCTGTACCACTCTGTGCCATGGCTGGATTTTGAGGCAGATTCAGTCTACCAGGTCTAATACGCCTAGGTAACAAGGACCCCACTACCGAGCTCATCGCCTGAACCGGCAAGGCGGAGA
5054
ATCTGCTGCGCCGACGGTCCGATATATCGGCGTCCTACCGATTACTCGTGAACTGCTGTACCTGAGATTCAAGTCTGCACCAAAAGTACCGATGGCTAAACTCGTGATGCCCGGTGGTTCGACTTAGTACTACACTATGGAGAGGTGGGCATCCGCAATTCTCATAAAGCTATCTGTACCACTCTGTGCCATGGCTGGATTTTGAGGCAGATTCAGTCTACCAGGTCTAATACGCCTAGGTAACAAGGACCCCACTACCGAGCTCATCGCCTGAACCGGCAAGGCGGAGA
5053
ATCTGCTGCGCCGACGGTCCGATATATCGGCGTCCTACCGATTACTCGTGAACTGCTGTACCTGAGATTCAAGTCTGCACCAAAAGTACCGATGGCTAAACTCGTGATGCCCGGTGGTTCGACTTAGTACTACACTATGGAGAGGTGGGCATCCGCAATTCCCATAAAGCTATCTGTACCACTCTGTGCCATGGCTGGATTTTGAGGCAGATTCAGTCTACCAGGTCTAATACGCCTAGGTAACAAGGACCCCACTACCGAGCTCATCGCCTGAACCGGCAAGGCGGAGA
5056
ATCTGCTGCGCCGACGGTCCGATATATCGGCGTCCTACCGATTACTCGTGAACTGCTGTACCTGAGATTCAAGTCTGCACCAAAAGTACCGATGGCTAAACTCGTGATGCCCGGTGGTTCGACTTAGTACTACACTATGGAGAGGTGGGCATCCGCAATTCCCATAAAGCTATCTGTACCACTCTGTGCCATGGCTGGATTGTGAGGCAGATTCAGTCTACCAGGTCTAATACGCCTAGGTAACAAGGACCCCACTACCGAGCTCATCGCCTGAACCGGCAAGGCGGAGA
5055
ATCTGCTGCGCCGACGGTCCGATATATCGGCGTCCTACCGATTACTCGTGAACTGCTGTACCTGAGATTCAAGTCTGCACCAAAAGTACCGATGGCTAAACTCGTGATGCCCGGTGGTTCGACTTAGTACTACACTATGGAGAGGTGGGCATCCGCAATTCCCATAAAGCTATCTGTACCACTCTGTGCCATGGCTGGATTGTGAGGCAGATTCAGTCTACCAGGTCTAATACGCCTAGGTAACAAGGACCCCACTACCGAGCTCATCGCCTGAACCGGCAAGGCGGAGA
5052
ATCTGCTGCGCCGACGGTCCGATATATCGGCGTCCTACCGATTACTCGTGAACTGCTGTACCTGAGATTCAAGTCTGCACCAAAAGTACCGATGGCTAAACTCGTGATGCCCGGTGGTTCGACTTAGTACTACACTATGGAGAGGTGGGCATCCGCAATTCCCATAAAGCTATCTGTACCACTCTGTGCCATGGCTGGATTTTGAGGCAGATTCAGTCTACCAGGTCTAATACGCCTAGGTAACAAGGACCCCACTACCGAGCTCATCGCCTGAACCGGCAAGGCGGAGA
5044
ATCTGCTGCGCCGACGGTCCGATATATCGGCGTCCTACCGATTACTCGTGAACTGCTGTACCTGAGATTCAAGTCTGCACCAAAAGTACCGATGGCTAAACTCGTGATGCCCGGTGGTTCGACTTAGTACTACACTATGGAGAGGTGGGCATCCGCAATTCCCATAAAGCTATCTGTACCACTCTGTGCCATGGCTGGATTTTGAGGCAGATTCAGTCTACCAGGTCTAATACGCCTAGGTAACAAGGACCCCACTACCGAGCTCATCGCCTGAACCGGCAAGGCGGAGA
5043
ATCTGCTGCGCCGACGGTCCGATATATCGGCGTCCTACCGATTACTCGTGAACTGCTGTACCTGAGATTCAAGTCTGCACCAAAAGTACCGATGGCTAAACTCGTGATGCCCGGTGGTTCGACTTAGTACTACACTATGGAGAGGTGGGCATCCGCAATTCCCATAAAGCTATCTGTACCACTCTGTGCCATGGCTGGATTTTGAGGCAGATTCAGTCTACCAGGTCTAATACGCCTAGGTAACAAGGACCCCACTACCGAGCTCATCGCCTGAACCGGCAAGGCGGAGA
5042
ATCTGCTGCGCCGACGGTCCGATATATCGGCGTCCTACCGATTACTCGTGAACTGCTGTACCTGAGATTCAAGTCTGCACCAAAAGTACCGATGGCTAAACTCGTGATGCCCGGTGGTTCGACTTAGTACTACACTATGGAGAGGTGGGCATCCGCAATTCCCATAAAGCTATCTGTACCACTCTGTGCCATGGCTGGATTTTGAGGCAGATTCAGTCTACCAGGTCTAATACGCCTAGGTAACAAGGACCCCACTACCGAGCTCATCGCCTGAACCGGCAAGGCGGAGA
5061
ATCTGCTGCGCCGACGGTCCGATATATCGGCGTCCTACCGATTACTCGTGAACTGCTGTACCTGAGATTCAAGTCTGCACCAAAAGTACCGATGGCTAAACTCGTGATGCCCGGTGGTTCGGCTTAGTACTACACTATGGAGAGGTGGGCATCCGCAATTCCCATAAAGCTATCTGTACCACTCTGTGCCATGGCTGGATTTTGAGGCAGATTCAGTCTACCATGTCTAATACGCCTAGGTAACAAGGACCCCACTACCGAGCTCATCGCCTGAACCGGCAAGGCGGAGG
5064
ATCTGCTGCGCCGACGGTCCGATATATCGGCGTCCTACCGATTACTCGTGAACTGCTGTACCTGAGATTCAAGTCTGCACCAAAAGTACCGATGGCTAAACTCGTGATGCCCGGTGGTTCGGATTAGTACTACACTATGGAGAGGTGGGCATCCGCAATTCCCATAAAGCTGTCTGTACCACTCTGTGCCATGGCTGGATTTTGAGGCAGATTCAGTCTACCATGTCTAATACGCCTAGGTAACAAGGACCCCACTACCGAGCTCATCGCCTGAACCGGCAAGGCGGAGG
5063
ATCTGCTGCGCCGACGGTCCGATATATCGGCGTCCTACCGATTACTCGTGAACTGCTGTACCTGAGATTCAAGTCTGCACCAAAAGTACCGATGGCTAAACTCGTGATGCCCGGTGGTTCGGATTAGTACTACACTATGGAGAGGTGGGCATCCGCAATTCCCATAAAGCTATCTGTACCACTCTGTGCCATGGCTGGATTTTGAGGCAGATTCAGTCTACCATGTCTAATACGCCTAGGTAACAAGGACCCCACTACCGAGCTCATCGCCTGAACCGGCAAGGCGGAGG
5062
ATCTGCTGCGCCGACGGTCCGATATATCGGCGTCCTACCGATTACTCGTGAACTGCTGTACCTGAGATTCAAGTCTGCACCAAAAGTACCGATGGCTAAACTCGTGATGCCCGGTGGTTCGGATTAGTACTACACTATGGAGAGGTGGGCATCCGCAATTCCCATAAAGCTATCTGTACCACTCTGTGCCATGGCTGGATTTTGAGGCAGATTCAGTCTACCATGTCTAATACGCCTAGGTAACAAGGACCCCACTACCGAGCTCATCGCCTGAACCGGCAAGGCGGAGG
5060
ATCTGCTGCGCCGACGGTCCGATATATCGGCGTCCTACCGATTACTCGTGAACTGCTGTACCTGAGATTCAAGTCTGCACCAAAAGTACCGATGGCTAAACTCGTGATGCCCGGTGGTTCGGCTTAGTACTACACTATGGAGAGGTGGGCATCCGCAATTCCCATAAAGCTATCTGTACCACTCTGTGCCATGGCTGGATTTTGAGGCAGATTCAGTCTACCATGTCTAATACGCCTAGGTAACAAGGACCCCACTACCGAGCTCATCGCCTGAACCGGCAAGGCGGAGG
5077
ATCTGCTGCGCCGACGGTCCGATATATCGGCGTCCTACCGATTACTCGTGAACTGCTGTACCTGAGATTCAAGTCTGCACCAAAAGTACCGATGGCTAAACTCGTGATGCCCGGTGGTTCGGCGTAGTACTACACTATGGAGAGGTAGGCATCCGCAATTCACATAAAGCTCTATGTACCACTCTGTGCCATGGCTGGATTTTGAGGCAGATTCAGTCTACCATGTCTAATACGCCTAGGTAACAAGGACCCCACTACCGAGCTCATCGCCTGAACCGGCAAGGCGGAGG
5076
ATCTGCTGCGCCGACGGTCCGATATATCGGCGTCCTACCGATTACTCGTGAACTGCTGTACCTGAGATTCAAGTCTGCACCAAAAGTACCGATGGCTAAACTCGTGATGCCCGGTGGTTCGGCGTAGTACTACACTATGGAGAGGTAGGCATCCGCAATTCACATAAAGCTCTCTGTACCACTCTGTGCCATGGCTGGATTTTGAGGCAGATTCAGTCTACCATGTCTAATACGCCTAGGTAACAAGGACCCCACTACCGAGCTCATCGCCTGAACCGGCAAGGCGGAGG
5080
ATCTGCTGCGCCGACGGTCCGATATATCGGCGTCCTACCGATTACTCGTGAACTGCTGTACCTGAGATTCAAGTCTGCACCAAAAGTACCGATGGCTAAACTCGTGATGCCCGGTGGTTCGGCGTAGTACTACACTATGGAGAGGTAGGCATCCGCAATTCACATAAAGCTCTCTGTACCACTCTGTGCCATGGCTGGATTTGGAGGCAGATTCAGTCCACCATGTCTAATACGCCTAGGTAACAAGGACCCCACTACCGAGCTCATCGCCTGAACCGGCAAAGCGGAGG
5079
ATCTGCTGCGCCGACGGTCCGATATATCGGCGTCCTACCGATTACTCGTGAACTGCTGTACCTGAGATTCAAGTCTGCACCAAAAGTACCGATGGCTAAACTCGTGATGCCCGGTGGTTCGGCGTAGTACTACACTATGGAGAGGTAGGCATCCGCAATTCACATAAAGCTCTCTGTACCACTCTGTGCCATGGCTGGATTTGGAGGCAGATTCAGTCTACCATGTCTAATACGCCTAGGTAACAAGGACCCCACTACCGAGCTCATCGCCTGAACCGGCAAGGCGGAGG
5082
ATCTGCTGCGCCGACGGTCCGATGTATCGGCGTCCTACCGATTACTCGTGAACTGCTGTACCTGAGATTCAAGGCTGCACCAAAAGTACCGATGGCTAAACTCGTGATGCCCGGTGGTTCGGCGTAGTACTACACTATGGAGAGGTAGGCATCCGCAATTCACATAAAGCTCTCTGTACCACTCTGTGCCATGGCTAGATTTTGAGGCAGATTCAGTCTACCACGTCTAATACGCCTAGGTAACAAGGACCCCACTACCGAGCTCATCGCCTGAACCGGCAAGGCGGAGG
5081
ATCTGCTGCGCCGACGGTCCGATGTATCGGCGTCCTACCGATTACTCGTGAACTGCTGTACCTGAGATTCAAGGCTGCACCAAAAGTACCGATGGCTAAACTCGTGATGCCCGGTGGTTCGGCGTAGTACTACACTATGGAGAGGTAGGCATCCGCAATTCACATAAAGCTCTCTGTACCACTCTGTGCCATGGCTGGATTTTGAGGCAGATTCAGTCTACCACGTCTAATACGCCTAGGTAACAAGGACCCCACTACCGAGCTCATCGCCTGAACCGGCAAGGCGGAGG
5078
ATCTGCTGCGCCGACGGTCCGATATATCGGCGTCCTACCGATTACTCGTGAACTGCTGTACCTGAGATTCAAGTCTGCACCAAAAGTACCGATGGCTAAACTCGTGATGCCCGGTGGTTCGGCGTAGTACTACACTATGGAGAGGTAGGCATCCGCAATTCACATAAAGCTCTCTGTACCACTCTGTGCCATGGCTGGATTTGGAGGCAGATTCAGTCTACCATGTCTAATACGCCTAGGTAACAAGGACCCCACTACCGAGCTCATCGCCTGAACCGGCAAGGCGGAGG
5075
ATCTGCTGCGCCGACGGTCCGATATATCGGCGTCCTACCGATTACTCGTGAACTGCTGTACCTGAGATTCAAGTCTGCACCAAAAGTACCGATGGCTAAACTCGTGATGCCCGGTGGTTCGGCGTAGTACTACACTATGGAGAGGTAGGCATCCGCAATTCACATAAAGCTCTCTGTACCACTCTGTGCCATGGCTGGATTTTGAGGCAGATTCAGTCTACCATGTCTAATACGCCTAGGTAACAAGGACCCCACTACCGAGCTCATCGCCTGAACCGGCAAGGCGGAGG
5074
ATCTGCTGCGCCGACGGTCCGATATATCGGCGTCCTACCGATTACTCGTGAACTGCTGTACCTGAGATTCAAGTCTGCACCAAAAGTACCGATGGCTAAACTCGTGATGCCCGGTGGTTCGGCGTAGTACTACACTATGGAGAGGTAGGCATCCGCAATTCACATAAAGCTCTCTGTACCACTCTGTGCCATGGCTGGATTTTGAGGCAGATTCAGTCTACCATGTCTAATACGCCTAGGTAACAAGGACCCCACTACCGAGCTCATCGCCTGAACCGGCAAGGCGGAGG
5086
ATCTGCTGCGCCGACGGTCCGATATATCGGCGTCCTACCGATTACTCGTGAACTGCTGTACCTGATATTCAAGTCTGCACCAAAAGTACCGATGGCTAAACTCGTGATGCCCGGTGGTTCGGCGGAGTACTACACTATGGAGAGGTGGGCACCCGCAATTAACATAAAGCTCTCTGTACCACTCTGTGCCATGGCTGGCTTTGGAGGCAGATTCAGTCTACCATGTCTAATACGCCTAGGTAACAAGGACCCCACTACAGAGCTCATCGCCTGAACCGGCAAGGCGGAGG
5091
ATCTGCTGCGCCGACGGTCCGATATATCGGCGTCCTACCGATTACTCGTGAACTGCTGTACCTGACATTCAAGTCTGCACCAAAAGTACCGATGGCTAAACTCGTGATGCCCGGTGGTTCGGCGTAGTACTACACTATGGAGAGGTGGGCATCCGCAATTAACATAAAGCTCTCTGTACCACTCTGTGCCATGGCTGGCTTTTGAGGCAGATTCAATCTACCATGTCTAATACGCCTAGGTAACAAGGACCCCACTACAGAGCTCATCGCCTGAACCGGCAAGGCGGAGG
5090
ATCTGCTGCGCCGACGGTCCGATATATCGGCGTCCTACCGATTACTCGTGAACTGCTGTACCTGACATTCAAGTCTGCACCAAAAGTACCGATGGCTAAACTCGTGATGCCCGGTGGTTCGGCGTAGTACTACACTATGGAGAGGTGGGCATCCGCAATTAACATAAAGCTCTCTGTACCACTCTGTGCCATGGCTGGCTTTTGAGGCAGATTCAGTCTACCATGTCTAATACGCCTAGGTAACAAGGACCCCACTACAGAGCTCATCGCCTGAACCGGCAAGGCGGAGG
5092
ATCTGCTGCGCCGACGGTCCGATATATCGGCGTCCTACCGATTACTCGTGAACTGCTGTACCTAACATTCAAGTCTGCACCAAAAGTACCGATGGCTAAACTCGTGATGCCCGGTGGTTCGGCGTAGTACTACACTATGGAGAGGTGGGCATCCGCAATTAACATAAAGCTCTCTGTACCACTCTGTGCCATGGCTGGCTTTTGAGGCAGATTCAGTCTACCATGTCTAATACGCCTAGGTAACAAGGACCCCACTACAGAGCTCATCGCCTGAACCGGCAAGGCGGAGG
5089
ATCTGCTGCGCCGACGGTCCGATATATCGGCGTCCTACCGATTACTCGTGAACTGCTGTACCTGACATTCAAGTCTGCACCAAAAGTACCGATGGCTAAACTCGTGATGCCCGGTGGTTCGGCGTAGTACTACACTATGGAGAGGTGGGCATCCGCAATTAACATAAAGCTCTCTGTACCACTCTGTGCCATGGCTGGCTTTTGAGGCAGATTCAGTCTACCATGTCTAATACGCCTAGGTAACAAGGACCCCACTACAGAGCTCATCGCCTGAACCGGCAAGGCGGAGG
5088
ATCTGCTGCGCCGACGGTCCGATATATCGGCGTCCTACCGATTACTCGTGAACTGCTGTACCTGACATTCAAGTCTGCACCAAAAGTACCGATGGCTAAACTCGTGATGCCCGGTGGTTCGGCGTAGTACTACACTATGGAGAGGTGGGCATCCGCAATTAACATAAAGCTCTCTGTACCACTCTGTGCCATGGCTGGCTTTTGAGGCAGATTCAGTCTACCATGTCTAATACGCCTAGGTAACAAGGACCCCACTACAGAGCTCATCGCCTGAACCGGCAAGGCGGAGG
5087
ATCTGCTGCGCCGACGGTCCGATATATCGGCGTCCTACCGATTACTCGTGAACTGCTGTACCTGACATTCAAGTCTGCACCAAAAGTACCGATGGCTAAACTCGTGATGCCCGGTGGTTCGGCGTAGTACTACACTATGGAGAGGTGGGCATCCGCAATTAACATAAAGCTCTCTGTACCACTCTGTGCCATGGCTGGCTTTTGAGGCAGATTCAGTCTACCATGTCTAATACGCCTAGGTAACAAGGACCCCACTACAGAGCTCATCGCCTGAACCGGCAAGGCGGAGG
5085
ATCTGCTGCGCCGACGGTCCGATATATCGGCGTCCTACCGATTACTCGTGAACTGCTGTACCTGACATTCAAGTCTGCACCAAAAGTACCGATGGCTAAACTCGTGATGCCCGGTGGTTCGGCGTAGTACTACACTATGGAGAGGTGGGCATCCGCAATTAACATAAAGCTCTCTGTACCACTCTGTGCCATGGCTGGCTTTTGAGGCAGATTCAGTCTACCATGTCTAATACGCCTAGGTAACAAGGACCCCACTACAGAGCTCATCGCCTGAACCGGCAAGGCGGAGG
5084
ATCTGCTGCGCCGACGGTCCGATATATCGGCGTCCTACCGATTACTCGTGAACTGCTGTACCTGATATTCAAGTCTGCACCAAAAGTACCGATGGCTAAACTCGTGATGCCCGGTGGTTCGGCGTAGTACTACACTATGGAGAGGTGGGCATCCGCAATTAACATAAAGCTCTCTGTACCACTCTGTGCCATGGCTGGATTTTGAGGCAGATTCAGTCTACCATGTCTAATACGCCTAGGTAACAAGGACCCCACTACAGAGCTCATCGCCTGAACCGGCAAGGCGGAGG
5083
ATCTGCTGCGCCGACGGTCCGATATATCGGCGTCCTACCGATTACTCGTGAACTGCTGTACCTGAGATTCAAGTCTGCACCAAAAGTACCGATGGCTAAACTCGTGATGCCCGGTGGTTCGGCGTAGTACTACACTATGGAGAGGTGGGCATCCGCAATTAACATAAAGCTCTCTGTACCACTCTGTGCCATGGCTGGATTTTGAGGCAGATTCAGTCTACCATGTCTAATACGCCTAGGTAACAAGGACCCCACTACCGAGCTCATCGCCTGAACCGGCAAGGCGGAGG
5073
ATCTGCTGCGCCGACGGTCCGATATATCGGCGTCCTACCGATTACTCGTGAACTGCTGTACCTGAGATTCAAGTCTGCACCAAAAGTACCGATGGCTAAACTCGTGATGCCCGGTGGTTCGGCGTAGTACTACACTATGGAGAGGTAGGCATCCGCAATTAACATAAAGCTCTCTGTACCACTCTGTGCCATGGCTGGATTTTGAGGCAGATTCAGTCTACCATGTCTAATACGCCTAGGTAACAAGGACCCCACTACCGAGCTCATCGCCTGAACCGGCAAGGCGGAGG
5072
ATCTGCTGCGCCGACGGTCCGATATATCGGCGTCCTACCGATTACTCGTGAACTGCTGTACCTGAGATTCAAGTCTGCACCAAAAGTACCGATGGCTAAACTCGTGATGCCCGGTGGTTCGGCGTAGTACTACACTATGGAGAGGTGGGCATCCGCAATTCACATAAAGCTCTCTGTACCACTCTGTGCCATGGCTGGATTTTGAGGCAGATTCAGTCTACCATGTCTAATACGCCTAGGTAACAAGGACCCCACTACCGAGCTCATCGCCTGAACCGGCAAGGCGGAGG
5071
ATCTGCTGCGCCGACGGTCCGATATATCGGCGTCCTACCGATTACTCGTGAACTGCTGTACCTGAGATTCAAGTCTGCACCAAAAGTACCGATGGCTAAACTCGTGATGCCCGGTGGTTCGGCGTAGTACTACACTATGGAGAGGTGGGCATCCGCAATTCACATAAAGCTCTCTGTACCACTCTGTGCCATGGCTGGATTTTGAGGCAGATTCAGTCTACCATGTCTAATACGCCTAGGTAACAAGGACCCCACTACCGAGCTCATCGCCTGAACCGGCAAGGCGGAGG
5070
ATCTGCTGCGCCGACGGTCCGATATATCGGCGTCCTACCGATTACTCGTGAACTGCTGTACCTGAGATTCAAGTCTGCACCAAAAGTACCGATGGCTAAACTCGTGATGCCCGGTGGTTCGGCGTAGTACTACACTATGGAGAGGTGGGCATCCGCAATTCACATAAAGCTCTCTGTACCACTCTGTGCCATGGCTGGATTTTGAGGCAGATTCAGTCTACCATGTCTAATACGCCTAGGTAACAAGGACCCCACTACCGAGCTCATCGCCTGAACCGGCAAGGCGGAGG
5069
ATCTGCTGCGCCGACGGTCCGATATATCGGCGTCCTACCGATTACTCGTGAACTGCTGTACCTGAGATTCAAGTCTGCACCAAAAGTACCGATGGCTAAACTCGTAATGCCCGGTGGTTCGGCGTAGTACTACACTATGGAGAGGTGGGCATCCGCAATTCACATAAAGCTATCTGTACCACTCTGTGCCATGGCTGGATTTTGAGGCAGATTCAGTCTACCATGTCTAATACGCCTAGGTAACAAGGACCCCACTACCGAGCTCATCGCCTGAACCGGCAAGGCGGAGG
5068
ATCTGCTGCGCCGACGGTCCGATATATCGGCGTCCTACCGATTACTCGTGAACTGCTGTACCTGAGATTCAAGTCTGCACCAAAAGTACCGATGGCTAAACTCGTGATGCCCGGTGGTTCGGCGTAGTACTACACTATGGAGAGGTGGGCATCCGCAATTCACATAAAGCTATCTGTAACACTCTGTGCCATGGCTGGATTTTGAGGCAGATTCAGTCTACCATGTCTAATACGCCTAGGTAACAAGGACCCCACTACCGAGCTCATCGCCTGAACCGGCAAGGCGGAGG
5067
ATCTGCTGCGCCGACGGTCCGATATATCGGCGTCCTACCGATTACTCGTGAACTGCTGTACCTGAGATTCAAGTCTGCACCAAAAGTACCGATGGCTAAACTCGTGATGCCCGGTGGTTCGGCGTAGTACTACACTATGGAGAGGTGGGCATCCGCAATTCCCATAAAGCTATCTGTACCACTCTGTGCCATGGCTGGATTTTGAGGCAGATTCAGTCTACCATGTCTAATACGCCTAGGTAACAAGGACCCCACTACCGAGCTCATCGCCTGAACCGGCAAGGCGGAGG
5094
ATCTGCTGCGCTGACGGTCCGATATATCGGCGTCCTACCGATTACTCGTGAACTGCTGTACCTGAGATTCAAGTCTGCACCAAAAGTACCGATGGCTAAACTCGTGATGCCCGGTGGTTCGGCGTAGTACTACACTATGGAGAGGTGGGCATCCGCAATTCCCATAAAGCTATCTGTACCACTCTGTGCCATGGCTGGATTTTGAGGCAGATTCAGTCTACCATGTCTAATACGCCTAGGTAACAAGGACCCCACTACCGAGCTCATCGCCTGAACCGGCAAGGCGGAGG
5096
ATCTGCTGCGCCGACGGTCCGATATATCGGCGTCCTACCGATTACTCGTGAACTGCTGTACCTGAGATTCAAGTCTGCACCAAAAGTACCGATGGCTAAACTCGTGATGCCCGGTGGTTCGGCGTAGTACTACACTATGGAGAGGTGGGCATCCGCAATTCCCATAAAGCTATCTGTACCACTCTGTGCCATGGCTGGATTTTGAGGCAGATTCAGTCTACCATGTCTAATGCGCCTAGGTAACAAGGACCCCACTACCGAGCTCATCGCCTGAACCGGCAAGGCGGAGG
5095
ATCTGCTGCGCCGACGGTCCGATATATCGGCGTCCTACCGATTACTCGTGAACTGCTGTACCTGAGATTCAAGTCTGCACCAAAAGTACCGATGGCTAAACTCGTGATGCCCGGTGGTTCGGCGGAGTACTACACTATGGAGAGGTGGGCATCCGCAATTCCCATAAAGCTATCTGTACCACTCTGTGCCATGGCTGGATTTTGAGGCAGATTCAGTCTACCATGTCTAATACGCCTAGGTAACAAGGACCCCACTACCGAGCTCATCGCCTGAACCGGCAAGGCGGAGG
5093
ATCTGCTGCGCCGACGGTCCGATATATCGGCGTCCTACCGATTACTCGTGAACTGCTGTACCTGAGATTCAAGTCTGCACCAAAAGTACCGATGGCTAAACTCGTGATGCCCGGTGGTTCGGCGTAGTACTACACTATGGAGAGGTGGGCATCCGCAATTCCCATAAAGCTATCTGTACCACTCTGTGCCATGGCTGGATTTTGAGGCAGATTCAGTCTACCATGTCTAATACGCCTAGGTAACAAGGACCCCACTACCGAGCTCATCGCCTGAACCGGCAAGGCGGAGG
5066
ATCTGCTGCGCCGACGGTCCGATATATCGGCGTCCTACCGATTACTCGTGAACTGCTGTACCTGAGATTCAAGTCTGCACCAAAAGTACCGATGGCTAAACTCGTGATGCCCGGTGGTTCGGCGTAGTACTACACTATGGAGAGGTGGGCATCCGCAATTCCCATAAAGCTATCTGTACCACTCTGTGCCATGGCTGGATTTTGAGGCAGATTCAGTCTACCATGTCTAATACGCCTAGGTAACAAGGACCCCACTACCGAGCTCATCGCCTGAACCGGCAAGGCGGAGG
5065
ATCTGCTGCGCCGACGGTCCGATATATCGGCGTCCTACCGATTACTCGTGAACTGCTGTACCTGAGATTCAAGTCTGCACCAAAAGTACCGATGGCTAAACTCGTGATGCCCGGTGGTTCGGCGTAGTACTACACTATGGAGAGGTGGGCATCCGCAATTCCCATAAAGCTATCTGTACCACTCTGTGCCATGGCTGGATTTTGAGGCAGATTCAGTCTACCATGTCTAATACGCCTAGGTAACAAGGACCCCACTACCGAGCTCATCGCCTGAACCGGCAAGGCGGAGG
5059
ATCTGCTGCGCCGACGGTCCGATATATCGGCGTCCTACCGATTACTCGTGAACTGCTGTACCTGAGATTCAAGTCTGCACCAAAAGTACCGATGGCTAAACTCGTGATGCCCGGTGGTTCGGCTTAGTACTACACTATGGAGAGGTGGGCATCCGCAATTCCCATAAAGCTATCTGTACCACTCTGTGCCATGGCTGGATTTTGAGGCAGATTCAGTCTACCATGTCTAATACGCCTAGGTAACAAGGACCCCACTACCGAGCTCATCGCCTGAACCGGCAAGGCGGAGG
5058
ATCTGCTGCGCCGACGGTCCGATATATCGGCGTCCTACCGATTACTCGTGAACTGCTGTACCTGAGATTCAAGTCTGCACCAAAAGTACCGATGGCTAAACTCGTGATGCCCGGTGGTTCGACTTAGTACTACACTATGGAGAGGTGGGCATCCGCAATTCCCATAAAGCTATCTGTACCACTCTGTGCCATGGCTGGATTTTGAGGCAGATTCAGTCTACCATGTCTAATACGCCTAGGTAACAAGGACCCCACTACCGAGCTCATCGCCTGAACCGGCAAGGCGGAGG
5057
ATCTGCTGCGCCGACGGTCCGATATATCGGCGTCCTACCGATTACTCGTGAACTGCTGTACCTGAGATTCAAGTCTGCACCAAAAGTACCGATGGCTAAACTCGTGATGCCCGGTGGTTCGACTTAGTACTACACTATGGAGAGGTGGGCATCCGCAATTCCCATAAAGCTATCTGTACCACTCTGTGCCATGGCTGGATTTTGAGGCAGATTCAGTCTACCATGTCTAATACGCCTAGGTAACAAGGACCCCACTACCGAGCTCATCGCCTGAACCGGCAAGGCGGAGA
5041
ATCTGCTGCGCCGACGGTCCGATATATCGGCGTCCTACCGATTACTCGTGAACTGCTGTACCTGAGATTCAAGTCTGCACCAAAAGTACCGATGGCTAAACTCGTGATGCCCGGTGGTTCGACTTAGTACTACACTATGGAGAGGTGGGCATCCGCAATTCCCATAAAGCTATCTGTACCACTCTGTGCCATGGCTGGATTTTGAGGCAGATTCAGTCTACCATGTCTAATACGCCTAGGTAACAAGGACCCCACTACCGAGCTCATCGCCTGAACCGGCAAGGCGGAGA
5040
ATCTGCTGCGCCGACGGTCCGATATATCGGCGTCCTACCGATTACTCGTGAACTGCTGTACCTGAGATTCAAGTCTGCACCAAAAGTACCGATGGCTAAACTCGTGATGCCCGGTGGTTCGACTTAGTACTACACTATGGAGAGGTGGGCATCCGCAATTCCCATAAAGCTATCTGTACCACTCTGTGCCATGGCTGGATTTTGAGGCAGATTCAGTCTACCATGTCTAATACGCCTAGGTAACAAGGACCCCACTACCGAGCTCATCGCCTGAACCGGCAAGGCGGAGA
5039
ATCTGCTGCGCCGACGGTCCGATATATCGGCGTCCTACCGATTACTCGTGAACTGCTGTACCTGAGATTCAAGTCTGCACCAAAAGTACCGATGGCTAAACTCGTGATGCCCGGTGGTTCGACTTAGTACTACACTATGGAGAGGTGGGCATCCGCAATTCCCATAAAGCTATCTGTACCACTCTGTGCCATGGCTGGATTTTGAGGCAGATTCAGTCTACCATGTCTAATACGCCTAGGTAACAAGGACCCCACTACCGAGCTCATCGCCTGAACCGGCAAGGCGGAGA
5038
ATCTGCTGCGCCGCCGGTCCGATATATCGGCGTCCTACCGATTACTCGTGAACTGCTGTACCTGAGATTCAAGTCTGCACCAAAAGTACCGATGGCTAAACTCGTGATGCCCGGTGGTTCGACTTAGTACTACACTATGGAGAGGTGGGCATCCGCAATTCCCATAAAGCTATCTGTACCACTCTGTGCCATGGCTGGATTTTGAGGCAGATTCAGTCTACCATGTCTAATACGCCTAGGTAACAAGGACCCCACTACCGAGCTCATCGCCTGAACCGGCAAGGCGGAGA
5037
ATCTGCTGCGCCGCCGGTCCGATATATCGGCGTCCTACCGATTACTCGTGAACTGCTGTACCTGAGATTCAAGTCTGCACCAAAAGTACCGATGGCTAAACTCGTGATGCCCGGTGGTTCGACTTAGTACTACACTATGGAGAGGTGGGCATCCGCAATTCCCATAAAGCTATCTGTACCACTCTGTGCCATGGCTGGATTTTGAGGCAGATTCAGTCTACCATGTCTAATACGCCTAGGTAACAAGGACCCCACTACCGAGCTCATCGCCTGAACCGGCAAGGCGGAGA
5028
ATCTGCTGCGCCGCCGGTCCGATATATCGGCGTCCTACCGATTACTCGTGAACTGCTGTACCTGAGATTCAAGTCTGCACCAAAAGTACCGATGGCTAAACTCGTGATGCCCGGTGGTTCGACTTAGTACTACACTATGGAGAGTTGGGCATCCGCAATTCCCATAAAGCTATCTGTACCACTCTGTGCCATGGCTGGATTTTGAGGCAGATTCAGTCTACCATGTCTAATACGCCTAGGTAACAAGGACCCCACTACCGAGCTCATCGCCTGAACCGGCAAGGCGGAGA
5027
ATCTGCTGCGCCGCCGGTCCGATATATCGGCGTCCTACCGATTACTCGTGAACTGCTGTACCTGAGATTCAGGTCTGCACCAAAAGTACCGATGGCTAAACTCGTGATGCCCGGTGGTTAGACTTAGTACTACACTATGGAGAGTTGGGCATCCGCAATTCCCATAAAGCTATCTGTACCACTCTGTGCCATGGCTGGATTTTGAGGCAGATTCAGTCTACCATGTCTAATACGCCTAGGTAACAAGGACCCCACTACCGAGCTCATCGCCTGAACCGGCAAGGCGGAGA
5026
ATCTGCTGCGCCGCCGGTCCGATATATCGGCGTCCTACCGATTACTCGTGAACTGCTGTACCTGAGATTCAGGTCTGCAACAAAAGTACCGATGGCTAAACTCGTGATGCCCGGTGGTTAGACTTAGTACTACACTATGGAGAGTTGGGCATCCGCAATTCCCATAAAGCTATCTGTACCACTCTGTGCAATGGCTGGATTTTGAGGCAGATTCAGTCTACCATGTCTAATACGCCTAGGTAACAAGGACCCCACTACCGAGCTCATCGCCTGAACCGGCAAGGCGGAGA
5025
ATCTGCTGCGCCGCCGGTCCGATATATCGGCGTCCTACCGATTACTCGTGAACTGCTGTACCTGAGATTCAGGTCTGCACCAAAAGTACCGAGGGCTAAACTCGTGATGCCCGGTGGTTAGACTTAGTACTACACTATGGAGAGTTGGGCATCCGCAATTCCCATAAAGCTATCTGTACCACTCTGTGCAATGGCTGGATTTTGAGGCAGATTCAGTCTACCATGTCTAATACGCCTAGGTAACAAGGACCCCACCACCGAGCTCATCGCCTGAACCGGCAAGGCGGAGG
5098
ATCTGCTGCGCCGCCGGTCCGATATATCGGCGTCCTACCGATTACTCGTGAACTGCTGTACCTGAGATTCAGGTCTGCACCAAAAGTACCGATGGCTAAACTCGTGATGCCCGGTGGTTAGACTTAGTACTACACTATGGAGAGTTGGGCATCCGCAATTCCCATAAAGCTATCTGTACCACTCTGTGCAATGGCTGGATTTTGAGGCAGATTCAGTCTACCATATCTAATACGCCTAGGTAACAAGGACCCCACCACCGAGCTCATCGCCTGAACCGGCAAGGCGGAGG
5106
ATCTGCTGCGCCGCCGGCCCGATATATCGGCGTCCTACCGATTACTCGTGAACTGCTGTACCTGAGATTCAGGTCTGCACCAAAAGTACCGATGGCTAAACTCGTGATGCCCGGCGGTTAGACTTAGTACTACACTATGGAGAGTTGGGCATCCGCAATTCCCATAAAGCTATCTGTACCACTCTGTGCAATGGCTGGATTTTGAGGCAGATTCAGTCTACCATGTCTAATACGCCTAGGTAACAAGGACCCCACCACCGAGCTCATCGCCTGAACCGGCAAGGCGGAGG
5105
ATCTGCTGCGCCGCCGGCCCGATATATCGGCGTCCTACCGATTACTCGTGAACTGCTGTACCTGAGATTCAGGTCTGCACCAAAAGTACCGATGGCTAAACTCGTGATGCCCGGCGGTTAGACTTAGTACTACACTATGGAGAGTTGGGCATCCGCAATTCCCATAAAGCTATCTGTACCACTCTGTGCAATGGCTGGATTTTGAGGCAGATTCAGTCTACCATGTCTAATACGCCTAGGTAACAAGGACCCCACCACCGAGCTCATCGCCTGAACCGGCAAGGCGGAGG
5104
ATCTGCTGCGCCGCCGGCCCGATATATCGGCGTCCTACCGATTACTCGTGAACTGCTGTACCTGAGATTCAGGTCTGCACCAAAAGTACCGATGGCTAAACTCGTGATGCCCGGCGGTTAGACTTAGTACTACACTATGGAGAGTTGGGCATCCGCAATTCCCATAAAGCTATCTGTACCACTCTGTGCAATGGCTGGATTTTGAGGCAGATTCAGTCTACCATGTCTAATACGCCTAGGTAACAAGGACCCCACCACCGAGCTCATCGCCTGAACCGGCAAGGCGGAGG
5103
ATCTGCTGCGCCGCCGGTCCGATATATAGGCGTCCTACCGATTACTCGTGAACTGCTGTACCTGAGATTCAGGTCTGCACCAAAAGTACCGATGGCTAAACTCGTGATGCCCGGCGGTTAGACTTAGTACTACACTATGGAGAGTTGGGCATCCGCAATTCCCATAAAGCTATCTGTACCACTCTGTGCAATGGCTGGATTTTGAGGCAGATTCAGTCTACCATGTCTAATACGCCTAGGTAACAAGGACCCCACCACCGAGCTCATCGCCTGAACCGGCAAGGCGGAGG
5108
ATCTGCTGCGCCGCCGGTCCGATATATCGGCGTCCTACCGATTACTCGTGAACTGCTGTACCTGAGATTCAGGTATGCACCAAAAGTACCGATGGCTAAACTCGTGATGCCCGGCGGTTAGACTTAGTACTACACTATGGAGAGTTGGGCATCCGCAATTCCCATAAAGCTATCTGTACCACTCTGTGCAATGGCTGGATTTTGAGGCAGATTCAGTCTACCATGTCTAATACGCCTAGGTAACAAGGACCCCACCACCGAGCTCATCGCCTGAACCGGCAAGGCGGAGG
5107
ATCTGCTGCGCCGCCGGTCCGATATATCGGCGTCCTACCGATTACTCGTGAACTGCTGTACCTGAGATTCAGGTATGCACCAAAAGTACCGATGGCTAAACTCGTGATGCCCGGCGGTTAGACTTAGTACTACACTATGGAGAGTTGGGCATCCGCAATTCCCATAAAGCTATCTGTACCACTCTGTGCAATGGCTGGATTTTGAGGCAGATTCAGTCTACCATGTCTAATACGCCTAGGTAACAAGGACCCCACCACCGAGCTCATCGCCTGAACCGGCAAGGCGGAGG
5102
ATCTGCTGCGCCGCCGGTCCGATATATCGGCGTCCTACCGATTACTCGTGAACTGCTGTACCTGAGATTCAGGTCTGCACCAAAAGTACCGATGGCTAAACTCGTGATGCCCGGCGGTTAGACTTAGTACTACACTATGGAGAGTTGGGCATCCGCAATTCCCATAAAGCTATCTGTACCACTCTGTGCAATGGCTGGATTTTGAGGCAGATTCAGTCTACCATGTCTAATACGCCTAGGTAACAAGGACCCCACCACCGAGCTCATCGCCTGAACCGGCAAGGCGGAGG
5101
ATCTGCTGCGCCGCCGGTCCGATATATCGGCGTCCTACCGATTACTCGTGAACTGCTGTACCTGAGATTCAGGTCTGCACCAAAAGTACCGATGGCTAAACTCGTGATGCCCGGCGGTTAGACTTAGTACTACACTATGGAGAGTTGGGCATCCGCAATTCCCATAAAGCTATCTGTACCACTCTGTGCAATGGCTGGATTTTGAGGCAGATTCAGTCTACCATGTCTAATACGCCTAGGTAACAAGGACCCCACCACCGAGCTCATCGCCTGAACCGGCAAGGCGGAGG
5111
ATCTGCTGCGCCACCGGTCCGATATATCGGCGTCCTACCGATTAATCGTGAACTGCTGTACCCGGGCTTCAGGTCTGCACCAAAAGTACCGATGGCTAAACTCGTGATGCCCGGCGGTTAGACTTAGTACTACACTATGGAGAGTTGGGCATCCGCAATTCCCATAAAGCTATCTGTACCACTCTGTGCAATGGCTGGATTTTGAGGCAGATTCAGTCTACCATGTCTAATACGCCTAGGTAACAAGGACCCCACCACCGAGCTCATCGCCTGAACCGGCAAGGCGGAGG
5110
ATCTGCTGCGCCACCGGTCCGATATATCGGCGTCCTACCGATTAATCGTGAACTGCTGTACCCGGGCTTCAGGTCTGCACCAAAAGTACCGATGGCTAAACTCGTGATGCCCGGCGGTTAGACTTAGTACTACACTATGGAGAGTTGGGCATCCGCAATTCCCATAAAGCTATCTGTACCACTCTGTGCAATGGCTGGATTTTGAGGCAGATTCAGTCTACCATGTCTAATACGCCTAGGTAACAAGGACCCCACCACCGAGCTCATCGCCTGAACCGGCAAGGCGGAGG
5109
ATCTGCTGCGCCGCCGGTCCGATATATCGGCGTCCTACCGATTACTCGTGAACTGCTGTACCTGAGCTTCAGGTCTGCACCAAAAGTACCGATGGCTAAACTCGTGATGCCCGGCGGTTAGACTTAGTACTACACTATGGAGAGTTGGGCATCCGCAATTCCCATAAAGCTATCTGTACCACTCTGTGCAATGGCTGGATTTTGAGGCAGATTCAGTCTACCATGTCTAATACGCCTAGGTAACAAGGACCCCACCACCGAGCTCATCGCCTGAACCGGCAAGGCGGAGG
5100
ATCTGCTGCGCCGCCGGTCCGATATATCGGCGTCCTACCGATTACTCGTGAACTGCTGTACCTGAGATTCAGGTCTGCACCAAAAGTACCGATGGCTAAACTCGTGATGCCCGGCGGTTAGACTTAGTACTACACTATGGAGAGTTGGGCATCCGCAATTCCCATAAAGCTATCTGTACCACTCTGTGCAATGGCTGGATTTTGAGGCAGATTCAGTCTACCATGTCTAATACGCCTAGGTAACAAGGACCCCACCACCGAGCTCATCGCCTGAACCGGCAAGGCGGAGG
5117
ATCTGCTGCGCCGCCGGTCCGATATATCGGCGTCCTACCGATCACTCGTGAACTGCTGTACCTGAGATTCAGGTCTGCACCAAAAGTACCGATGGCTAAACTCGTGATGCCTGGTGGTTAGACTTAGTACTACACTATGGAGAGTTGGGCATCCGAAATTCCCATAAAGCTATCTGTACCACTCTGTGCAATGGCTGGATTTTGAGGCCGATTCAGTCTACCATGTCTAATACGCCTAGGTAACAAGGACCCCAACACCGAGCTCATCGCCTGAACCGGCAAGGCGGAGG
5116
ATCTGCTGCGCCGCCGGTCCGATATATCGGCGTCCTACCGATCACTCGTGAACTGCTGTACCTGAGATTCAGGTCTGCACCAAAAGTACCGATGGCTAAACTCGTGATGCCCGGTGGTTAGACTTAGTACTACACTATGGAGAGTTGGGCATCCGAAATTCCCATAAAGCTATCTGTACCACTCTGTGCAATGGCTGGATTTTGAGGCCGATTCAGTCTACCATGTCTAATACGCCTAGGTAACAAGGACCCCAACACCGAGCTCATCGCCTGAACCGGCAAGGCGGAGG
5115
ATCTGCTGCGCCGCCGGTCCGATATATCGGCGTCCTACCGATCACTCGTGAACTGCTGTACCTGAGATTCAGGTCTGCACCAAAAGTACCGATGGCTAAACTCGTGATGCCCGGTGGTTAGACTTAGTACTACACTATGGAGAGTTGGGCATCCGAAATTCCCATAAAGCTATCTGTACCACTCTGTGCAATGGCTGGATTTTGAGGCCGATTCAGTCTACCATGTCTAATACGCCTAGGTAACAAGGACCCCAACACCGAGCTCATCGCCTGAACCGGCAAGGCGGAGG
5114
ATCTGCTGCGCCGCCGGTCCGATATATCGGCGTCCTACCGATTACTCGTGAACTGCTGTACCTGAGATTCAGGTCTGCACCAAAAGTACCGATGGCTAAACTCGTGATGCCCGGTGGTTAGACTTAGTACTACACTATGGAGAGTTGGGCATCCGAAATTCCCATAAAGCTATCTGTACCACTCTGTGCAATGGCTGGATTTTGAGGCCGATTCAGTCCACCATGTCTAATACGCCTAGGTAACAAGGACCCCACCACCGAGCTCATCGCCTGAACCGGCAAGGCGGAGG
5113
ATCTGCTGCGCCGCCGGTCCGATATATCGGCGTCCTACCGATTACTCGTGAACTGCTGTACCTGAGATTCAGGTCTGCACCAAAAGTACCGATGGCTAAACTCGTGATGCCCGGTGGTTAGACTTAGTACTACACTATGGAGAGTTGGGCATCCGAAATTCCCATAAAGCTATCTGTACCACTCTGTGCAATGGCTGGATTTTGAGGCCGATTCAGTCTACCATGTCTAATACGCCTAGGTAACAAGGACCCCACCACCGAGCTCATCGCCTGAACCGGCAAGGCGGAGG
5112
ATCTGCTGCGCCGCCGGTCCGATATATCGGCGTCCTACCGATTACTCGTGAACTGCTGTACCTGAGATTCAGGTCTGCACCAAAAGTACCGATGGCTAAACTCGTGATGCCCGGTGGTTAGACTTAGTACTACACTATGGAGAGTTGGGCATCCGAAATTCCCATAAAGCTATCTGTACCACTCTGTGCAATGGCTGGATTTTGAGGCCGATTCAGTCTACCATGTCTAATACGCCTAGGTAACAAGGACCCCACCACCGAGCTCATCGCCTGAACCGGCAAGGCGGAGG
5099
ATCTGCTGCGCCGCCGGTCCGATATATCGGCGTCCTACCGATTACTCGTGAACTGCTGTACCTGAGATTCAGGTCTGCACCAAAAGTACCGATGGCTAAACTCGTGATGCCCGGCGGTTAGACTTAGTACTACACTATGGAGAGTTGGGCATCCGCAATTCCCATAAAGCTATCTGTACCACTCTGTGCAATGGCTGGATTTTGAGGCAGATTCAGTCTACCATGTCTAATACGCCTAGGTAACAAGGACCCCACCACCGAGCTCATCGCCTGAACCGGCAAGGCGGAGG
5097
ATCTGCTGCGCCGCCGGTCCGATATATCGGCGTCCTACCGATTACTCGTGAACTGCTGTACCTGAGATTCAGGTCTGCACCAAAAGTACCGATGGCTAAACTCGTGATGCCCGGTGGTTAGACTTAGTACTACACTATGGAGAGTTGGGCATCCGCAATTCCCATAAAGCTATCTGTACCACTCTGTGCAATGGCTGGATTTTGAGGCAGATTCAGTCTACCATGTCTAATACGCCTAGGTAACAAGGACCCCACCACCGAGCTCATCGCCTGAACCGGCAAGGCGGAGG
5024
ATCTGCTGCGCCGCCGGTCCGATATATCGGCGTCCTACCGATTACTCGTGAACTGCTGTACCTGAGATTCAGGTCTGCACCAAAAGTACCGATGGCTAAACTCGTGATGCCCGGTGGTTAGACTTAGTACTACACTATGGAGAGTTGGGCATCCGCAATTCCCATAAAGCTATCTGTACCACTCTGTGCAATGGCTGGATTTTGAGGCAGATTCAGTCTACCATGTCTAATACGCCTAGGTAACAAGGACCCCACCACCGAGCTCATCGCCTGAACCGGCAAGGCGGAGG
4984
ATCTGCTGCGCCGCCGGTCCGATATATCGGCGTCCTACCGATTACTCGTGAACTGCTGTACCTGAGATTCAGGTCTGCACCAAAAGTACCGATGGCTAAACTCGTGATGCCCGGTGGTTAGACTTAGTACTACACTATGGAGAGTTGGGCATCCGCAATTCCCATAAAGCTATCTGTACCACTCTGTGCAATGGCTGGATTTTGAGGCAGATTCAGTCTACCATGTCTAATACGCCTAGGTAACAAGGACCCCACCACCGAGCTCATCGCCTGAACCGGCAAGGCGGAGG
4980
ATCTGCTGCGCCGCCGGTCCGATATATCGGCGTCCTACCGATTACTCGTGAACTGCTGTACCTGAGATTCAGGTCTGCACCAAAAGTACCGATGGCTAAACTCGTGATGCCCGGTGGTTAGACTTAGTACTACACTATGGAGAGTTGGGCATCCGCAATTCCCATAAAGCTATCTGTACCACTCTGTGCAATGGCTGGATTTTGAGGCAGATTCAGTCTACCATGTCTAATACGCCTAGGTAACAAGGACCCCACCACCGAGCTCATCGCCTGAACCGGCAAGGCGGAGG
4974
ATCTGCTGCGCCGCCGGTCCGATATATCGGCGTCCTACCGATTACTCGTGAACTGCTGTACCTGAGATTCAGGTCTGCACCAAAAGTACCGATGGCTAAACTCGTGATGCCCGGTGGTTAGACTTAGTACTACACTATGGAGAGTTGGGCATCCGCAATTCCCATAAAGCTATCTGTACCACTCTGTGCAATGGCTGGATTTTGAGGCAGATTCAGTCTACCATGTCTAATACGCCTAGGTAACAAGGACCCCACCACCGAGCTCATCGCCTGAACCGGCAAGGCGGAGG
4973
ATCTGCTGCGCCGCCGGTCCGATATATCGGCGTCCTACCGATTACTCGTGAACTGCTGTACCTGAGATTCAGGTCTGCACCAAAAGTACCGATGGCTAAACTCGTGATGCCCGGTGGTTAGACTTAGTACTACACTATGGAGAGTTGGGCATCCGCAATTCCCATAAAGCTATCTGTACCACTCTGTGCAATGGCTGGATTTTGAGGCAGATTCAGTCTACCATGTCTAATACGCCTAGGTAACAAGGACCCCACCACCGAGCTCATCGCCTGAACCGGCAAGGCGGAGG
4972
ATCTGCTGCGCCGCCGGTCCGATATATCGGCGTCCTACCGATTACTCGTGAACTGCTGTACCTGAGATTCAGGTCTGCACCAAAAGTACCGATGGCTAAACTCGTGATGCCCGGTGGTTAGACTTAGTACTACACTATGGAGAGTTGGGCATCCGCAATTCCCATAAAGCTATCTGTACCACTCTGTGCAATGGCTGGATTTTGAGGCAGATTCAGTCTACCATGTCTAATACGCCTAGGTAACAAGGACCCCACCACCGAGCTCATCGCCTGAACAGGCAAGGCGGAGG
4971
ATCTGCTGCGCCGCCGGTCCGATATATCGGCGTCCTCCCGATTACTCGTGAACTGCTGTACCTGAGATTCAGGTCTGCACCAAAAGTACCGATGGCTAAACTCGTGATGCCCGGTGGTTAGACTTAGTACTACACTATGGAGAGTTGGGCATCCGCAATTCCCATAAAGCTATCTGTACCACTCTGTGCAATGGCTGGATTTTGAGGCAGATTCAGTCTACCATGTCTAATACGCCTAGGTAACAAGGACCCCACCACCGAGCTCATCGCCTGAACCGGCAAGGCGGAGG
4966
ATCTGCTGCGCCGCCGGTCCGATATATCGGCGTCCTCCCGATTACTCGTGAACTGCTGTACCTGAGATTCAGGTCTGCACCAAAAGTACCGATGGCTAAACTCGTGATGCCCGGTGGTTAGACTTAGTACTACACTATGGAGAGTTGGGCATCCGCAATTCCCATAAAGCTATCTGTACCACTCTGTGCAATGGCTGGATTTTGAGGCAGATTCAGTCTACCATGTCTAATACGCCTAGGTAACAAGGACCCCACCACCGAGCTCATCGCCTGAACCGGCAAGGCGGAGG
5128
ATCTGCTGCGCCGCCGGTCCGATATCTCGGCGTCCTCCCGATTACTCGTGAACTGCTGTACCTGAGATTTAAGTCTGCACCAAAAGTACCGATGGCTAAACTCTTGATGCCCGGTGGTTAGACTTAGTACTACACTATGGAGAGTTGGGCATCCGCCATTCCCATAAAGCTATCTGTACCAGTCTGTGCAATGGCTGGATTTTGAGGCAGATTCAATCTACCATGTCTAATACGCCTAGGTAAAAAGGACCCCACAACCGAGCTCATCGCCTGACCCGGCAAGGCGGAGG
5127
ATCTGCTGCGCCGCCGGTCCGATATCTCGGCGTCCTCCCGATTACTCGTGAACTGCTGTACCTGAGATTCAAGTCTGCACCAAAAGTACCGATGGCTAAACTCTTGATGCCCGGTGGTTAGACTTAGTACTACACTATGGAGAGTTGGGCATCCGCCATTCCCATAAAGCTATCTGTACCAGTCTGTGCAATGGCTGGATTTTGAGGCAGATTCAATCTACCATGTCTAATACGCCTAGGTAAAAAGGACCCCACAACCGAGCTCATCGCCTGACCCGGCAAGGCGGAGG
5126
ATCTGCTGCGCCGCCGGTCCGATATCTCGGCGTCCTCCCGATTACTCGTGAACTGTTGTACCTGAGATTCAAGTCTGCACCAAAAGTACCGATGGCTAAACTCTTGATGCCCGGTGGTTAGACTTAGTACTACACTATGGAGAGTTGGGCATCCGCCATTCCCATAAAGCTATCTGTACCAGTCTGTGCAATGGCTGGATTTTGAGGCAGATTCAATCTACCATGTCTAATACGCCTAGGTAAAAAGGACCCCACAACCGAGCTCATCGCCTGACCCGGCAAGGCGGAGG
5131
ATCTGCTGCGCCGCCGGTCCGATATCTCGGCGTCCTCCCGATTACTCGTGAACTGCTGTACCTGAGATTCAAGTCTGCACCAAAAGTACCGATGGCTAAACTCTTGATGCCCGGTGGTTAGACTTAGTACTACACTATGGAGAGTTGGGCATCCGCCATTCCCATAAAGCTATCTGTACCAGTCTGTGCAATGGCTGGATTTTGAGGCAGATTCAATCTACCATGTCTAATACGCCTAGGTAAAAAGGACCCCACCACCGAGCTCATCGCCTGACCAGGCAAGGCGGAGG
5135
ATCTGCTGCGCCGCCGGTCCGATATCTCGGCGTCCTCCCGATTACTCGTGAACTGCTGTACCTGAGATTCAAGTCTGCACCAAAAGTACCGATGGCTAAACTCTTGATGCCCGGTGGTTAGACTTAGTACTACACTATGGAGAGTTGGGCATCCGCCGTTCCCATAAAGCCATCTGTACCAGTCTGTGCAATGGCTGGATTTTGAGGCAGATTCAATCTACCATGTCTAATACGCCTAGGTAAAAAGGACCCCACCACCGAGCTCATCGCCTGACCAGGCAAGGCGGAGG
5140
ATCTGCTGCGCCGCCGGTCCGATATCTCGGCGTCATCCCGATTACTCGTGAACGGCTGTACATGAGATTCAAGTATGCACCAAAAGTACCGATGGCTAAACTCTTGATGCCCGGTGGTTAGACTTAGTACTACACTATGGAGAGTTGGGAATCCGCCGTTCCCATAAAGCTATCTGTACCAGTCTGTGCAATGGCTGGATTTTGAGGCAGATTCAATCTACCATGTCTAATACGCCTAGGTAAAAAGGACCCCACCACCGAGCGCATCGCCTGACCAGGCAAGGCGGAGA
5139
ATCTGCTGCGCCGCCGGTCCGATATCTCGGCGTCATCCCGATTACTCGTGAACGGCTGTACATGAGATTCAAGTATGCACCAAAAGTACCGATGGCTAAACTCTTGATGCCCGGTGGTTAGACTTAGTACTACACTATGGAGAGTTGGGCATCCGCCGTTCCCATAAAGCTATCTGTACCAGTCTGTGCAATGGCTGGATTTTGAGGCAGATTCAATCTACCATGTCTAATACGCCTAGGTAAAAAGGACCCCACCACCGAGCGCATCGCCTGACCAGGCAAGGCGGAGG
5143
ATCTGCTGCGCCGCCGGTCCGATATCTCGGCGTCATCCCGATTACTCGTGAACGGCTGTACATGAGATTCAAGTATGCACCAAAAGTACCGATGGCTAAACTTTTGATGCCCGGTGGTTAGACTTAGTACTACACTATGGAGAGTTGGGCATCCGCCGTTCCCATAAAGCTATCTGTACCAGTCTGTGCAATGGCTGGATTTTGAGGCAGATTCAATTTACCATGTCTAATACGCCTAGGTAAAAAGGACCCCACCACCGAGCGCATCGCCTGACCAGGCAAGGCGGAGG
5142
ATCTGCTGCGCCGCCGGTCCGATATCTCGGCGTCATCCCGATTACTCGTGAACGGCTGTACATGAGATTCAAGTATGCACCAAAAGTACCGATGGCTAAACTTTTGATGCCCGGTGGTTAGACTTAGTACTACACTATGGAGAGTTGGGCATCCGCCGTTCCCATAAAGCTATCTGTACCAGTCTGTGCAATGGCTGGATTTTGAGGCAGATTCAATCTACCATGTCTAATACGCCTAGGTAAAAAGGACCCCACCACCGAGCGCATCGCCTGACCAGGCAAGGCGGAGG
5141
ATCTGCTGCGCCGCCGGTCCGATATCTCGGCGTCATCCCGATTACTCGTGAACGGCTGTACATGAGATTCAAGTATGCACCAAAAGTACCGATGGCTAAACTTTTGATGCCCGGTGGTTAGACTTAGTACTACACTATGGAGAGTTGGGCATCCGCCGTTCCCATAAAGCTATCTGTACCAGTCTGTGCAATGGCTGGATTTTGAGGCAGATTCAATCTACCATGTCTAATACGCCTAGGTAAAAAGGACCCCACCACCGAGCGCATCGCCTGACCAGGCAAGGCGGAGG
5138
ATCTGCTGCGCCGCCGGTCCGATATCTCGGCGTCATCCCGATTACTCGTGAACGGCTGTACATGAGATTCAAGTATGCACCAAAAGTACCGATGGCTAAACTCTTGATGCCCGGTGGTTAGACTTAGTACTACACTATGGAGAGTTGGGCATCCGCCGTTCCCATAAAGCTATCTGTACCAGTCTGTGCAATGGCTGGATTTTGAGGCAGATTCAATCTACCATGTCTAATACGCCTAGGTAAAAAGGACCCCACCACCGAGCGCATCGCCTGACCAGGCAAGGCGGAGG
5144
ATCTGCTGCGCCGCCGGTCCGATATCTCGGCGTCATCCCGATTACTCGTGAACGGCTGTACCTGAGATTCAAGTATGCACCAAAAGTACCGATGGCTAAACTCTTGATGCCCGGTGGTTAGACTTAGTACTACACTATGGAGAGTTGGGCATCCGCCGTTCCCATAAAGCTATCTGTACCAGTCTGTGCAATGGCTGGATTTTGAGGCAGATTCAATCTACCATGTCTAATACGCCTAGGTAAAAAGGACCCCACCACCGAGCGCATCGCCTGACCAGGCAAGGCGGAGG
5137
ATCTGCTGCGCCGCCGGTCCGATATCTCGGCGTCATCCCGATTACTCGTGAACGGCTGTACCTGAGATTCAAGTATGCACCAAAAGTACCGATGGCTAAACTCTTGATGCCCGGTGGTTAGACTTAGTACTACACTATGGAGAGTTGGGCATCCGCCGTTCCCATAAAGCTATCTGTACCAGTCTGTGCAATGGCTGGATTTTGAGGCAGATTCAATCTACCATGTCTAATACGCCTAGGTAAAAAGGACCCCACCACCGAGCGCATCGCCTGACCAGGCAAGGCGGAGG
5166
ATCTGCTGCGCAGCCGGTCCGATATCTCGGCGTCCTCCCGATTAATCGTGCACTACTGTCCCTGAGATTCAATTATGCACCAAAAGTACCGACGGCTAAAATCTTGATGCCCGGTGGTTAGACTTAGTACTACACTATGTAGAGTTGGGCATCCGCCGTTCCCATAAAGCTATCTGTACCAGTCTGTGCCATGGCTGGCTTTGGAGGCAGATGCAATCTACCATGTCTAATACGCCTAGGTAAAAAGGACCCCACCACCGAGCTCATCGCCTGACCAGGCAGGGCGGAGG
5165
ATCTGCTGCGCAGCCGGTCCGATATCTCGGCGTCCTCCCGATTAATCGTGCACTACTGTCCCTGAGATTCAATTATGCACCAAAAGTACCGACGGCTAAAATCTTGATGCCCGGTGGTTAGACTTAGTACTACACTATGTAGAGTTGGGCATCCGCCGTTCCCATAAAGCTATCTGTACCAGTCTGTGCCATGGCTGGCTTTGGAGGCAGATGCAATCTACCATGTCTAATACGCCTAGGTAAAAAGGACCCCACCACCGAGCTCATCGCCTGACCAGGCAGGGCGGAGG
5164
ATCTGCTGCGCCGCCGGTCCGATATCTCGGCGTCCTCCCGATTAATCGTGCACTACTGTCCCTGAGATTCAATTATGCACCAAAAGTACCGACGGCTAAAATCTTGATGCCCGGTGGTTAGACTTAGTACTACACTATGTAGAGTTGGGCATCCGCCGTTCCCATAAAGCTATCTGTACCAGTCTGTGCCATGGCTGGCTTTGGAGGCAGATGCAATCTACCATGTCTAATACGCCTAGGTAAAAAGGACCCCACCACCGAGCTCATCGCCTGACCAGGCAGGGCGGAGG
5168
ATCTGCTGCGCCGCCGGTCCGATATCTCGGCGTCCTCCCGATTAATCGTGCACTACTGTCCCTGAGATTCGATTATGCACCAAAAGTACCGACGGCTAAAATCTTGATGCCCGGTGGTTAGACTTAGTACTACACTATGTAGAGTTGGGCATCCGCCGTTCCCATAAAGCTATCTGTACCAGTCTGTGCCATGGCTGGCTTTGGAGGCAGATGCAATCTACCATGTCTAATACGCCTAGGTAAAAAGGACCCCACCACCGAGCTCATCGCCTGACCAGGCAGGGCGGAGG
5167
ATCTGCTGCGCCGCCGGTCCGATAGCTCGGCGTCCTCCCGATTAATCGTGCACTACTGTCCCTGAGATTCAATTATGCACCAAAAGTACCGACGGCTAAAATCTTGATGCCCGGTGGTTAGACTTAGTACTACACTATGTAGAGTTGGGCATCCGCCGTTCCCATAAAGCTATCTGTACCAGTCTGTGCCATGGCTGGCTTTGGAGGCAGATGCAATCTACCATGTCTAATACGCCTAGGTAAAAAGGACCCCACCACCGAGCTCATCGCCTGACCAGGCAGGGCGGAGG
5163
ATCTGCTGCGCCGCCGGTCCGATATCTCGGCGTCCTCCCGATTAATCGTGCACTACTGTCCCTGAGATTCAATTATGCACCAAAAGTACCGACGGCTAAAATCTTGATGCCCGGTGGTTAGACTTAGTACTACACTATGTAGAGTTGGGCATCCGCCGTTCCCATAAAGCTATCTGTACCAGTCTGTGCCATGGCTGGCTTTGGAGGCAGATGCAATCTACCATGTCTAATACGCCTAGGTAAAAAGGACCCCACCACCGAGCTCATCGCCTGACCAGGCAGGGCGGAGG
5170
ATCTGCTGCGCCGCCGGTCCGATATCTCGGCGTCCTCCCGATTAATCGTGCACTACTGTCCCTGAGATTCAATTATGCACCAAAAGTACCGACGGCTAAAATCGTGATGCCCGGTGGTTAGACTTAGTACTACACTATGTAGAGTTGGGCATCCGCCGTTCCCATAAAGCTATCTGTACCAGTCTGTGCCATGGCTGGCTTTGGAGGCAGATGCAATCTACCATGTCCAATACGCCTAGGTAAAAAGGACCCCACCACCGAGCTCATCGCCTGACCAGGCAGGGCGGAGG
5171
ATCTGCTGCGCCGCCGGTCCGATATCTCGGCGTCCTCCCGATTAATCGTGCACTACTGTCCCTGAGATTCAATTATGCACCAAAAGTACCGACGGCTAAAATCTTGATGCCCGGTGGTTAGACTTAGTACTACACTATGTAGAGTTGGGCATCCGCCGTTCCCATAAAGCTATCTGTACCAGTCTGTGCCATGGCTGGCTTTGGAGGCAGATGCAATCTACCATGTCCAATACGCCTAGGTAAAAAGGACCCCACCACCGAGCTCATCGCCTGACCAGGCAGGGCGGAGG
5169
ATCTGCTGCGCCGCCGGTCCGATATCTCGGCGTCCTCCCGATTAATCGTGCACTACTGTCCCTGAGATTCAATTATGCACCAAAAGTACCGACGGCTAAAATCTTGATGCCCGGTGGTTAGACTTAGTACTACACTATGTAGAGTTGGGCATCCGCCGTTCCCATAAAGCTATCTGTACCAGTCTGTGCCATGGCTGGCTTTGGAGGCAGATGCAATCTACCATGTCCAATACGCCTAGGTAAAAAGGACCCCACCACCGAGCTCATCGCCTGACCAGGCAGGGCGGAGG
5162
ATCTGCTGCGCCGCCGGTCCGATATCTCGGCGTCCTCCCGATTAATCGTGCACTACTGTCCCTGAGATTCAATTATGCACCAAAAGTACCGACGGCTAAAATCTTGATGCCCGGTGGTTAGACTTAGTACTACACTATGTAGAGTTGGGCATCCGCCGTTCCCATAAAGCTATCTGTACCAGTCTGTGCCATGGCTGGCTTTGGAGGCAGATGCAATCTACCATGTCTAATACGCCTAGGTAAAAAGGACCCCACCACCGAGCTCATCGCCTGACCAGGCAGGGCGGAGG
5174
ATCTGCTGCGCCGCCGGTCCGATATCTCGGCGTCCTCCCGATTAATCGTGCACTACTGTCCCTGAGATTCAATTATGCACCAAAAGTACCGACGGCTAAAATCTTGATGCCCGGTGGTTAGACTTAGTACTACACTATGTAGAGTTGGGCATCCGCCGTTCCCCTAAAGCTATCTGTACCAGTCTGTGCCATGGCTGGCTTTTGAGGCAGATGCAATCTACCATGTCTAATACGCCTAGGTAAAAAGGACCCCACCACCGAGCTCATCGCCTGACCAGGCAGGGCGGAGG
5173
ATCTGCTGCGCCGCCGGTCCGATATCTCGGCGTCCTCCCGATTAATCGTGCACTACTGTCCCTGAGATTCAATTATGCACCAAAAGTACCGACGGCTAAAATCTTGATGCCCGGTGGTTAGACTTAGTACTACACTATGTAGAGTTGGGCATCCGCCGTTCCCATAAAGCTATCTGTACCAGTCTGTGCCATGGCTGGCTTTTGAGGCAGATGCAATCTACCATGTCTAATACGCCTAGGTAAAAAGGACCCCACCACCGAGCTCATCGCCTGACCAGGCAGGGCGGAGG
5179
ATCTGCTGCGCCGCCGGTCCGATATCTCGGCGTCCTCCCGATTAATCGTGCACTACTGTCCCTGAGATTCAATTAGGCACCAAAAGTACCGACGGCTAAAATCTTGATGCCCGGTGGTTAGACTTAGTACTACACTATGTAGAGTTGGGCATCCGCCGTTCCCATAAAGCTATCTGTACCAGTCTGTGCCATGGCTGGCTTTTGAGGCAGATGCAATCTACCATGTCTAATACTCCTAGGTAAAAAGGACCCCACCACCGAGCTCATCGCCTGACCAGGCAGGGCGGAGG
5178
ATCTGATGCGCCGCCGGTCCGATATCTCGGCGTCCTCCCGATTAATCGTGCACTACTGTCCCTGAGATTCAATTATGCACCAAAAGTACCGACGGCTAAAATCTTGATGCCCGGTGGTTAGACTTAGTACTACACTATGTAGAGTTGGGCATCCGCCGTTCCCATAAAGCTATCTGTACCAGTCTGTGCCATGGCTGGCTTTTGAGGCAGATGCAATCTACCATGTCTAATACGCCTAGGTAAAAAGGACCCCACCACCGAGCTCATCGCCTGACCAGGCAGGGCGGAGG
5188
ATCTGCTGCGCCGCCGGTCCGATATCTCGGCGTCCTCCCGATTAATCGTGCACTACTGTCCCTGAGATTCAATTATGCACCAAAAATACCGACGGCTAAAGTCTTGATGCCCGGTGGTTAGACTTAGTACTACACTATGTAGAGTTGGGCATCCGCCGTTCCCATAAAGCTATCTGTACCAGTCTGTTCCATGGCTGGCTTTTGAGGCAGATGCAATCTACCATGTCTAATACGCCTAGGTAAAAAGGACCCCACCACCGAGCTCATCGCCTGACCAGGCAGGGCGGCGG
5187
ATCTGCTGCGCCGCCGGTCCGATATCTCGGCGTCCTCCCGATTAATCGTGCACTACTGTCCCTGAGATTCAATTATGCACCAAAAGTACCGACGGCTAAAGTCTTGATGCCCGGTGGTTAGACTTAGTACTACACTATGTAGAGTTGGGCATCCGCCGTTCCCATAAAGCTATCTGTACCAGTCTGTTCCATGGCTGGCTTTTGAGGCAGATGCAATCTACCATGTCTAATACGCCTAGGTAAAAAGGACCCCACCACCGAGCTCATCGCCTGACCAGGCAGGGCGGCGG
5197
ATCTGCTGCGCCGCCGGTCCGATATCTCGGCGTCCTCCCGATTAATCGTGCACTACTGTCCCTGAGATTCAATTCTGCACCAGAAGTACCGACGGCTAAAGTCTTGATGTCCGGTGGTTAGACTTAGTACTACACTATGTAGAGTTGGGCATCCGCCGTTCCCATAAAGCTATCTGTACTAGTCTGTTCCATGGCTGGCTGTTGAGGCAGATGCAATCTACCATGCCTAATACGCCTAGGTAAAAAGGACCCCACCACCGAGCTCATCGCCTGACCAGGCAGGGCGGCGG
5203
ATCTGCTGCGCCGCCGGTCCGATATCTCGGCGTCCTCCCGATTAATCGTACACTACTGTCCTTGAGATTCAATTATGCACCAGAAGTACCGACGGCTAAAGTCTTGATGTCCGGTGGTTAGACTTAGTACTACACTATGTAGAGTTGGGCATCCGCCGTTCCCATAAAGCTATCTGTACCAGTCTGTTCCATGGCTGGCTGTTGAGGTAGATGCAATCTACCATGCCTAATACGCCTAGGTAAAAAGGACCCAACCACCGAGCTCAGCGCCTGACCAGGCAGGGCGGCGG
5202
ATCTGCTGCGCCGCCGGTCCGATATCTCGGCGTCCTCCCGATTAATCGTACACTACTGTCCTTGAGATTCAATTATGCACCAGAAGTACCGACGGCTAAAGTCTTGATGTCCGGTGGTTAGACTTAGTACTACACTATGTAGAGTTGGGCATCCGCCGTTCCCATAAAGCTATCTGTACCAGTCTGTTCCATGGCTGGCTGTTGAGGCAGATGCAATCTACCATGCCTAATACGCCTAGGTAAAAAGGACCCAACCACCGAGCTCAGCGCCTGACCAGGCAGGGCGGCGG
5201
ATCTGCTGCGCCGCCGGTCCGATATCTCGGCGTCCTCCCGATTAATCGTACACTACTGTCCTTGAGATTCAATTATGCACCAGAAGTACCGACGGCTAAAGTCTTGATGTCCGGTGGTTAGACTTAGTACTACACTATGTAGAGTTGGGCATCCGCCGTTCCCATAAAGCTATCTGTACCAGTCTGTTCCATGGCTGGCTGTTGAGGCAGATGCAATCTACCATGCCTAATACGCCTAGGTAAAAAGGACCCAACCACCGAGCTCAGCGCCTGAACAGGCAGGGCGGCGG
5205
ATCTGCTGCGCCGCCGGTCCGATATCTCGGCGTCCTACCGATTAATCGTGCACTACTGTCCCTGAGATTCAATTATGCACCAGAAGTACCGACGGCTAAAGTCTTGATGTCCGGTGGTTAGACTTAGTACTACACTATGTAGAGTTGGGCATCCGCCGTTCCCATAAAGCTATCTGTACCAGTCTGTTCCATGACTGGCTGTTGAGGCAGATGCAATCTACCATGCCTAATACGCCTAGGTAAAAAGGACCCAACCACCGAGCTCAGCGCCTGACCAGGCAGGGCGGCGG
5207
ATCTGCTGCGCCGCCGGTCCGATATCTCGGCGTCCTCCCGATTAATCGTGCACTACTGTCCCTGAGATTCAATTATGCACCAGAAGTACCGACGGCTAAAGTCTTGATGTCCGGTGGTTAGACTTAGTACTACACTATGTAGAGTTGGGCATCCGCCGTTCCCATAAAGCTATCTGTACCAGTCTGTTCCATGACTGGCTGTTGAGGCAGATGCAATCTACCATGCCTAATACGCCTAGGTAAAAAGGACCCAACCACCGAGCGCAGCGCCTGACCAGGCAGGGCGGCGG
5206
ATCTGCTGCGCCGCCGGTCCGATATCTCGGCGTCCTCCCGATTAATCGTGCACTACTGTCCCTGAGATTCAATTATGCACCAGAAGTACCGACGGCTAAAGTCTTGATGTCCGGTGGTTAGACTTAGTACTACACTATGTAGAGTTGGGCATCCGCCGTTCCCATAAAGCTATCTGTACCAGTCTGTTCCATGACTGGCTGTTGAGGCAGATGCAATCTACCATGCCTAATACGCCTAGGTAAAAAGGACCCAACCACCGAGCTCAGCGCCTGACCAGGCAGGGCGGCGG
5204
ATCTGCTGCGCCGCCGGTCCGATATCTCGGCGTCCTCCCGATTAATCGTGCACTACTGTCCCTGAGATTCAATTATGCACCAGAAGTACCGACGGCTAAAGTCTTGATGTCCGGTGGTTAGACTTAGTACTACACTATGTAGAGTTGGGCATCCGCCGTTCCCATAAAGCTATCTGTACCAGTCTGTTCCATGACTGGCTGTTGAGGCAGATGCAATCTACCATGCCTAATACGCCTAGGTAAAAAGGACCCAACCACCGAGCTCAGCGCCTGACCAGGCAGGGCGGCGG
5200
ATCTGCTGCGCCGCCGGTCCGATATCTCGGCGTCCTCCCGATTAATCGTACACTACTGTCCCTGAGATTCAATTATGCACCAGAAGTACCGACGGCTAAAGTCTTGATGTCCGGTGGTTAGACTTAGTACTACACTATGTAGAGTTGGGCATCCGCCGTTCCCATAAAGCTATCTGTACCAGTCTGTTCCATGACTGGCTGTTGAGGCAGATGCAATCTACCATGCCTAATACGCCTAGGTAAAAAGGACCCAACCACCGAGCTCAGCGCCTGACCAGGCAGGGCGGCGG
5199
ATCTGCTGCGCCGCCGGTCCGATATCTCGGCGTCCTCCCGATTAATCGTGCACTACTGTCCCTGAGATTCAATTATGCACCAGAAGTACCGACGGCTAAAGTCTTGATGTCCGGTGGTTAGACTTAGTACTACACTATGTAGAGTTGGGCATCCGCCGTTCCCATAAAGCTATCTGTACCAGTCTGTTCCATGGCTGGCTGTTGAGGCAGATGCAATCTACCATGCCTAATACGCCTAGGTAAAAAGGACCCAACCACCGAGCTCAGCGCCTGACCAGGCAGGGCGGCGG
5198
ATCTGCTGCGCCGCCGGTCCGATATCTCGGCGTCCTCCCGATTAATCGTGCACTACTGTCCCTGAGATTCAATTATGCACCAGAAGTACCGACGGCTAAAGTCTTGATGTCCGGTGGTTAGACTTAGTACTACACTATGTAGAGTTGGGCATCCGCCGTTCCCATAAAGCTATCTGTACCAGTCTGTTCCATGGCTGGCTGTTGAGGCAGATGCAATCTACCATGCCTAATACGCCTAGGTAAAAAGGACCCAACCACCGAGCTCAGCGCCTGACCAGGCAGGGCGGCGG
5196
ATCTGCTGCGCCGCCGGTCCGATATCTCGGCGTCCTCCCGATTAATCGTGCACTACTGTCCCTGAGATTCAATTATGCACCAGAAGTACCGACGGCTAAAGTCTTGATGTCCGGTGGTTAGACTTAGTACTACACTATGTAGAGTTGGGCATCCGCCGTTCCCATAAAGCTATCTGTACTAGTCTGTTCCATGGCTGGCTGTTGAGGCAGATGCAATCTACCATGCCTAATACGCCTAGGTAAAAAGGACCCAACCACCGAGCTCAGCGCCTGACCAGGCAGGGCGGCGG
5210
ATCTGCTGCGCCGCCGGTCCGATATCTCGGCGTCCTCCCGATTAATCGTGCACTACTGTCCCTGAGATTCAATTATGCACCAGAAGTACCGACGGCTAAAGTCTTGATGTCCGGTGGTTAGACTTAGTACTACACTATGTAGAGTTGGGCATCCGCCGTTCCCATAAAGCTATCTGTACCAGTCTGTTCCATGGCTGGCTGTTAAGGCAGATGCAATCTACCATGCCTAATACGCCTAGGTAAAAAGGACCCCACCACCGAGCTCATCGCCTGACCAGGCAGGGCGGCGG
5209
ATCTGCTGCGCCGCCGGTCCGATATCTCGGCGTCCTCCCGATTAATCGTGCACTACTGTCCCTGAGATTCAATTATGCACCAGAAGTACCGACGGCTAAAGTCTTGATGTCCGGTGGTTAGACTTAGTACTACACTATGTAGAGTTGGGCATCCGCCGTTCCCATAAAGCTATCTGTACCAGTCTGTTCCATGGCTGGCTGTTAAGGCAGATGCAATCTACCATGCCTAATACGCCTAGGTAAAAAGGACCCCACCACCGAGCTCATCGCCTGACCAGGCAGGGCGGCGG
5208
ATCTGCTGCGCCGCCGGTCCGATATCTCGGCGTCCTCCCGATTAATCGTGCACTACTGTCCCTGAGATTCAATTATGCACCAGAAGTACCGACGGCTAAAGTCTTGATGTCCGGTGGTTAGACTTAGTACTACACTATGTAGAGTTGGGCATCCGCCGTTCCCATAAAGCTATCTGTACCAGTCTGTTCCATGGCTGGCTGTTAAGGCAGATGCAATCTACCATGCCTAATACGCCTAGGTAAAAAGGACCCCACCACCGAGCTCATCGCCTGACCAGGCAGGGCGGCGG
5195
ATCTGCTGCGCCGCCGGTCCGATATCTCGGCGTCCTCCCGATTAATCGTGCACTACTGTCCCTGAGATTCAATTATGCACCAGAAGTACCGACGGCTAAAGTCTTGATGTCCGGTGGTTAGACTTAGTACTACACTATGTAGAGTTGGGCATCCGCCGTTCCCATAAAGCTATCTGTACCAGTCTGTTCCATGGCTGGCTGTTGAGGCAGATGCAATCTACCATGCCTAATACGCCTAGGTAAAAAGGACCCCACCACCGAGCTCATCGCCTGACCAGGCAGGGCGGCGG
5194
ATCTGCTGCGCCGCCGGTCCGATATCTCGGCGTCCTCCCGATTAATCGTGCACTACTGTCCCTGAGATTCAATTATGCACCAGAAGTACCGACGGCTAAAGTCTTGATGTCCGGTGGTTAGACTTAGTACTACACTATGTAGAGTTGGGCATCCGCCGTTCCCATAAAGCTATCTGTACCAGTCTGTTCCATGGCTGGCTGTTGAGGCAGATGCAATCTACCATGCCTAATACGCCTAGGTAAAAAGGACCCCACCACCGAGCTCATCGCCTGACCAGGCAGGGCGGCGG
5193
ATCTGCTGCGCCGCCGGTCCGATATCTCGGCGTCCTCCCGATTAATCGTGCACTACTGTCCCTGAGATTCAATTATGCACCAGAAGTACCGACGGCTAAAGTCTTGATGTCCGGTGGTTAGACTTAGTACTACACTATGTAGAGTTGGGCATCCGCCGTTCCCATAAAGCTATCTGTACCAGTCTGTTCCATGGCTGGCTGTTGAGGCAGATGCAATCTACCATGCCTAATACGCCTAGGTAAAAAGGACCCCACCACCGAGCTCATCGCCTGACCAGGCAGGGCGGCGG
5192
ATCTGCTGCGCCGCCGGTCCGATATCTCGGCGTCCTCCCGATTAATCGTGCACTACTGTCCCTGAGATTCAATTATGCACCAGAAGTACCGACGGCTAAAGTCTTGATGTCCGGTGGTTAGACTTAGTACTACACTATGTAGAGTTGGGCATCCGCCGTTCCCATAAAGCTATCTGTACCAGTCTGTTCCATGGCTGGCTTTTGAGGCAGATGCAATCTACCATGCCTAATACGCCTAGGTAAAAAGGACCCCACCACCGAGCTCATCGCCTGACCAGGCAGGGCGGCGG
5191
ATCTGCTGCGCCGCCGGTCCGATATCTCGGCGTCCTCCCGATTAATCGTGCACTACTGTCCCTGAGATTCAATTATGCACCAAAAGTACCGACGGCTAAAGTCTTGATGTCCGGTGGTTAGACTTAGTACTACACTATGTAGAGTTGGGCATCCGCCGTTCCCATAAAGCTATCTGTACCAGTCTGTTCCATGGCTGGCTTTTGAGGCAGATGCAATCTACCATGTCTAATACGCCTAGGTAAAAAGGACCCCACCACCGAGCTCATCGCCTGACCAGGCAGGGCGGCGG
5213
ATCTGCTGCGCCGCCGGTCCGATATCTCGGCGTCCTCCCTATTAATCGTGCACTACTGTCCCTGAGATTCAATTATGCACCAAAAGTACCGACGGCTAAAGTCTTGATGCCCGGTGGTTAGACTTAGTACTACACTATGTAGAGTTGGGCATCCGCCGTTCCCATAAAGCTATCTGTACCAGTCTGTTCCATAGTTGGCTTTTGAGGCAGATGCAATCTACCAGGTCTAATACGCCTAGGTAAAAAGGACCCCACCACCGAGCTCATCGCCTGACCAGGCAGGGCGGCGG
5212
ATCTGCTGCGCCGCCGGTCCGATATCTCGGCGTCCTCCCTATTAATCGTGCACTACTGTCCCTGAGATTCAATTATGCACCAAAAGTACCGACGGCTAAAGTCTTGATGCCCGGTGGTTAGACTTAGTACTACACTATGTAGAGTTGGGCATCCGCCGTTCCCATAAAGCTATCTGTACCAGTCTGTTCCATAGTTGGCTTTTGAGGCAGATGCAATCTACCAGGTCTAATACGCCTAGGTAAAAAGGACCCCACCACCGAGCTCATCGCCTGACCAGGCAGGGCGGCGG
5221
ATCTGCTGCGCCGCCGGTCCGAGATCTCGGCGTCTTCCCTATTAATCGTGCACTACTGTCCCTGAGATTCAATTATGCACCAAAAGTACCGACGGCTAAAGTCTTGATGCCCGGTGGTTAGACTTAGTACTACACTATGTAGAGTTGGGCATCCGCCGTTCCCATAAAGCTATCTGTACCAGTCTGTTCCATGGCTGGCTTTTGAGGCAGATGCAATCTACCATGTCTAATACGCCTAGGTAAAAAGGACCCCACCACCGAGCTCATCGCCTGACCAGGCGGGGCGGCGG
5225
ATCTGCTGCGCAGCCGATCCGATATCTCGGCGTCTTCCCTATTAAGCGTGCACTACTGTCCCTGAGATTCAATTATGCACCAAAAGTACCGACGGCTAAAGTCTTGATGCCCGGTGGTTAGACTTAGTACTACACTATGTAGAGTTGGGCATCCGCCGTTCCCATAAAGCTATCTGTACCAGTCTGTTCCATGGCTGGCTTTTGAGGCAGATGCAATCTACCATGTCTAATACGCCTAGGTAAAAAGGACCCCACCACCGAGCTCATCGCCTGACCAGGCGGGGCGGCGG
5224
ATCTGCTGCGCAGCCGGTCCGATATCTCGGCGTCTTCCCTATTAATCGTGCACTACTGTCCCTGAGATTCAATTATGCACCAAAAGTACCGACGGCTAAAGTCTTGATGCCCGGTGGTTAGACTTAGTACTACACTATGTAGAGTTGGGCATCCGCCGTTCCCATAAAGCTATCTGTACCAGTCTGTTCCATGGCTGGCTTTTGAGGCAGATGCAATCTACCATGTCTAATACGCCTAGGTAAAAAGGACCCCACCACCGAGCTCATCGCCTGACCAGGCGGGGCGGCGG
5228
ATCTGCTGCGCAGCCGGTCCGATATCTCGGCGTCTTCCCTATTAATCGTGCACTACTGTCCCTGAGATTCAATTATGAACCAAAAGTACCGACGGCTAAAGTCTTGATGCCCGGTGGTTAGACTTAGTACTACACTATGTAGAGTTGGGCATCCGCCGTTCCCATAAAGCTATATGTACCAGTCTGTTCCATGGCTGGCTTTTGAGGCAGATGCAATCTACCATGTCTAATACGCCTAGGTAAAAAGGACCCCACCACTGAGCTCATCGCCTGACCAGGCGGGGCGGCGG
5229
ATCTGCTGCGCAGCCGGTCCGATATCTCGGCGTCTTCCCTATTAATCGTGCACTACTGTCCCTGAGATTCAATTATGCACCAAAAGTACCGACGGCTAAAGTCTTGATGCCCGGTGGTTAGACTTAGTACTACACTATGTAGAGTTGGGCATCCGCCGTTCCCATAAAGCTATCTGTACCAGTCTGTTCCATGGCTGGCTTTTGAGGCAGATGCAATCTACCATGTCTAATACGCCTAGGTAAAAAGGACCCCACCACCGAGCTCATCGCCTGACCAGGCGGGGCGGCTG
5227
ATCTGCTGCGCAGCCGGTCCGATATCTCGGCGTCTTCCCTATTAATCGTGCACTACTGTCCCTGAGATTCAATTATGCACCAAAAGTACCGACGGCTAAAGTCTTGATGCCCGGTGGTTAGACTTAGTACTACACTATGTAGAGTTGGGCATCCGCCGTTCCCATAAAGCTATCTGTACCAGTCTGTTCCATGGCTGGCTTTTGAGGCAGATGCAATCTACCATGTCTAATACGCCTAGGTAAAAAGGACCCCACCACCGAGCTCATCGCCTGACCAGGCGGGGCGGCGG
5226
ATCTGCTGCGCAGCCGGTCCGATATCTCGGCGTCTTCCCTATTAATCGTGCACTACTGTCCCTGAGATTCAATTATGCACCAAAAGTACCGACGGCTAAAGTCTTGATGCCCGGTGGTTAGACTTAGTACTACACTATGTAGAGTTGGGCATCCGCCGTTCCCATAAAGCTATCTGTACCAGTCTGTTCCATGGCTGGCTTTTGAGGCAGATGCAATCTACCATGTCTAATACGCCTAGGTAAAAAGGACCCCACCACCGAGCTCATCGCCTGACCAGGCGGGGCGGCGG
5223
ATCTGCTGCGCAGCCGGTCCGATATCTCGGCGTCTTCCCTATTAATCGTGCACTACTGTCCCTGAGATTCAATTATGCACCAAAAGTACCGACGGCTAAAGTCTTGATGCCCGGTGGTTAGACTTAGTACTACACTATGTAGAGTTGGGCATCCGCCGTTCCCATAAAGCTATCTGTACCAGTCTGTTCCATGGCTGGCTTTTGAGGCAGATGCAATCTACCATGTCTAATACGCCTAGGTAAAAAGGACCCCACCACCGAGCTCATCGCCTGACCAGGCGGGGCGGCGG
5222
ATCTGCTGCGCAGCCGGTCCGATATCTCGGCGTCTTCCCTATTAATCGTGCACTACTGTCCCTGAGATTCAATTATGCACCAAAAGTACCGACGGCTAAAGTCTTGATGCCCGGTGGTTAGACTTAGTACTACACTATGTAGAGTTGGGCATCCGCCGTTCCCATAAAGCTATCTGTACCAGTCTGTTCCATGGCTGGCTTTTGAGGCAGATGCAATCTACCATGTCTAATACGCCTAGGTAAAAAGGACCCCACCACCGAGCTCATCGCCTGACCAGGCGGGGCGGCGG
5220
ATCTGCTGCGCAGCCGGTCCGAGATCTCGGCGTCTTCCCTATTAATCGTGCACTACTGTCCCTGAGATTCAATTATGCACCAAAAGTACCGACGGCTAAAGTCTTGATGCCCGGTGGTTAGACTTAGTACTACACTATGTAGAGTTGGGCATCCGCCGTTCCCATAAAGCTATCTGTACCAGTCTGTTCCATGGCTGGCTTTTGAGGCAGATGCAATCTACCATGTCTAATACGCCTAGGTAAAAAGGACCCCACCACCGAGCTCATCGCCTGACCAGGCGGGGCGGCGG
5219
ATCTGCTGCGCCGCCGGTCCGATATCTCGGCGTCTTCCCTATTAATCGTGCACTACTGTCCCTGAGATTCAATTATGCACCAAAAGTACCGACGGCTAAAGTCTTGATGCCCGGTGGTTAGACTTAGTACTACACTATGTAGAGTTGGGCATCCGCCGTTCCCATAAAGCTATCTGTACCAGTCTGTTCCATGGCTGGCTTTTGAGGCAGATGCAATCTACCATGTCTAATACGCCTAGGTAAAAAGGACCCCACCACCGAGCTCATCGCCTGACCAGGCGGGGCGGCGG
5218
ATCTGCTGCGCCGCCGGTCCGATATCTCGGCGTCTTCCCTATTAATCGTGCACTACTGTCCCTGAGATTCAATTATGCACCAAAAGTACCGACGGCTAAAGTCTTGATGCCCGGTGGTTAGACTTAGTACTACACTATGTAGAGTTGGGCATCCGCCGTTCCCATAAAGCTATCTGTACCAGTCTGTTCCATGGCTGGCTTTTGAGGCAGATGCAATCTACCATGTCTAATACGCCTAGGTAAAAAGGACCCCACCACCGAGCTCATCGCCTGACCAGGCGGGGCGGCGG
5232
ATCTGCTGCGCCGCCGGTCCGATATCTCGGCGTCTTCCCTGTTAATCGTGCACTACTGTCCCTGAGATTCAATTATGCACCAAAAGTACCGACGGCTAAAGTCTTGATGCCCGGTGGTTAGACTTAGTACTCCACTATGTAGAGTTGGGCATCCGCCGTTCCCATAGAGCTATCTGTACCAGTCTGTTCCATGGCTGGCTTTTGAGGCAGATGCAATCTACCATGTCTAATACGCCTAGGTAACAAGGACCCCACCACCGAGCTCATCGCCTGACCAGGCAGGGCGGCGG
5231
ATCTGCTGCGCCGCCGGTCCGATATCTCGGCGTCTTCCCTATTAATCGTGCACTACTGTCCCTGAGATTCAATTATGCACCAAAAGTACCGACGGCTAAAGTCTTGATGCCCGGTGGTTAGACTTAGTACTACACTATGTAGAGTTGGGCATCCGCCGTTCCCATAGAGCTATCTGTACCAGTCTGTTCCATGGCTGGCTTTTGAGGCAGATGCAATCTACCATGTCTAATACGCCTAGGTAACAAGGACCCCACCACCGAGCTCATCGCCTGACCAGGCAGGGCGGCGG
5230
ATCTGCTGCGCCGCCGGTCCGATATCTCGGCGTCTTCCCTATTAATCGTGCACTACTGTCCCTGAGATTCAATTATGCACCAAAAGTACCGACGGCTAAAGTCTTGATGCCCGGTGGTTAGACTTAGTACTACACTATGTAGAGTTGGGCATCCGCCGTTCCCATAGAGCTATCTGTACCAGTCTGTTCCATGGCTGGCTTTTGAGGCAGATGCAATCTACCATGTCTAATACGCCTAGGTAAAAAGGACCCCACCACCGAGCTCATCGCCTGACCAGGCAGGGCGGCGG
5217
ATCTGCTGCGCCGCCGGTCCGATATCTCGGCGTCTTCCCTATTAATCGTGCACTACTGTCCCTGAGATTCAATTATGCACCAAAAGTACCGACGGCTAAAGTCTTGATGCCCGGTGGTTAGACTTAGTACTACACTATGTAGAGTTGGGCATCCGCCGTTCCCATAAAGCTATCTGTACCAGTCTGTTCCATGGCTGGCTTTTGAGGCAGATGCAATCTACCATGTCTAATACGCCTAGGTAAAAAGGACCCCACCACCGAGCTCATCGCCTGACCAGGCAGGGCGGCGG
5233
ATCTGCTGCGCCGCCGGTCCGATATCTCGGCGTCTTCCCTATTAATCGTGCACTACTGTCCCTGAGATTCAATTATGCACCAAAAGTACCGACGGCTAAAGTCTTGATGCCCGGTGGTTAGACTTAGTACTACACTATGTAGAGTTGGGCATCCGCCGTTCCCATAAAGCTATCTGTACCAGTCTGTTCCATGGCTGGCTTTTGAGGCAGATGCAATCTACCATGTCTAATACGCCTAGGTAAAAAGGACCCCACCACCGAGCTCATCGCCTGACCAGGCAGGGCGGCGG
5216
ATCTGCTGCGCCGCCGGTCCGATATCTCGGCGTCTTCCCTATTAATCGTGCACTACTGTCCCTGAGATTCAATTATGCACCAAAAGTACCGACGGCTAAAGTCTTGATGCCCGGTGGTTAGACTTAGTACTACACTATGTAGAGTTGGGCATCCGCCGTTCCCATAAAGCTATCTGTACCAGTCTGTTCCATGGCTGGCTTTTGAGGCAGATGCAATCTACCATGTCTAATACGCCTAGGTAAAAAGGACCCCACCACCGAGCTCATCGCCTGACCAGGCAGGGCGGCGG
5240
ATCTGCTGCGCCGCCGGTCCGATATCTCGGCGTCTTCCCTATTCATCGTGCACTACTGTCCCTGAGATGCAATTATGCACCAACAGTACCGACGGCTAAAGTCTTGATGCCCGGTGGTTAGACTTAGTACTACACTATGTAGAGTTGGGCATCCGCCGTTCCCATAAAGCTATCTGTACCAGTCTGTTCCATGGCTGGCTTTTGAGGCAGATGCAATCTACCATGTCTAATACGCCTAGGTAAAAAGGACCCCACCACCGAGCTCATCGCCTGACCAGGCAGGGCGGCGG
5239
ATCTGCTGCGCCGCCGGTCCGATATCTCGGCGTCTTCCCTATTCATCGTGCACTACTGTCCCTGAGATGCAATTATGCACCAACAGTACCGACGGCTAAAGTCTTGATGCCCGGTGGTTAGACTTAGTACTACACTATGTAGAGTTGGGCATCCGCCGTTCCCATAAAGCTATCTGTACCAGTCTGTTCCATGGCTGGCTTTTGAGGCAGATGCAATCTACCATGTCTAATACGCCTAGGTAAAAAGGACCCCACCACCGAGCTCATCGCCTGACCAGGCAGGGCGGCGG
5238
ATCTGCTGCGCCGCCGGTCCGATATCTCGGCGTCTTCCCTATTAATCGTGCACTACTGTCCCTGAGATGCAATTATGCACCAACAGTACCGACGGCTAAAGTCTTGATGCCCGGTGGTTAGACTTAGTACTACACTATGTAGAGTTGGGCATCCGCCGTTCCCATAAAGCTATCTGTACCAGTCTGTTCCATGGCTGGCTTTTGAGGCAGATGCAATCTACCATGTCTAATACGCCTAGGTAAAAAGGACCCCACCACCGAGCTCATCGCCTGACCAGGCAGGGCGGCGG
5237
ATCTGCTGCGCCGCCGGTCCGATATCTCGGCGTCTTCCCTATTAATCGTGCACTACTGTCCCTGAGATGCAATTATGCACCAACAGTACCGACGGCTAAAGTCTTGATGCCCGGTGGTTAGACTTAGTACTACACTATGTAGAGTTGGGCATCCGCCGTTCCCATAAAGCTATCTGTACCAGTCTGTTCCATGGCTGGCTTTTGAGGCAGATGCAATCTACCATGTCTAATACGCCTAGGTAAAAAGGACCCCACCACCGAGCTCATCGCCTGACCAGGCAGGGCGGCGG
5236
ATCTGCTGCGCCGCCGGTCCGATATCTCGGCGTCTTCCCTATTAATCGTGCACTACTGTCCCTGAGATTCAATTATGCACCAACAGTACCGACGGCTAAAGTCTTGATGCCCGGTGGTTAGACTTAGTACTACACTATGTAGAGTTGGGCATCCGCCGTTCCCATAAAGCTATCTGTACCAGTCTGTTCCATGGCTGGCTTTTGAGGCAGATGCAATCTACCATGTCTAATACGCCTAGGTAAAAAGGACCCCACCACCGAGCTCATCGCCTGACCAGGCAGGGCGGCGG
5235
ATCTGCTGCGCCGCCGGTCCGATATCTCGGCGTCTTCCCTATTAATCGTGCACTACTGTCCCTGAGATTCAATTATGCACCAACAGTACCGACGGCTAAAGTCTTGATGCCCGGTGGTTAGACTTAGTACTACACTATGTAGAGTTGGGCATCCGCCGTTCCCATAAAGCTATCTGTACCAGTCTGTTCCATGGCTGGCTTTTGAGGCAGATGCAATCTACCATGTCTAATACGCCTAGGTAAAAAGGACCCCACCACCGAGCTCATCGCCTGACCAGGCAGGGCGGCGG
5234
ATCTGCTGCGCCGCCGGTCCGATATCTCGGCGTCTTCCCTATTAATCGTGCACTACTGTCCCTGAGATTCAATTATGCACCAAAAGTATCGACGGCTAAAGTCTTGATGCCCGGTGGTTAGACTTAGTACTACACTATGTAGAGTTGGGCATCCGCCGTTCCCATAAAGCTATCTGTACCAGTCTGTTCCATGGCTGGCTTTTGAGGCAGATGCAATCTACCATGTCTAATACGCCTAGGTAAAAAGGACCCCACCACCGAGCTCATCGCCTGACCAGGCAGGGCGGCGG
5215
ATCTGCTGCGCCGCCGGTCCGATATCTCGGCGTCTTCCCTATTAATCGTGCACTACTGTCCCTGAGATTCAATTATGCACCAAAAGTACCGACGGCTAAAGTCTTGATGCCCGGTGGTTAGACTTAGTACTACACTATGTAGAGTTGGGCATCCGCCGTTCCCATAAAGCTATCTGTACCAGTCTGTTCCATGGCTGGCTTTTGAGGCAGATGCAATCTACCATGTCTAATACGCCTAGGTAAAAAGGACCCCACCACCGAGCTCATCGCCTGACCAGGCAGGGCGGCGG
5214
ATCTGCTGCGCCGCCGGTCCGATATCTCGGCGTCTTCCCTATTAATCGTGCACTACTGTCCCTGAGATTCAATTATGCACCAAAAGTACCGACGGCTAAAGTCTTGATGCCCGGTGGTTAGACTTAGTACTACACTATGTAGAGTTGGGCATCCGCCGTTCCCATAAAGCTATCTGTACCAGTCTGTTCCATGGCTGGCTTTTGAGGCAGATGCAATCTACCATGTCTAATACGCCTAGGTAAAAAGGACCCCACCACCGAGCTCATCGCCTGACCAGGCAGGGCGGCGG
5211
ATCTGCTGCGCCGCCGGTCCGATATCTCGGCGTCTTCCCTATTAATCGTGCACTACTGTCCCTGAGATTCAATTATGCACCAAAAGTACCGACGGCTAAAGTCTTGATGCCCGGTGGTTAGACTTAGTACTACACTATGTAGAGTTGGGCATCCGCCGTTCCCATAAAGCTATCTGTACCAGTCTGTTCCATGGCTGGCTTTTGAGGCAGATGCAATCTACCATGTCTAATACGCCTAGGTAAAAAGGACCCCACCACCGAGCTCATCGCCTGACCAGGCAGGGCGGCGG
5190
ATCTGCTGCGCCGCCGGTCCGATATCTCGGCGTCCTCCCGATTAATCGTGCACTACTGTCCCTGAGATTCAATTATGCACCAAAAGTACCGACGGCTAAAGTCTTGATGTCCGGTGGTTAGACTTAGTACTACACTATGTAGAGTTGGGCATCCGCCGTTCCCATAAAGCTATCTGTACCAGTCTGTTCCATGGCTGGCTTTTGAGGCAGATGCAATCTACCATGTCTAATACGCCTAGGTAAAAAGGACCCCACCACCGAGCTCATCGCCTGACCAGGCAGGGCGGCGG
5244
ATCTGCTGCGCCGCCGGTCCGATATCTCGGCGTCCTCCCGATTAATCGTGCACTACTGTCCCTGAGGTTCAATTATGCACCAAAAGTACCGACGGCTAAAGTCTTGATGCCCGGTGGTTGGACTTAGTACTACACTATGTAGAGTTGGGCATCCGCCGTTCCCATAAAGCTATTTGTACCAGTCTGTTCCATGGCTGGCTTTTGAGGCAGATGTAATCTACCATGTCTAATACGCCTAGGTAAAAAGGACCCCACCACCGAGCTCATCGCCTGACCAGGCAGGGCGGCGG
5243
ATCTGCTGCGCCGCCGGTCCGATATCTCGGCGTCCTCCCGATTAATCGTGCACTACTGTCCCTGAGGTTCAATTATGCACCAAAAGTACCGACGGCTAAAGTCTTGATGCCCGGTGGTTGGACTTAGTACTACACTATGTAGAGTTGGGCATCCGCCGTTCCCATAAAGCTATCTGTACCAGTCTGTTCCATGGCTGGCTTTTGAGGCAGATGTAATCTACCATGTCTAATACGCCTAGGTAAAAAGGACCCCACCACCGAGCTCATCGCCTGACCAGGCAGGGCGGCGG
5245
ATCTGCTGCGCCGCCGGTCCGATATCTCGGCGTCCTCCCGATTAATCGTGCACTACTGTCCCTGAGGTTCAATTATGCACCAAAAGTACCGACGGCTAAAGTCTTGATGCCCGGTGGTTAGACTTAGTACTACACTATGTAGAGTTGGGCATCCGCCGTTCCCATAAAGCTATCTGTACCAGTCTGTTCCATGGCTGGCTTTTGAGGCAGATGTAATCTACCATGTCTAATACGCCTAGGTAAAAAGGACCCCACCACCGAGCTCATCGCCTGACCAGGCAGGGCGGCGG
5242
ATCTGCTGCGCCGCCGGTCCGATATCTCGGCGTCCTCCCGATTAATCGTGCACTACTGTCCCTGAGGTTCAATTATGCACCAAAAGTACCGACGGCTAAAGTCTTGATGCCCGGTGGTTAGACTTAGTACTACACTATGTAGAGTTGGGCATCCGCCGTTCCCATAAAGCTATCTGTACCAGTCTGTTCCATGGCTGGCTTTTGAGGCAGATGTAATCTACCATGTCTAATACGCCTAGGTAAAAAGGACCCCACCACCGAGCTCATCGCCTGACCAGGCAGGGCGGCGG
5247
ATCTGCTGCGCCGCCGGTCCTATATCTCGGCGTCCTCCCGATTAATCGTGCACTACTGTCCCTGAGATTCAATTATGCACCAAAAGTACCGACGGCTAAAGTCTTGATGCCTGGTGGTTAGACTTAGTACTGCACTATGTAGAGTTGGGCATCCGCCGTTCCCATAAAGCTATCTGTACCAGTCTGTTCCATGGCTGGCTTTTGAGGTAGATGCAATCTACCATGTCTAATACGCCTAGGTAAAAAGGACCCCACCACCGAGCTCATCGCCTGCCCAGGCAGGGCGGCGG
5246
ATCTGCTGCGCCGCCGGTCCGATATCTCGGCGTCCTCCCGATTAATCGTGCACTACTGTCCCTGAGATTCAATTATGCACCAAAAGTACCGACGGCTAAAGTCTTGATGCCTGGTGGTTAGACTTAGTACTACACTATGTAGAGTTGGGCATCCGCCGTTCCCATAAAGCTATCTGTACCAGTCTGTTCCATGGCTGGCTTTTGAGGCAGATGCAATCTACCATGTCTAATACGCCTAGGTAAAAAGGACCCCACCACCGAGCTCATCGCCTGACCAGGCAGGGCGGCGG
5241
ATCTGCTGCGCCGCCGGTCCGATATCTCGGCGTCCTCCCGATTAATCGTGCACTACTGTCCCTGAGATTCAATTATGCACCAAAAGTACCGACGGCTAAAGTCTTGATGCCTGGTGGTTAGACTTAGTACTACACTATGTAGAGTTGGGCATCCGCCGTTCCCATAAAGCTATCTGTACCAGTCTGTTCCATGGCTGGCTTTTGAGGCAGATGCAATCTACCATGTCTAATACGCCTAGGTAAAAAGGACCCCACCACCGAGCTCATCGCCTGACCAGGCAGGGCGGCGG
5189
ATCTGCTGCGCCGCCGGTCCGATATCTCGGCGTCCTCCCGATTAATCGTGCACTACTGTCCCTGAGATTCAATTATGCACCAAAAGTACCGACGGCTAAAGTCTTGATGCCCGGTGGTTAGACTTAGTACTACACTATGTAGAGTTGGGCATCCGCCGTTCCCATAAAGCTATCTGTACCAGTCTGTTCCATGGCTGGCTTTTGAGGCAGATGCAATCTACCATGTCTAATACGCCTAGGTAAAAAGGACCCCACCACCGAGCTCATCGCCTGACCAGGCAGGGCGGCGG
5186
ATCTGCTGCGCCGCCGGTCCGATATCTCGGCGTCCTCCCGATTAATCGTGCACTACTGTCCCTGAGATTCAATTATGCACCAAAAGTACCGACGGCTAAAGTCTTGATGCCCGGTGGTTAGACTTAGTACTACACTATGTAGAGTTGGGCATCCGCCGTTCCCATAAAGCTATCTGTACCAGTCTGTTCCATGGCTGGCTTTTGAGGCAGATGCAATCTACCATGTCTAATACGCCTAGGTAAAAAGGACCCCACCACCGAGCTCATCGCCTGACCAGGCAGGGCGGCGG
5185
ATCTGCTGCGCCGCCGGTCCGATATCTCGGCGTCCTCCCGATTAATCGTGCACTACTGTCCCTGAGATTCAATTATGCACCAAAAGTACCGACGGCTAAAGTCTTGATGCCCGGTGGTTAGACTTAGTACTACACTATGTAGAGTTGGGCATCCGCCGTTCCCATAAAGCTATCTGTACCAGTCTGTTCCATGGCTGGCTTTTGAGGCAGATGCAATCTACCATGTCTAATACGCCTAGGTAAAAAGGACCCCACCACCGAGCTCATCGCCTGACCAGGCAGGGCGGCGG
5184
ATCTGCTGCGCCGCCGGTCCGATATCTCGGCGTCCTCCCGATTAATCGTGCACTACTGTCCCTGAGATTCAATTATGCACCAAAAGTACCGACGGATAAAATCTTGATGCCCGGTGGTTAGACTTAGTACTACACTATGTAGAGTTGGGCATCCGCCGTTCCCATAAAGCTATCTGTACCAGTCTGTTCCATGGCTGGCTTTTGAGGCAGATGCAATCTACCATGTCTAATACGCCTAGGTAAAAAGGACCCCACCACCGAGCTCATCGCCTGACCAGGCAGGGCGGCGG
5183
ATCTGCTGCGCCGCCGGTCCGATATCTCGGCGTCCTCCCGATTAATCGTGCACTACTGTCCCTGAGATTCAATTATGCACCAAAAGTACCGACGGCTAAAATCTTGATGCCCGGTGGTTAGACTTAGTACTACACTATGTAGAGTTGGGCATCCGCCGTTCCCATAAAGCTATCTGTACCAGTCTGTTCCATGGCTGGCTTTTGAGGCAGATGCAATCTACCATGTCTAATACGCCTAGGTAAAAAGGACCCCACCACCGAGCTCATCGCCTGACCAGGCAGGGCGGCGG
5182
ATCTGCTGCGCCGCCGGTCCGATATCTCGGCGTCCTCCCGATTAATCGTGCACTACTGTCCCTGAGATTCAATTATGCACCAAAAGTACCGACGGCTAAAATCTTGATGCCCGGTGGTTAGACTTAGTACTACACTATGTAGAGTTGGGCATCCGCCGTTCCCATAAAGCTATCTGTACCAGTCTGTTCCATGGCTGGCTTTTGAGGCAGATGCAATCTACCATGTCTAATACGCCTAGGTAAAAAGGACCCCACCACCGAGCTCATCGCCTGACCAGGCAGGGCGGCGG
5181
ATCTGCTGCGCCGCCGGTCCGATATCTCGGCGTCCTCCCGATTAATCGTGCACTACTGTCCCTGAGATTCAATTATGCACAAAAAGTACCGACGGCTAAAATCTTGATGCCCGGTGGTTAGACTTAGTACTACACTATGTAGAGTTGGGCATCCGCCGTTCCCATAAAGCTATCTGTACCAGTCTGTGCCATGGCTGGCTTTTGAGGCAGATGCAATCTACCATGTCTAATACGCCTAGGTAAAAAGGACCCCACCACCGAGCTCATCGCCTGACCAGGCAGGGCGGAGG
5256
ATCTGCTGCGCCGCCGGTCTGATATCTCGACGTCCTCCCGATTAATCGTGCACTACTGTCCCTGAGATTCAATTATGCACCAAAAGTACCGACGGCTAAAATCTTGATGCCCGGTGGTTAGACTTAGTACTACACTATGTAGAGTTGGGCATCCGCCGTTCCCATAAAGCTATCTGTACCAGTCCGTGCCATGGCTGGCTTTTGAGGCAGATGCAATCTACCATGTCTAATACGCCTAGGTAAAAAGGACCCCACCACCGAGCTCATCGCCTGACCAGGCAGGGCGGAGG
5255
ATCTGCTGCGCCGCCGGTCCGATATCTCGACGTCCTCCCGATTAATCGTGCACTACTGTCCCTGAGATTCAATTATGCACCAAAAGTACCGACGGCTAAAATCTTGATGCCCGGTGGTTAGACTTAGTACTACACTATGTAGAGTTGGGCATCCGCCGTTCCCATAAAGCTATCTGTACCAGTCCGTGCCATGGCTGGCTTTTGAGGCAGATGCAATCTACCATGTCTAATACGCCTAGGTAAAAAGGACCCCACCACCGAGCTCATCGCCTGACCAGGCAGGGCGGAGG
5254
ATCTGCTGCGCCGCCGGTCCGATATCTCGACGTCCTCCCGATTAATCGTGCACTACTGTCCCTGAGATTCAATTATGCACCAAAAGTACCGACGGCTAAAATCTTGATGCCCGGTGGTTAGACTTAGTACTACACTATGTAGAGTTGGGCATCCGCCGTTCCCATAAAGCTATCTGTACCAGTCTGTGCCATGGCTGGCTTTTGAGGCAGATGCAATCTACCATGTCTAATACGCCTAGGTAAAAAGGACCCCACCACCGAGCTCATCGCCTGACCAGGCAGGGCGGAGG
5260
ATCTGCTGCGCCGCCGGTCCGATATCTCGACGTCCTCCCGATTAATCGTGCACTACTGTCCCTGAGATTCAATTATGCACCAAAAGTACCGACGGCTAAAATCTTGATGCCCGGTGGTTAGACTTAGTACTACACTATGTAGAGTTGGGCATCCGCCGTTCCCATAAAGCTCTCTGCACCAGTCTGTGCCATGGCTGGCTTTTGAGGCAGATGCAATCTACCATGTCTAATACGCCTAGGTAAAAAGGACCCCACCACCGAGCTCATCGCCTGACCAGGCAGGGCGGAGG
5259
ATCTGCTGCGCCGCCGGTCCGATATCTCGACGTCCTCCCGATTAATCGTGCACTACTGTCCCTGAGATTCAATTATGCACCAAAAGTACCGACGGCTAAAATCTTGATGCCCGGTGGTTAGACTTAGTACTACACTATGTAGAGTTGGGCATCCGCCGTTCCCATAAAGCTCTCTGCACCAGTCTGTGCCATGGCTGGCTTTTGAGGCAGATGCAATCTACCATGTCTAATACGCCTAGGTAAAAAGGACCCCACCACCGAGCTCATCGCCTGACCAGGCAGGGCGGAGG
5258
ATCTGCTGCGCCGCCGGTCCGATATCTCGACGTCCTCCCGATTAATCGTGCACTACTGTCCCTGAGATTCAATTATGCACCAAAAGTACCGACGGCTAAAATCTTGATGCCCGGTGGTTAGACTTAGTACTACACTATGTAGAGTTGGGCATCCGCCGTTCCCATAAAGCTATCTGCACCAGTCTGTGCCATGGCTGGCTTTTGAGGCAGATGCAATCTACCATGTCTAATACGCCTAGGTAAAAAGGACCCCACCACCGAGCTCATCGCCTGACCAGGCAGGGCGGAGG
5269
ATCTGCTGCGCCGCCGGTCCGATATCTCGACGTCCTCCCGATTAATCGTGCACTACTGTCCCTGAGATTCAATTATGCACCAAAAGTACTTACGGCTAAAATCTTGATGCCCGGTGGTTAGACCTAGTACTACACTATGTAGAGTTGGGCATCCGCCGTTCCCATAAAGCTATCTGTACCAGTCTGTGCCATGGCTGGATTTTGAGGCAGAGGCAATCTAACATGTCTAATACGCCTAGGTAAGAATGACCCCACCAACGAGCTCATCGCCTGACCAGGCAGGGCGGAGG
5268
ATCTGCTGCGCCGCCGGTCCGATATCTCGACGTCCTCCCGATTAATCGTGCACTACTGTCCCTGAGATTCAATTATGCACCAAAAGTACTTACGGCTAAAATCTTGATGCCCGGTGGTTAGACCTAGTACTACACTATGTAGAGTTGGGCATCCGCCGTTCCCATAAAGCTATCTGTACCAGTCTGTGCCATGGCTGGATTTTGAGGCAGAGGCAATCTAACATGTCTAATACGCCTAGGTAAGAATGACCCCACCAACGAGCTCATCGCCTGACCAGGCAGGGCGGAGG
5267
ATCTGCTGCGCCGCCGGTCCGATATCTCGACGTCCTCCCGATTAATCTTGCACTACTGTCCCTGAGATTCAATTATGCACCAAAAGTACTGACGGCTAAAATCTTGATGCCCGGTGGTTAGACCTAGTACTACACTATGTAGAGTTGGGCATCCGCCGTTCCCATAAAGCTATCTGTACCAGTCTGTGCCATGGCTGGATTTTGAGGCAGAGGCAATCTACCATGTCTAATACGCCTAGGTAAGAAGGACCCCACCAACGAGCTCATCGCCTGACCAGGCAGGGCGGAGG
5266
[truncated: 1,812,182 more chars]
