# Supplementary material for: Fitness cost of reassortment in human influenza
Source: PLoS Pathog. 2017 Nov 7;13(11):e1006685. doi: 10.1371/journal.ppat.1006685 (PMC5675378; doi:10.1371/journal.ppat.1006685)
Supplement: S1 Code — (ZIP) [file ppat.1006685.s009.zip › code/test_files/tree_test.txt]

3741	0	0
3742	3741	1
3743	3742	0
3744	3742	9
3745	3744	39
3746	3745	8
3747	3746	18
3748	3746	2
3749	3748	0
3750	3749	0
3751	3750	2
3752	3751	2
3753	3751	1
3754	3753	0
3755	3754	2
3756	3755	1
3757	3756	0
3758	3755	1
3759	3758	1
3760	3750	0
3761	3760	1
3762	3760	3
3763	3762	2
3764	3763	4
3765	3763	0
3766	3765	0
3767	3766	1
3768	3762	1
3769	3768	0
3770	3769	0
3771	3770	1
3772	3771	2
3773	3772	2
3774	3773	1
3775	3771	0
3776	3775	0
3777	3776	0
3778	3777	0
3779	3778	2
3780	3776	1
3781	3780	2
3782	3781	3
3783	3782	1
3784	3781	0
3785	3769	2
3786	3785	1
3787	3786	1
3788	3749	2
3789	3788	1
3790	3748	8
3791	3790	7
3792	3791	0
3793	3790	0
3794	3793	0
3795	3794	0
3796	3794	0
3797	3796	1
3798	3797	0
3799	3797	2
3800	3799	0
3801	3800	0
3802	3801	2
3803	3802	1
3804	3803	1
3805	3804	1
3806	3805	2
3807	3806	0
3808	3807	0
3809	3804	0
3810	3809	0
3811	3810	0
3812	3809	2
3813	3812	1
3814	3800	0
3815	3814	1
3816	3815	0
3817	3816	1
3818	3817	3
3819	3818	0
3820	3814	1
3821	3820	0
3822	3821	1
3823	3822	0
3824	3823	1
3825	3823	0
3826	3825	0
3827	3826	1
3828	3826	2
3829	3820	2
3830	3829	0
3831	3830	0
3832	3831	1
3833	3832	0
3834	3833	1
3835	3834	3
3836	3834	0
3837	3836	1
3838	3837	3
3839	3836	0
3840	3839	1
3841	3840	0
3842	3841	0
3843	3842	0
3844	3830	0
3845	3829	2
3846	3845	0
3847	3846	0
3848	3847	0
3849	3848	2
3850	3849	1
3851	3850	1
3852	3851	1
3853	3852	3
3854	3853	0
3855	3854	1
3856	3849	1
3857	3856	1
3858	3857	2
3859	3858	0
3860	3859	1
3861	3860	1
3862	3861	0
3863	3862	0
3864	3863	0
3865	3863	0
3866	3865	1
3867	3866	1
3868	3867	0
3869	3867	3
3870	3869	1
3871	3870	0
3872	3871	1
3873	3872	6
3874	3872	0
3875	3874	0
3876	3875	0
3877	3876	1
3878	3877	3
3879	3877	0
3880	3875	0
3881	3880	1
3882	3881	0
3883	3880	1
3884	3883	1
3885	3884	0
3886	3885	1
3887	3886	0
3888	3887	1
3889	3888	0
3890	3889	0
3891	3890	0
3892	3891	0
3893	3892	2
3894	3892	1
3895	3894	3
3896	3895	0
3897	3896	0
3898	3897	1
3899	3898	2
3900	3899	1
3901	3900	0
3902	3901	2
3903	3901	0
3904	3903	1
3905	3904	1
3906	3905	0
3907	3906	1
3908	3907	2
3909	3907	0
3910	3909	0
3911	3910	1
3912	3905	1
3913	3912	3
3914	3903	0
3915	3914	0
3916	3915	1
3917	3916	2
3918	3917	1
3919	3917	0
3920	3915	0
3921	3920	2
3922	3914	0
3923	3922	0
3924	3923	1
3925	3924	2
3926	3925	0
3927	3925	1
3928	3927	0
3929	3927	3
3930	3923	2
3931	3930	2
3932	3922	0
3933	3932	1
3934	3933	3
3935	3934	1
3936	3935	1
3937	3932	2
3938	3937	0
3939	3938	1
3940	3939	0
3941	3940	1
3942	3941	0
3943	3942	1
3944	3938	0
3945	3937	5
3946	3945	0
3947	3898	0
3948	3897	1
3949	3948	0
3950	3896	0
3951	3950	0
3952	3951	1
3953	3952	0
3954	3953	0
3955	3954	0
3956	3955	1
3957	3956	0
3958	3957	1
3959	3958	0
3960	3954	1
3961	3960	2
3962	3950	0
3963	3962	0
3964	3963	1
3965	3964	0
3966	3965	0
3967	3966	2
3968	3967	1
3969	3968	0
3970	3969	2
3971	3970	1
3972	3966	0
3973	3972	1
3974	3973	3
3975	3974	0
3976	3975	1
3977	3975	0
3978	3977	0
3979	3978	1
3980	3979	2
3981	3980	1
3982	3981	1
3983	3982	0
3984	3981	0
3985	3977	1
3986	3963	1
3987	3986	2
3988	3962	1
3989	3988	3
3990	3988	0
3991	3990	2
3992	3991	5
3993	3991	0
3994	3993	0
3995	3994	0
3996	3995	1
3997	3894	0
3998	3891	1
3999	3998	0
4000	3999	2
4001	4000	2
4002	4001	0
4003	4002	0
4004	4003	0
4005	4004	1
4006	4005	2
4007	4004	3
4008	4007	0
4009	4008	0
4010	4009	1
4011	4010	3
4012	3999	0
4013	4012	2
4014	3998	3
4015	3890	0
4016	4015	1
4017	3887	0
4018	4017	2
4019	4018	1
4020	4019	1
4021	4020	0
4022	4021	1
4023	4022	2
4024	4023	0
4025	4024	1
4026	4025	2
4027	4026	0
4028	4027	0
4029	4028	1
4030	4028	1
4031	4021	0
4032	4031	0
4033	4032	0
4034	4033	1
4035	4033	1
4036	4032	2
4037	4019	0
4038	4037	1
4039	4038	2
4040	4039	1
4041	4040	0
4042	4041	0
4043	4042	0
4044	4040	3
4045	4044	2
4046	4044	0
4047	4046	1
4048	4047	0
4049	4048	1
4050	4047	4
4051	4050	2
4052	4051	2
4053	4052	1
4054	4053	0
4055	4054	1
4056	4055	3
4057	4053	3
4058	4057	1
4059	4057	1
4060	4059	2
4061	4060	2
4062	4061	3
4063	4059	0
4064	4063	2
4065	4064	1
4066	4065	4
4067	4066	2
4068	4067	0
4069	4068	1
4070	4066	0
4071	4065	1
4072	4071	3
4073	4072	0
4074	4073	0
4075	4074	0
4076	4075	3
4077	4074	2
4078	4077	0
4079	4078	0
4080	4079	0
4081	4080	1
4082	4081	0
4083	4080	1
4084	4072	1
4085	4084	3
4086	4071	0
4087	4086	0
4088	4087	2
4089	4088	1
4090	4089	0
4091	4086	2
4092	4017	0
4093	4092	0
4094	4093	1
4095	4093	0
4096	4095	1
4097	4096	0
4098	4097	1
4099	4097	0
4100	4099	1
4101	4099	1
4102	4101	0
4103	4096	4
4104	4103	0
4105	4104	2
4106	4105	1
4107	4106	2
4108	4106	0
4109	4105	1
4110	4109	1
4111	4110	0
4112	4111	1
4113	4095	2
4114	4113	2
4115	4114	0
4116	4115	1
4117	4116	0
4118	4117	0
4119	4118	1
4120	4119	2
4121	4120	0
4122	4119	0
4123	4115	0
4124	3870	0
4125	4124	1
4126	4125	0
4127	4126	1
4128	4125	1
4129	3865	1
4130	4129	0
4131	4130	1
4132	4131	0
4133	3862	0
4134	4133	0
4135	4134	0
4136	4135	0
4137	4136	0
4138	4137	1
4139	4138	3
4140	4139	5
4141	4140	2
4142	4141	1
4143	4142	1
4144	4143	0
4145	4142	0
4146	4136	1
4147	4135	0
4148	4147	1
4149	4148	0
4150	4149	0
4151	4150	0
4152	4151	0
4153	4152	1
4154	4153	0
4155	4154	0
4156	4154	2
4157	4156	0
4158	4157	1
4159	4158	0
4160	4159	1
4161	4160	2
4162	4153	5
4163	4162	0
4164	4163	2
4165	4162	3
4166	4152	2
4167	4166	1
4168	4167	1
4169	4168	0
4170	4169	0
4171	4170	0
4172	4171	1
4173	4172	3
4174	4173	1
4175	4171	1
4176	4175	2
4177	4170	1
4178	4177	0
4179	4167	0
4180	4150	1
4181	4147	1
4182	4181	2
4183	4182	1
4184	4183	3
4185	4183	0
4186	4185	0
4187	4186	0
4188	4187	1
4189	4188	3
4190	4185	1
4191	4190	1
4192	4191	0
4193	4191	1
4194	4193	0
4195	4194	1
4196	4193	1
4197	4196	2
4198	4197	0
4199	4196	2
4200	4199	1
4201	4200	1
4202	4200	0
4203	4202	1
4204	4203	1
4205	4204	2
4206	4134	1
4207	4206	4
4208	4207	0
4209	4208	0
4210	4208	1
4211	3861	1
4212	3856	0
4213	4212	2
4214	4213	1
4215	4214	1
4216	4215	1
4217	4216	1
4218	4217	0
4219	4218	1
4220	4219	1
4221	4220	1
4222	4221	2
4223	4222	1
4224	4220	0
4225	4224	1
4226	4225	0
4227	4226	0
4228	4227	0
4229	4228	1
4230	4229	3
4231	4228	1
4232	4227	1
4233	4232	3
4234	4214	0
4235	4234	2
4236	4235	1
4237	4236	0
4238	4235	1
4239	4238	1
4240	4239	1
4241	4240	1
4242	4241	0
4243	4242	0
4244	4243	1
4245	4244	2
4246	4243	0
4247	4246	2
4248	4246	0
4249	4248	1
4250	4249	1
4251	4250	0
4252	4251	0
4253	4252	0
4254	4241	3
4255	4254	1
4256	4255	0
4257	4254	3
4258	4257	2
4259	4258	1
4260	4259	1
4261	4260	0
4262	4261	1
4263	4262	0
4264	4263	0
4265	4264	0
4266	4265	0
4267	4266	1
4268	4267	2
4269	4266	0
4270	4265	1
4271	4259	0
4272	4271	1
4273	4272	0
4274	4273	0
4275	4274	1
4276	4275	0
4277	4274	0
4278	4277	1
4279	4278	0
4280	4279	0
4281	4280	2
4282	4281	1
4283	4282	1
4284	4283	1
4285	4282	0
4286	4285	1
4287	4286	3
4288	4287	0
4289	4288	0
4290	4289	2
4291	4290	1
4292	4291	1
4293	4292	0
4294	4291	0
4295	4294	1
4296	4295	0
4297	4296	0
4298	4297	0
4299	4298	2
4300	4299	1
4301	4300	0
4302	4297	0
4303	4302	0
4304	4303	1
4305	4304	2
4306	4304	0
4307	4306	0
4308	4307	1
4309	4308	0
4310	4309	1
4311	4310	6
4312	4311	2
4313	4312	4
4314	4312	0
4315	4302	0
4316	4315	1
4317	4316	0
4318	4317	0
4319	4315	1
4320	4319	2
4321	4319	0
4322	4321	1
4323	4296	2
4324	4287	1
4325	4324	0
4326	4286	0
4327	4326	1
4328	4327	0
4329	4328	1
4330	4328	0
4331	4330	0
4332	4331	1
4333	4332	3
4334	4333	1
4335	4334	0
4336	4335	0
4337	4334	3
4338	4337	1
4339	4338	0
4340	4339	1
4341	4340	0
4342	4340	2
4343	4342	0
4344	4343	2
4345	4344	1
4346	4345	0
4347	4346	0
4348	4347	1
4349	4348	0
4350	4349	0
4351	4350	0
4352	4351	1
4353	4352	3
4354	4353	0
4355	4354	2
4356	4355	1
4357	4356	0
4358	4357	1
4359	4358	3
4360	4357	0
4361	4360	0
4362	4361	1
4363	4362	0
4364	4363	0
4365	4364	0
4366	4365	1
4367	4366	1
4368	4367	3
4369	4364	0
4370	4369	0
4371	4370	0
4372	4371	1
4373	4372	2
4374	4373	3
4375	4371	1
4376	4375	4
4377	4376	0
4378	4377	0
4379	4378	0
4380	4379	1
4381	4380	1
4382	4381	0
4383	4382	2
4384	4383	2
4385	4384	3
4386	4383	1
4387	4386	2
4388	4387	0
4389	4378	0
4390	4389	1
4391	4389	1
4392	4391	0
4393	4392	3
4394	4392	0
4395	4394	1
4396	4377	0
4397	4370	1
4398	4397	3
4399	4363	1
4400	4354	1
4401	4352	2
4402	4351	0
4403	4402	1
4404	4403	0
4405	4404	0
4406	4405	2
4407	4403	3
4408	4407	0
4409	4402	1
4410	4409	0
4411	4410	0
4412	4411	1
4413	4412	0
4414	4413	0
4415	4413	1
4416	4412	3
4417	4411	1
4418	4417	0
4419	4418	0
4420	4419	2
4421	4419	0
4422	4421	1
4423	4422	0
4424	4421	0
4425	4424	0
4426	4425	1
4427	4426	0
4428	4427	1
4429	4428	2
4430	4429	2
4431	4430	1
4432	4431	0
4433	4432	0
4434	4433	1
4435	4433	1
4436	4435	0
4437	4436	0
4438	4437	1
4439	4438	0
4440	4439	0
4441	4440	0
4442	4441	1
4443	4442	0
4444	4443	0
4445	4444	2
4446	4445	2
4447	4446	0
4448	4447	0
4449	4448	0
4450	4449	1
4451	4447	1
4452	4446	2
4453	4452	1
4454	4453	1
4455	4454	0
4456	4453	0
4457	4445	1
4458	4457	2
4459	4443	1
4460	4459	2
4461	4460	2
4462	4459	0
4463	4462	1
4464	4463	2
4465	4441	1
4466	4465	3
4467	4466	2
4468	4467	2
4469	4468	0
4470	4468	2
4471	4470	0
4472	4471	0
4473	4472	1
4474	4473	3
4475	4473	0
4476	4475	2
4477	4476	0
4478	4470	1
4479	4478	0
4480	4479	2
4481	4480	0
4482	4466	2
4483	4482	1
4484	4483	3
4485	4484	0
4486	4439	1
4487	4486	0
4488	4487	0
4489	4488	0
4490	4489	1
4491	4489	0
4492	4491	0
4493	4491	1
4494	4493	1
4495	4494	0
4496	4495	1
4497	4496	1
4498	4497	0
4499	4498	0
4500	4499	1
4501	4500	0
4502	4501	0
4503	4502	1
4504	4502	0
4505	4504	0
4506	4505	1
4507	4501	1
4508	4496	0
4509	4494	0
4510	4509	0
4511	4488	0
4512	4511	0
4513	4512	1
4514	4512	1
4515	4514	2
4516	4515	0
4517	4516	0
4518	4517	1
4519	4517	1
4520	4519	0
4521	4520	1
4522	4519	3
4523	4522	1
4524	4523	0
4525	4524	0
4526	4525	1
4527	4526	0
4528	4527	0
4529	4528	0
4530	4527	2
4531	4525	0
4532	4531	1
4533	4532	0
4534	4533	0
4535	4534	0
4536	4535	1
4537	4524	1
4538	4523	1
4539	4538	1
4540	4522	0
4541	4540	1
4542	4541	0
4543	4541	3
4544	4543	0
4545	4544	0
4546	4545	1
4547	4540	0
4548	4547	1
4549	4547	1
4550	4549	3
4551	4550	2
4552	4551	0
4553	4549	0
4554	4553	0
4555	4554	3
4556	4555	1
4557	4555	1
4558	4557	0
4559	4558	0
4560	4559	1
4561	4559	1
4562	4557	1
4563	4562	0
4564	4563	1
4565	4564	0
4566	4565	2
4567	4566	1
4568	4567	1
4569	4568	0
4570	4569	0
4571	4567	0
4572	4571	1
4573	4572	0
4574	4573	1
4575	4574	1
4576	4516	0
4577	4576	0
4578	4577	0
4579	4578	1
4580	4578	4
4581	4576	2
4582	4581	1
4583	4581	1
4584	4583	1
4585	4583	0
4586	4585	1
4587	4511	2
4588	4587	1
4589	4588	2
4590	4589	0
4591	4590	0
4592	4591	0
4593	4592	0
4594	4592	1
4595	4594	2
4596	4591	0
4597	4596	2
4598	4597	0
4599	4598	0
4600	4599	1
4601	4598	1
4602	4601	2
4603	4596	1
4604	4603	1
4605	4604	0
4606	4603	0
4607	4588	0
4608	4432	0
4609	4608	1
4610	4431	1
4611	4610	3
4612	4428	0
4613	4612	3
4614	4613	1
4615	4612	2
4616	4615	0
4617	4427	0
4618	4617	0
4619	4618	2
4620	4619	1
4621	4620	0
4622	4621	0
4623	4622	1
4624	4622	1
4625	4624	2
4626	4618	1
4627	4626	0
4628	4627	0
4629	4628	1
4630	4629	0
4631	4630	0
4632	4631	1
4633	4627	1
4634	4626	2
4635	4634	1
4636	4634	0
4637	4636	1
4638	4425	2
4639	4638	0
4640	4639	0
4641	4640	1
4642	4638	4
4643	4642	0
4644	4643	0
4645	4644	0
4646	4645	1
4647	4646	0
4648	4647	1
4649	4648	0
4650	4649	0
4651	4650	0
4652	4651	1
4653	4651	1
4654	4653	0
4655	4654	1
4656	4655	1
4657	4655	0
4658	4657	1
4659	4654	0
4660	4659	0
4661	4660	0
4662	4661	1
4663	4659	0
4664	4663	1
4665	4664	0
4666	4664	3
4667	4666	1
4668	4667	0
4669	4663	1
4670	4669	0
4671	4670	0
4672	4671	2
4673	4647	0
4674	4673	0
4675	4674	0
4676	4675	1
4677	4676	1
4678	4677	0
4679	4678	0
4680	4679	2
4681	4679	0
4682	4681	1
4683	4682	4
4684	4683	1
4685	4684	0
4686	4685	1
4687	4681	2
4688	4675	1
4689	4674	0
4690	4689	0
4691	4690	2
4692	4690	1
4693	4692	5
4694	4673	1
4695	4642	1
4696	4695	0
4697	4696	0
4698	4697	0
4699	4698	2
4700	4698	0
4701	4700	2
4702	4700	1
4703	4702	4
4704	4703	2
4705	4704	0
4706	4705	2
4707	4706	1
4708	4703	0
4709	4708	2
4710	4696	0
4711	4710	2
4712	4710	0
4713	4712	1
4714	4418	0
4715	4350	0
4716	4715	1
4717	4347	2
4718	4339	0
4719	4718	0
4720	4337	0
4721	4720	1
4722	4332	0
4723	4722	1
4724	4331	1
4725	4724	0
4726	4725	2
4727	4726	0
4728	4725	0
4729	4728	0
4730	4729	1
4731	4730	0
4732	4731	0
4733	4732	2
4734	4733	2
4735	4734	0
4736	4735	1
4737	4736	0
4738	4737	0
4739	4738	0
4740	4739	1
4741	4739	1
4742	4741	0
4743	4741	3
4744	4738	1
4745	4744	0
4746	4745	0
4747	4746	0
4748	4747	0
4749	4735	0
4750	4732	0
4751	4750	0
4752	4751	1
4753	4752	1
4754	4753	4
4755	4754	1
4756	4755	1
4757	4752	2
4758	4757	1
4759	4758	3
4760	4759	2
4761	4759	1
4762	4761	0
4763	4762	1
4764	4763	3
4765	4764	1
4766	4764	0
4767	4766	0
4768	4767	0
4769	4768	2
4770	4769	1
4771	4770	0
4772	4771	0
4773	4772	0
4774	4773	0
4775	4774	1
4776	4775	2
4777	4776	0
4778	4777	1
4779	4778	0
4780	4779	2
4781	4780	0
4782	4781	0
4783	4782	1
4784	4783	2
4785	4784	0
4786	4783	0
4787	4782	1
4788	4787	3
4789	4788	0
4790	4780	6
4791	4790	0
4792	4791	0
4793	4792	1
4794	4779	0
4795	4794	0
4796	4795	2
4797	4795	0
4798	4797	0
4799	4798	1
4800	4794	0
4801	4800	0
4802	4801	1
4803	4801	0
4804	4803	1
4805	4804	0
4806	4805	1
4807	4805	0
4808	4807	1
4809	4808	0
4810	4809	0
4811	4810	1
4812	4811	0
4813	4812	1
4814	4813	0
4815	4814	1
4816	4815	3
4817	4816	2
4818	4817	0
4819	4818	1
4820	4819	2
4821	4820	0
4822	4820	1
4823	4822	0
4824	4823	2
4825	4819	0
4826	4814	0
4827	4826	1
4828	4826	0
4829	4828	1
4830	4828	0
4831	4830	0
4832	4831	1
4833	4830	0
4834	4833	0
4835	4834	0
4836	4835	1
4837	4836	0
4838	4837	0
4839	4838	2
4840	4835	0
4841	4840	2
4842	4841	1
4843	4840	1
4844	4843	2
4845	4844	0
4846	4813	1
4847	4846	0
4848	4847	1
4849	4812	1
4850	4849	0
4851	4849	4
4852	4811	3
4853	4852	0
4854	4853	2
4855	4854	0
4856	4854	3
4857	4856	0
4858	4857	1
4859	4803	1
4860	4859	3
4861	4860	2
4862	4861	0
4863	4861	2
4864	4863	3
4865	4864	1
4866	4859	0
4867	4866	1
4868	4867	0
4869	4868	0
4870	4869	1
4871	4869	0
4872	4871	1
4873	4871	0
4874	4873	1
4875	4874	2
4876	4874	0
4877	4868	1
4878	4877	0
4879	4878	0
4880	4879	0
4881	4880	2
4882	4881	0
4883	4882	1
4884	4882	0
4885	4877	3
4886	4885	0
4887	4886	0
4888	4887	1
4889	4888	0
4890	4889	0
4891	4890	1
4892	4891	0
4893	4892	1
4894	4893	0
4895	4894	0
4896	4895	0
4897	4896	1
4898	4897	3
4899	4894	2
4900	4891	3
4901	4900	0
4902	4889	2
4903	4902	1
4904	4903	0
4905	4904	1
4906	4905	2
4907	4906	0
4908	4907	0
4909	4908	1
4910	4909	3
4911	4909	0
4912	4911	1
4913	4912	1
4914	4913	2
4915	4914	0
4916	4915	0
4917	4916	0
4918	4917	0
4919	4918	1
4920	4919	0
4921	4920	0
4922	4921	1
4923	4922	1
4924	4920	1
4925	4924	0
4926	4917	0
4927	4926	0
4928	4927	1
4929	4928	0
4930	4929	0
4931	4930	0
4932	4931	0
4933	4932	1
4934	4932	0
4935	4934	0
4936	4935	0
4937	4936	2
4938	4937	1
4939	4937	1
4940	4939	1
4941	4940	1
4942	4941	1
4943	4936	0
4944	4943	0
4945	4944	0
4946	4945	0
4947	4945	0
4948	4947	0
4949	4948	2
4950	4949	2
4951	4950	0
4952	4951	0
4953	4952	0
4954	4953	0
4955	4952	2
4956	4955	1
4957	4956	2
4958	4957	0
4959	4958	3
4960	4956	0
4961	4951	0
4962	4948	1
4963	4947	0
4964	4963	1
4965	4964	0
4966	4965	0
4967	4966	1
4968	4967	1
4969	4968	1
4970	4968	0
4971	4966	0
4972	4971	2
4973	4972	1
4974	4973	0
4975	4974	0
4976	4975	0
4977	4976	1
4978	4977	1
4979	4977	0
4980	4974	0
4981	4980	0
4982	4981	2
4983	4981	1
4984	4980	0
4985	4984	0
4986	4985	1
4987	4986	3
4988	4987	0
4989	4988	1
4990	4989	3
4991	4990	0
4992	4991	0
4993	4990	3
4994	4989	0
4995	4994	0
4996	4995	0
4997	4996	1
4998	4996	1
4999	4998	0
5000	4999	1
5001	5000	3
5002	4998	1
5003	5002	1
5004	5003	2
5005	5004	1
5006	5005	0
5007	5006	1
5008	5007	0
5009	5008	0
5010	5007	3
5011	5003	0
5012	5011	1
5013	5012	0
5014	5013	0
5015	5014	1
5016	5014	1
5017	5016	2
5018	5017	0
5019	5018	1
5020	4994	1
5021	5020	1
5022	4985	1
5023	5022	0
5024	4984	0
5025	5024	1
5026	5025	4
5027	5026	2
5028	5027	2
5029	5028	0
5030	5029	1
5031	5030	0
5032	5031	1
5033	5032	3
5034	5031	0
5035	5030	1
5036	5035	1
5037	5028	1
5038	5037	0
5039	5038	1
5040	5039	0
5041	5040	0
5042	5041	1
5043	5042	0
5044	5043	0
5045	5044	0
5046	5045	1
5047	5046	1
5048	5047	1
5049	5048	0
5050	5049	1
5051	5047	0
5052	5044	0
5053	5052	0
5054	5053	1
5055	5052	1
5056	5055	0
5057	5041	0
5058	5057	1
5059	5058	1
5060	5059	0
5061	5060	0
5062	5060	1
5063	5062	0
5064	5063	1
5065	5059	1
5066	5065	0
5067	5066	0
5068	5067	2
5069	5068	2
5070	5069	2
5071	5070	0
5072	5071	0
5073	5072	2
5074	5073	1
5075	5074	0
5076	5075	0
5077	5076	1
5078	5075	1
5079	5078	0
5080	5079	2
5081	5078	4
5082	5081	1
5083	5073	1
5084	5083	2
5085	5084	2
5086	5085	4
5087	5085	0
5088	5087	0
5089	5088	0
5090	5089	0
5091	5090	1
5092	5089	1
5093	5066	0
5094	5093	1
5095	5093	1
5096	5095	2
5097	5024	0
5098	5097	1
5099	5097	1
5100	5099	0
5101	5100	0
5102	5101	0
5103	5102	1
5104	5103	2
5105	5104	0
5106	5105	0
5107	5102	1
5108	5107	0
5109	5100	1
5110	5109	4
5111	5110	0
5112	5099	3
5113	5112	0
5114	5113	1
5115	5114	3
5116	5115	0
5117	5116	1
5118	4965	3
5119	5118	3
5120	5119	0
5121	5120	1
5122	5121	1
5123	5122	0
5124	5123	0
5125	5124	0
5126	5125	2
5127	5126	1
5128	5127	1
5129	5125	1
5130	5129	0
5131	5130	0
5132	5130	1
5133	5132	0
5134	5133	1
5135	5134	2
5136	5134	0
5137	5136	3
5138	5137	1
5139	5138	0
5140	5139	2
5141	5138	1
5142	5141	0
5143	5142	1
5144	5137	0
5145	5136	0
5146	5145	1
5147	5146	0
5148	5147	0
5149	5148	1
5150	5149	1
5151	5150	0
5152	5151	1
5153	5152	0
5154	5153	1
5155	5154	2
5156	5155	0
5157	5156	1
5158	5157	0
5159	5158	0
5160	5159	1
5161	5160	5
5162	5161	1
5163	5162	0
5164	5163	0
5165	5164	1
5166	5165	0
5167	5163	1
5168	5167	2
5169	5162	1
5170	5169	1
5171	5169	0
5172	5161	0
5173	5172	0
5174	5173	1
5175	5172	0
5176	5175	0
5177	5176	0
5178	5177	1
5179	5178	3
5180	5177	0
5181	5180	1
5182	5181	3
5183	5182	0
5184	5183	1
5185	5184	2
5186	5185	0
5187	5186	0
5188	5187	1
5189	5186	0
5190	5189	1
5191	5190	0
5192	5191	2
5193	5192	1
5194	5193	0
5195	5194	0
5196	5195	3
5197	5196	3
5198	5196	1
5199	5198	0
5200	5199	2
5201	5200	3
5202	5201	1
5203	5202	1
5204	5200	1
5205	5204	1
5206	5204	0
5207	5206	1
5208	5195	1
5209	5208	0
5210	5209	0
5211	5190	3
5212	5211	4
5213	5212	0
5214	5211	0
5215	5214	0
5216	5215	0
5217	5216	0
5218	5217	1
5219	5218	0
5220	5219	2
5221	5220	1
5222	5220	1
5223	5222	0
5224	5223	0
5225	5224	2
5226	5223	0
5227	5226	0
5228	5227	3
5229	5227	1
5230	5217	1
5231	5230	1
5232	5231	2
5233	5216	0
5234	5215	1
5235	5234	2
5236	5235	0
5237	5236	1
5238	5237	0
5239	5238	1
5240	5239	0
5241	5189	1
5242	5241	3
5243	5242	1
5244	5243	1
5245	5242	0
5246	5241	0
5247	5246	4
5248	5180	2
5249	5248	1
5250	5249	0
5251	5250	0
5252	5251	0
5253	5252	0
5254	5253	0
5255	5254	1
5256	5255	1
5257	5253	1
5258	5257	2
5259	5258	1
5260	5259	0
5261	5257	0
5262	5261	3
5263	5262	1
5264	5263	1
5265	5264	0
5266	5265	0
5267	5266	1
5268	5267	4
5269	5268	0
5270	5251	1
5271	5270	0
5272	5250	0
5273	5249	3
5274	5273	0
5275	5274	1
5276	5132	1
5277	5276	0
5278	5124	0
5279	5278	0
5280	5279	1
5281	5280	1
5282	5280	0
5283	5282	0
5284	5283	0
5285	5284	0
5286	5285	0
5287	5286	1
5288	5286	1
5289	5288	0
5290	5289	0
5291	5288	3
5292	5291	0
5293	5292	0
5294	5293	1
5295	5294	6
5296	5293	0
5297	5296	2
5298	5297	0
5299	5292	0
5300	5299	2
5301	5300	1
5302	5301	0
5303	5302	1
5304	5299	1
5305	5304	1
5306	5305	0
5307	5306	2
5308	5307	0
5309	5308	1
5310	5309	4
5311	5310	0
5312	5311	0
5313	5312	1
5314	5313	0
5315	5314	3
5316	5313	2
5317	5316	0
5318	5305	2
5319	5285	0
5320	5283	0
5321	5320	1
5322	5320	1
5323	5322	0
5324	5323	0
5325	5324	1
5326	5325	4
5327	5326	0
5328	5327	1
5329	5328	0
5330	5329	1
5331	5330	1
5332	5331	1
5333	5332	0
5334	5333	2
5335	5334	1
5336	5335	1
5337	5336	0
5338	5337	1
5339	5338	0
5340	5339	0
5341	5340	2
5342	5341	1
5343	5342	0
5344	5343	1
5345	5344	0
5346	5341	1
5347	5346	0
5348	5347	0
5349	5348	1
5350	5339	1
5351	5338	2
5352	5337	0
5353	5352	1
5354	5353	2
5355	5333	0
5356	5329	0
5357	5356	0
5358	5357	1
5359	5358	3
5360	5359	0
5361	5360	0
5362	5361	2
5363	5361	2
5364	5356	1
5365	5364	3
5366	5365	0
5367	5366	0
5368	5367	0
5369	5368	0
5370	5369	1
5371	5370	0
5372	5370	1
5373	5372	4
5374	5373	0
5375	5368	1
5376	5375	2
5377	5376	0
5378	5377	2
5379	5378	0
5380	5379	1
5381	5375	3
5382	5381	3
5383	5382	3
5384	5383	1
5385	5367	0
5386	5385	0
5387	5386	1
5388	5386	0
5389	5388	1
5390	5389	0
5391	5390	0
5392	5391	1
5393	5388	1
5394	5365	1
5395	5394	0
5396	5395	1
5397	5396	0
5398	5395	1
5399	5398	3
5400	5399	0
5401	5400	1
5402	5401	0
5403	5398	0
5404	5403	0
5405	5404	0
5406	5405	1
5407	5406	2
5408	5407	0
5409	5405	1
5410	5409	0
5411	5410	0
5412	5411	1
5413	5412	2
5414	5413	2
5415	5412	0
5416	5415	4
5417	5415	1
5418	5417	0
5419	5417	3
5420	5411	0
5421	5420	0
5422	5421	1
5423	5422	0
5424	5423	0
5425	5424	0
5426	5425	1
5427	5426	4
5428	5427	3
5429	5427	0
5430	5429	0
5431	5430	0
5432	5431	1
5433	5430	1
5434	5433	3
5435	5429	1
5436	5435	0
5437	5435	3
5438	5420	1
5439	5438	0
5440	5439	0
5441	5440	1
5442	5439	1
5443	5442	0
5444	5443	3
5445	5443	0
5446	5438	4
5447	5446	4
5448	5447	0
5449	5403	1
5450	5449	2
5451	5450	0
5452	5451	0
5453	5452	0
5454	5453	1
5455	5454	2
5456	5455	0
5457	5454	0
5458	5457	0
5459	5458	0
5460	5459	1
5461	5460	3
5462	5461	0
5463	5462	0
5464	5463	1
5465	5462	1
5466	5465	0
5467	5466	0
5468	5467	0
5469	5468	1
5470	5466	1
5471	5470	0
5472	5465	2
5473	5472	0
5474	5473	0
5475	5474	0
5476	5475	2
5477	5476	4
5478	5477	0
5479	5478	1
5480	5476	0
5481	5480	2
5482	5475	1
5483	5482	0
5484	5483	1
5485	5482	7
5486	5474	1
5487	5486	1
5488	5487	1
5489	5488	2
5490	5489	0
5491	5490	0
5492	5491	0
5493	5492	2
5494	5493	1
5495	5494	2
5496	5494	0
5497	5496	1
5498	5497	2
5499	5496	0
5500	5499	1
5501	5500	2
5502	5501	1
5503	5500	2
5504	5503	0
5505	5504	1
5506	5505	0
5507	5506	1
5508	5499	1
5509	5508	3
5510	5492	0
5511	5510	1
5512	5510	0
5513	5512	1
5514	5513	0
5515	5514	0
5516	5515	2
5517	5491	1
5518	5517	2
5519	5518	1
5520	5519	3
5521	5517	0
5522	5521	0
5523	5522	0
5524	5523	2
5525	5524	1
5526	5525	0
5527	5526	0
5528	5527	2
5529	5528	1
5530	5529	0
5531	5530	1
5532	5531	2
5533	5532	1
5534	5533	2
5535	5534	2
5536	5535	0
5537	5534	0
5538	5531	0
5539	5538	0
5540	5539	2
5541	5540	1
5542	5541	0
5543	5542	1
5544	5540	1
5545	5539	1
5546	5545	0
5547	5530	1
5548	5528	1
5549	5548	0
5550	5549	1
5551	5550	0
5552	5551	2
5553	5552	0
5554	5549	0
5555	5554	1
5556	5555	2
5557	5555	0
5558	5557	1
5559	5558	0
5560	5557	0
5561	5560	1
5562	5526	1
5563	5562	2
5564	5489	1
5565	5564	0
5566	5565	1
5567	5488	0
5568	5473	0
5569	5568	0
5570	5569	2
5571	5570	1
5572	5570	1
5573	5572	1
5574	5573	0
5575	5574	0
5576	5575	1
5577	5576	0
5578	5577	1
5579	5578	0
5580	5579	0
5581	5580	0
5582	5581	2
5583	5580	0
5584	5583	0
5585	5584	1
5586	5585	0
5587	5586	1
5588	5583	2
5589	5588	1
5590	5579	2
5591	5590	1
5592	5591	2
5593	5592	2
5594	5593	3
5595	5594	0
5596	5590	1
5597	5596	0
5598	5597	1
5599	5596	1
5600	5599	0
5601	5600	2
5602	5601	1
5603	5602	0
5604	5603	2
5605	5604	2
5606	5605	0
5607	5575	1
5608	5607	3
5609	5608	0
5610	5609	1
5611	5569	0
5612	5611	1
5613	5611	0
5614	5452	1
5615	5614	2
5616	5364	0
5617	5616	0
5618	5328	3
5619	5322	1
5620	5619	3
5621	5620	1
5622	5621	0
5623	5619	0
5624	5623	2
5625	5624	1
5626	5624	1
5627	5626	0
5628	5627	0
5629	5628	0
5630	5629	1
5631	5630	3
5632	5629	2
5633	5628	0
5634	5633	1
5635	5634	0
5636	5634	3
5637	5636	1
5638	5637	0
5639	5638	1
5640	5633	2
5641	5282	2
5642	5641	5
5643	5641	0
5644	5278	0
5645	5644	0
5646	5645	1
5647	5646	0
5648	5647	0
5649	5648	0
5650	5649	1
5651	5647	2
5652	5651	0
5653	5652	0
5654	5653	0
5655	5652	2
5656	5646	2
5657	5656	0
5658	5645	0
5659	5658	1
5660	5659	0
5661	5660	2
5662	5658	1
5663	5662	0
5664	5663	2
5665	5664	1
5666	5123	1
5667	5666	0
5668	5667	1
5669	5668	0
5670	5669	0
5671	5670	1
5672	5669	1
5673	5122	3
5674	5673	1
5675	4963	1
5676	5675	3
5677	5676	2
5678	5677	0
5679	5677	2
5680	5679	0
5681	5676	0
5682	5681	1
5683	5682	0
5684	5683	0
5685	5684	2
5686	5682	2
5687	5681	0
5688	5687	1
5689	5688	0
5690	5689	0
5691	5690	1
5692	5691	2
5693	5692	0
5694	5693	2
5695	5691	0
5696	5695	0
5697	5696	2
5698	5697	4
5699	5698	1
5700	5688	2
5701	5700	1
5702	5701	0
5703	5702	0
5704	5703	1
5705	5704	4
5706	5705	0
5707	5706	1
5708	5704	0
5709	5701	1
5710	5709	1
5711	5709	0
5712	5711	1
5713	5712	1
5714	5713	1
5715	5714	0
5716	5715	1
5717	5675	0
5718	5717	0
5719	5718	0
5720	5719	1
5721	5720	2
5722	5721	1
5723	5722	1
5724	5723	2
5725	5724	1
5726	5725	0
5727	5724	1
5728	5727	0
5729	5728	1
5730	5723	3
5731	5730	0
5732	5731	0
5733	5732	1
5734	5720	0
5735	5717	1
5736	4944	0
5737	5736	0
5738	5737	1
5739	5738	2
5740	5738	0
[truncated: 5,476 more rows]
