# Supplementary material for: Fitness cost of reassortment in human influenza
Source: PLoS Pathog. 2017 Nov 7;13(11):e1006685. doi: 10.1371/journal.ppat.1006685 (PMC5675378; doi:10.1371/journal.ppat.1006685)
Supplement: S1 Code — (ZIP) [file ppat.1006685.s009.zip › code/test_files/years_test.txt]

0	0
1 0
2 0
3 0
4 0
5 0
6 0
7 0
8 0
9 0
10 0
11 0
12 0
13 0
14 0
15 0
16 0
17 0
18 0
19 0
20 0
21 0
22 0
23 0
24 0
25 0
26 0
27 0
28 0
29 0
30 0
31 0
32 0
33 0
34 0
35 0
36 0
37 0
38 0
39 0
40 0
41 0
42 0
43 0
44 0
45 0
46 0
47 0
48 0
49 0
50 0
51 0
52 0
53 0
54 0
55 0
56 0
57 0
58 0
59 0
60 0
61 0
62 0
63 0
64 0
65 0
66 0
67 0
68 0
69 0
70 0
71 0
72 0
73 0
74 0
75 0
76 0
77 0
78 0
79 0
80 0
81 0
82 0
83 0
84 0
85 0
86 0
87 0
88 0
89 0
90 0
91 0
92 0
93 0
94 0
95 0
96 0
97 0
98 0
99 0
100 0
101 0
102 0
103 0
104 0
105 0
106 0
107 0
108 0
109 0
110 0
111 0
112 0
113 0
114 0
115 0
116 0
117 0
118 0
119 0
120 0
121 0
122 0
123 0
124 0
125 0
126 0
127 0
128 0
129 0
130 0
131 0
132 0
133 0
134 0
135 0
136 0
137 0
138 0
139 0
140 0
141 0
142 0
143 0
144 0
145 0
146 0
147 0
148 0
149 0
150 0
151 0
152 0
153 0
154 0
155 0
156 0
157 0
158 0
159 0
160 0
161 0
162 0
163 0
164 0
165 0
166 0
167 0
168 0
169 0
170 0
171 0
172 0
173 0
174 0
175 0
176 0
177 0
178 0
179 0
180 0
181 0
182 0
183 0
184 0
185 0
186 0
187 0
188 0
189 0
190 0
191 0
192 0
193 0
194 0
195 0
196 0
197 0
198 0
199 0
200 0
201 0
202 0
203 0
204 0
205 0
206 0
207 0
208 0
209 0
210 0
211 0
212 0
213 0
214 0
215 0
216 0
217 0
218 0
219 0
220 0
221 0
222 0
223 0
224 0
225 0
226 0
227 0
228 0
229 0
230 0
231 0
232 0
233 0
234 0
235 0
236 0
237 0
238 0
239 0
240 0
241 0
242 0
243 0
244 0
245 0
246 0
247 0
248 0
249 0
250 0
251 0
252 0
253 0
254 0
255 0
256 0
257 0
258 0
259 0
260 0
261 0
262 0
263 0
264 0
265 0
266 0
267 0
268 0
269 0
270 0
271 0
272 0
273 0
274 0
275 0
276 0
277 0
278 0
279 0
280 0
281 0
282 0
283 0
284 0
285 0
286 0
287 0
288 0
289 0
290 0
291 0
292 0
293 0
294 0
295 0
296 0
297 0
298 0
299 0
300 0
301 0
302 0
303 0
304 0
305 0
306 0
307 0
308 0
309 0
310 0
311 0
312 0
313 0
314 0
315 0
316 0
317 0
318 0
319 0
320 0
321 0
322 0
323 0
324 0
325 0
326 0
327 0
328 0
329 0
330 0
331 0
332 0
333 0
334 0
335 0
336 0
337 0
338 0
339 0
340 0
341 0
342 0
343 0
344 0
345 0
346 0
347 0
348 0
349 0
350 0
351 0
352 0
353 0
354 0
355 0
356 0
357 0
358 0
359 0
360 0
361 0
362 0
363 0
364 0
365 0
366 0
367 0
368 0
369 0
370 0
371 0
372 0
373 0
374 0
375 0
376 0
377 0
378 0
379 0
380 0
381 0
382 0
383 0
384 0
385 0
386 0
387 0
388 0
389 0
390 0
391 0
392 0
393 0
394 0
395 0
396 0
397 0
398 0
399 0
400 0
401 0
402 0
403 0
404 0
405 0
406 0
407 0
408 0
409 0
410 0
411 0
412 0
413 0
414 0
415 0
416 0
417 0
418 0
419 0
420 0
421 0
422 0
423 0
424 0
425 0
426 0
427 0
428 0
429 0
430 0
431 0
432 0
433 0
434 0
435 0
436 0
437 0
438 0
439 0
440 0
441 0
442 0
443 0
444 0
445 0
446 0
447 0
448 0
449 0
450 0
451 0
452 0
453 0
454 0
455 0
456 0
457 0
458 0
459 0
460 0
461 0
462 0
463 0
464 0
465 0
466 0
467 0
468 0
469 0
470 0
471 0
472 0
473 0
474 0
475 0
476 0
477 0
478 0
479 0
480 0
481 0
482 0
483 0
484 0
485 0
486 0
487 0
488 0
489 0
490 0
491 0
492 0
493 0
494 0
495 0
496 0
497 0
498 0
499 0
500 0
501 0
502 0
503 0
504 0
505 0
506 0
507 0
508 0
509 0
510 0
511 0
512 0
513 0
514 0
515 0
516 0
517 0
518 0
519 0
520 0
521 0
522 0
523 0
524 0
525 0
526 0
527 0
528 0
529 0
530 0
531 0
532 0
533 0
534 0
535 0
536 0
537 0
538 0
539 0
540 0
541 0
542 0
543 0
544 0
545 0
546 0
547 0
548 0
549 0
550 0
551 0
552 0
553 0
554 0
555 0
556 0
557 0
558 0
559 0
560 0
561 0
562 0
563 0
564 0
565 0
566 0
567 0
568 0
569 0
570 0
571 0
572 0
573 0
574 0
575 0
576 0
577 0
578 0
579 0
580 0
581 0
582 0
583 0
584 0
585 0
586 0
587 0
588 0
589 0
590 0
591 0
592 0
593 0
594 0
595 0
596 0
597 0
598 0
599 0
600 0
601 0
602 0
603 0
604 0
605 0
606 0
607 0
608 0
609 0
610 0
611 0
612 0
613 0
614 0
615 0
616 0
617 0
618 0
619 0
620 0
621 0
622 0
623 0
624 0
625 0
626 0
627 0
628 0
629 0
630 0
631 0
632 0
633 0
634 0
635 0
636 0
637 0
638 0
639 0
640 0
641 0
642 0
643 0
644 0
645 0
646 0
647 0
648 0
649 0
650 0
651 0
652 0
653 0
654 0
655 0
656 0
657 0
658 0
659 0
660 0
661 0
662 0
663 0
664 0
665 0
666 0
667 0
668 0
669 0
670 0
671 0
672 0
673 0
674 0
675 0
676 0
677 0
678 0
679 0
680 0
681 0
682 0
683 0
684 0
685 0
686 0
687 0
688 0
689 0
690 0
691 0
692 0
693 0
694 0
695 0
696 0
697 0
698 0
699 0
700 0
701 0
702 0
703 0
704 0
705 0
706 0
707 0
708 0
709 0
710 0
711 0
712 0
713 0
714 0
715 0
716 0
717 0
718 0
719 0
720 0
721 0
722 0
723 0
724 0
725 0
726 0
727 0
728 0
729 0
730 0
731 0
732 0
733 0
734 0
735 0
736 0
737 0
738 0
739 0
740 0
741 0
742 0
743 0
744 0
745 0
746 0
747 0
748 0
749 0
750 0
751 0
752 0
753 0
754 0
755 0
756 0
757 0
758 0
759 0
760 0
761 0
762 0
763 0
764 0
765 0
766 0
767 0
768 0
769 0
770 0
771 0
772 0
773 0
774 0
775 0
776 0
777 0
778 0
779 0
780 0
781 0
782 0
783 0
784 0
785 0
786 0
787 0
788 0
789 0
790 0
791 0
792 0
793 0
794 0
795 0
796 0
797 0
798 0
799 0
800 0
801 0
802 0
803 0
804 0
805 0
806 0
807 0
808 0
809 0
810 0
811 0
812 0
813 0
814 0
815 0
816 0
817 0
818 0
819 0
820 0
821 0
822 0
823 0
824 0
825 0
826 0
827 0
828 0
829 0
830 0
831 0
832 0
833 0
834 0
835 0
836 0
837 0
838 0
839 0
840 0
841 0
842 0
843 0
844 0
845 0
846 0
847 0
848 0
849 0
850 0
851 0
852 0
853 0
854 0
855 0
856 0
857 0
858 0
859 0
860 0
861 0
862 0
863 0
864 0
865 0
866 0
867 0
868 0
869 0
870 0
871 0
872 0
873 0
874 0
875 0
876 0
877 0
878 0
879 0
880 0
881 0
882 0
883 0
884 0
885 0
886 0
887 0
888 0
889 0
890 0
891 0
892 0
893 0
894 0
895 0
896 0
897 0
898 0
899 0
900 0
901 0
902 0
903 0
904 0
905 0
906 0
907 0
908 0
909 0
910 0
911 0
912 0
913 0
914 0
915 0
916 0
917 0
918 0
919 0
920 0
921 0
922 0
923 0
924 0
925 0
926 0
927 0
928 0
929 0
930 0
931 0
932 0
933 0
934 0
935 0
936 0
937 0
938 0
939 0
940 0
941 0
942 0
943 0
944 0
945 0
946 0
947 0
948 0
949 0
950 0
951 0
952 0
953 0
954 0
955 0
956 0
957 0
958 0
959 0
960 0
961 0
962 0
963 0
964 0
965 0
966 0
967 0
968 0
969 0
970 0
971 0
972 0
973 0
974 0
975 0
976 0
977 0
978 0
979 0
980 0
981 0
982 0
983 0
984 0
985 0
986 0
987 0
988 0
989 0
990 0
991 0
992 0
993 0
994 0
995 0
996 0
997 0
998 0
999 0
1000 0
1001 0
1002 0
1003 0
1004 0
1005 0
1006 0
1007 0
1008 0
1009 0
1010 0
1011 0
1012 0
1013 0
1014 0
1015 0
1016 0
1017 0
1018 0
1019 0
1020 0
1021 0
1022 0
1023 0
1024 0
1025 0
1026 0
1027 0
1028 0
1029 0
1030 0
1031 0
1032 0
1033 0
1034 0
1035 0
1036 0
1037 0
1038 0
1039 0
1040 0
1041 0
1042 0
1043 0
1044 0
1045 0
1046 0
1047 0
1048 0
1049 0
1050 0
1051 0
1052 0
1053 0
1054 0
1055 0
1056 0
1057 0
1058 0
1059 0
1060 0
1061 0
1062 0
1063 0
1064 0
1065 0
1066 0
1067 0
1068 0
1069 0
1070 0
1071 0
1072 0
1073 0
1074 0
1075 0
1076 0
1077 0
1078 0
1079 0
1080 0
1081 0
1082 0
1083 0
1084 0
1085 0
1086 0
1087 0
1088 0
1089 0
1090 0
1091 0
1092 0
1093 0
1094 0
1095 0
1096 0
1097 0
1098 0
1099 0
1100 0
1101 0
1102 0
1103 0
1104 0
1105 0
1106 0
1107 0
1108 0
1109 0
1110 0
1111 0
1112 0
1113 0
1114 0
1115 0
1116 0
1117 0
1118 0
1119 0
1120 0
1121 0
1122 0
1123 0
1124 0
1125 0
1126 0
1127 0
1128 0
1129 0
1130 0
1131 0
1132 0
1133 0
1134 0
1135 0
1136 0
1137 0
1138 0
1139 0
1140 0
1141 0
1142 0
1143 0
1144 0
1145 0
1146 0
1147 0
1148 0
1149 0
1150 0
1151 0
1152 0
1153 0
1154 0
1155 0
1156 0
1157 0
1158 0
1159 0
1160 0
1161 0
1162 0
1163 0
1164 0
1165 0
1166 0
1167 0
1168 0
1169 0
1170 0
1171 0
1172 0
1173 0
1174 0
1175 0
1176 0
1177 0
1178 0
1179 0
1180 0
1181 0
1182 0
1183 0
1184 0
1185 0
1186 0
1187 0
1188 0
1189 0
1190 0
1191 0
1192 0
1193 0
1194 0
1195 0
1196 0
1197 0
1198 0
1199 0
1200 0
1201 0
1202 0
1203 0
1204 0
1205 0
1206 0
1207 0
1208 0
1209 0
1210 0
1211 0
1212 0
1213 0
1214 0
1215 0
1216 0
1217 0
1218 0
1219 0
1220 0
1221 0
1222 0
1223 0
1224 0
1225 0
1226 0
1227 0
1228 0
1229 0
1230 0
1231 0
1232 0
1233 0
1234 0
1235 0
1236 0
1237 0
1238 0
1239 0
1240 0
1241 0
1242 0
1243 0
1244 0
1245 0
1246 0
1247 0
1248 0
1249 0
1250 0
1251 0
1252 0
1253 0
1254 0
1255 0
1256 0
1257 0
1258 0
1259 0
1260 0
1261 0
1262 0
1263 0
1264 0
1265 0
1266 0
1267 0
1268 0
1269 0
1270 0
1271 0
1272 0
1273 0
1274 0
1275 0
1276 0
1277 0
1278 0
1279 0
1280 0
1281 0
1282 0
1283 0
1284 0
1285 0
1286 0
1287 0
1288 0
1289 0
1290 0
1291 0
1292 0
1293 0
1294 0
1295 0
1296 0
1297 0
1298 0
1299 0
1300 0
1301 0
1302 0
1303 0
1304 0
1305 0
1306 0
1307 0
1308 0
1309 0
1310 0
1311 0
1312 0
1313 0
1314 0
1315 0
1316 0
1317 0
1318 0
1319 0
1320 0
1321 0
1322 0
1323 0
1324 0
1325 0
1326 0
1327 0
1328 0
1329 0
1330 0
1331 0
1332 0
1333 0
1334 0
1335 0
1336 0
1337 0
1338 0
1339 0
1340 0
1341 0
1342 0
1343 0
1344 0
1345 0
1346 0
1347 0
1348 0
1349 0
1350 0
1351 0
1352 0
1353 0
1354 0
1355 0
1356 0
1357 0
1358 0
1359 0
1360 0
1361 0
1362 0
1363 0
1364 0
1365 0
1366 0
1367 0
1368 0
1369 0
1370 0
1371 0
1372 0
1373 0
1374 0
1375 0
1376 0
1377 0
1378 0
1379 0
1380 0
1381 0
1382 0
1383 0
1384 0
1385 0
1386 0
1387 0
1388 0
1389 0
1390 0
1391 0
1392 0
1393 0
1394 0
1395 0
1396 0
1397 0
1398 0
1399 0
1400 0
1401 0
1402 0
1403 0
1404 0
1405 0
1406 0
1407 0
1408 0
1409 0
1410 0
1411 0
1412 0
1413 0
1414 0
1415 0
1416 0
1417 0
1418 0
1419 0
1420 0
1421 0
1422 0
1423 0
1424 0
1425 0
1426 0
1427 0
1428 0
1429 0
1430 0
1431 0
1432 0
1433 0
1434 0
1435 0
1436 0
1437 0
1438 0
1439 0
1440 0
1441 0
1442 0
1443 0
1444 0
1445 0
1446 0
1447 0
1448 0
1449 0
1450 0
1451 0
1452 0
1453 0
1454 0
1455 0
1456 0
1457 0
1458 0
1459 0
1460 0
1461 0
1462 0
1463 0
1464 0
1465 0
1466 0
1467 0
1468 0
1469 0
1470 0
1471 0
1472 0
1473 0
1474 0
1475 0
1476 0
1477 0
1478 0
1479 0
1480 0
1481 0
1482 0
1483 0
1484 0
1485 0
1486 0
1487 0
1488 0
1489 0
1490 0
1491 0
1492 0
1493 0
1494 0
1495 0
1496 0
1497 0
1498 0
1499 0
1500 0
1501 0
1502 0
1503 0
1504 0
1505 0
1506 0
1507 0
1508 0
1509 0
1510 0
1511 0
1512 0
1513 0
1514 0
1515 0
1516 0
1517 0
1518 0
1519 0
1520 0
1521 0
1522 0
1523 0
1524 0
1525 0
1526 0
1527 0
1528 0
1529 0
1530 0
1531 0
1532 0
1533 0
1534 0
1535 0
1536 0
1537 0
1538 0
1539 0
1540 0
1541 0
1542 0
1543 0
1544 0
1545 0
1546 0
1547 0
1548 0
1549 0
1550 0
1551 0
1552 0
1553 0
1554 0
1555 0
1556 0
1557 0
1558 0
1559 0
1560 0
1561 0
1562 0
1563 0
1564 0
1565 0
1566 0
1567 0
1568 0
1569 0
1570 0
1571 0
1572 0
1573 0
1574 0
1575 0
1576 0
1577 0
1578 0
1579 0
1580 0
1581 0
1582 0
1583 0
1584 0
1585 0
1586 0
1587 0
1588 0
1589 0
1590 0
1591 0
1592 0
1593 0
1594 0
1595 0
1596 0
1597 0
1598 0
1599 0
1600 0
1601 0
1602 0
1603 0
1604 0
1605 0
1606 0
1607 0
1608 0
1609 0
1610 0
1611 0
1612 0
1613 0
1614 0
1615 0
1616 0
1617 0
1618 0
1619 0
1620 0
1621 0
1622 0
1623 0
1624 0
1625 0
1626 0
1627 0
1628 0
1629 0
1630 0
1631 0
1632 0
1633 0
1634 0
1635 0
1636 0
1637 0
1638 0
1639 0
1640 0
1641 0
1642 0
1643 0
1644 0
1645 0
1646 0
1647 0
1648 0
1649 0
1650 0
1651 0
1652 0
1653 0
1654 0
1655 0
1656 0
1657 0
1658 0
1659 0
1660 0
1661 0
1662 0
1663 0
1664 0
1665 0
1666 0
1667 0
1668 0
1669 0
1670 0
1671 0
1672 0
1673 0
1674 0
1675 0
1676 0
1677 0
1678 0
1679 0
1680 0
1681 0
1682 0
1683 0
1684 0
1685 0
1686 0
1687 0
1688 0
1689 0
1690 0
1691 0
1692 0
1693 0
1694 0
1695 0
1696 0
1697 0
1698 0
1699 0
1700 0
1701 0
1702 0
1703 0
1704 0
1705 0
1706 0
1707 0
1708 0
1709 0
1710 0
1711 0
1712 0
1713 0
1714 0
1715 0
1716 0
1717 0
1718 0
1719 0
1720 0
1721 0
1722 0
1723 0
1724 0
1725 0
1726 0
1727 0
1728 0
1729 0
1730 0
1731 0
1732 0
1733 0
1734 0
1735 0
1736 0
1737 0
1738 0
1739 0
1740 0
1741 0
1742 0
1743 0
1744 0
1745 0
1746 0
1747 0
1748 0
1749 0
1750 0
1751 0
1752 0
1753 0
1754 0
1755 0
1756 0
1757 0
1758 0
1759 0
1760 0
1761 0
1762 0
1763 0
1764 0
1765 0
1766 0
1767 0
1768 0
1769 0
1770 0
1771 0
1772 0
1773 0
1774 0
1775 0
1776 0
1777 0
1778 0
1779 0
1780 0
1781 0
1782 0
1783 0
1784 0
1785 0
1786 0
1787 0
1788 0
1789 0
1790 0
1791 0
1792 0
1793 0
1794 0
1795 0
1796 0
1797 0
1798 0
1799 0
1800 0
1801 0
1802 0
1803 0
1804 0
1805 0
1806 0
1807 0
1808 0
1809 0
1810 0
1811 0
1812 0
1813 0
1814 0
1815 0
1816 0
1817 0
1818 0
1819 0
1820 0
1821 0
1822 0
1823 0
1824 0
1825 0
1826 0
1827 0
1828 0
1829 0
1830 0
1831 0
1832 0
1833 0
1834 0
1835 0
1836 0
1837 0
1838 0
1839 0
1840 0
1841 0
1842 0
1843 0
1844 0
1845 0
1846 0
1847 0
1848 0
1849 0
1850 0
1851 0
1852 0
1853 0
1854 0
1855 0
1856 0
1857 0
1858 0
1859 0
1860 0
1861 0
1862 0
1863 0
1864 0
1865 0
1866 0
1867 0
1868 0
1869 0
1870 0
1871 0
1872 0
1873 0
1874 0
1875 0
1876 0
1877 0
1878 0
1879 0
1880 0
1881 0
1882 0
1883 0
1884 0
1885 0
1886 0
1887 0
1888 0
1889 0
1890 0
1891 0
1892 0
1893 0
1894 0
1895 0
1896 0
1897 0
1898 0
1899 0
1900 0
1901 0
1902 0
1903 0
1904 0
1905 0
1906 0
1907 0
1908 0
1909 0
1910 0
1911 0
1912 0
1913 0
1914 0
1915 0
1916 0
1917 0
1918 0
1919 0
1920 0
1921 0
1922 0
1923 0
1924 0
1925 0
1926 0
1927 0
1928 0
1929 0
1930 0
1931 0
1932 0
1933 0
1934 0
1935 0
1936 0
1937 0
1938 0
1939 0
1940 0
1941 0
1942 0
1943 0
1944 0
1945 0
1946 0
1947 0
1948 0
1949 0
1950 0
1951 0
1952 0
1953 0
1954 0
1955 0
1956 0
1957 0
1958 0
1959 0
1960 0
1961 0
1962 0
1963 0
1964 0
1965 0
1966 0
1967 0
1968 0
1969 0
1970 0
1971 0
1972 0
1973 0
1974 0
1975 0
1976 0
1977 0
1978 0
1979 0
1980 0
1981 0
1982 0
1983 0
1984 0
1985 0
1986 0
1987 0
1988 0
1989 0
1990 0
1991 0
1992 0
1993 0
1994 0
1995 0
1996 0
1997 0
1998 0
1999 0
2000 0
2001 0
2002 0
2003 0
2004 0
2005 0
2006 0
2007 0
2008 0
2009 0
2010 0
2011 0
2012 0
2013 0
2014 0
2015 0
2016 0
2017 0
2018 0
2019 0
2020 0
2021 0
2022 0
2023 0
2024 0
2025 0
2026 0
2027 0
2028 0
2029 0
2030 0
2031 0
2032 0
2033 0
2034 0
2035 0
2036 0
2037 0
2038 0
2039 0
2040 0
2041 0
2042 0
2043 0
2044 0
2045 0
2046 0
2047 0
2048 0
2049 0
2050 0
2051 0
2052 0
2053 0
2054 0
2055 0
2056 0
2057 0
2058 0
2059 0
2060 0
2061 0
2062 0
2063 0
2064 0
2065 0
2066 0
2067 0
2068 0
2069 0
2070 0
2071 0
2072 0
2073 0
2074 0
2075 0
2076 0
2077 0
2078 0
2079 0
2080 0
2081 0
2082 0
2083 0
2084 0
2085 0
2086 0
2087 0
2088 0
2089 0
2090 0
2091 0
2092 0
2093 0
2094 0
2095 0
2096 0
2097 0
2098 0
2099 0
2100 0
2101 0
2102 0
2103 0
2104 0
2105 0
2106 0
2107 0
2108 0
2109 0
2110 0
2111 0
2112 0
2113 0
2114 0
2115 0
2116 0
2117 0
2118 0
2119 0
2120 0
2121 0
2122 0
2123 0
2124 0
2125 0
2126 0
2127 0
2128 0
2129 0
2130 0
2131 0
2132 0
2133 0
2134 0
2135 0
2136 0
2137 0
2138 0
2139 0
2140 0
2141 0
2142 0
2143 0
2144 0
2145 0
2146 0
2147 0
2148 0
2149 0
2150 0
2151 0
2152 0
2153 0
2154 0
2155 0
2156 0
2157 0
2158 0
2159 0
2160 0
2161 0
2162 0
2163 0
2164 0
2165 0
2166 0
2167 0
2168 0
2169 0
2170 0
2171 0
2172 0
2173 0
2174 0
2175 0
2176 0
2177 0
2178 0
2179 0
2180 0
2181 0
2182 0
2183 0
2184 0
2185 0
2186 0
2187 0
2188 0
2189 0
2190 0
2191 0
2192 0
2193 0
2194 0
2195 0
2196 0
2197 0
2198 0
2199 0
2200 0
2201 0
2202 0
2203 0
2204 0
2205 0
2206 0
2207 0
2208 0
2209 0
2210 0
2211 0
2212 0
2213 0
2214 0
2215 0
2216 0
2217 0
2218 0
2219 0
2220 0
2221 0
2222 0
2223 0
2224 0
2225 0
2226 0
2227 0
2228 0
2229 0
2230 0
2231 0
2232 0
2233 0
2234 0
2235 0
2236 0
2237 0
2238 0
2239 0
2240 0
2241 0
2242 0
2243 0
2244 0
2245 0
2246 0
2247 0
2248 0
2249 0
2250 0
2251 0
2252 0
2253 0
2254 0
2255 0
2256 0
2257 0
2258 0
2259 0
2260 0
2261 0
2262 0
2263 0
2264 0
2265 0
2266 0
2267 0
2268 0
2269 0
2270 0
2271 0
2272 0
2273 0
2274 0
2275 0
2276 0
2277 0
2278 0
2279 0
2280 0
2281 0
2282 0
2283 0
2284 0
2285 0
2286 0
2287 0
2288 0
2289 0
2290 0
2291 0
2292 0
2293 0
2294 0
2295 0
2296 0
2297 0
2298 0
2299 0
2300 0
2301 0
2302 0
2303 0
2304 0
2305 0
2306 0
2307 0
2308 0
2309 0
2310 0
2311 0
2312 0
2313 0
2314 0
2315 0
2316 0
2317 0
2318 0
2319 0
2320 0
2321 0
2322 0
2323 0
2324 0
2325 0
2326 0
2327 0
2328 0
2329 0
2330 0
2331 0
2332 0
2333 0
2334 0
2335 0
2336 0
2337 0
2338 0
2339 0
2340 0
2341 0
2342 0
2343 0
2344 0
2345 0
2346 0
2347 0
2348 0
2349 0
2350 0
2351 0
2352 0
2353 0
2354 0
2355 0
2356 0
2357 0
2358 0
2359 0
2360 0
2361 0
2362 0
2363 0
2364 0
2365 0
2366 0
2367 0
2368 0
2369 0
2370 0
2371 0
2372 0
2373 0
2374 0
2375 0
2376 0
2377 0
2378 0
2379 0
2380 0
2381 0
2382 0
2383 0
2384 0
2385 0
2386 0
2387 0
2388 0
2389 0
2390 0
2391 0
2392 0
2393 0
2394 0
2395 0
2396 0
2397 0
2398 0
2399 0
2400 0
2401 0
2402 0
2403 0
2404 0
2405 0
2406 0
2407 0
2408 0
2409 0
2410 0
2411 0
2412 0
2413 0
2414 0
2415 0
2416 0
2417 0
2418 0
2419 0
2420 0
2421 0
2422 0
2423 0
2424 0
2425 0
2426 0
2427 0
2428 0
2429 0
2430 0
2431 0
2432 0
2433 0
2434 0
2435 0
2436 0
2437 0
2438 0
2439 0
2440 0
2441 0
2442 0
2443 0
2444 0
2445 0
2446 0
2447 0
2448 0
2449 0
2450 0
2451 0
2452 0
2453 0
2454 0
2455 0
2456 0
2457 0
2458 0
2459 0
2460 0
2461 0
2462 0
2463 0
2464 0
2465 0
2466 0
2467 0
2468 0
2469 0
2470 0
2471 0
2472 0
2473 0
2474 0
2475 0
2476 0
2477 0
2478 0
2479 0
2480 0
2481 0
2482 0
2483 0
2484 0
2485 0
2486 0
2487 0
2488 0
2489 0
2490 0
2491 0
2492 0
2493 0
2494 0
2495 0
2496 0
2497 0
2498 0
2499 0
2500 0
2501 0
2502 0
2503 0
2504 0
2505 0
2506 0
2507 0
2508 0
2509 0
2510 0
2511 0
2512 0
2513 0
2514 0
2515 0
2516 0
2517 0
2518 0
2519 0
2520 0
2521 0
2522 0
2523 0
2524 0
2525 0
2526 0
2527 0
2528 0
2529 0
2530 0
2531 0
2532 0
2533 0
2534 0
2535 0
2536 0
2537 0
2538 0
2539 0
2540 0
2541 0
2542 0
2543 0
2544 0
2545 0
2546 0
2547 0
2548 0
2549 0
2550 0
2551 0
2552 0
2553 0
2554 0
2555 0
2556 0
2557 0
2558 0
2559 0
2560 0
2561 0
2562 0
2563 0
2564 0
2565 0
2566 0
2567 0
2568 0
2569 0
2570 0
2571 0
2572 0
2573 0
2574 0
2575 0
2576 0
2577 0
2578 0
2579 0
2580 0
2581 0
2582 0
2583 0
2584 0
2585 0
2586 0
2587 0
2588 0
2589 0
2590 0
2591 0
2592 0
2593 0
2594 0
2595 0
2596 0
2597 0
2598 0
2599 0
2600 0
2601 0
2602 0
2603 0
2604 0
2605 0
2606 0
2607 0
2608 0
2609 0
2610 0
2611 0
2612 0
2613 0
2614 0
2615 0
2616 0
2617 0
2618 0
2619 0
2620 0
2621 0
2622 0
2623 0
2624 0
2625 0
2626 0
2627 0
2628 0
2629 0
2630 0
2631 0
2632 0
2633 0
2634 0
2635 0
2636 0
2637 0
2638 0
2639 0
2640 0
2641 0
2642 0
2643 0
2644 0
2645 0
2646 0
2647 0
2648 0
2649 0
2650 0
2651 0
2652 0
2653 0
2654 0
2655 0
2656 0
2657 0
2658 0
2659 0
2660 0
2661 0
2662 0
2663 0
2664 0
2665 0
2666 0
2667 0
2668 0
2669 0
2670 0
2671 0
2672 0
2673 0
2674 0
2675 0
2676 0
2677 0
2678 0
2679 0
2680 0
2681 0
2682 0
2683 0
2684 0
2685 0
2686 0
2687 0
2688 0
2689 0
2690 0
2691 0
2692 0
2693 0
2694 0
2695 0
2696 0
2697 0
2698 0
2699 0
2700 0
2701 0
2702 0
2703 0
2704 0
2705 0
2706 0
2707 0
2708 0
2709 0
2710 0
2711 0
2712 0
2713 0
2714 0
2715 0
2716 0
2717 0
2718 0
2719 0
2720 0
2721 0
2722 0
2723 0
2724 0
2725 0
2726 0
2727 0
2728 0
2729 0
2730 0
2731 0
2732 0
2733 0
2734 0
2735 0
2736 0
2737 0
2738 0
2739 0
2740 0
2741 0
2742 0
2743 0
2744 0
2745 0
2746 0
2747 0
2748 0
2749 0
2750 0
2751 0
2752 0
2753 0
2754 0
2755 0
2756 0
2757 0
2758 0
2759 0
2760 0
2761 0
2762 0
2763 0
2764 0
2765 0
2766 0
2767 0
2768 0
2769 0
2770 0
2771 0
2772 0
2773 0
2774 0
2775 0
2776 0
2777 0
2778 0
2779 0
2780 0
2781 0
2782 0
2783 0
2784 0
2785 0
2786 0
2787 0
2788 0
2789 0
2790 0
2791 0
2792 0
2793 0
2794 0
2795 0
2796 0
2797 0
2798 0
2799 0
2800 0
2801 0
2802 0
2803 0
2804 0
2805 0
2806 0
2807 0
2808 0
2809 0
2810 0
2811 0
2812 0
2813 0
2814 0
2815 0
2816 0
2817 0
2818 0
2819 0
2820 0
2821 0
2822 0
2823 0
2824 0
2825 0
2826 0
2827 0
2828 0
2829 0
2830 0
2831 0
2832 0
2833 0
2834 0
2835 0
2836 0
2837 0
2838 0
2839 0
2840 0
2841 0
2842 0
2843 0
2844 0
2845 0
2846 0
2847 0
2848 0
2849 0
2850 0
2851 0
2852 0
2853 0
2854 0
2855 0
2856 0
2857 0
2858 0
2859 0
2860 0
2861 0
2862 0
2863 0
2864 0
2865 0
2866 0
2867 0
2868 0
2869 0
2870 0
2871 0
2872 0
2873 0
2874 0
2875 0
2876 0
2877 0
2878 0
2879 0
2880 0
2881 0
2882 0
2883 0
2884 0
2885 0
2886 0
2887 0
2888 0
2889 0
2890 0
2891 0
2892 0
2893 0
2894 0
2895 0
2896 0
2897 0
2898 0
2899 0
2900 0
2901 0
2902 0
2903 0
2904 0
2905 0
2906 0
2907 0
2908 0
2909 0
2910 0
2911 0
2912 0
2913 0
2914 0
2915 0
2916 0
2917 0
2918 0
2919 0
2920 0
2921 0
2922 0
2923 0
2924 0
2925 0
2926 0
2927 0
2928 0
2929 0
2930 0
2931 0
2932 0
2933 0
2934 0
2935 0
2936 0
2937 0
2938 0
2939 0
2940 0
2941 0
2942 0
2943 0
2944 0
2945 0
2946 0
2947 0
2948 0
2949 0
2950 0
2951 0
2952 0
2953 0
2954 0
2955 0
2956 0
2957 0
2958 0
2959 0
2960 0
2961 0
2962 0
2963 0
2964 0
2965 0
2966 0
2967 0
2968 0
2969 0
2970 0
2971 0
2972 0
2973 0
2974 0
2975 0
2976 0
2977 0
2978 0
2979 0
2980 0
2981 0
2982 0
2983 0
2984 0
2985 0
2986 0
2987 0
2988 0
2989 0
2990 0
2991 0
2992 0
2993 0
2994 0
2995 0
2996 0
2997 0
2998 0
2999 0
3000 0
3001 0
3002 0
3003 0
3004 0
3005 0
3006 0
3007 0
3008 0
3009 0
3010 0
3011 0
3012 0
3013 0
3014 0
3015 0
3016 0
3017 0
3018 0
3019 0
3020 0
3021 0
3022 0
3023 0
3024 0
3025 0
3026 0
3027 0
3028 0
3029 0
3030 0
3031 0
3032 0
3033 0
3034 0
3035 0
3036 0
3037 0
3038 0
3039 0
3040 0
3041 0
3042 0
3043 0
3044 0
3045 0
3046 0
3047 0
3048 0
3049 0
3050 0
3051 0
3052 0
3053 0
3054 0
3055 0
3056 0
3057 0
3058 0
3059 0
3060 0
3061 0
3062 0
3063 0
3064 0
3065 0
3066 0
3067 0
3068 0
3069 0
3070 0
3071 0
3072 0
3073 0
3074 0
3075 0
3076 0
3077 0
3078 0
3079 0
3080 0
3081 0
3082 0
3083 0
3084 0
3085 0
3086 0
3087 0
3088 0
3089 0
3090 0
3091 0
3092 0
3093 0
3094 0
3095 0
3096 0
3097 0
3098 0
3099 0
3100 0
3101 0
3102 0
3103 0
3104 0
3105 0
3106 0
3107 0
3108 0
3109 0
3110 0
3111 0
3112 0
3113 0
3114 0
3115 0
3116 0
3117 0
3118 0
3119 0
3120 0
3121 0
3122 0
3123 0
3124 0
3125 0
3126 0
3127 0
3128 0
3129 0
3130 0
3131 0
3132 0
3133 0
3134 0
3135 0
3136 0
3137 0
3138 0
3139 0
3140 0
3141 0
3142 0
3143 0
3144 0
3145 0
3146 0
3147 0
3148 0
3149 0
3150 0
3151 0
3152 0
3153 0
3154 0
3155 0
3156 0
3157 0
3158 0
3159 0
3160 0
3161 0
3162 0
3163 0
3164 0
3165 0
3166 0
3167 0
3168 0
3169 0
3170 0
3171 0
3172 0
3173 0
3174 0
3175 0
3176 0
3177 0
3178 0
3179 0
3180 0
3181 0
3182 0
3183 0
3184 0
3185 0
3186 0
3187 0
3188 0
3189 0
3190 0
3191 0
3192 0
3193 0
3194 0
3195 0
3196 0
3197 0
3198 0
3199 0
3200 0
3201 0
3202 0
3203 0
3204 0
3205 0
3206 0
3207 0
3208 0
3209 0
3210 0
3211 0
3212 0
3213 0
3214 0
3215 0
3216 0
3217 0
3218 0
3219 0
3220 0
3221 0
3222 0
3223 0
3224 0
3225 0
3226 0
3227 0
3228 0
3229 0
3230 0
3231 0
3232 0
3233 0
3234 0
3235 0
3236 0
3237 0
3238 0
3239 0
3240 0
3241 0
3242 0
3243 0
3244 0
3245 0
3246 0
3247 0
3248 0
3249 0
3250 0
3251 0
3252 0
3253 0
3254 0
3255 0
3256 0
3257 0
3258 0
3259 0
3260 0
3261 0
3262 0
3263 0
3264 0
3265 0
3266 0
3267 0
3268 0
3269 0
3270 0
3271 0
3272 0
3273 0
3274 0
3275 0
3276 0
3277 0
3278 0
3279 0
3280 0
3281 0
3282 0
3283 0
3284 0
3285 0
3286 0
3287 0
3288 0
3289 0
3290 0
3291 0
3292 0
3293 0
3294 0
3295 0
3296 0
3297 0
3298 0
3299 0
3300 0
3301 0
3302 0
3303 0
3304 0
3305 0
3306 0
3307 0
3308 0
3309 0
3310 0
3311 0
3312 0
3313 0
3314 0
3315 0
3316 0
3317 0
3318 0
3319 0
3320 0
3321 0
3322 0
3323 0
3324 0
3325 0
3326 0
3327 0
3328 0
3329 0
3330 0
3331 0
3332 0
3333 0
3334 0
3335 0
3336 0
3337 0
3338 0
3339 0
3340 0
3341 0
3342 0
3343 0
3344 0
3345 0
3346 0
3347 0
3348 0
3349 0
3350 0
3351 0
3352 0
3353 0
3354 0
3355 0
3356 0
3357 0
3358 0
3359 0
3360 0
3361 0
3362 0
3363 0
3364 0
3365 0
3366 0
3367 0
3368 0
3369 0
3370 0
3371 0
3372 0
3373 0
3374 0
3375 0
3376 0
3377 0
3378 0
3379 0
3380 0
3381 0
3382 0
3383 0
3384 0
3385 0
3386 0
3387 0
3388 0
3389 0
3390 0
3391 0
3392 0
3393 0
3394 0
3395 0
3396 0
3397 0
3398 0
3399 0
3400 0
3401 0
3402 0
3403 0
3404 0
3405 0
3406 0
3407 0
3408 0
3409 0
3410 0
3411 0
3412 0
3413 0
3414 0
3415 0
3416 0
3417 0
3418 0
3419 0
3420 0
3421 0
3422 0
3423 0
3424 0
3425 0
3426 0
3427 0
3428 0
3429 0
3430 0
3431 0
3432 0
3433 0
3434 0
3435 0
3436 0
3437 0
3438 0
3439 0
3440 0
3441 0
3442 0
3443 0
3444 0
3445 0
3446 0
3447 0
3448 0
3449 0
3450 0
3451 0
3452 0
3453 0
3454 0
3455 0
3456 0
3457 0
3458 0
3459 0
3460 0
3461 0
3462 0
3463 0
3464 0
3465 0
3466 0
3467 0
3468 0
3469 0
3470 0
3471 0
3472 0
3473 0
3474 0
3475 0
3476 0
3477 0
3478 0
3479 0
3480 0
3481 0
3482 0
3483 0
3484 0
3485 0
3486 0
3487 0
3488 0
3489 0
3490 0
3491 0
3492 0
3493 0
3494 0
3495 0
3496 0
3497 0
3498 0
3499 0
3500 0
3501 0
3502 0
3503 0
3504 0
3505 0
3506 0
3507 0
3508 0
3509 0
3510 0
3511 0
3512 0
3513 0
3514 0
3515 0
3516 0
3517 0
3518 0
3519 0
3520 0
3521 0
3522 0
3523 0
3524 0
3525 0
3526 0
3527 0
3528 0
3529 0
3530 0
3531 0
3532 0
3533 0
3534 0
3535 0
3536 0
3537 0
3538 0
3539 0
3540 0
3541 0
3542 0
3543 0
3544 0
3545 0
3546 0
3547 0
3548 0
3549 0
3550 0
3551 0
3552 0
3553 0
3554 0
3555 0
3556 0
3557 0
3558 0
3559 0
3560 0
3561 0
3562 0
3563 0
3564 0
3565 0
3566 0
3567 0
3568 0
3569 0
3570 0
3571 0
3572 0
3573 0
3574 0
3575 0
3576 0
3577 0
3578 0
3579 0
3580 0
3581 0
3582 0
3583 0
3584 0
3585 0
3586 0
3587 0
3588 0
3589 0
3590 0
3591 0
3592 0
3593 0
3594 0
3595 0
3596 0
3597 0
3598 0
3599 0
3600 0
3601 0
3602 0
3603 0
3604 0
3605 0
3606 0
3607 0
3608 0
3609 0
3610 0
3611 0
3612 0
3613 0
3614 0
3615 0
3616 0
3617 0
3618 0
3619 0
3620 0
3621 0
3622 0
3623 0
3624 0
3625 0
3626 0
3627 0
3628 0
3629 0
3630 0
3631 0
3632 0
3633 0
3634 0
3635 0
3636 0
3637 0
3638 0
3639 0
3640 0
3641 0
3642 0
3643 0
3644 0
3645 0
3646 0
3647 0
3648 0
3649 0
3650 0
3651 0
3652 0
3653 0
3654 0
3655 0
3656 0
3657 0
3658 0
3659 0
3660 0
3661 0
3662 0
3663 0
3664 0
3665 0
3666 0
3667 0
3668 0
3669 0
3670 0
3671 0
3672 0
3673 0
3674 0
3675 0
3676 0
3677 0
3678 0
3679 0
3680 0
3681 0
3682 0
3683 0
3684 0
3685 0
3686 0
3687 0
3688 0
3689 0
3690 0
3691 0
3692 0
3693 0
3694 0
3695 0
3696 0
3697 0
3698 0
3699 0
3700 0
3701 0
3702 0
3703 0
3704 0
3705 0
3706 0
3707 0
3708 0
3709 0
3710 0
3711 0
3712 0
3713 0
3714 0
3715 0
3716 0
3717 0
3718 0
3719 0
3720 0
3721 0
3722 0
3723 0
3724 0
3725 0
3726 0
3727 0
3728 0
3729 0
3730 0
3731 0
3732 0
3733 0
3734 0
3735 0
3736 0
3737 0
3738 0
3739 0
